# Supplementary material for: Genome-wide subcellular protein map for the flagellate parasite Trypanosoma brucei
Source: Nat Microbiol. 2023 Feb 20;8(3):533–47. doi: 10.1038/s41564-022-01295-6 (PMC9981465; doi:10.1038/s41564-022-01295-6)
Supplement: Supplementary file 2 — Supplementary Tables 1–8. [file 41564_2022_1295_MOESM2_ESM.xlsx]

## Sheet: TableS1
Annotation term	Synonyms	GO term	Sublocalisations
nucleus	nuclei,nuclear	GO:0005634	nuclear lumen,nuclear envelope
nuclear lumen		GO:0031981	nucleoplasm,nucleolus,spindle
nucleoplasm	chromatin,nuclear cytoplasm	GO:0005654
nucleolus	nucleolar,nucleoli	GO:0005730
spindle	mitotic spindle	GO:0005819	spindle pole,kinetochore
spindle pole	spindle poles,spindle pole body,spindle pole bodies	GO:0000922
kinetochore	kinetochores	GO:0000776
nuclear envelope	nucleus envelope,nuclear membrane,nucleus membrane	GO:0005635	nuclear pore,nuclear lamina
nuclear pore	nuclear pore complex,nuclear pores	GO:0005643
nuclear lamina		GO:0005652
cytoplasm	cytoplasmic	GO:0005737	glycosome,acidocalcisome,lipid droplet,endocytic,endoplasmic reticulum
glycosome	glycosomes,peroxisome,peroxisomes	GO:0020015
acidocalcisome	acidocalcisomes	GO:0020022
lipid droplet	lipid droplets,lipid body,lipid bodies,oil body,oil bodies	GO:0005811
endocytic		GO:0030133	lysosome,Golgi apparatus
lysosome		GO:0005764
Golgi apparatus	golgi	GO:0005794
endoplasmic reticulum	ER	GO:0005783
mitochondrion	mitochondria,mitochondrial	GO:0005739	kinetoplast
kinetoplast		GO:0020023	tripartite attachment complex,antipodal sites
tripartite attachment complex	TAC	GO:0120121
antipodal sites	anti-podal sites,antipodal site,anti-podal site,antipodal,anti-podal	GO:0140525
flagellum	flagella,flagellar,cilium,cilia,ciliary	GO:0005929	flagellar cytoplasm,axoneme,flagellar membrane
flagellar cytoplasm	ciliary cytopasm,ciliary plasm	GO:0097014
axoneme	flagellar axoneme,ciliary axoneme	GO:0005930	basal body,transition zone,flagellar tip,paraflagellar rod,intraflagellar transport particle
basal body	flagellar basal body,ciliary basal body,centriole	GO:0036064	pro-basal body
pro-basal body	pro basal body,flagellar pro basal body,ciliary pro basal body,pro centriole,flagellar pro-basal body,ciliary pro-basal body,pro-centriole,probasal body	GO:0120280
transition zone	flagellar transition zone,ciliary transition zone	GO:0035869
flagellar tip	flagellum tip,ciliary tip,cilium tip	GO:0097542	flagella connector
flagella connector	flagellum connector,flagellar connector	GO:0120118
paraflagellar rod	PFR	GO:0097740
intraflagellar transport particle	IFT,intraflagellar transport,intraciliary transport particle	GO:0030990
flagellar membrane	ciliary membrane,flagellum membrane,cilium membrane	GO:0060170
flagellar pocket	flagellum pocket,ciliary pocket,pocket	GO:0020016	flagellar pocket membrane,flagellar pocket membrane,flagellar pocket collar
flagellar pocket membrane	ciliary pocket membrane,pocket membrane	GO:0020018
flagellar pocket collar	ciliary pocket collar,pocket collar	GO:1990900
hook complex	bilobe,bilobe structure	GO:0120120
microtubule quartet	MtQ,mt. quartet	GO:0120260
flagellum attachment zone	flagellar attachment zone,FAZ	GO:0120119
cell cortex	cortex,cortical,pellicle,pellicular	GO:0005938	plasma membrane,cortical cytoskeleton,cell tip,cleavage furrow
plasma membrane	cell membrane	GO:0005886	pellicular membrane
pellicular membrane	cortical membrane	GO:0120267
cortical cytoskeleton	subpellicular microtubules,sub-pellicular microtubules,cytoskeleton	GO:0030863
cell tip	cell end	GO:0051286
cleavage furrow	cytokinesis furrow,furrow	GO:0032154	midbody

## Sheet: TableS2
Term	Term refers to	Synonyms
weak	intensity	faint
strong	intensity	intense
points	structure	punctae,dots,spots,foci
reticulated	structure	network
point	structure	puncta,dot,spot,focus
ring	structure	anulus
peripheral	structure	periphery,edge
region	structure
patchy	structure
lumen	structure
anterior	position
posterior	position
dorsal	position
ventral	position
proximal	position
distal	position
middle	position	mid
end	position	tip
cell cycle dependent	temporal and fractional	cell cycle regulated
<10%	temporal and fractional
0.25	temporal and fractional
0.5	temporal and fractional
0.75	temporal and fractional
1	temporal and fractional
complex	meta
review	meta
unconvincing	meta

## Sheet: TableS3
Gene ID	Gene aliases	H. sapiens ortholog	S. cerevisiae ortholog	S. pombe ortholog	C status	C plate and well	C primer F	C primer R	C similar UTR	C identical UTR	C similar ORF	C identical ORF	C localisation	C fainter than parental	C classified as faint	N status	N plate and well	N primer F	N primer R	N similar UTR	N identical UTR	N similar ORF	N identical ORF	N localisation	N fainter than parental	N classified as faint
Tb927.4.1020	Tb04.5E12.470				cell line generated	L3528_20170201 F4	TTGTAAAGGGAACAGCCACAGAGGATGAGTTGCTGCGGGCCGCTAAAGTTATCACTGAAGCGGTGAAGAGTGTTTTTGTTGGTTCTGGTAGTGGTTCC	TAAAACAAAATAAACCAAATCCACTGAGCAATTTGTGATGTCCACAAATGTTTCTCCGATTTGATCGAGACGTCCATGGCCCAATTTGAGAGACCTGTGC					endoplasmic reticulum[75%],nuclear envelope[75%]	n	n	cell line generated	R4203_20180124 F6	GGTGGGTAGGGTATAATAAGTGTAAAAAGGAAGAATAACGCATTCGGGCATATCGGAACAAGAAGGAAAAAAGAAAACAAGTATAATGCAGACCTGCTGC	AGAAGGGCCTCGAGTAATAGATGAGAAAACTCTGAGAACGCCAGCGGTGCAGTGGATGAAAGAGTCTTAAATCCCACCATACTACCCGATCCTGATCC					endocytic,cytoplasm[weak,50%],cytoplasm[50%]	y	y
Tb927.4.4820	Tb04.3I12.30				cell line generated	V1679_20180110 E10	CATACGCAGTTTTATTTGCTGGTGTTGCCTTGTCTGTATTTGGCACTGGAGCCACTATATACGGAGTGGCTGTGGGCTGGGGTTCTGGTAGTGGTTCC	AAATAAAATAAGAAGAACCAACGCGGCAATCTACAAAAAAAAAAAATGAAAAAGTACCGTTTGCCAAGCGTGGGGAATTACCAATTTGAGAGACCTGTGC					endoplasmic reticulum,endocytic	y	y	tagging attempted	U3615_20160321 E8	GTTATTCACAACCGCATGGATGATCATCCCCTAAACAATTACTCTCCATTACGCTGTTTGCTCCCTTTTTCTTTTGCGTAGTATAATGCAGACCTGCTGC	TCTGTTGTGGGGACCACTGCGGACGCCATCCAACAACAATGATAACAGAGTGTTTGCCTTGCTTGCGCACTTACGTGCATACTACCCGATCCTGATCC
Tb927.10.210	Tb10.100.0100				tagging attempted	L3516_20170111 A12	CTGGCGTATATTTCTCGTTTTTTCTATATCCCAATGCCTTATGGATTTCCAGCAGGCTGATTCGGTCGACGTTGGGTGCTGGTTCTGGTAGTGGTTCC	AAGTGAAGCGGAGGGAGTGGGAAAACGAAGACAACATACCACCAGAATGCGCCCTGACTTTTTGTTACAGTTAAACCCATCCAATTTGAGAGACCTGTGC								cell line generated	V1109_20180718 C7	CGCTTGTTCTCTTTTTTTTTATATCTGTGGAAGAATACTACTTTGGTTAGGTATCACTTTAAGTCGGTGCACAATAAGTAGTATAATGCAGACCTGCTGC	CATACGCCAAGTGCCAAGAACAGGGGAGCGCATGTGCTTCCATACTCCCTAAGAAACTTCTTTGTTCCCGCCTGCAACATACTACCCGATCCTGATCC					endoplasmic reticulum	n	n
Tb927.10.15220	TRYP_x-61h03.q2kb185_195,Tb10.61.1290				tagging attempted	L9106_20180416 E8	TGATCCACAAAATGTGGTCACGTTTCTTGCCAAAGAAGGCCGCAAAACGACTCAAACACATGCTTGATTTGCAACATTACGGTTCTGGTAGTGGTTCC	CCCCGCCACCCGTTTAATTTTTTCCACGCTCCTCAAAGGCACACACGTCCACCTGTAGCTCAAGCGGATGCGGCAAGACGCCAATTTGAGAGACCTGTGC								cell line generated	U5326_20160414 F8	ACATGAGTTTGGTTTACCTCTATTTTTCTTCTGTCGAAGGGAAAGTTGTATTCAAAGTGGAGGGATAGCCCATAACATCAGTATAATGCAGACCTGCTGC	CGGAATGCGTTCCGGAATGCTCTCGGAGCACTTGCAGAGGCCCATTTTGCTGTTTTGTGCGGAACCATGAGCCGATACATACTACCCGATCCTGATCC					endoplasmic reticulum,nuclear envelope,flagellar pocket	n	n
Tb927.9.1780	Tb09.160.0680,Tb09.160.0680:mRNA,Tb09.160.0680:pep,chr9contig160.tmp0068c				tagging attempted	V4288_20190305 G7	CGGTTAGTTATGGCTGTACCGCAATGATGACGGGGAATGAAGCACTGCGCCAGCTCACTGTTCTTGGTGAAGGAATATCAGGTTCTGGTAGTGGTTCC	CCACAGAAAGCACGTTAGGATAGTATCTGAAAGTGGGAAAACGCCAAATGGCACAAAGACCAAAACGGCCGGGCCGGTGCCCAATTTGAGAGACCTGTGC								cell line generated	U3621_20160316 H4	ACTTATTTCCGGGAAGATATGGTAATTTCTCTTTTTTTCTTTTTCCACCTCGTTAGCTTGATTCTTGTTTTGCATAAAGAGTATAATGCAGACCTGCTGC	AGCGGTAGAGCAGATGAAATCATTGCTTGTATGACATCTCTCTGTCGCTGACGCAGTGAAATCTTCCGCTGCGGTGGCATACTACCCGATCCTGATCC					Golgi apparatus[strong],endoplasmic reticulum	y	n
Tb927.9.1610	Tb09.160.0530,Tb09.160.0530:mRNA,Tb09.160.0530:pep,chr9contig160.tmp0053c				cell line generated	R4222_20180417 D5	TCAAGCAGGTGGTGAATGTGCAACAGCTGCTGGATAGCATGTATCATCTGGCGGTTCTGGATGCTGCGGGAAGCCGCCAGGGTTCTGGTAGTGGTTCC	AGGGAACTACAAAAAAAAAGGCGGGGGAAAATATGACAATACCGCTTCCACATTCCATGCCTCCTTTAACACACAACTCCCCAATTTGAGAGACCTGTGC					endocytic[strong],endoplasmic reticulum,nuclear envelope	n	n	tagging attempted	U5348_20160420 C6	CCGTCTGACGTAGGTGGAAGGAGATACACAAACACAAACACACGCATAGGCATAGGCATAGGCAAGCAACGCAGCACCAAGTATAATGCAGACCTGCTGC	AGAATAACGCGTGTGTAGCCAATGAGGTTAGGGTAAAACAAACATACCTGCAGTGGTGTGGTAGTTTTAGCTTTCGGCATACTACCCGATCCTGATCC
Tb927.4.5100	Tb04.3M17.590				cell line generated	R4214_20180320 E10	CGGTAACTGGCCTTATTGATTCCCTCTTCTTCCACAGCATCAGGCGGATGCAGATAAAGATGAATAGAGGGAAGCAGTTTGGTTCTGGTAGTGGTTCC	AAAAATCGCCCCTTACCCTTCCCGATTCCTCCACCCCCCCCCCTCCCTACACAAAGGAAAAGAAAAGAAAAAAAGTTACACCAATTTGAGAGACCTGTGC					Golgi apparatus[strong],endocytic,endoplasmic reticulum	n	n	tagging attempted	U8495_20161020 A8	CCCACTTTCTTTTTCTGTTGTAGTGAAATCGATATAATTTGCTGGGTGTAACGCCCGTTTGTTTTAGTCGTGGGGTACCAGTATAATGCAGACCTGCTGC	AGCGCCGTACGCTGCCGGGCATCCCGCAAGAAACGCTCGTCAAACTTCGGGAAGACATCAAGGCGGCTGAGGCCTTTCATACTACCCGATCCTGATCC
Tb927.11.12200	237.t00951,Tb11.01.4025,Tb11.01.4025:mRNA,Tb11.01.4025:pep				cell line generated	R4210_20180222 E7	TCCAGAAGGAGTACGGTCTCGGCCTTGGTGAACCGTGGCTTCCAAAGTTATTGAAGCTACAAAAGAGACCACCAGTGGAGGGTTCTGGTAGTGGTTCC	GATGATCACCTCCGGTTTTTGATCTCCACAGAACTCTCCTCACCCTTTCGTAGCGCAGCAGACGACAAAATTCAGGTCATCCAATTTGAGAGACCTGTGC					endoplasmic reticulum,nuclear envelope	n	n	tagging attempted	U8375_20160722 H6	TGTTACGCGTCACAGCACAGATAGGGAAGGGCATAAACCTAAAAGCTGCTGCGTCTGACGGCGACGAGCAGGCGAAACAAGTATAATGCAGACCTGCTGC	CGCGGTCGGTTAGGTGAAAGAAGATATGACAAACTGGAACGATGCACCGCCTCCTCCCTACCGGAGAAATGACTGCTCATACTACCCGATCCTGATCC
Tb927.11.11610	Tb11.01.3480,Tb11.01.3480:mRNA,Tb11.01.3480:pep				cell line generated	L9116_20171101 D9	CGGGAGGGGTTCGCGCAAGTTTTGACAGCAGCGGTACTTATCGGCTTTTCTTCCGCTTTACCAACAGCAATTATCGACGGGGTTCTGGTAGTGGTTCC	TACCTTTGGGTCTCGGGAACCAATCGCCAACGGCACCCGCATGGGGAAATAAAGAAACAGAAACCCAGGGGCCAATCACCCCAATTTGAGAGACCTGTGC					nucleoplasm	n	n	cell line generated	U3619_20160324 C3	TTTGTGTATATGCCCAGAGGGGACAACAGGACACACAGGTAGGTGCTGTTCTTTTGCTTGGTGAGTATTTCGTTGCAACAGTATAATGCAGACCTGCTGC	ATGGCACGAGCCCCACTCTGCCGTAGTAGAGTTGCGTACACCTCAACTACTTCATCTTCACCTCGGGTGCGTTTAAACATACTACCCGATCCTGATCC					nucleoplasm[50%],nuclear lumen[weak,50%],cytoplasm[weak,points]	y	n
Tb927.10.3350	TRYP_x-70a06.p2kb545_548,Tb10.70.4090				cell line generated	L9108_20171010 G8	AGGAATTTGAACATCGTATGGAAGAGTTGGATCGTGCGGCATTGCAACTTCCGCAAGATGCCTCACACGAGAGAGTCAGAGGTTCTGGTAGTGGTTCC	GTAAATAAACAATAATAAATTAATAAATATTCATTTATTTGATGTATGGAGCACCTCACTAAACACAACATCAGCGAGTCCCAATTTGAGAGACCTGTGC					endoplasmic reticulum,flagellar pocket[ring,strong],endocytic,nuclear envelope	n	n	cell line generated	U5356_20160405 E11	AAAGCGAAGAAGAAGAAATACAAAGAGGGAAAAAGAAAAGGGGGGGAAAAAAAAGAGGTGACAAGTGCGTCAAAAAGGGAGTATAATGCAGACCTGCTGC	CTGTTGGGATTTTGTTCCTCTTCAGTGAAAGCGGGCCTCACCTCACCTGACAGACCGTCCGTAGTTAAAGTTTGGCACATACTACCCGATCCTGATCC					flagellar pocket,endocytic	n	n
Tb927.6.5080	Tb06.30P15.340				cell line generated	L9033_20170831 F9	TTCCCGGTGATGGAAATGAAACATTGATGAATCGATATCGCATAGCACTAAAACAACTTAAACAAAAGACTAATGATGGGGGTTCTGGTAGTGGTTCC	TATGGCAACGCGGGGCTTGCCGGCGCGATGGCGGCACAAATGTGCCCCCTGCATCCCCCGATGTCATGTGGTTACCGCTACCAATTTGAGAGACCTGTGC					endoplasmic reticulum	n	n	cell line generated	U5342_20160429 C6	GTAACTTCCTTCTGCTTAGTTGAGAAAGTCGTGAGCGCGTACTGCCACGCGGGTGAAGGCGGCCCAAAGGTTACTGGGAAGTATAATGCAGACCTGCTGC	CACGTTAAATGCACCGCCTCCTCAACGGCATTGTGGAGACTCAGATGCTCCTCTTCATCAGATGCTGTCCTACAATGCATACTACCCGATCCTGATCC					endoplasmic reticulum	n	n
Tb927.9.3850	Tb09.160.2450,Tb09.160.2450:mRNA,Tb09.160.2450:pep,chr9contig160.tmp0208				cell line generated	L9031_20170718 B4	AGGGGTGTGGATTTGCCCCCGGGGGGTTGAGCCGAGCGGAGCGGAGAAAGATGGAATTGCAACAGCGCAAGAAGAGAGTGGGTTCTGGTAGTGGTTCC	GAGTCTTTCATCTTTTATCCTCCACCTCCCCCCACACTCGCCCCGGTCCCTGACCCCCGCAACCGAAATCGCTTTTGTTCCCAATTTGAGAGACCTGTGC					endoplasmic reticulum,nuclear envelope	n	n	cell line generated	U8497_20161021 G10	TGGAGGCGGTTACCTCACTGCTTTTTTCTTCCAACCTCTTACTTACAGCCCCGTTGGGAAAGAATTACGTAGATTAAGCAGTATAATGCAGACCTGCTGC	ACAGTGAGTGTTATCAGAGAAAACACCTGCATGCGGACAGCATTCCCACGCATGTTCTTCTTCGCCGTATCCTTGGCCATACTACCCGATCCTGATCC					endoplasmic reticulum,nuclear envelope	n	n
Tb927.8.5770	Tb08.26E13.510				cell line generated	L9023_20170725 A4	ACGCAGCTGGTTCCGTTATTACAAGCCTGTGGAGCCGCTTAACTTCCTTTTGGCAGGGGCTTAAGCGGCCCCGAGGCCAGGGTTCTGGTAGTGGTTCC	TCCACCCTCCATATGATTGGTTGCGGATATTGCTGCATCCCCAATGAACATATAGGGGGGGGGGGGAGGAGTCACACATACCAATTTGAGAGACCTGTGC					nuclear envelope,cytoplasm[reticulated]	y	n	cell line generated	U3615_20160321 G8	CGTGTTTGCAACGTACAAACATAATCTTAGAATCCCATAGGGGATATTTACTTGCGTTGTTCAGGTGACTGAGGTTAGAAGTATAATGCAGACCTGCTGC	TTTTGCATGTCAGGAATGAAGGAACCAGTAGACTCCTCTTCACCGTCACCTACCGCGCCATTACCACTAGCGTGTAGCATACTACCCGATCCTGATCC					nuclear envelope	y	n
Tb927.3.2420	Tb03.48O8.500				cell line generated	L9017_20170727 C11	AAACGCTGGAACAATTGCGTGACGAGGCGAAGCAGAAAATAATTGACGAGTTCGAGTCAAAAGGAGAGAAAAAGCGAAATGGTTCTGGTAGTGGTTCC	AAAGCATCATCTTTACAACCTCACTTACAGCTCGTTTCCATGCATAAGTCGTGGGTTCGCATAACGCCAAGGTCCCTCCTCCAATTTGAGAGACCTGTGC					endoplasmic reticulum[50%],nuclear envelope[50%],cytoplasm[50%,weak,reticulated,points]	n	n	cell line generated	U8361_20160715 C1	GTAAGAAAAAGAAAAGCGTGTGTAAAAACTTTTTTTTTCGTTGCCAGTTTCGTAGCATTCGAATTTGTTCAAAGCTCAAAGTATAATGCAGACCTGCTGC	GTTAAAGACATGGGTGATGAGAGCCCCGCAACCCACCGTGTGAAAGGGTGCACGGACTGCACTTCCTTTGCACCAGCCATACTACCCGATCCTGATCC					endoplasmic reticulum	y	y
Tb927.11.17010	237.t00931,Tb11.01.8775,Tb11.01.8775:mRNA,Tb11.01.8775:pep				cell line generated	L9009_20170808 D2	TTTCATTTGGAAGCCTCTTTACGGGTGGTATGACATACATTTTGGCTTGGACTGTAGCATATGACGCAATTTATATATTCGGTTCTGGTAGTGGTTCC	TATATAAAGAACAGGGGATTGTGTCAAAACAAAGACTTCCCACATCTCTTACGCAGATGAAAAATGTGTTGTCGTGCCTTCCAATTTGAGAGACCTGTGC					endoplasmic reticulum[75%],nuclear envelope[75%]	y	n	cell line generated	U8371_20160805 G2	TTTCGCACACATATATTTTAGGTGCTCCCCCATACCCCAGGGAAAATATTGCCAGCCTTTTCATTATTCGCTCACAAGTAGTATAATGCAGACCTGCTGC	CTCATTATGCGTATCCGTGACACGCACCCCACATTTTCTCCAAGTTCCTTGTCAACATAAATAGTTTTCCCTAAGCTCATACTACCCGATCCTGATCC					endoplasmic reticulum	n	n
Tb927.5.900	Tb05.28F8.500				cell line generated	L9004_20170614 D2	TTGACTACGAACAACTCGAGGATTTCAACCGCCGCAATCGAAGTGACGCTTATTATCGTGCGTATATGCGTCAGATGGGTGGTTCTGGTAGTGGTTCC	CACTTATCATTTATCAGTTTGTTCTCCCTTTCCCATACCTTATTTCATTGTCACATCAAATCGAATTTATCTTCACAGGGCCAATTTGAGAGACCTGTGC					endoplasmic reticulum,nuclear envelope	n	n	cell line generated	U3621_20160316 F3	GTTGCTCGCTGAGGGAACCGTGTGTGAGCGAAGTCTAATATAATATCCGATTCGTCCTTTGGGCGTTTCTTTCTGCTTAAGTATAATGCAGACCTGCTGC	GCCTTACTCATCCCTCCCTCACCAGCACCATCACTCTGTGCTGAGCCCTTAGTCACAGCTACTTTCCCACCTTTCGTCATACTACCCGATCCTGATCC					endoplasmic reticulum[50%],cytoplasm[weak,50%],nuclear envelope[50%]	n	n
Tb927.5.3400	Tb05.27M3.570				cell line generated	L9002_20170615 D3	GCGTACCAGTCATCTTTCTTGATGAATTGCTGAAGTTTATTACGCGGCGTATGGAGAAGGCCCAGGAAAAGAAGAAGGACGGTTCTGGTAGTGGTTCC	GTTAAAAGACCAGGGAGAGGGAGCGGACTCCCTCGGGTTAACATTTAGGTGCCGGCATTGCCCTAAATAAGAAACTAACCCCAATTTGAGAGACCTGTGC					endoplasmic reticulum,nuclear envelope[strong]	n	n	cell line generated	U8355_20160706 C9	TTCTTCGTTTAAGTGAGCCACTGCGTTTTTGTGAGCTCATAATTTAAACATTTGATTGTGTGTGGCGTGAGGAGTCGTCAGTATAATGCAGACCTGCTGC	TTCGTATCTACACGCAACGCAGCCGCCACCGCCGCAGGTGTCATCGCCGCGGGGTCGGTCGGAAGGTTCTCGGGTAGCATACTACCCGATCCTGATCC					endoplasmic reticulum,nuclear envelope	n	n
Tb927.7.5840	Tb07.10C21.120				cell line generated	L3953_20170222 D4	TGGTGGTTCTTGTGCTGGTTGGTGCCATCCCATTCCGAACTGTCTTTGACGCGGTCAGGCAAATCATTGGATTCTTCCATGGTTCTGGTAGTGGTTCC	TATATTTGTATGCAGTGCTGCTTCCCAAAGAGGGGGAAAAAAGAAAGAAAAGAAACCCCTCCTTCTTTCCTTTGCCCTTCCCAATTTGAGAGACCTGTGC					endoplasmic reticulum,nuclear envelope	n	n	tagging attempted	U5344_20160429 D6	AACCAATAATAATAATAATAGTAATAGTAACAATAATTATAATCACAATCCTTAGAGTAGAGTGACGTTGGTGGACACCAGTATAATGCAGACCTGCTGC	TGCCGAATCCGACTGCCCTCCTCCGCGCGGCGGCGGTTCGCCTCCCGAATCTTACTGGCGATATCATTGGAACTGCTCATACTACCCGATCCTGATCC
Tb927.7.4170	Tb07.5F10.380				cell line generated	L3953_20170222 C3	ATTTGAGTTATTTGTACCTCTTCGCTGCGCTGTTTGTTGAGTCATACCTGAAACCAAAAAAGAGGACCGAAAAGTCGAAAGGTTCTGGTAGTGGTTCC	TACCCACGTTTCTACAACAAACAAACAAGAAAAAACAAAAAAAAATTACCCCGTTGTTGTTTTCTTTACCGTCCCGTACTCCAATTTGAGAGACCTGTGC					endoplasmic reticulum,nuclear envelope	n	n	tagging attempted	V4286_20190109 B10	ACTCACAGAGCCTTTCTGGTGAGAAGGAAGCGTATTCGGTTAACAGAAATTAAACGAATAGTGGCGTAAGTGCGACGAGAGTATAATGCAGACCTGCTGC	AGGAAGCCGGCAACATCCACATTATCAATCATCCATTTCCTGATAGCAAAACCGCTATAGTCTGTGACGTATGGAAACATACTACCCGATCCTGATCC
Tb927.11.15530	Tb11.01.7170,Tb11.01.7170:mRNA,Tb11.01.7170:pep				cell line generated	L3943_20170425 A8	AGATGCGTGAAAAGTATGGTGCAGAAGATATGCACAAATTCCATAGAATAGTTCGTTATCGCTTGATCCCATACGTCTATGGTTCTGGTAGTGGTTCC	GGTTTGCGCTGTCAACCCAAACTCATTATATACCCATATACATATACAAAAATATAAACGATAATGAGATCCTTTTCGTTCCAATTTGAGAGACCTGTGC					endoplasmic reticulum,nuclear envelope[strong]	n	n	tagging attempted	U5332_20160527 E3	TTTAAAAGAAAAAAAATACATTTCTCCCCATATTGTTTGTTATTCGTTGCAGAAAAAGTAACGCAAGGATTAGCATCAAAGTATAATGCAGACCTGCTGC	CTCTTTTTAGTCCTCCCGGGCGTCCGAGGTGCAGGCGATGCGGAGCGAGATTTTGTACCCTTGCGGCTCCGTGGCGGCATACTACCCGATCCTGATCC
Tb927.1.1050					cell line generated	L3937_20170504 B12	GCACTGACTACACACCCACAGTACTAGAACATTTTGTTGTAAGACCACATCGGGTTACTCAGCCAGATCCTCTCCGTGAGGGTTCTGGTAGTGGTTCC	ACCGCACAATTCGTGCGCGACGTATACGACAAATTATAACAAAAAAAAAGTGTCAGGATGGGGACCTTTGTTTTACCTAACCAATTTGAGAGACCTGTGC					endoplasmic reticulum,nuclear envelope	n	n	tagging attempted	U3611_20160308 A3	TTTTCTCAAAGCCAACTCTTTCTCCTTTATCCTTCGTTCTCCGCTTCACGTGACGATAGCATATAACTGAAGGAAGCTTAGTATAATGCAGACCTGCTGC	CACACATCCTTCTCGAGAAATCGCAAGTACGACATGAATGCATCGGCGTACCTGACAGTGGAGGGGTTAGTGACATTCATACTACCCGATCCTGATCC
Tb927.7.4760	Tb07.26A24.380				cell line generated	L3933_20170706 D1	CGCGCACGCATCATGGAGGTTCGTATGGTGGCATTTGGGGTGTTATGGATTTGTCGCGCTCAGGACTGTTGGACGTTTTGGGTTCTGGTAGTGGTTCC	AACAACTTTACCCCATACAATTCATCACCAAACAACTTCTCCCACCGCTGCACTCCTTTTCATATCATCCGCTCCCCTGCCCAATTTGAGAGACCTGTGC					nuclear pore,cytoplasm[reticulated,weak]	y	n	cell line generated	U3613_20160321 F9	CCTGTCACTTTGATTGCCGAAAAAGAGGTCTCAGCAGGACTAGAAGCGGCTCGGAGTTGTGTTCGACTGAATCGATTAGAGTATAATGCAGACCTGCTGC	CGCTTCGTCTCCCGTCCGTACACGATATTGCGCCTCTGCCGGTCAAGTTCGATAAGTTGATCCGCATATGAGAGTCGCATACTACCCGATCCTGATCC					nuclear pore,cytoplasm[reticulated,weak]	y	n
Tb927.8.5080	Tb08.5H5.750				cell line generated	L3536_20161214 G4	ACGAACTGAGCCTCGCTGTGGCTCAGGTACTTGAGACTGCTTTCGGCGGCTATAAGTACCCTGGCTGGGCTATTCTCGAGGGTTCTGGTAGTGGTTCC	TGTACTTAGTTTATAGTTGCATGCCCCCCTTTTTTTACTTTCACTGTTTTCACGGACCGGAGGCTCCTATTGTGTCATGGCCAATTTGAGAGACCTGTGC					nuclear envelope[50%]	n	n	not attempted
Tb927.8.2460	Tb08.26A17.330				cell line generated	L3536_20161214 C11	GGGTCACTATGTTGTGGCGGCGGGATGGAAGCAATGACGAAGAGGAGGAGTTAGTCCTTGAGGATGCAGAAGCGGAAAACGGTTCTGGTAGTGGTTCC	CACCAGTCGACCCCTCCTCCCTCCATATACACACATACACGAATATTGTCTATTCCTTGGATGCATTACGCCCCTACACACCAATTTGAGAGACCTGTGC					nuclear envelope,endoplasmic reticulum[weak]	n	n	not attempted
Tb927.7.5860	Tb07.10C21.90				cell line generated	L3534_20170105 F10	CATGCAAAATATTTACTTACGATGTTTGTTTGAAAATTGAAGTGAAAAAAAAAACAGGTGTTGTTTTCGTTGGTGGCGTTGGTTCTGGTAGTGGTTCC	AAATTCCTCTCACATTTTCCCGCAATCCAGCGACAAAAACGAAAACGATAGTGAAGGAAGGGAGAACGCATCGCCAGAAGCCAATTTGAGAGACCTGTGC					nuclear envelope,endocytic,endoplasmic reticulum,flagellar pocket[ring,50%]	n	n	cell line generated	R4205_20180119 E6	GATGTAAGGTTTACTGCCACTGAGAAGGGTGACATGTCAAAGAAAATGGTATAAGGCAGTGGTGACGGCGGTGGGACAGAGTATAATGCAGACCTGCTGC	TGGTTTGTGAGAAGGATCAAATGAGCACATAGGAAAAAAAAAAACAAAAAAGACTGCGGCTCATCCGCGGGTCTCTCCATACTACCCGATCCTGATCC					cytoplasm[reticulated,weak]	y	y
Tb927.5.4500	Tb05.26C7.80				tagging attempted	L3532_20170123 B3	AAGTGTTTATGTGCAGTGTTGTCAAGAAAGTTGGTTATGGTGATGCCTTCAGATGGATATCACAGTACCTTCAAAATTCTGGTTCTGGTAGTGGTTCC	TGACGACATTTAAAAACGCCAACAAAAATATCATTGATAATAATGAAAAAGTTAGCCAGTGAACAGCGACCTGAATATAACCAATTTGAGAGACCTGTGC						n	n	tagging attempted	R4205_20180119 A11	AGACTTTCTCTCCCCTATCTCGTTGTATCCTTTAGTGTTTCTTTCGACTGCACATCTTATTATCAGAGTTGTAGGGGCTAGTATAATGCAGACCTGCTGC	CCAAGAAACAAAATTTTGCCTGTCTTATTTGTGAAGCCAAGGAAGGACAGCATGTCCCAAAACCACGAAAACAGCCCCATACTACCCGATCCTGATCC
Tb927.5.1930	Tb05.1P6.520				cell line generated	L3530_20170209 F8	TGATGTTCCAACTGCCAACCGCTTATGAGAAAAGAACTGAGGAGGACGACAAGAATGCCATGTGCAGCAGAGGATACGCGGGTTCTGGTAGTGGTTCC	CCTCCTCCCGCTGCCGTCAGTTTGGCCCACAGCCACATCGCAATGTCTTCTCTTTATTTTTTTACAGTTTCACTTGGCGTCCAATTTGAGAGACCTGTGC					endoplasmic reticulum,nuclear envelope	n	n	cell line generated	R4203_20180124 H8	CACATAACTTATTTTCATTTCCGTTCTAAGGAAATAGTAATACAGAAGTATCTCCATATTGCATAAGTTGCTGAGGAAAAGTATAATGCAGACCTGCTGC	ACGAGAAGCATAACACCAGTAAAGCAACTCATCATAGCCATTGAACAAATCTCTGCCACGCGCACCCAAAGGGAATGCATACTACCCGATCCTGATCC					endoplasmic reticulum,nuclear envelope	y	n
Tb927.4.4350	Tb04.1D20.110				cell line generated	L3530_20170209 C4	TTCAGGCGATATCGCTGCTCTTCGTAACTATCTTCCAGTTGTACTTCTTGAAGTGCTTCTTGGAGCGCAAGTCGTTTGTAGGTTCTGGTAGTGGTTCC	CCCCCCTAACCCCTACTTCGCTCCCCCAAAACAATGCGCAACATTTATTTCGTCCCGCTACGTACCGAACAACAAATGATCCAATTTGAGAGACCTGTGC					endoplasmic reticulum,Golgi apparatus	n	n	not attempted
Tb927.11.7050	Tb11.02.4900,Tb11.02.4900:mRNA,Tb11.02.4900:pep				cell line generated	L3526_20170208 A6	CCATTACAAACGCTGTGAAAAACGATGTCCTGGTGGAGGTTACGCTTGGTACGCCGTTGGATGTGCTTCGGTATATCGTTGGTTCTGGTAGTGGTTCC	CCACCCAGTTCAAACATTTGCTGTCGATGAAGAAGGAACGCGCACGCAAGTACCCACACCACACGATGTTCCCCCCCCCGCCAATTTGAGAGACCTGTGC					endoplasmic reticulum,Golgi apparatus	n	n	not attempted
Tb927.10.13740	TRYP_x-61h03.q2kb185_476,Tb10.61.3180				cell line generated	A1683_20160330 B2	CCCCCGGTGATATTATACGTGGTGATATGAATCTCGATCCTGAGGGGCAAATATCTCTTGAACTTAAGCTTCTGCGCCACGGTTCTGGTAGTGGTTCC	CGTGTATAAAAAAAAATATATGAACTTTTACATGGACTTGTGTATTTTATTAAAGGGAAAAGGTGGGGAAGACGATCCCCCCAATTTGAGAGACCTGTGC					flagellum attachment zone,cytoplasm[reticulated,weak]	n	n	tagging attempted	A1683_20160330 B1	GATACATATATATATACCCATTCGAACCAGCGAAATTGCCATATTTATCAAAAGAGTCGGTGTGGTACCCTCGAGCAACCGTATAATGCAGACCTGCTGC	GCAATTACCACCGCCAGAAAGATGTGACTGGGGTTATTGAGCTCACCGAAGCGCTGCATCAGTTCATTTGCCTTTTCCATACTACCCGATCCTGATCC
Tb927.11.14495	NTCDS.Tb11.NT.181				cell line generated	L3522_20170127 F8	CTCTGGCGGAGGTGCCCGGTCGCCGTTTTACGGTAATGGATGTAAACCCAGAAGCTCTCCGTAAGAGCGCACTAATCACAGGTTCTGGTAGTGGTTCC	AGACTAAAGTGGCACATTTGACACAATCATCTTCCCCATCGCGGCATCGCCCGCAGAACAATGTCTGTTCTACGCTTCTTCCAATTTGAGAGACCTGTGC					endoplasmic reticulum,nuclear envelope	n	n	cell line generated	R4201_20180313 G6	CTTCTACCTCTACTAGTGACTAGTCTTTATTTTCCTAAATATTTTCTTCTGGTTAAGTGTATTGTAAACTAAAGGAGAGAGTATAATGCAGACCTGCTGC	CATCGATACGCAGAACGCCTCTTGTCGTCTAACTCACTGGTGCGCTTCGACTCCCGGTCTCCAACATTGTCATGTTGCATACTACCCGATCCTGATCC					cytoplasm[75%],cytoplasm[weak,25%],flagellar cytoplasm[75%],nuclear lumen[75%]	n	n
Tb927.10.4090	233.t00816,Tb10.70.3185				cell line generated	L3520_20170124 D5	CGGTTTGCGTGTGGTTATGTTACGAGGCAATCATGCTCATGGCGCCTGCAGGCTCAAAAGTTGCGCTCAAAGTATACGATGGTTCTGGTAGTGGTTCC	TCGACTGTGGGGAGCGTAAACAGCAACGGCAAGTTACAACAATCACTGACAGTAATAAAAGGGAATGGACGACATACGCCCCAATTTGAGAGACCTGTGC					endoplasmic reticulum,nuclear envelope[strong]	n	n	not attempted
Tb927.10.15320	236.t00327,Tb10.61.1115				cell line generated	L3518_20170117 H5	CTGTACGTGCCCTCATGATGGTGGATTACAGTAATGATACGTTGCTTATGGTGGAAATGCCAGAACCTGTGGCAAACATGGGTTCTGGTAGTGGTTCC	GTAAAGAACGGAGAAATGTCCATACACCAGCCACGAACAAGTGCTCCGAGTTCGTTACTTCCCCTTCTACTACAACCTTCCCAATTTGAGAGACCTGTGC					nuclear envelope,endoplasmic reticulum,cytoplasm[points,strong]	n	n	not attempted
Tb927.10.1280	TRYP_x-70a06.p2kb545_935,Tb10.70.6780				cell line generated	L3518_20170117 E5	GCCCGCTCTTTGAGGCAGAAAAGGACTACTTGAAGGACACCACAAACATTACAACGAAGGACGACGTATCGAAGAAGGCAGGTTCTGGTAGTGGTTCC	GACCAGCCGGCCGAACTCATACGATCAACCATCTTCCCCGACACATCATTCTCGCGTGCCCTTTGTTTTTTCATTTACTACCAATTTGAGAGACCTGTGC					endoplasmic reticulum,nuclear envelope	n	n	not attempted
Tb927.10.14740	TRYP_x-61h03.q2kb185_291,Tb10.61.1930				not attempted											cell line generated	A9041_20180705 F12	TTTTTTTTTTCCCCTCTTCTTCCTTGAATCCTGTTTTTAATTTGTTACTAATGGGGAGTGTAGCTCTAAGTTGCTAAGTAGTATAATGCAGACCTGCTGC	GCACGAGCCGCGCTCTCCTCCAGCTTGTTACGCCGCTCCTGAGCCTGCTGCTGCCGTATTTGCGCTGCTCGAGGTATCATACTACCCGATCCTGATCC					endoplasmic reticulum,nuclear envelope	n	n
Tb927.9.9630	Tb09.211.1220,Tb09.211.1220:mRNA,Tb09.211.1220:pep,chr9contig211.tmp0148c				cell line generated	A1683_20160330 H10	AGGGGTTCATGCCGGCTTTCGTAGACTCAACGTTACAGAGGGTTTGCGACACTCTGTACCAGTTCTCTCAGCAACCGTTTGGTTCTGGTAGTGGTTCC	TGAAAATGAAATGTAACCACAGCAGCGGAACGCAGAAGTCAGGAGATGGCTACAAAGAAAGTAAATGGTGCACAAAGCCACCAATTTGAGAGACCTGTGC					endoplasmic reticulum	n	n	cell line generated	A1683_20160330 H9	TACTTTCAGGAAAAATAACATACACACGTGCCTGCGAGATAACACAAAAAGGCGGTGTTTAAAACGTTAATTTGGGGGAAGTATAATGCAGACCTGCTGC	TAGTATTTCAGTGCCTCTTCAAAGCGCTTTGCTGCGTACGCCTCGTTACCCTTTTGCTTCAATTCCGTTGCGGTTGTCATACTACCCGATCCTGATCC					endoplasmic reticulum	n	n
Tb927.11.8060	Tb11.01.0480,Tb11.01.0480:mRNA,Tb11.01.0480:pep				cell line generated	A1683_20160330 E2	TCCACCCAGTGACACTGTGGTTGCTGCGACTGTTGTTTGCGTCAGCGGCCCTTTACACGTTGTGTGGCCTGGAAACGCTGGGTTCTGGTAGTGGTTCC	ACCCCAGCCACACATACAAATGGTCATTCTTATGCATCACTAGCAAAGAAACGAGATTTCTAGCTAAGCGGTCCCCTATACCAATTTGAGAGACCTGTGC					nuclear envelope,endoplasmic reticulum[weak]	n	n	cell line generated	A1683_20160330 E1	GGTGACTTGTTGCTTTTTATCAATTTTGCTCTTTACTCTTGCCAAACATAGAATAATTAGACTCGGAGTAAACACGACTCGTATAATGCAGACCTGCTGC	GTGCGAAACGGCATCCGGAACAAACCAATTTTCTCTCGCTCATGGGCCAGTAGCTCCTCAGCACGTTCTATAGGTTGCATACTACCCGATCCTGATCC					nuclear envelope	n	n
Tb927.11.10220	Tb11.01.1980,Tb11.01.1980:mRNA,Tb11.01.1980:pep				cell line generated	A1683_20160330 C10	TGGCAGCAATGATGTACTTTCCACAAGGCAGAGAAATTCTTTTACCCCTACTGAGTCAGTTACGGGGCTATCTGGGGGTAGGTTCTGGTAGTGGTTCC	CGCGCCCATTTAACTCTACTGTACGTGTCTAGGGAAACTAGGCCACAAAAAACACCACCCCGCAGCAGCAAACACCACCACCAATTTGAGAGACCTGTGC					cytoplasm[reticulated]	y	y	cell line generated	U5322_20160412 E2	AGAGAAGCAGGCCCGAAAGGGAAAATCAGGAGGGTGCTAAACGAGACAGGATAGTGTAGAAGGCACTGGTGCCACCATAAGTATAATGCAGACCTGCTGC	ACACCTTCCCCCTTTACTCCCGTCACATCATGTTTCGGTACTGACAGTGCCTCGAGATAGTCAGTGCCGCCACGGGGCATACTACCCGATCCTGATCC					endoplasmic reticulum,nuclear envelope	n	n
Tb927.11.9030	Tb11.01.0770,Tb11.01.0770:mRNA,Tb11.01.0770:pep				cell line generated	327058_20170308 F4	GACGTTTCTTCAGATGCTTTGGGATGTTTGCGGCTCTTTGGCTTGGCGCTGCGTTAATGGCCTTTATTGGAAAATGGATCGGTTCTGGTAGTGGTTCC	AACATAGAAAAAGACAAAGAAAAAGACAAAGAAAAAAACAGGAATTTAAAATATACACAAATTCACAAAACAATTTAGATCCAATTTGAGAGACCTGTGC					endoplasmic reticulum,nuclear envelope	n	n	cell line generated	U8365_20160722 C8	ACAGTCAGGTTTCGGTTGGTGCTGCCTTAGCTAATCTCAGCAAAAACACACTTCCTCTTTTTGTGATACAGTCAGAGCGAGTATAATGCAGACCTGCTGC	GACGTTAGCGTCGTCTGTAGGGAAGTGATATTCGAAAGCAATGCACCACATTCGGTGGTCTCGTTATTAACGTTAGCCATACTACCCGATCCTGATCC					cytoplasm[points]	y	y
Tb927.10.13290	Tb10.389.0140				cell line generated	327044_20170306 G12	CGGTGCTAGCTGTTGTATGCCACGTTGGGCAAATATGGTGGAATGTGCGAAATCTTGAGGGCTCCGTAAGGAAAGTGGAGGGTTCTGGTAGTGGTTCC	TTTAGTATGTGGCGGAAAAAAAAACAATTTTTAAATCTAAGTTTTACGTCATACAGTAAGGCCTCCACCAGCGCGAGCGGCCAATTTGAGAGACCTGTGC					nuclear envelope[50%]	n	n	cell line generated	U5352_20160412 E6	ACCGGGCACCCAGTATCACGCCTCCTCTCGCGTTAAATTGGAGGGAAACACTAAACGTAGCGGAAGGAGGGGAGAATATAGTATAATGCAGACCTGCTGC	AAGAGGTACGACAGTTGTGGCACCACCGGCGACGACAGGTCCTCGCACCGCGTAGAAGTGAGTAAGTCTACTACTCCCATACTACCCGATCCTGATCC					mitochondrion	y	y
Tb927.10.11200	235.t00301,Tb10.26.0825				cell line generated	327044_20170306 C12	CCATTAAGCGTTCTCAGCTGCTCAAAGAGCACTTGTCGATGATGTCGAGCACTCGGTCCGCAGAGGTCCATGTTGCCAATGGTTCTGGTAGTGGTTCC	TTAAAAAAAAAATGAAAGTCGCAGTAAGCAGGGGGGAGGGTTTAAACAGCCACTGCGGCTGCACCTTTTGGACGGAACGGCCAATTTGAGAGACCTGTGC					endoplasmic reticulum	n	n	cell line generated	U5350_20160415 D8	TGTTCCTCCTATCGCCTTTCCCTTGTTGCGCCGGCGTTGTGACCCGGCGGCCGTAGGTGTACTGCTCTAGGTTGTTGTCAGTATAATGCAGACCTGCTGC	TATGTTATTGGTTCTACTTTATCCTTCACTTCAGGAGGAACCTCTTCGTGTGTGCGAACGTTGCTAAAAATCGTGCCCATACTACCCGATCCTGATCC					cytoplasm[reticulated],flagellar cytoplasm	y	y
Tb927.9.9550	Tb09.211.1150,Tb09.211.1150:mRNA,Tb09.211.1150:pep,chr9contig211.tmp0141c				cell line generated	327042_20170228 E1	ACCCTACCGCAAGCAAAGGGGCAACCATCATTGTAAGAAAAGATATCGCTAATGCCCGCTCGTGGCAACAGCAACAACAGGGTTCTGGTAGTGGTTCC	CGCCATAATACCAATGTTTGGCACCGCTGATGAGTACTACCAATGTGTAATGTGCTATAATAATATGGGCGGTAATGTCACCAATTTGAGAGACCTGTGC					endoplasmic reticulum,nuclear envelope	n	n	not attempted
Tb927.9.8570	Tb09.211.0450,Tb09.211.0450:mRNA,Tb09.211.0450:pep,chr9contig211.tmp0057c				cell line generated	327042_20170228 D7	CTTGTGTGATTACCACAGTTCTTGGCTTCCTCATGTTTGTTGTGAATTGCTTTGTAAACCTTCCCGTATATAAAGATCAGGGTTCTGGTAGTGGTTCC	ATTTATATATATGTATACAACACCGAGAAGCTGGTCACTGTAACACAGTTTATGTAGTAGCCGTGTTTCATAAATAACCTCCAATTTGAGAGACCTGTGC					endocytic,nuclear envelope,endoplasmic reticulum[weak]	n	n	cell line generated	R4207A_20170313 C1	GGCAACATTTCTCTCCCCTCTCATACCATTCACCCCTGGAGTTGTGGTTTTCTTAAGTGATCAGGTATATACATAAGGGAGTATAATGCAGACCTGCTGC	CCCTTCGAATCCACAACCCCTTCCTTTGATTGTTTACTTCCGGTCTCAGCAACACCGGCTGCTGTTTCACCTCCTTTCATACTACCCGATCCTGATCC					endocytic,cytoplasm[weak,reticulated]	y	y
Tb927.9.4500	Tb09.160.3090,Tb09.160.3090:mRNA,Tb09.160.3090:pep,chr9contig160.tmp0248				cell line generated	327042_20170228 A10	TTGAAGAAGTTGGGGGCGACGTTAACGTGACAGAGTTGCAGAAGCAATATCAACGTCTGAAGGACCTAAAGCTCGGTGAGGGTTCTGGTAGTGGTTCC	CGTAAGTACGTCACTGAGGCTGGCACACGAAAGGTCCCTGAAAAGTGAACAGAGTGAGTGAGTGTGTGTGTGTAGGGGGCCCAATTTGAGAGACCTGTGC					endoplasmic reticulum	n	n	not attempted
Tb927.9.10970	Tb09.211.2310,Tb09.211.2310:mRNA,Tb09.211.2310:pep,chr9contig211.tmp0267c				cell line generated	327040_20170301 D4	CCCTTCCGCTTATTCCCGGGTACGGAGAGACGGTTAATGCCTTCATACAAGATGTGCTTCGCCATAGAGAACAGCTAATTGGTTCTGGTAGTGGTTCC	GCGACGTCCTATGATGCAAAGGCATATAATATATGAAAATTGTAACCAGGTAGAATTGGACGGCACATTAAGTCACATCGCCAATTTGAGAGACCTGTGC					endocytic,endoplasmic reticulum	n	n	cell line generated	R4207A_20170313 A7	TGACCTTTCCATCGGAGACTTTTTTTTTTTTGCGCGCTGCTCCGCGTTTTGTACATTATTTCTTTCACTTCAAACTGTGAGTATAATGCAGACCTGCTGC	GCCGCAAGAAAAATGGTAGAGACCAAGAGGGCGACAAGAACCCACATGAGTAGCGTTACTGCAACCCGCTCAGCGCTCATACTACCCGATCCTGATCC					cytoplasm[reticulated,weak]	y	y
Tb927.8.7710	Tb08.30P3.240				cell line generated	V1687_20181214 H8	ATGAGACATATGGGAAGCCAGTTGAGTACACCATAAATCCGGCCAACAGTTCTATTTGGTACGTTGGGAACAACTGTTGGGGTTCTGGTAGTGGTTCC	AACACATACACTCGAAATGATTAGAGGCGCGCCGTCGCTCCCCCACTTTCTACTTTTTTCATATAAACACTGCCACCGCTCCAATTTGAGAGACCTGTGC					endocytic,cytoplasm[reticulated]	n	n	cell line generated	R4207A_20170313 A4	TTCGCTGGCCATCAAGCAGAGGAACTTGTGGGAGTTGTAAAACAAAGGTCAAAAAGAAAGGAGGTGGGGCCAAGGGGACAGTATAATGCAGACCTGCTGC	ACGTACTCAATTGTTATCGTAAGTAGGCAAAAGAATAGAACACTAAAAGAAACCACGTTGATTATGTGCGTGGTTTCCATACTACCCGATCCTGATCC					cytoplasm[weak,25%],cytoplasm[reticulated,weak,75%],flagellar cytoplasm[weak,25%],nuclear lumen[weak,25%]	y	y
Tb927.11.13650	237.t00909,Tb11.01.5225,Tb11.01.5225:mRNA,Tb11.01.5225:pep				cell line generated	L9094_20171024 B1	CCACCAGCGCCTTTTCCCTTGAGCTTATTGCGGTGACGTCTTCTATCGTGGCCATTATTATATACTTTCTATTCTCAAGCGGTTCTGGTAGTGGTTCC	TCGTGCACCCGCGCAGGTGCAATACACTCGTACCTTTTGTGTGTACTACACAATAGATAAAGAAATAGAGCGGATTAGACCCAATTTGAGAGACCTGTGC					endoplasmic reticulum	n	n	cell line generated	U5332_20160527 C1	AAGAAGAATAACAAGTCACAGATTTTGGCAGCCGCCGGGCAAAAGGAAAACATATATATTTATTTATATATATATATACAGTATAATGCAGACCTGCTGC	ACTTTCTCGTCAATGCTGATCCACAAATCACCTTCTGCCGCATGCTTTTGAAGCTCTTTCAGCGATACAAACCCCTCCATACTACCCGATCCTGATCC					endoplasmic reticulum,nuclear envelope,flagellar pocket[region]	n	n
Tb927.8.6020	Tb08.11J15.830				tagging attempted	L3536_20161214 H9	ATCTCTCCAGCAGGTTACCGAGTCTTGCCTCGCTGCGTGTGGTGCTTGATAGCGACGGCTCAGTTGCCGTGCGCGAGAACGGTTCTGGTAGTGGTTCC	AACGGGCACACACTAAACGACTCAAGTATACTTGCGTGAGAGATGGCGAACGGGGACCAGGCCCCCAAATAGTGTGACCACCAATTTGAGAGACCTGTGC								cell line generated	V1113_20171608 E7	ACTCTCCGACAATTTGTTGAAATACAACGTGAGGGGGTTCTCATTGCCGTCACCCCTATTGTATGCTACTACGAGCTTCAGTATAATGCAGACCTGCTGC	TCGAAGTGTGCCCAGTTCACCGTGTAGGAGAAAACTGCAACCAATAGTGCGAGGCATATCCCGGTGAGACCCATACCCATACTACCCGATCCTGATCC					endoplasmic reticulum,flagellar pocket[region],nuclear envelope	n	n
Tb927.10.4610	TRYP_x-70a06.p2kb545_350,Tb10.70.2610				tagging attempted	L9110_20171031 C11	ACTTTTACGTGTATGGCACCGCGCTCACGGTTCTACTTGTGCTGTTGCCGCTTATTTTTTACTGTTTTTACATTCTTCTTGGTTCTGGTAGTGGTTCC	CAGGGGTTTCTCTTTTCTCCCCACTGGTACCACAGAGTAACAATCTCTTTACAACAAACTAAGCAAGGGAAAGGTGTGTGCCAATTTGAGAGACCTGTGC								cell line generated	U5328_20160517 E6	AGGAGGAGAATAGCAAAACAGAAGAGCGGAAGGAAATTTTTGTTTAGGTAAAAGCAGTACAATACAAGGAAGTAGAACAAGTATAATGCAGACCTGCTGC	TCAAACACCTGCTTTGTAAGTGGCTCAAGGTTCCCACACTCCTTGTAGGCTGGAACAATAATGGAATACTTCACCGTCATACTACCCGATCCTGATCC					endoplasmic reticulum,nuclear envelope	n	n
Tb927.3.5350	Tb03.5L5.530				tagging attempted	L9100_20171015 B1	TTGTGGTTTTAGAGGTACTCGCATTTGTATGGCTCAGTTGGGCGATGGATGTGTACGCCATGTACCGTGGCGCTCGTCCTGGTTCTGGTAGTGGTTCC	ATCTCACAAAGAAAACTAGAGAGAGAACAAGAAAAAACAAAAAACAACAACGAGATGACAGTTGCGGGACTGCACTTAGACCAATTTGAGAGACCTGTGC								cell line generated	U5338_20160429 D2	GAGATTACAAAAGGAAAGTAAAATAAATACCGGAAGCGGCAAGTACAAAAGAACCAAAGGACAAGGGAAAAAGTATCGAAGTATAATGCAGACCTGCTGC	GGGTTTTCTTTGTTTGTCACTTGTCGCTCCGATTTAGAGGTGGTACCTCGTGGCGTCCGTTGGGATGCACGTGCGGGCATACTACCCGATCCTGATCC					nuclear envelope,endoplasmic reticulum[weak]	n	n
Tb927.9.7800	Tb09.v1.0390,Tb09.v1.0390:mRNA,Tb09.v1.0390:pep				cell line generated	R4224_20180401 A12	GATTCTACAGTGCTTATCAGAGTGTTATCATTACAGTTCTTGTTGGTTTAGTTCTTGACGCGAATTTTCTTGCGAAAGCGGGTTCTGGTAGTGGTTCC	CCCCCCCCCCACAAGACTCTTTATCTCCCCTACCGCAACAAAACATCTGCCGTATGCACCGCAAACTAGACGACCACACACCAATTTGAGAGACCTGTGC					cytoplasm,flagellar cytoplasm,nuclear lumen	n	n	cell line generated	U5348_20160420 F12	AAGTGCCTTATTCCTCACTTTTATTTTTTTTTTTTTGCACTGTTAGGCACCAGTTCATAATATTATATATCAAATTATCAGTATAATGCAGACCTGCTGC	AGCTTTGCGCTGTGCTTTGTGCCGGCAGCGCTGCTGAGGGTTGCATCTTGCCTCCCAGCTACAGCTTTTTGATTACCCATACTACCCGATCCTGATCC					endoplasmic reticulum,nuclear envelope	n	n
Tb927.8.860	Tb08.12O16.470				cell line generated	R4220_20180417 G4	ATGAGAAATCTCTAGATGAAGCTCTTGAATGTTTTTTTAATGATGAGGAACTGCTGGAAGGAACCCTTCAAGAGGTGTTTGGTTCTGGTAGTGGTTCC	ATAGAGAGAGAATGAATATATATATATATATATATTTCGGAAAGAATGATGGGAAAATATCGAAACCAGGCGCCTCAAAGCCAATTTGAGAGACCTGTGC					endoplasmic reticulum	n	n	tagging attempted	U8503_20161025 G5	AAAAATTATTATTTGTGATCGCAGACTAAAGTGTTCACTCAAACCATTTCTTTGAGGGACTCGCTGCGAGAGTACTGAGAGTATAATGCAGACCTGCTGC	AATAACTCTAATATGATGGAAATGTTTGAAGCATACGCCAACTTTTCCCTATCGATTACCTGAAAGAAAAAAAAATACATACTACCCGATCCTGATCC
Tb927.3.2477	NTCDS.Tb3.NT.28,Tb927.3.2476				cell line generated	R4214_20180320 B3	CGGGAACATTTTTAGTCGGATTTTTCGCGGTTTACTTCACAATTGCGGGATATTTACTTTATCGTGAGGCAGCGCTCTCGGGTTCTGGTAGTGGTTCC	ACGTTTTATTTTATTTTATTTTTCTCTTCTTCTCCTTTATTTATTTATTTATTTATTATTATTATATTATTTTTTATTTTCCAATTTGAGAGACCTGTGC					endoplasmic reticulum,endocytic,nuclear envelope	n	n	tagging attempted	U8383_20160706 H1	TAACAAAGAAAATTTCAAAAAAAAAGAAATAGAGGTGTGAGTTTATTTGCATCATTTATAAATATTAATATCAAATATAAGTATAATGCAGACCTGCTGC	TAAACGACATCCGCATCACCGAATAATTTAGCTGCAAGACTTGGACGCTTGAATCCATTTCGCTGTGGCGTCTCAGGCATACTACCCGATCCTGATCC
Tb927.9.1410	Tb09.160.0400,Tb09.160.0400:mRNA,Tb09.160.0400:pep,chr9contig160.tmp0040c				cell line generated	R4222_20180417 B8	ACAGTAAAGTTGATGAGGCACCAGATAAGCATACAATGAGTGAAGCGGGTGCCTTCTACAGTGGTGGATTATGGGAGGAGGGTTCTGGTAGTGGTTCC	AGAAGTTACCGCAGGGGGCACAAGGTTCTCAACAACCGGATGCAGATTTCTCCAGCGCCCTCTTCCTCACGTACAGTTCACCAATTTGAGAGACCTGTGC					nuclear pore	n	n	cell line generated	R4199_20171207 E11	CTGCATTCCCTTCTATTGTAAAAAAAAAATGTGTGTGAAGAAATTTACAATTAGAAAAGGGAAGGAGAAAGTTAGGTCGAGTATAATGCAGACCTGCTGC	GATGAATAGGAAGAGTCACGTGGTGATGACGAGGAATGCGAATCTTCTATCACGTATACGTCACTGCTATTGCTGGACATACTACCCGATCCTGATCC					nuclear pore	n	n
Tb927.10.8900	TRYPtp6k15-3d06.p1c_230,Tb10.6k15.1570				cell line generated	L9114_20171508 C1	TTATCACACAGATGGCGTACTTTCTTCGCATTTCGGTTTTTTCTATTACATCGCGTCATGACTCCAACACGAAGTGGGAGGGTTCTGGTAGTGGTTCC	CTAGGGTCTCAACTTCCCCACATCCCTTTCACCAATAATTTCAACACCACATTGCAAAGTCAGCAAAATCAATGCAACTCCCAATTTGAGAGACCTGTGC					cytoplasm,flagellar cytoplasm,nuclear lumen	n	n	cell line generated	U5330_20160520 D10	GTTGGTGGCACGGGTTCGGGTGAGGAAGTGAATAGAACTGCATCATCATTTTTTTTTTTTTGGTTGTGTGTAGGCCGCAAGTATAATGCAGACCTGCTGC	CTAATGCAGCGGGACCGGTGTGACCCGGGGCCGGTATTCCCAGCGGAATTGCTGCCGGGAGTTCTGTGAGGCGCGTTCATACTACCCGATCCTGATCC					endoplasmic reticulum,nuclear envelope	n	n
Tb927.10.14310	TRYP_x-61h03.q2kb185_378,Tb10.61.2470				cell line generated	L9106_20180416 B8	AGCGACCAATGACGGAAGATGAGCTAGAGCCCCTTTATTATCAGTTCCCATTCCTCCGCCCCGACAACCATGCAAAAAACGGTTCTGGTAGTGGTTCC	GCACAAAAGCCATTAAAAGTCCGCACACTTATGCATACGTGGGTGCATGCAACACACGCACCTGTATGTGCAAAACCACGCCAATTTGAGAGACCTGTGC					hook complex,pellicular membrane	n	n	cell line generated	U5354_20160405 A10	AGCGCCCTCTAAAAAACGTATGCTACACGGATCCTACCACTCAGAAGAAGGAACAACCGCTTGAGAAGGAGAGTCACCCAGTATAATGCAGACCTGCTGC	AGTTGAACAAAAATTGGCCGAATACCACCTTCGTTGCCTCCGACTCGGTTACTGTTTTCCACATCATCGAAAATGACCATACTACCCGATCCTGATCC					cytoplasm[reticulated],flagellar cytoplasm[weak]	n	n
Tb927.6.3840	Tb06.4F7.620				cell line generated	L9033_20170831 A4	CTGCAGATATCATGGCTATGGCTGAGGAGCATTTGGGTGCCCTCCGCACAAAAGTGGACCAGTTGACAAAGAAGAACAATGGTTCTGGTAGTGGTTCC	CGCCAATTTTTCAATCAAAATTCCCTCATTTCCTTTTCCCTGTCGTTTTCCTACATTTTCAACGGCGATACCAGTCCTCTCCAATTTGAGAGACCTGTGC					endoplasmic reticulum[75%],cell tip[posterior,75%]	n	n	cell line generated	U5322_20160412 G6	TTTTAAAGGTGAAGAACAAGAGCGTCTGAACAGCAGATTAAAGAAGGAAAAGGAAAAAAAAAACACAGAAAAGGAAATCAGTATAATGCAGACCTGCTGC	CCAGTTGCTGTGGGGCGGTGCCACGACAAAACCTCCCATGGAGTCAGTCCCTTTAGCTGGTTGCAAAGGAAACAGGACATACTACCCGATCCTGATCC					flagellum attachment zone,endoplasmic reticulum,cell tip[posterior,25%]	n	n
Tb927.8.7270	Tb08.10K10.420				cell line generated	L9023_20170725 G10	CGGTGACCGGCCTTATTGACTCCCTCTTCTTCCACGGTATTAAGCGGGTTCAGGAGAAGATAAACAGAGGGAAGCAGTTTGGTTCTGGTAGTGGTTCC	CGTGTGACACTTAATCCCCTTTATATTTATCATTTTCTCTCACCTTTCTTCCTTTCCAGCTCTTCGGCTTCAAAAACACACCAATTTGAGAGACCTGTGC					Golgi apparatus	y	n	cell line generated	U8505_20161025 C11	CTTGATCGCTTACGTACCCTTCGGTATTGTCAGGACACTTCTTAGGTGGAACATCATTTTGCTTTAGTTGTGGAGTACCAGTATAATGCAGACCTGCTGC	AGCGCCGTACGCTGCCGAGCATCCTGCTCGAACCGCGTGTCGAATTTCGGGAAGACATCAAGGCGGCTGAGGCCCTTCATACTACCCGATCCTGATCC					Golgi apparatus[strong],endoplasmic reticulum	n	n
Tb927.8.3450	Tb08.28L1.570				cell line generated	L9019_20170717 G9	ATTTTTCGATTATTGAGACCTTTCAAGAGCGGCGAGAGAAAGCGCTGCAAAAGAAACAAAGGGAGGTGGTAGGGACCTCTGGTTCTGGTAGTGGTTCC	TACAAGCTACATGTGCACGCGTCAACATGTTTGCATTCGACCTTTCCTTCCTTCAAGTGGTTTGACATATTGATAGCTGGCCAATTTGAGAGACCTGTGC					endoplasmic reticulum,nuclear envelope	n	n	cell line generated	U8507_20161027 F3	TGTGTGTGTCTGTGCACATTGTGGTGACCACAATAACAGTGGCATAAGCCAAATAGCACATCTGGAATTAAGTAGCGTAAGTATAATGCAGACCTGCTGC	ACACGCGTCGCAAGTCCCTTCCGCGTGTAGGTACGGGAGTCGTACTGATCAACGTTAGCAGGATCCGTAGAGCCCCGCATACTACCCGATCCTGATCC					cytoplasm[reticulated,weak]	y	y
Tb927.11.5370	Tb11.02.3050,Tb11.02.3050:mRNA,Tb11.02.3050:pep,Tb11.212.1020				cell line generated	L9011_20170802 G2	GTGTATGTGGTATCTTTCTTGGACCGATGACAGTTGTCTTGGCAAAAGTTTTATACGATAACTGGGATACGGCAATGGAGGGTTCTGGTAGTGGTTCC	GGCACAACACCAGGACATTGAGTCCTCAATATTTAAAATTTAAAGATACAGTGTACAATCGTAATGAGCAGAAACATTGTCCAATTTGAGAGACCTGTGC					endoplasmic reticulum,nuclear envelope,flagellum attachment zone[proximal]	n	n	cell line generated	U8367_20160725 H6	TTATACATATAGAAGTATTATACTAGAGAGATCACGAGTCCATCTTTGTAATTGCTAATATCTCTTCAGAGGAATAACAAGTATAATGCAGACCTGCTGC	CCCCCACGCGCCGATGCTCTTTGGTGCTTTAACATCTTATCCTGCCGGCCAGCAGCGGTTGTGCTTTTCGTTCTTAACATACTACCCGATCCTGATCC					endoplasmic reticulum,nuclear envelope	y	n
Tb927.6.1820	Tb06.28P18.820				cell line generated	L9004_20170614 G3	AAAGAGTGTTGCGCTGGCTGATGTTTAGATTGTCACCTGTGAGGAACTTCTTCACATCGTGGGTGACGTATGTCCGATTAGGTTCTGGTAGTGGTTCC	TTAGCATGAGCGAGTTATAAAGAACGAAATAAAGAGAGCAATAATGTTGCTCGATTGCGGAAAGTAACACTTTCCCTCACCCAATTTGAGAGACCTGTGC					endoplasmic reticulum,nuclear envelope	n	n	cell line generated	U8517_20161031 F6	TCTCTTCTTTACACCTTTACATCGTCTCGTTAGATTTAACCTCTACACTGCTTGTTGCTCGTTGCCTCCGAGAAAAGCGAGTATAATGCAGACCTGCTGC	AAAGCAAACACAAAGCTTATGGTGTCCCCTGCATCGTAGACCACCGTACTAGCTGCCCAAGTAATCCAGTTGGCGTGCATACTACCCGATCCTGATCC					cytoplasm[weak,reticulated]	y	y
Tb927.5.890	Tb05.28F8.510				cell line generated	L9004_20170614 D1	CCGGATCTTGGATATGCGCCGGCCAGTACCCGCCAGCGAAGGAGATCCAAGACATGTTAGCGAAGCGGTTCCATTACGAAGGTTCTGGTAGTGGTTCC	TCTTCACAGGGCTAACCCATCTGACGCATATACGCACGATAATAAGCGTCACTTCGATTGCGGCGATTGAAACGATGTGGCCAATTTGAGAGACCTGTGC					endoplasmic reticulum	n	n	cell line generated	U5340_20160428 E12	GTTGCTCGCTGAGGGAACCGTGTGTGAGCGAAGTCTAATATAATATCCGATTCGTCCTTTGGGCGTTTCTTTCTGCTTAAGTATAATGCAGACCTGCTGC	GCCTTACTCATCCCTCCCTCACCAGCACCATCACTCTGTGCTGAGCCCTTAGTCACAGCTACTTTCCCACCTTTCGTCATACTACCCGATCCTGATCC					endoplasmic reticulum,cytoplasm[<10%],flagellar cytoplasm[<10%],nuclear lumen[<10%]	n	n
Tb927.7.6260	Tb07.2F2.580				cell line generated	L3953_20170222 D6	GGGCGGAAAAGAAACTTGTAGATATGTACAAGGGTAGTCCAATGCTATCGGCACTGGAGGCGATGCTACATCGTGATGATGGTTCTGGTAGTGGTTCC	GCTTCTTTCACCCATCCCAACCCGTTCTGCTGAGAAGCAGCTGGCAGGGCATACAGTACAGCGTTGCGACCACTAAGCACCCAATTTGAGAGACCTGTGC					endoplasmic reticulum,nuclear envelope	n	n	tagging attempted	U5344_20160429 D11	ACCACGGCGGCATCAAGGGAGGGAAAACAAGGGAACACACGCACAAAAAAAGAAAAGGGAACGATATTAAAAGTTGGCTAGTATAATGCAGACCTGCTGC	GAGAGTTGTTTAACACCAAGAGGTGTAAGAGACTGCAGCGAGATGTTTGATTCCGCCACGTTGTCGGTTGGCCCTTTCATACTACCCGATCCTGATCC
Tb927.2.4620					cell line generated	L3949_20170412 A10	GCACGAAGCTGCCTGCAGACCAGTCGGGTAAGAGGGCGACAATCGTCTCGTCACTGAGGAAATACTTTTTCTCGAAATCAGGTTCTGGTAGTGGTTCC	ATAAATTGTATGTAACGGGTGTGATGATATTGCAACGGTCACAGTGACACATGCATGTAACAAATCTTTTAACATATTAACCAATTTGAGAGACCTGTGC					endoplasmic reticulum,nuclear envelope,Golgi apparatus	n	n	tagging attempted	U8363_20160715 C4	TGTGAAGGAGAAGGAGAGTGAAACTGTGCCTTCTATCATATCTGTGCTTGTGCGCCTTGTGTGTGACCAAGGGAAGTGAAGTATAATGCAGACCTGCTGC	GTTACGAGATGAAAGGCACCGAAGCCTATTGGTTGCGATAACGAAGAGTAGTCGCGTTCATAAACATCGGGATAAGGCATACTACCCGATCCTGATCC
Tb927.10.7100	TRYPtp6k15-3d06.p1c_521,Tb10.6k15.3610				cell line generated	L3941_20170411 E11	TCGATACCGTGTTGGATAACGTCGTGAGCACCTCTAAACACCTCGCCCAGTTCGGAAAAGGCATAGAAGACAAACGGTTGGGTTCTGGTAGTGGTTCC	TTCAAACAAAAGGTTAATTTAAGTTAAGTTCGTGTTATGTGTTACATTCCTTAAAGCTCTGAGAGTTGGCTCACCAGTAACCAATTTGAGAGACCTGTGC					endoplasmic reticulum,nuclear envelope	n	n	tagging attempted	U5330_20160520 B3	AAATAAAATTAACGAAAATAAAAAGAAGGAGGGTTGCGTGGTCTAAAGGTTCAGAAAAGGGGAAATTAAGGCATAGCAAAGTATAATGCAGACCTGCTGC	GCCGTATCGTAATATATTCCATCGATGCGCACAACATCAGCTGTGGAACAACTTGAACCTTTACTCTTTACCGAACTCATACTACCCGATCCTGATCC
Tb927.9.4200	Tb09.160.2780,Tb09.160.2780:mRNA,Tb09.160.2780:pep,chr9contig160.tmp0229				cell line generated	L3935_20170505 E12	CGGCCGCAGGCAAACTGAAGCGACGCGTCATCGATGAGAAGTACACTGATACTATTGTGTCACTTTTCGTGGAGGAGTGCGGTTCTGGTAGTGGTTCC	ACAATTCAGATGGACAATAGGAACTGATTAACATCACAAACACAATTAATAGACCGCCCCATGGAGATCCGCACCATTCACCAATTTGAGAGACCTGTGC					endoplasmic reticulum	n	n	cell line generated	U5348_20160420 E2	TGGGCAGGATTCCTCATATATATTATATATCTTACAGTATATACGTGTATTTATTTTACACACAACACTTTTTAAAAAGAGTATAATGCAGACCTGCTGC	GCCGATTCTCGGCTGTTGGCCTCATCCATAAGCTGGAGGACCGCCACCTCGATTTCGTTCAGCGCAGAAGCGGTGTTCATACTACCCGATCCTGATCC					cytoplasm[25%],cytoplasm[reticulated,weak,75%]	y	y
Tb927.7.4180	Tb07.5F10.370				cell line generated	L3933_20170706 C8	GACCCCCCAAGCGCCCGACTGTTGGCGGTCCCTCCTCAACAGCCGGCGTCAGCAACGGTTCTGTCGAGAAGAAAGTTAAAGGTTCTGGTAGTGGTTCC	ACAACTTCACTAAATGAAAGTTTCTCATGGCGCGTGTACATGAGAGTGTTGTATGTATCTGCCGCTCAGTCAACAGGTCACCAATTTGAGAGACCTGTGC					endoplasmic reticulum,nuclear envelope[strong]	n	n	cell line generated	U5344_20160429 B1	AAAAAAAAAGAGGTAGCGTGTGCATCGAGTTCGACTGCGTCAAGAAAACCGGAATATAATACATCCTTAAGCACGACAAAGTATAATGCAGACCTGCTGC	TTGGCAATCATCCAATCACGCACTGCGAGCCCATTCCAGTCCTGCTCAAGCTTCTGAAGTTGTGGAGGAGTAAAAAACATACTACCCGATCCTGATCC					cytoplasm[points]	y	y
Tb927.8.2570	Tb08.26A17.550				cell line generated	L3536_20161214 D2	GGGGCTCGGAAAAGACCACCGCTACTAAAGGTAAAAGGAACTTAAAAAAGGGCCCCAATGACACCGAAAAGTGCAAATCGGGTTCTGGTAGTGGTTCC	AAAAACAGGGAGAAAAAAAAACAATCTACTAATGTTTTCACCACCACCACCACTGAGAATCCACGGGATGCTACCCCGCGCCAATTTGAGAGACCTGTGC					endoplasmic reticulum,nuclear envelope	n	n	not attempted
Tb927.7.6110	Tb07.2F2.380				cell line generated	L3534_20170105 G2	GTGGAATCGCATCATATTTGATGTGGACGCTACTTAAGGTGCCAGGAGTAACAGGTGTAATGGGAAAGAGCATTCATGTGGGTTCTGGTAGTGGTTCC	AATTCTGCAACTCAAACATATACCTCTATCAGGTATCACAAGCAATATTTCCAAAGGGAAAATAAGGAAACCATTACTCACCAATTTGAGAGACCTGTGC					cytoplasm[reticulated,weak,50%],nuclear envelope[50%],endocytic[50%],endoplasmic reticulum[50%]	n	n	tagging attempted	R4205_20180119 E7	CTGTTGTGACGCTCGATCATTTGTTTCATACAGCTGACGAGCAGTTCATCACGGTTAGTAGCTCTTTGTTGTTTTCTCAAGTATAATGCAGACCTGCTGC	GTCGGCACCAACGTAGCATGGCTCACCACAGAGAGGATGCACACAAGCCAAGAGGCAAATGGCTCCAGTTCCACCTCCATACTACCCGATCCTGATCC
Tb927.6.4500	Tb06.26G9.690				cell line generated	L3532_20170123 H1	CCGCCTTGTTTCCTCTTGTTGTGTACCGTATGGAGCAGAGCCAAGTGGACCTCTTAATTCGTCGCTCCAAGGCAGTTAAAGGTTCTGGTAGTGGTTCC	CTTTCAAAGTGGAGCGCACCCTAATTGAATGCGTCGTCCTTCACAAGCGCAGATCGCACCTGTCAGAATGACAAATTATTCCAATTTGAGAGACCTGTGC					endoplasmic reticulum,nuclear envelope	n	n	not attempted
Tb927.5.4060	Tb05.45E22.320				cell line generated	L3532_20170123 A9	TTTTCTTTGCTGCAAGCGTTTTAACGTGTGTGTTGGGTTATTTATACTTGAATAGGTGTTTGAGGAAAACACCTGCAGTAGGTTCTGGTAGTGGTTCC	AAGATGTGAAATATGCTACGGTAACAGGAAACCACCGGCTTGCGGTGATGAAAACTTACAAAACATGCGAGACCTCCTCCCCAATTTGAGAGACCTGTGC					endoplasmic reticulum,nuclear envelope	n	n	not attempted
Tb927.4.590	Tb04.5E12.1170				cell line generated	L3530_20170209 D8	CTCTTACATGCAGCTTTGGTGTCCTTTCCCTTGTGGCACGCTACTTTGCCATGCGTAAAGGTGTGAGACAACTGTGGCGAGGTTCTGGTAGTGGTTCC	AAAACAGAAAAACGTACACATACACACATCGCAACCAAGGCGACGACATGTTAATCCCGAGAAGTCAATATCTCTCGGGACCAATTTGAGAGACCTGTGC					endoplasmic reticulum,nuclear envelope	n	n	not attempted
Tb927.3.4650	Tb03.48K5.130				cell line generated	L3528_20170201 C11	CGTTGGACATGGTAACCTTGTATCACACGGTTGTGGAGTCCACAAAGCAAATGATACCTAATGCCCTTCGAGGAAAGATAGGTTCTGGTAGTGGTTCC	ATTATTAAGTGAATGGGTAAGTTCGATTCATTGTAGTGTTGACACATTCACCCTCCAAACGCACTACCAATTTCTTGTGCCCAATTTGAGAGACCTGTGC					endoplasmic reticulum	n	n	not attempted
Tb927.11.5180	Tb11.02.2840,Tb11.02.2840:mRNA,Tb11.02.2840:pep,Tb11.212.1240				cell line generated	L3524_20170214 F12	GATGTGACGCATATGGTGTGGCAATCGATCCGAGGGAGACTGACAACGATGATGGTGCTGAAGAAGCTGCTAGTGATCTAGGTTCTGGTAGTGGTTCC	GTTGAACGACATTCCGCCGCATCTCTACAGATCCCACGACTCACATTAATTCAGCAAGTGATCATACGTCCCTGCAGGCCCCAATTTGAGAGACCTGTGC					endocytic,endoplasmic reticulum	n	n	not attempted
Tb927.11.16740	Tb11.01.8480,Tb11.01.8480:mRNA,Tb11.01.8480:pep				cell line generated	L3524_20170214 A4	GTGACCTGTACGTGAAGGTTTTGTTTGAGATGCCTGATATGCTAACCAAAGAGCAGAGGGAGGAGTTGGCGGAGCATCTGGGTTCTGGTAGTGGTTCC	AAGTAACCCCGGGAGCAAAATGAATCCGCATCCACAGCAATGGCACAACCCAAACGAAGGTTACGAAAATTTTCTGCTCCCCAATTTGAGAGACCTGTGC					endoplasmic reticulum,Golgi apparatus	n	n	not attempted
Tb927.11.13520	Tb11.01.5120,Tb11.01.5120:mRNA,Tb11.01.5120:pep				cell line generated	L3522_20170127 E12	TTGCATCTTGCATGCTGCAGAGTTTGGAAGATGATCGTGCTGCACGGAAAAAGTACCGTCATACCGGCAAACCTGAACAAGGTTCTGGTAGTGGTTCC	TCACCACCACTGTCAATTTTACTCCTTCACTTCCATTTCCACCAAACGCCTTATGCGTGTATGGGCGCACGCCATCGTTTCCAATTTGAGAGACCTGTGC					endoplasmic reticulum,endocytic,nuclear envelope	n	n	cell line generated	R4201_20180313 G1	GAGACCAGAAGGTGCAAAATTAACACATATATATATATATATATATACTGGGTTTTAAAGTGCAAGTGGAAGAGCACCAAGTATAATGCAGACCTGCTGC	AAGGCAACGACCACCACATGAAATAACAGCCGTTTGCGCCTCCGCAGCGAAACAAGCCTAGTAACAAACCCAGAGCCCATACTACCCGATCCTGATCC					cytoplasm[50%],cytoplasm[weak,50%],flagellar cytoplasm[50%],nuclear lumen[50%]	n	n
Tb927.10.3740	TRYP_x-70a06.p2kb545_486,Tb10.70.3630				cell line generated	L3520_20170124 C11	GCCGACCGTGTAGCGCTGACCAGCTTCTCAAGGAGCAGATGGGTTTGTGTTTGTGTCTTCATACCCCTACAAACGTGTTGGGTTCTGGTAGTGGTTCC	TCAAACGAACACCACCTGCAACGGCAACCAAGAACCAACACGACATCTCTCCCCCCTCACAACTGATGCCCCATTTTTCACCAATTTGAGAGACCTGTGC					endoplasmic reticulum	y	y	not attempted
Tb927.10.14030	TRYP_x-61h03.q2kb185_427,Tb10.61.2850				cell line generated	L3518_20170117 G3	TATCCGAAGACGGTGAAATGATTGTTGTGCGAGAAGTCGACCCAGATTTGGTCGATTTAGAAAAACAAGCGTTTTTCTGGGGTTCTGGTAGTGGTTCC	TTAGAAAATGTGATAGCAACTTTGAAAATACGGAACCGAACCCTGATATTTTTTTTAAAAAAAAAGGAATAATAATAAAACCAATTTGAGAGACCTGTGC					Golgi apparatus,endoplasmic reticulum	n	n	not attempted
Tb927.5.3190	Tb05.27M3.230				cell line generated	L9002_20170615 C4	TCACTAGTGTTTCTTTAGACCTCCCTGAGCAGGGGATTTATAATAAGGCATCTGCTTCTCTGACATTGATGCTTCCACCGGGTTCTGGTAGTGGTTCC	GCATTACAATCACATGATTAGTTCGCATTCTATAGGAAGTAAACTCTTCGCATGGGAAGCGTACATACTTGCTTGTTCCCCCAATTTGAGAGACCTGTGC					nuclear envelope	n	n	cell line generated	A9051_20151124 E5	CATCATCTAACGTAGTGGCAGATACCCGTCTAGAAAACGGTAACCCTCTATTTTTGATTCCTACAAGCCGCGTGACTAGAGTATAATGCAGACCTGCTGC	TTTTCCTCCCCCAACATTTCTGTGCCATCGTTTGTGGGTTCCTTATCGCCTCTCCTACGAAGTTGTTTTTTCGGCCCCATACTACCCGATCCTGATCC					nuclear envelope	n	n
Tb927.8.2770	Tb08.26A17.880				cell line generated	A1683_20160330 F8	CCGGCGGGGGCAGCGCAGCATCGGTTGCTGAGACGAGCACAAGCAAGGGGACGTGGTTGCGGCACTCCGAACCAGAACACGGTTCTGGTAGTGGTTCC	ACTAAACACCTGTGCTTTAGCTCTAGTTGAAGAACCGCGTGTCATCGCTTTCCTCCGTGAGCTTCTTCCAGCACGGTAAACCAATTTGAGAGACCTGTGC					acidocalcisome[50%],cytoplasm[weak,50%]	n	n	cell line generated	A1683_20160330 F7	ACCTCAGTGGATCGAAGTCGTATCAGTGAGGCGCTCGTTTCGCATCTCGTTTCACATATTCCCATCCTTGGCTCGTCGATGTATAATGCAGACCTGCTGC	CCTCCCGCTGTAACGTACCCTTCGTCGCAGGAGAGGTGAATAAAGGCTCCATACCTTATAGGAACACGGCTTTGGCTCATACTACCCGATCCTGATCC					endoplasmic reticulum	n	n
Tb927.4.1770	Tb04.2L9.1309				cell line generated	327062_20170206 H6	TGATTATGTACCCGCAGCCGTCCCCTGAGGAGGAAAAGCGGCTTCGCGCCGAGTACGAGAAGAATGCCGGATGGAAGACCGGTTCTGGTAGTGGTTCC	CGGATTCCAAACCCATCTCACGCATCCCCCCCCCTACGTAATGCTCGCACCGTTTAGCTTCACTTGATCCTTCCTTTTCTCCAATTTGAGAGACCTGTGC					endoplasmic reticulum	n	n	cell line generated	U8357_20160708 D11	ATACCTTCGCACGTGTACTCAATACCCCTTAAATAAAGGAAGGTTTGACTGTGCGCGTCCGAGCTGCGCCTGAGCGAAAAGTATAATGCAGACCTGCTGC	TCCTTTAAGCTCTTGTTCTCCATCCCGGGTTTATGGCCCTCAAACCCGCCCGTCAGCATCCGTCTGGAAACCCGAAACATACTACCCGATCCTGATCC					cytoplasm[points,weak]	y	y
Tb927.10.4440	TRYP_x-70a06.p2kb545_372,Tb10.70.2780				cell line generated	327048_20170310 B8	GCTCAAGACTGTTCCGAGCGTCTACAGGCAGTGTTTCTGAAGGCGGTCATGTATCGGGACTCAAGCGCCGCAGGAGCGTTGGTTCTGGTAGTGGTTCC	AGGTGAAGGCAGCGCACATGATTGAGTAACAAGAATTAACCTTGAAAAAAAAACGGGTGCTGATAATGTAACCAATGCACCCAATTTGAGAGACCTGTGC					nuclear envelope	n	n	cell line generated	U5328_20160517 E3	TCTTACTCTGTTCTTTATTTTGTCTTGCCCAGCGGATCATCCCCAGCGTGTGTGTGTGTGTGTGTGTGTGTGCAAAGGAAGTATAATGCAGACCTGCTGC	GGAAGGGGATCTGACATCGACCCGAGAAATTGGGCATCATCGTCAGGAACGTACACAATTTTCCGCCCGGGTTTCCTCATACTACCCGATCCTGATCC					nuclear envelope,cytoplasm[reticulated,weak]	y	n
Tb927.10.12240	Tb10.389.1500				cell line generated	327044_20170306 E12	TCGTCGTTCGCTTTGCGTGGCTGAACGGTGACCACAAAAGGCTCGTAGCAAATTCCAACACACGCGGGAAGAAGCAGTCCGGTTCTGGTAGTGGTTCC	CACCCTTCCCTCAATCCCGTTTCCCCCCTTTCCTCCTAGTGTTTCCACTTTTTTTGTAAAAAAAAAAGTTATTTCGATAACCAATTTGAGAGACCTGTGC					endoplasmic reticulum,nuclear envelope	n	n	cell line generated	U5326_20160414 B10	CGATTTAACTCCTTCCCTTTGTGTCACACCATGTTTCGTTAGAAGGGAGAGGTAAAAAGTTACGAGTCATTTCAAATCGAGTATAATGCAGACCTGCTGC	TACGTTAGGATGCTGACAAGGCCCACCCAGCTCGTGGCGTAGTTCAACGATGTCCAAAATAAATCGTCAATGTAGAACATACTACCCGATCCTGATCC					cytoplasm[reticulated]	y	y
Tb927.9.9810	Tb09.211.1360,Tb09.211.1360:mRNA,Tb09.211.1360:pep,chr9contig211.tmp0162c				cell line generated	327042_20170228 E5	CGGCTGATGTGGGATATGAGGTTATCGCAGCTCTTTTGGCTTCCCTTACATACTATGCCATTATGACAGTTAACGTATTTGGTTCTGGTAGTGGTTCC	TCTCTTTGCGCTGCTTCATTCCATGTCATGTTTGTTCTCTCCTCCTCCTGTAACCATCAACACGCCACAACATCTAAAATCCAATTTGAGAGACCTGTGC					endoplasmic reticulum,nuclear envelope	n	n	not attempted
Tb927.9.9115	NCDS.Tb927.9.9115				cell line generated	327042_20170228 D9	GCAAAGCGCAGCCGAAGAGGCACGCGGGAGGAAACAAGCAAATGCTAGCAGCCGTGAAGGCAATTGGCCGAAAGGAAGACGGTTCTGGTAGTGGTTCC	TGTGCCCCCTCTCTCTCCCTTTTCCCTTCTCCCTAGATTATTTGTCCCCACATACTGCACCCACTTGATCACCAACAATGCCAATTTGAGAGACCTGTGC					endocytic,nuclear envelope,endoplasmic reticulum[weak]	n	n	tagging attempted	R4207A_20170313 C2	CCACCCCCCTGTGACACTTTTCGTGACCTTATGCATCTAACTGCCCAATTCCTCTTTTGTTAAGGAGTACCGTTAATCAAGTATAATGCAGACCTGCTGC	AAAACGATGACCACAGCGATAATGTGCGCTAAAGCGACAAGAGCAACGAAGTACCACGTCGCGTCCCACTCCGCGTGCATACTACCCGATCCTGATCC
Tb927.9.6440	Tb09.160.4690,Tb09.160.4690:mRNA,Tb09.160.4690:pep,chr9contig160.tmp0355				cell line generated	327042_20170228 B5	TTATGCTGGGCGTCACTGTCACGTTGGCGTCTGTACGAACCATATTGTGGGCCGGGGCGGTGGGTCCGGAGGAAAGCGGGGGTTCTGGTAGTGGTTCC	CTATTTACCCCGCTATTAGTTCAAATAGGTGCATGCGTACCACCACACAAAGCAAACAACCCTTTCAATCAAACCTCATTCCAATTTGAGAGACCTGTGC					endoplasmic reticulum,nuclear envelope	n	n	cell line generated	R4207A_20170313 B10	TCAAGCAACCAATTTGACTGAGGAATTAAATTTGCTACACTGTAGCGATTGGTTTGTGTACGCGTATGCGCTTAGGGATAGTATAATGCAGACCTGCTGC	CCGATCCACACAACGTAGTAAACATACAAAAGCGTTGTCAAAACGAGGAAAACCCTCGCTATGCTGCGGTCGTATAACATACTACCCGATCCTGATCC					endoplasmic reticulum[75%],nuclear envelope[75%],cytoplasm[reticulated,weak,25%]	n	n
Tb927.9.12700	Tb09.211.3650,Tb09.211.3650:mRNA,Tb09.211.3650:pep,chr9contig211.tmp0408				cell line generated	327040_20170301 E1	CACCGCGAGTACAAATTATGGAGTGGTGTAATGCACTTCTTCGCTTCGCAAAGCAAAATACCGAAGTGTGTTCAACGTGTGGTTCTGGTAGTGGTTCC	ATGACCTACCGGCCCAGTATCAAATAACTGTGCCTCGAGGGCGATTCACTTTGAAAAGGGCATGACACCATCACGGATTGCCAATTTGAGAGACCTGTGC					endoplasmic reticulum,nuclear pore	n	n	cell line generated	R4207A_20170313 A9	TTCGAATATAAAATAAATAGAGTTGTGAGCAGTTTCCTTCGCGTTTGCGTATATTTTGGCTTACTTCTGTGGTGTTGTTAGTATAATGCAGACCTGCTGC	GGCCGTGTGGGCCAAATTAGGAATGCTTCTGTCGACCATCGGACTACGCGAACAAAATACTTCAGCGCCCACGTTACCATACTACCCGATCCTGATCC					nuclear pore[75%],endoplasmic reticulum[75%]	n	n
Tb927.8.8030	Tb08.6H23.300				cell line generated	327040_20170301 C5	TTCAGGTTGCTTCATTGTTATTGGTGAGTGTCTTCCAACTGCTCTTCTTAAAGCGTTTCTTGGAACGTAAATCATTTGTGGGTTCTGGTAGTGGTTCC	GCTTCACCAGACGAGTACGCAACATGGGAGAAGTTCACCTAATCATCTAATCTCATCACTTTAGGAAAAGTGCAGCAATTCCAATTTGAGAGACCTGTGC					Golgi apparatus,endoplasmic reticulum	n	n	not attempted
Tb927.8.6620	Tb08.30K1.440				cell line generated	327040_20170301 A11	TTAGTGCTGAAGACATTCGACATGCTTTGTCAGCGGCCGGTGGACAGGTAGATGTTGCTGTAAATGTGCTTGTTGGTGCCGGTTCTGGTAGTGGTTCC	CGACAGCAAAATCAACGGCTTCCACGTCAGGTGCTGCCGTCGCATTAAAATCTACACCCACAACATCCTGATAATTGCCTCCAATTTGAGAGACCTGTGC					endoplasmic reticulum	n	n	not attempted
Tb927.6.2840	Tb06.5F5.360				cell line generated	V9824_20190702 H10	CCACCGTAACGTGCAGAAAGGACGTCAAAAGCAGAAAATACGTAGGAAACTGAAGCATGCGGAAAATGAAGGACTCTTTGACGGTTCTGGTAGTGGTTCC	AAGGGATGAGGAAAAGGGAACAAATAGTTGGTTCCCTAACGGAACCAAAAACAAAAATGCCTTCCATCCCCTAACAAATACCAATTTGAGAGACCTGTGC					cytoplasm[points]	y	y	tagging attempted	U8355_20160706 E2	TAAAAACAAAGGATAGGGAAAGAGTGACAGGAAATTTTTTGTGAAATTCACAGTTTAGGTACCGAAGGGGGAGGAAGGGAGTATAATGCAGACCTGCTGC	ATAGTCATTTCAAGCGCCGTAAGCACTCGAAAATCCTCATTTTCAAGAAAGCGAAGGAGTGAGACGTCAAGTTTGACCATACTACCCGATCCTGATCC
Tb927.6.2720	Tb06.5F5.200				cell line generated	V9824_20190702 H8	AGACTACTACAACGGTGTGAGTGCTGTACTCGAGGACGATAAAGTTTTTTTCGACGTTCTCAATAATCAATGGAAACTTTTGGGTTCTGGTAGTGGTTCC	AAGAAGGGAACAACATGGGCAATTTGAAACGCACACACCTGCATGCATCACTTCTTCTCTTCTCTTCTCAAAATGTCACCCCAATTTGAGAGACCTGTGC					axoneme,cytoplasm[weak]	y	n	tagging attempted	U5340_20160428 H5	TGGCGCCGGGAAGCTGCGGCACAAACAAAACATCGAATAGCTAAAAATAAAAACAAGCGACGAGTTTAGAGAATTAAATAGTATAATGCAGACCTGCTGC	ACGCAATGGAAAAGAAGGGAATCACCGCGATCAATGCGATTTTCATCGCTGAAGAGTGTGGTGTCCATGGAGTGCGGCATACTACCCGATCCTGATCC
Tb927.6.2180	Tb06.4M18.520				tagging attempted	V9824_20190702 H6	ACCTCGCATGGATCTCATCGATGAGCAAATGTTGACGAAGAAGCAAAGACTGGATTACGTTCGGGCCGGTTTGCTGCCCAAGGGTTCTGGTAGTGGTTCC	TGGCCCCTATAGCAAGTGAGAGTCCATGGCACCACACAAAAATATGCCCCCGCACACAAACATGAAGAATGAGGAAAATCCCAATTTGAGAGACCTGTGC								tagging attempted	A9051_20151124 H6	TTACAGTAAAATTTTGTTATGTGACGTTAAAAAAGAAAATTGTCTACTTCCATTGTTGTACGAGGAAAAAGTAAGAAGCAGTATAATGCAGACCTGCTGC	TGCAGGGTGAAGGCTGTTCCAATGGACACACTACTCTTCGTGGGTCCATCAGGCCACACACAGGGGCAGCGACGTAACATACTACCCGATCCTGATCC
Tb927.6.1870	Tb06.28P18.1010				cell line generated	V9824_20190702 H4	CGTCGCACAGGAGAGGGCCGCCACGAATGCGGCGGCCTTGGCTGTGAAGGAGAAGAAAAATAGAGGCAATCGTCGGCTTTGGGGTTCTGGTAGTGGTTCC	CATAAAAACCACTAACCAAAATAAATGAGTGATGGTGTTGGCCGCCTCCTCCACAAGTAACAAAACGCACGCCCTCACGCCCAATTTGAGAGACCTGTGC					cytoplasm,cytoplasm[points,strong]	n	n	cell line generated	U3611_20160308 F7	ACGTAGGAACGAACTAAGCCGTCGTATACTAGTACCGGTGAGGAGGCTGGTAGTGACCTTCATCTGATCGGCAGTGTTGAGTATAATGCAGACCTGCTGC	GGTGCAGTTACAGCCACCGCCGACGATCTTTTCTGCCATGACGGAGTGTACTCCACCGCATCAGCACGTAAATTTTGCATACTACCCGATCCTGATCC					glycosome	n	n
Tb927.6.1220	Tb06.3A7.740				cell line generated	V9824_20190702 H2	TCGTTGCCCCGTTACGAAGGATCTGCTGCCTCCAGAGGAATTTGTTCCCGCGGCAAGCTTACGCAGGACCTCCACACTGTGGGGTTCTGGTAGTGGTTCC	ACCCTATGGGTGCCAAAACCTATGAAAAAAAGAAAACTCCAAAGACTGAAGGATGAAAATGAATGGCAGCAACACTCCTTCCAATTTGAGAGACCTGTGC					microtubule quartet	y	n	tagging attempted	U5340_20160428 F5	TTCTTCTTTTTCTTTAAAAAATAGGAAAGATTTTTAAGCACCTGTACGAATTGTCTCCACTCCTTCATTGGACAACCCTAGTATAATGCAGACCTGCTGC	GGTTGAGGTGGTACGGGGTCATTGGGAATCGAAACCTTCAAGTGCTGAAGAAGTGCAAACTCCTGCGACGCGCATTCCATACTACCCGATCCTGATCC
Tb927.5.4480	Tb05.45E22.830				tagging attempted	V9824_20190702 G12	CCGAGAGGAGCTTCGTTCTTCGGAAGATGAAGTTTCCCGCCTGAAGAAGACGCTCGAGGTTCACTTTATACCATATGAGATGGGTTCTGGTAGTGGTTCC	TTTGCTCTTCTGTACATTCCGTGTGGGGGAAGGCTGGAACACATCCAAAAACAGCTTCCTTGAAAACTTCCCCATTCTGTCCAATTTGAGAGACCTGTGC								tagging attempted	U3607_20160223 C3	TTAACCCCACTAACATGTTAGTTTTACCGCTACTTACGGGATTTATTAGGTTCAGTAGAGTGATCAAAGGTGAGAAAACAGTATAATGCAGACCTGCTGC	TGTGCGCGGAGCTGTTGCATGCGGAGAATCTCCGCACTCACCTCCTTGTTACCCTTCTTCCTTCCCCTCTTCGGAGCCATACTACCCGATCCTGATCC
Tb927.5.3810	Tb05.6E7.750				cell line generated	V1679_20180110 G3	TTTGGTTACAGCAAGGCGCCATTACGGATAAGCAGATGCGAGAAGTCACCGCCTTCATGTTGGAATCCACTAGCAAGCTGGGTTCTGGTAGTGGTTCC	CTGAAGTAGGTGCGAAAATAATTTGCAACGAAAACATGTGTGTACGTCCGCAATAGCTTAAAGATAGAGCTCCGACCCACCCAATTTGAGAGACCTGTGC					basal body,cytoplasm[patchy]	n	n	tagging attempted	U3621_20160316 E12	AAAAAAGAAAGAGGTAAGTAAAAATTGAAGACACATATATACAAACCAACAAGTGTTGTGAAAGGCAAACAGTTACAAAAGTATAATGCAGACCTGCTGC	TCAGCCCGTGGGTCTAAGCCTATACAGAGCAACGTGGTTTTCGCCCGTTTGTTAAGCATATCAAAGAAAGTAGAGGACATACTACCCGATCCTGATCC
Tb927.5.3350	Tb05.27M3.490				cell line generated	V9824_20190702 G8	CCGGCGCGTGGATTACCTCAAGGAAATTTGGACTATTGTTGATTGGGAGTTTGTTTCAAGGACGTATGAACAGGCTATGAAGGGTTCTGGTAGTGGTTCC	CAGTAAAGTTTAAAAAGTTAAAGGCGCGCACCGAAAAAAAAAATTAATGGATAAGCTGACCTTTTGCAGAGGCACTGAAGCCAATTTGAGAGACCTGTGC					mitochondrion,kinetoplast[region,strong]	n	n	tagging attempted	U8355_20160706 C8	TTGTGAGCGAGGTTTTGGCATAGGGAAAATAAGAGGAACTGGAAAGCAACTGGTGTGTGCAGGCACTTTATCTTATCATAGTATAATGCAGACCTGCTGC	AAAGTTGCGTACTGCATGCACGCAAGGCCCAGTGGTGCCATGTGATGGCCCGTTGCGCAACGCATCATGACAGACCTCATACTACCCGATCCTGATCC
Tb927.5.2950	Tb05.26K5.190				cell line generated	V9824_20190702 G6	GGATATCAGCCTTGAGCATTCACTCGACCTTAAGGCGTTCCAGAAGAAGTATCACGAGATGTGCACACTTCAGCAACTGTCGGGTTCTGGTAGTGGTTCC	CACCACTTCTGGGCGCAAACAAGTCAGGTGGCATCACCATATTGACCTTCTTTTCACCCTATCTACCTTTATATATTAGTCCAATTTGAGAGACCTGTGC					axoneme[75%],cytoplasm[weak]	y	n	tagging attempted	A9051_20151124 E1	GCTACTTTTTTTCTTTTCTACTTCCTCTTGAAACCCACTTTGTGTTTTGCCCAACTCCCGGCGCATAGGTGATCAAGCAAGTATAATGCAGACCTGCTGC	GGCAAAAGCCTTGCGTCAAGAGTACGAATATACTTAACGGGAACATCGTGCTCGTAACTTGATGTACTCGTCGAATTCATACTACCCGATCCTGATCC
Tb927.5.2820	Tb05.26K5.430				cell line generated	V9824_20190702 G4	GGCAGCACTATCGGCTGAAAGTCTTGCACTTCTGGAGTTGTTCCAGCAAACTGTGCCTCTTGATGGTGGAGCTACGGCACAGGGTTCTGGTAGTGGTTCC	CACACCGCCTCGGAGAAAAAACGGAAAACTGTCATGTGTTCAAAGAGTGTTGGGGTCGAGGGAATGGTACAAGAGGTTTTCCAATTTGAGAGACCTGTGC					axoneme,axoneme[distal,strong]	y	n	tagging attempted	U3605_20160216 H2	AAAACAAAAAGAAGAGTAGATAAAAGTAGGAGTTATATAGGTAGTAAAACGTACAGTAAATCAGCTGGAAAAGTTAAACAGTATAATGCAGACCTGCTGC	GAACCAACGAGCGCTACGGGGAGTTTCGGCCGCGACTGCCCAATGCCTAGTCGCGCGTTAAGCTCATCCAAGGCATTCATACTACCCGATCCTGATCC
Tb927.5.2660	Tb05.26K5.760				cell line generated	V1679_20180110 F9	CTGTGGCTGACCGTTCGAACCGAAATAAGGAAAACAAAAAGAAGGACATTAAGTTCCGCATCCGCCGTGGATGGAAGGCAGGTTCTGGTAGTGGTTCC	AGGCAAGACACAAAATGTAATGAAACGACCTCACAAACGTTGTGTGCACACACCTCACTAAAACGGAGTTTGAGTGGTTGCCAATTTGAGAGACCTGTGC					nucleolus[50%]	n	n	tagging attempted	U5340_20160428 C8	ATTCTTATTCAGAATACTGCAGGAAGTCCTTAGTCACTAGCTGCAACCACAAAAAAAGAGAAAGAATTTGCAGGCGGGAAGTATAATGCAGACCTGCTGC	TCGTCACGGTAGGCCTCCGGGTCCCGACGCGTGCGGTTTTGAAGAAGCAGTAGTGTCCCTCGAAACGCTGTTTCCGTCATACTACCCGATCCTGATCC
Tb927.5.1850	Tb05.1P6.650				tagging attempted	V9824_20190702 F12	ATGGACACCTGAGGTTACTGGAAAAAGCGGAAGTGAGTCTGTTACGCCTGAAAGCACATCGGAATCGGGAAATGAAGAGGCGGGTTCTGGTAGTGGTTCC	GATCCCGTAGCTCACGGTCCCTCTTGACGCAACGGGCCTCATACAAAACAGAAAGAGGAGATAATAACCCCTCTTGTGCCCCAATTTGAGAGACCTGTGC								tagging attempted	C1463_20190808 C1	ACTACGGGGGAAAAAACTGTTTTGTCCATAAATATCAATATAAAAATATATCTGTTGAAAACACGTGCATCAGCGTCGTGGTATAATGCAGACCTGCTGC	ATTGTAAGAAATCAACTCTACCCATTGTGTTGTTCGTAGCGCCGGAGCCTACCAAGTGTTTCTGTTGTTGCTGTTGTTGCATACTACCCGATCCTGATCC
Tb927.5.1110	Tb05.28F8.80				cell line generated	V1679_20180110 F4	AGGTTGGTTTAATTGCCGCCCGTCGCACGGGTCGGATTCGCGGTAGCAGAGCTGTCAGGGGCGCATGGCATCCTGAAGAGGGTTCTGGTAGTGGTTCC	CAATCTCTTTTGCAACAGTGCCATATGCTGATATACACATCACATCACACCACACCACAACCTGCAGCAATGTTCCGCCTCCAATTTGAGAGACCTGTGC					nucleolus[strong],cytoplasm	n	n	tagging attempted	U3617_20160323 E9	GCGGTAATTAACGTTTCGTCGTTTTTTTTGTTTTTCTTTCACGCATAGGGACCACAAGGGAAACCACCGAAGGAACCAAAGTATAATGCAGACCTGCTGC	GCGGGTCCGAGCCGCTTGTGGCCATGCACCTGGTACACAGAGCCGTTGCCCTTACGGCAGGTAAGCACTGTCTTCCCCATACTACCCGATCCTGATCC
Tb927.5.1000	Tb05.28F8.340				cell line generated	V9824_20190702 F8	GCCTGATATTGCCCGGCAATACAAGACGGACCGCAATGCCTTTAACAAAACTGCAATGGAGTGGACGCGGCAGTATGCTATGGGTTCTGGTAGTGGTTCC	ATTGTTGTTCTTTTCGTTTATTCGGTTTCCGGCTGAAGATCATTTCTTATCACATCTGCCTCGTTCACCCTGCTCCCTCCCCAATTTGAGAGACCTGTGC					cytoplasm[points,weak]	y	y	tagging attempted	U5340_20160428 A12	GTATCCATATCTATACATAGATATATACATATATATATATCAGGCGTAGGTATATACCCTCCTTTTCTGTTACATTAACAGTATAATGCAGACCTGCTGC	TTGACCGGTCCACCGCTGGTGTTGGCAGGCGGGTCCCGCTCGAGGTCCTTCAGCTCCTTTTGAATGCGACGAAGAGCCATACTACCCGATCCTGATCC
Tb927.4.670	Tb04.5E12.1070				cell line generated	V9824_20190702 F6	CTTAAGACTCTGCTTTGGGACAACAGATTATGCTTCGCGGCGGCCATTCAGACTCCAGGGAGGGCGCAGTGTCTCACCTCGTGGTTCTGGTAGTGGTTCC	AAAATAAGAAAAATAAGAAAAGGGACCGACATGTTCCAATGCATACAGTGAACAAATATTTGAATAGTTTACATGGTGCCCCAATTTGAGAGACCTGTGC					axoneme[weak,75%],cytoplasm[weak,reticulated]	y	n	tagging attempted	A9051_20151124 B12	GAGGGAAACAAAGTTCACGAACATTATACACAATATATATTCCGTTGTGGAACCACTTTAGTTAGTTTCTTGGGGAGCGAGTATAATGCAGACCTGCTGC	ACGCGCAGCTCCGCGTGCTTCATCTGCAACCGCTGCAAGAGAGGATCTTGCGCATCAGGAAGCACTTCCACAAAATCCATACTACCCGATCCTGATCC
Tb927.4.4950	Tb04.3M17.270				cell line generated	V1679_20180110 E11	AAAGCTCAGATTTGATGCTCCACTACATCTGTAGTGCAAACTGCAGGGGTCGTGTGACGACGATGGATGTGTTGCGGCTGGGTTCTGGTAGTGGTTCC	CAACGAGAGGTACGAACCTCGGTCCCCACTTGCAGAAGGAAACCCTCAGCTTCACCCATCATCGACCCGTCACCAAAAAGCCAATTTGAGAGACCTGTGC					nucleolus,cytoplasm[reticulated,weak]	n	n	tagging attempted	V4286_20190109 G2	CTCTGCAATTACTGACCTCTATTTAAACGGTCATATAGGCATCTATAGCGAGCAAGGAAGGGTGGACCTCGTTCGAATCAGTATAATGCAGACCTGCTGC	ACCGCTGGTGAAGAGGCCGCTGCTTCACCAGCATGCCGGGGGCGCTTTTGACCGTTCCGCTTCTCACTGCCGCTTTGCATACTACCCGATCCTGATCC
Tb927.4.4730	Tb04.3I12.190				tagging attempted	V9824_20190702 F2	ATATGTATTGCTCATTCTGGGCGTTGTTGCAATTGTCTTTGGTACGAGCGCGTCTGTTTACTACACAATTAAGAGGTATTCTGGTTCTGGTAGTGGTTCC	TTATTTTTTCTTCATTACATTCGTGAGGTGTTGAATAAGGGCTGTTTGCACTCCCTCTCCTGCTACGCCGCCTCCCCTCCCCAATTTGAGAGACCTGTGC								tagging attempted	U5338_20160429 H8	TTTAATTTGGAGTAGAATAACTAATATCACCAGGAAGTTGAGTTTTTTTTCTCGTTAACAACCACAAGGAAGCGAAAGTAGTATAATGCAGACCTGCTGC	TTTGGAGTGCGTAATGGTTCCGCTGTTGCCTCATTGGTAGGGCACTTGTTTGGCGCTTGTGCAGCAGCTTCAAATGTCATACTACCCGATCCTGATCC
Tb927.4.4600	Tb04.3I12.430				cell line generated	V9824_20190702 E12	TGCTGTCGACACGATGAGGAGAAGGGAATCACATAACATGGAAGTTTGGTGGCGAAAACGAAAGGAACAATTAAAGCCCCCCGGTTCTGGTAGTGGTTCC	AGCACAAACCGGAACGCAATCGTTTCGGGCGGCAACTCACGTGCCTTCAACTTCTGGTGTGCATCCACAACGGTCACAAACCAATTTGAGAGACCTGTGC					mitochondrion,kinetoplast[region]	y	n	tagging attempted	U5338_20160429 H4	TTGTTGTAGTTTATTGTGGAAATAGTGGTGGTGGCGGTGGCGGTGAGGAATTCAATACCGGACGCGACAAAGGTAGACCAGTATAATGCAGACCTGCTGC	TGTCGTGTGTTTGGGGCCCCGTTGCTGGGGCAATAAGAAATTATCACCTTTTTGAGGCAAAGCTCGCCATTGCGGCTCATACTACCCGATCCTGATCC
Tb927.4.3570	Tb04.26G5.400				cell line generated	V9824_20190702 E10	GTCTGGAGATGACCTGGAGGAGATGATCATGTCTTTCGGAGATGCCGTACAGTCAATGGACATTGTGGCCTGGAATAAAATCGGTTCTGGTAGTGGTTCC	ATACCATTTCTCCTATTTTCCTCGTATCCCTTAGACCATTTAACTCTTCATCCTATCCCCCTTGCCTCTGGAATGGGCGACCAATTTGAGAGACCTGTGC					cytoplasm	n	n	tagging attempted	U3611_20160308 F2	TTTCATACCCTTTGCTTTTTTTTCTATTGTGAAATGCCACAACAAGTGCTCATTTGTGTGTAATCGAAGCGGGAAGGACAGTATAATGCAGACCTGCTGC	TTCACGCCACCCAAAAATAGTTTCCCCTTAAGCTTCTCCTCCAGCTTCCCGCTCTTCACATTGACGTCCTTGATCGACATACTACCCGATCCTGATCC
Tb927.4.3360	Tb04.2H8.50				cell line generated	V9824_20190702 E8	GGATGCGGTTCATGAGGCGCTCTATCGTTTGAAGCGGGACATTGAGGATTATGTCAACCTCCGTCAGTGGGGGGTTATGATGGGTTCTGGTAGTGGTTCC	CTCCTTTACCCTCTGTGCAGCATATACAAACAAAAAAGGCAATGACGACGGGGAAAGCCCAACCTGCATACGCATGGAGCCCAATTTGAGAGACCTGTGC					nucleoplasm,nucleoplasm[points]	n	n	cell line generated	M9042_20160121 B9	GAGCCGAGTGGTGTGGGGGAGGAAGGAGAGAGTACTCAAACGGCCAGGTGTGGTTGGCGTTAGATACAGTGTGGGGTGTCATGCCTTTGTCTCAAGAAG	TCCCAGTGGAGTTCGACCGCGCCGCCCCGAATGGCATCAATGAGGTCTTCGGGAAGGGTTCCAACCGCAGCTACCTTCATCTTGTACAGCTCGTCCATGC					nucleus[points,50%],cytoplasm[reticulated]
Tb927.4.3320	Tb04.2H8.180				cell line generated	V9824_20190702 E6	GCTAGATCCTGGACTGGATTCAAGAAAATATATTGTTCCCGGTTTAGGGGATTTTGGCGACCGATACTTCGGCACATGCGAAGGTTCTGGTAGTGGTTCC	TTTATTTATTTAATTTATTTTTTATTTATTGACCTCCACTTCAATTTTTTTTTTTCACTTCGCTTCCCATTTGCGCTCGCCCAATTTGAGAGACCTGTGC					cytoplasm,flagellar cytoplasm	n	n	cell line generated	C1463_20190808 A11	TATCAATAAGATAGAAGAAGAAAAGGAAAAAAAGAGAGGGAAAGAGAAGTAAGTAGGTAAGTTTAAGAATATTTTATAATGTATAATGCAGACCTGCTGC	GCAGGTGGAAAGTCGGAAATTCCTTCAAGAGCGCTTCCTCCTGTTCATTGTAATTCCTTCCCGCGTTGTCGTGTAGAGCCATACTACCCGATCCTGATCC					cytoplasm,flagellar cytoplasm	n	n
Tb927.4.2740	Tb04.2H8.1370				cell line generated	V9824_20190702 E4	TCGTAACGCCGGATCCCTTTCAGGGGTTGTCGACCGCCGTGTGGATCAGGTCGATGTGCGTGGCACAACCTCCTCGCAAAAGGGTTCTGGTAGTGGTTCC	CACCTACAAGTACCACAAATATATATATATATATATATATATATATCAAATGAATATAACATATTACAATTTCTTTTGTTCCAATTTGAGAGACCTGTGC					cytoplasm,flagellar cytoplasm,nuclear lumen	n	n	tagging attempted	U3619_20160324 E7	ACACTACATATATTCTCAAGTAAGCACTCAAAGGAAACCCTCAAAAAAGAAAAAAAAAAGATATCTACAGTTTGTCATCAGTATAATGCAGACCTGCTGC	ATTTTGGAGAAATGGGCATTGTCCATCTCCTTCGTGGGCGCCGTGCCGAAGGATGCAAATGCGTAGAAGACAGCTTCCATACTACCCGATCCTGATCC
Tb927.4.2620	Tb04.1H19.1230				cell line generated	V1679_20180110 D8	CGATGATTGCGCTAACAAGCGCAGAGGAGCGTCGCCACGCGGAGGTGGATGTCAAGCCGAACATTTATCCCACGGCCACTGGTTCTGGTAGTGGTTCC	CCAGTAGAAACAAACCCCACCACGAACTCTTTTTTTTTTGTCCCTTGCGCGCGCATACGCGTCCGTTTCACCTCCGCAAACCAATTTGAGAGACCTGTGC					mitochondrion	y	y	tagging attempted	U8357_20160708 B6	CATTCGTTTTTACCTTCTGAAATTGTTCTCCATTACATGCACACGACAACAACAGTATCGTGGGGTTCGCGTCAGTGCGAGTATAATGCAGACCTGCTGC	GATGTGCATATATCCCTCAGCGTGACGGTTGCATCGGGAACCTCTACAAACTGCTCGCCGTAGTACACCACGCCGCGCATACTACCCGATCCTGATCC
Tb927.4.2470	Tb04.1H19.920				cell line generated	V9824_20190702 D12	CGTTGCGCTCCTTCATGAAGACTGCAAGACGCGATCACTTGCAGAGGCAGTTATCAGCACCATTCAAAAGACTGAGCAAATAGGTTCTGGTAGTGGTTCC	TGAATCAAACTAACGGACAACTAACGTGCTGTAACGAAGGGCCACTGGAACGGTGCCACGTTCACCTCCGAGAATTCAACCCAATTTGAGAGACCTGTGC					cytoplasm[points]	y	y	tagging attempted	A9049_20160107 G9	ACTCTATCCGCCCGATTCTCTCTTTACTTTCCTTATTTTGACCAGGCAGAAGCCAAATCTTTAGTTATTGGCGCGCTGCAGTATAATGCAGACCTGCTGC	ATTTGGTCATCGTTGCACACACCTGCGCGCATCAACCTATGGAGAGCGGCCTCATGCGGTAACACGTTGAGTAGCTCCATACTACCCGATCCTGATCC
Tb927.4.2390	Tb04.1H19.740				cell line generated	V1679_20180110 D5	ATGACACGTCAGAGTTTGGGGATGGTGAGATCTGCCGCATCCTCCAGGACCTGAAAGCGGGGGGCACAACACAAAAGGGAGGTTCTGGTAGTGGTTCC	ATTCGGCGGGAAAACGAGAAGGGAAAGACGTGGGAGAGAATAAGGATGCAACACCACTGGTCAAAAAGAAAAAAAAAGCACCAATTTGAGAGACCTGTGC					nucleoplasm[75%]	y	n	tagging attempted	U8357_20160708 C1	GGGGAGGGACGAGACGGTTGGGCGCGAGAAAAAACAAAAAAGAAACGATATATAAATTCCTTCGTAGCACCGTGAGTCAAGTATAATGCAGACCTGCTGC	GTTGAGTGGTTTTCCCATCTCGGTTTCACAAATCGTTGTCCCCCGCTACTTCCTTCATTACCGCTATTTGTACCTTCCATACTACCCGATCCTGATCC
Tb927.4.2190	Tb04.1H19.200				tagging attempted	V9824_20190702 D8	GCGCGAGGGTGCCAGTATTATTCTCCAGTGGCAACCGAGCGGGATCGCTGTCGGTGAGGTGCAATCGGTATTTGCAAATGTGGGTTCTGGTAGTGGTTCC	CGAGGCCCTATTGAACGTTCTTTTCATTAATTACCTCGGGGTCAGCCATTAAAAAGGGGGGGACAGAAGGATAAAGTGAACCAATTTGAGAGACCTGTGC								tagging attempted	U8357_20160708 C8	CTTTTAGGTTGCACGCCGCTAGTGGATTTCAAAGTGTCTGCGCGCGTGGTCGGAGCAGGCCGCGGTCAGCTTGCCCCTAAGTATAATGCAGACCTGCTGC	CCCAAGCAGTCCAACCTTGAGAATGCTGGACAATCGTCCCGCAAATCGTCCAACATTGGTGATTTCTCTTTAGTTTCCATACTACCCGATCCTGATCC
Tb927.4.2120	Tb04.1H19.40				tagging attempted	V9824_20190702 D6	CGTTCTGGTGGCGCAAATGAGACAGATATCAGTGGTACATCTATTTCAGAATGGAGGATATTGGTGGCGGGGAGGGGGTTCGGGTTCTGGTAGTGGTTCC	GAGGTGTGCGCCTTGTCACCTGGGAACTTCGCCGGCACCTCATGGACTTGCATTGTCTCCTGCGTATCACGTAAACGCAACCAATTTGAGAGACCTGTGC								tagging attempted	U8357_20160708 C9	TCGCAACATTGCGCGGGACACCTTGGCAATATATATATATATATATATATATATAGATTCGTCCTGTGAGGTCCTCATAAGTATAATGCAGACCTGCTGC	CCGGAAGATGAACCTGGGCACGACGTTTCACGACCAGCATCCACACTCCCCACTGCGTCGCCGCACGTTGGTGATTCCATACTACCCGATCCTGATCC
Tb927.4.2050	Tb04.29M18.720				cell line generated	V9824_20190702 D4	GGAGACCAAGGTGGAAAACGAAGAAAAGAAAAGGGACACAAATGGGAAGGAAGAAAGGGAACGAAGCATTGTGCTTTCGCGTGGTTCTGGTAGTGGTTCC	AGGTATCATTTGTGTTACATACACATACAAGAGGTACTTGTGCTGATTCCCATTACATCTCACGCACCTCTCGCTGTCGGCCAATTTGAGAGACCTGTGC					cytoplasm,flagellar cytoplasm,nuclear lumen	n	n	tagging attempted	U8357_20160708 C11	GACTTGGAGTGTCGGTACAGAATGCTCTCTTGTGTGCGTCTGACGTGTGTGCAAGACTCTCATATGGTTAGGAGAGGCGAGTATAATGCAGACCTGCTGC	AGAGGGGGAAAGCAGCACAATCGTACGAGGTAATGACTCCTGCGGAGTGTGCCTGGGACCTGCCTATCCACGCATAACATACTACCCGATCCTGATCC
Tb927.4.1860	Tb04.29M18.160				cell line generated	V9824_20190702 D2	TACTAAACTCGGTCGCAAGGTGGCAGACACCATTGCCTTCAAGATTGCCCTCCGCAAGATGGGCGCTGAGACAAAGGCAAAGGGTTCTGGTAGTGGTTCC	ATTATTATTGTTTTACCTTTCCCCTTCCTCTTTATCCCTCTCTGGCCATTCCATGTATGTATGCCCAACAGCGCCTTCTTCCAATTTGAGAGACCTGTGC					cytoplasm[patchy,75%]	n	n	tagging attempted	U5338_20160429 F1	TAAAAATAAAAGAGAGAAGTTCTCGTCTCGCAGCTCGCGCATCTTTACACCGTCAAACCCGAGTTTAACAAGCAAAAAAAGTATAATGCAGACCTGCTGC	TGAACATCACGCAGAGTCGCGCCCTTCTTCTTTCCGATGCGGCGGATCTTGGAATTAGCCTTTGTGCGAGCGACAGCCATACTACCCGATCCTGATCC
Tb927.4.1800	Tb04.2L9.1340				tagging attempted	V9824_20190702 C12	AAAGGAACGTGCTGCCCGTGCCGCGGAGCGCAAGGCGAAAGGTGGCGCCACCACAACCGCAGCCCCGAGGAAATCGAAGAAGGGTTCTGGTAGTGGTTCC	GGAACAAATTATCAGCACACAGTGACCATACGAAGGCACACTCGCTGTAAAATCGGGCGAAAAACCAACAGGTGAGCTGCCCAATTTGAGAGACCTGTGC								tagging attempted	U5338_20160429 E11	TTTATCTGTAATTATCACTTTTACTTTGTTGTCACATATAATTGCGCGAATTGCATTAGGAACAAGCGAGCACACCAACAGTATAATGCAGACCTGCTGC	CCACGAATCTGACGGCTGCGTTTGCGGGGAAGGAACCCAAGATGGCCGTGACGGGGGTGCTCGAACTTGCAGTGAGACATACTACCCGATCCTGATCC
Tb927.4.1570	Tb04.2L9.920				cell line generated	V9824_20190702 C10	GGATACCACTACCACGGTTGTTTCGTTCGTGATCATGGTTGCCATTCTGCTTTGGTTCCTCTTAACCAAGGATTTGGAACTGGGTTCTGGTAGTGGTTCC	TCACCCCAACACTGTACACCTACGCGTGCACAAAGACACGCCACCACTTTACCAAACGGCAATGAGGCTGCAGCAACCGACCAATTTGAGAGACCTGTGC					cytoplasm[points,weak]	y	y	tagging attempted	U8357_20160708 E7	ACTGGGTTGATCTAAACTACGCAAACTTCTTCTGCAACGTGAGTCAGGGCTTTGACGCACCTTGGCGCGGCAGCCGCCAAGTATAATGCAGACCTGCTGC	TTACTCTTAACAGCGTACAAACCTGAGAGGAAAACATCCTTCCGACGCCCGACAACACCCACTGGTGAGTCTAAAGGCATACTACCCGATCCTGATCC
Tb927.4.1320	Tb04.2L9.470				cell line generated	V9824_20190702 C8	TAAGAAGAAATGTGAACACCTGCAGGCCGTTGTGCAGGCGCTTCGTAACGAGCGGCGGGAGTTGCTTCTATCCGCCTCGAGAGGTTCTGGTAGTGGTTCC	TTCCCCTTCCCTTTCCTTCTCCACACATCACCGCTCGTCTGATCCCCACTCCACGTGCAACCCTCCATCTGTACCGTTTTCCAATTTGAGAGACCTGTGC					cytoplasm[points]	y	y	tagging attempted	U8357_20160708 F9	GGGAAAAGGGAGCACATCCATACGTGCGCACGACGCGTGGCCTCCCGCAGCGAAGGCAGAAAGGAAGTCTTCCATCAACAGTATAATGCAGACCTGCTGC	TTCTGCGAAACGCAGCTGAGCCGCTGGAGAGTGGAATCTATGACCTCGGGATTGAGCTGCACATAGCGGGAAAGGCGCATACTACCCGATCCTGATCC
Tb927.4.120	Tb04.5D20.94				cell line generated	V1679_20180110 C2	ACATGTTACCGACTCTGGGAATCCATGAGCATGATGTACATAAAATATCACGAACTTTGTGCACGTCCTGGCGTTCCACTGGTTCTGGTAGTGGTTCC	ATATTGACACACATGTATGCATACAAATACACAATTTCCTCCTTCCATGTGGTTCTGCTCATTGAGTTTGATGACGCTCACCAATTTGAGAGACCTGTGC					endocytic,cytoplasm	y	y	tagging attempted	U8357_20160708 G2	AAGCATTGTACCGATGCGAAAGCAAAGGGCGCATGCATATCAACGATAGAAAACTAGTTTAGAGGCTTTTTATTCGGATAGTATAATGCAGACCTGCTGC	TGGACACTATCGTTAACGCTTCTATATCCCGTTGTCGGATGCTCGGAGTTTCTGCATGCACACTGTTTCCACCACAACATACTACCCGATCCTGATCC
Tb927.4.1130	Tb04.5E12.310				cell line generated	V9824_20190702 C4	CTACGGCGTGATGGGCGGCGTGGACAACTCCAACGAGTTGTTGGAGGGTGAGATGGGGGCTGACGCTGAGGACTTTAGTAAAGGTTCTGGTAGTGGTTCC	AAACAATGCGCAACGCGGTGGTGAAATGTAAGCGTACATGAATCCGGGGATCGCAGAAGCACCGAAGGTGGTCCCCAAAACCAATTTGAGAGACCTGTGC					cytoplasm[points],mitochondrion[<10%]	y	y	tagging attempted	U8357_20160708 G4	GCTCCTAAATTTAACGGGGTTTCCCCGCTCATTTTGATTGGGGCGGTGACCGTACACATAGAGGAGGGGGGGGAAGTGGAGTATAATGCAGACCTGCTGC	GAGCGATACGGGTTGTTGCACAGTACGGCCCCTGCAGCCTCATACGGCATCCCTAAAACACACGGTGTCTTGCTATACATACTACCCGATCCTGATCC
Tb927.4.1080	Tb04.5E12.370				cell line generated	V9824_20190702 C2	TCAGGAAGGAGAAGAAGCCAACGTTAAGTACTACAAGAAGCAACACGAGGAGATCATGACCGCATTCGCTTCCCTCGTGCAGGGTTCTGGTAGTGGTTCC	CCCAGCAATGAACAAAAAGAGAAAAAAGACTTTTTCAGACTACACTCCTTTTTCCCAACTCCGGTTGAGTTTCAGTAGCACCAATTTGAGAGACCTGTGC					acidocalcisome	n	n	tagging attempted	U5338_20160429 D11	TGAGGTGGAGCCACCCCTTCACCAATTGCTTTTTTTTTAAATTCAAATTCTTCGTGCACGGTAAGGTTGAGAAGACACGAGTATAATGCAGACCTGCTGC	GCAATAACGACAGGTCCGGAAACAGCCTTGACGGAACCCATCCGCTGCTCTGTTTTGTATGGGTTGCGGTCGCTCGACATACTACCCGATCCTGATCC
Tb927.3.960	Tb03.27F10.420				cell line generated	V9824_20190702 B12	CGTGGGGTTTGTGGTGATGGGCCTTTTAGGCTTCTTCGTTAAGGTTGTTTTCATTCCAATTAATAATGTTGTACTCGGCGCTGGTTCTGGTAGTGGTTCC	TGGTACCTGACAGGTAACGCCATAACAAAATATGTCCGTCCGCCTGCGGTGTTTCTGTAATTTGACCCGCCAGATGCTGCCCAATTTGAGAGACCTGTGC					endoplasmic reticulum,nuclear envelope,flagellar pocket	n	n	tagging attempted	U8357_20160708 G10	ACTGTTTCAACTGTGCGTCCACCGCCACCCAAGTTTCAGGAAGTGATATCACGCCGAGGATAATAATAATAAGGTGGCAAGTATAATGCAGACCTGCTGC	TGGCATTTACGCACAAGCATGCGGCTGTTGCGCGCAAAGGCAGTCATGGGGTGGATCACGGTTTCATCCAGGAAATCCATACTACCCGATCCTGATCC
Tb927.3.870	Tb03.27F10.550				tagging attempted	V9824_20190702 B10	GTGTGTACGTGGCGAAGTGCCTGAAATAGAAGCAAACAAACCAACGGGTGCTGATTGTGCCCAACAGATATTATTCACAGAGGGTTCTGGTAGTGGTTCC	TTTTCCTTTAAACCGAAAAGAAAAAATATGTGGATCCTGCGTTCCAGGAATATCATTTCTTTTTTTTTCTATATCCGATACCAATTTGAGAGACCTGTGC								tagging attempted	U8357_20160708 G12	TTTGTTTCTCCTAAGAATTAAGAAAGAACCTTTTTTCACTGCGTGTGTGTTCACATTTCCCCTCTAAGAAGCACAAGACAGTATAATGCAGACCTGCTGC	GCTACCTTTATACTGGAATCCGCGGTCTGAGACCCTTCTATGCCCTCCGGGAAAATTGTTGGACGTAGCGGAGTTTGCATACTACCCGATCCTGATCC
Tb927.3.820	Tb03.27F10.650				cell line generated	V9824_20190702 B8	AAAACCGCGGTGGCGTAGGCACCGGGAACTGGGTGGAATAACACGTGTCGAGGATCCGTTCGCTGTACAAGCGAGCGACTACGGTTCTGGTAGTGGTTCC	CAGTCAAAGCAACCTGAAAAAAAATCAAAGAAAACAATTGCAATGGTAACAGATGGCCCCAGTCCTTCAGCGATAATGAGCCAATTTGAGAGACCTGTGC					mitochondrion,kinetoplast[region,strong]	n	n	tagging attempted	U8357_20160708 H3	AAAGGAGGTGCCATTCCAAAGGAATATCAGTGAAAAGCAGTGATAAGGAAAGGAGTGTAACGAGCACACATTGTTAGTAAGTATAATGCAGACCTGCTGC	TAAAACGTCATACGTCTAGGTACATTTTGCGTCCCAGCTACAACTGATCGGTACGAACCGCAACCGAACGCCCCCGACATACTACCCGATCCTGATCC
Tb927.3.670	Tb03.27F10.940				tagging attempted	V9824_20190702 B6	CAAAAAGGATCGGCTCCTTGGAAGCTGCTTCACGCAGGCGCCTACAACTCCGACCACCCGTAGTTGTGGTGTTCCCATCACCGGTTCTGGTAGTGGTTCC	AACTACTCCAGCGCAAGACATTACTTCAAATCAACAGAGACTGTGATGTGCAACGAAAATTATACAGCAGGGAAACATCGCCAATTTGAGAGACCTGTGC								tagging attempted	C1463_20190808 A5	CGTGCTCTGTTGCACTACCTTTCCTTATAATAATAATAATTATTATTATTTTTCACTACTCAAAAGTAGGTAGGAGGATTGTATAATGCAGACCTGCTGC	CGCATTTGCGCGCTCGCGACTCGGGTTTCACTACATTACATGTATCGCTCTTCTCCCTAAAAGGACAGGGCGTTGATAGCATACTACCCGATCCTGATCC
Tb927.3.610	Tb03.27F10.1000				tagging attempted	V9824_20190702 B4	AATGCCCAGAGATAAGGAAAGGACGAAAAGTAGTGTCATTCCCCTTTCCACACCGGTGCGTCCTGATGAATTGGAGTGGAATGGTTCTGGTAGTGGTTCC	ACATCATATCTGCGTGAATGAACCTGAATCAAAAAAAAAACGAAGAGGAAACTTCACATGGCCAATATTTAATTTCTTTTCCAATTTGAGAGACCTGTGC								tagging attempted	U8359_20160708 A5	CTTTTTTTACAATTCTCACGCAAAACAACTACCAACAACAACAACAACTGGTAGGAAGAGAGAAACAGTCCGTATTGCCAGTATAATGCAGACCTGCTGC	TATGTTTCAGTTAACTGGTCCATGTTGACAAAGTTAAAAGACATAATGTCCACTAAGTTGAAATCCCTAAAAGTGGTCATACTACCCGATCCTGATCC
Tb927.3.5770	Tb03.2H15.720				tagging attempted	V9824_20190702 B2	GTCTTATTCTCGCCGCTTCCAACTCCCTCTAACAGAGAGGATTGGGACACGAAAATATGCACACAGAACATGCAATACGCATGGTTCTGGTAGTGGTTCC	AATGATTATTCTGATACATCTTTTTGTTTTCTATTTGCGATGCCCCCTACTGTCACAATACTAGATAACATTCTGCTGCTCCAATTTGAGAGACCTGTGC								tagging attempted	U8359_20160708 A8	AGAAGCAGACACAGATAAGTGGACGCCGTCTCCTTACTTTTTGAATTAGTTTGTCCTCTGCTCTACAGTGGCAAAAAAAAGTATAATGCAGACCTGCTGC	ATGCTTAAAAACAACCAATAGCGACGGCGTGAACACTGCAGTGCTTGTACGCTTATGAAGGATGGCTTGCATTTATTCATACTACCCGATCCTGATCC
Tb927.3.5500	Tb03.5L5.710				cell line generated	V1679_20180110 A10	CACCAACTGCACCCGTTGTGGTGAATGAAGACATTATGGACACCAAAGGCGCGGAGGACGATCTCAAGTTCGTGATGAATGGTTCTGGTAGTGGTTCC	AAGCAGAGGAGTTACCACGAAAAGTGTACGGATGTGCGTGCGAATATGTACCCCCATGTGGTGAGACTTCGCAACGTCTTCCAATTTGAGAGACCTGTGC					nucleoplasm	n	n	tagging attempted	U3619_20160324 D12	TTGGAGGTGGTGGTAGCGAAAGAAGAAGAAAAAAAAAAAGAAATTCCCTCGAGGCCCTTTTGACGGTGCCACCTCACGTAGTATAATGCAGACCTGCTGC	TCGACTTCGTTTAGTTTAAACACCAACGTTTCCCCAGCTGAGTGCTCATGTCTCTTGCAGTCTACAATCGTCACCTTCATACTACCCGATCCTGATCC
Tb927.3.5400	Tb03.5L5.600				cell line generated	V9824_20190702 A10	CCACAAGTCTGTGAAGGAGGCCAATCGCGAGCGTCGTGCGAACAAGAAGAAGTCGAAAAATGGAAAGGCGAAGAAAAAGAAAGGTTCTGGTAGTGGTTCC	CTGCAGGATGGGGTTAACGTTACACGATTTTATTTATTTGATGCTTTCATGAGCCAATATTACGCCCATGTACACCTGTGCCAATTTGAGAGACCTGTGC					cytoplasm[points]	y	y	tagging attempted	U3605_20160216 G6	TCTCTCGCTTTTTCCCATTTTCCTCACCCTACATTTTTTTTTTAAATGTAGAAGGGTGTTTAGAAAACATTTCAAGGAAAGTATAATGCAGACCTGCTGC	ACGATATCGTCTATTGTACTTCCAGGTGCCATATATTGTAATAACTCTTCAAGCTCATCCGGATCTCTGTGGGTGGGCATACTACCCGATCCTGATCC
Tb927.3.5230	Tb03.5L5.340				cell line generated	V9824_20190702 A8	ATTCACGATAATATGCGGCCCTGCTCACCAACCCGCATATTGCTCTTATTTGATTTGTAACGAAGGTATATGCAACGACGAAGGTTCTGGTAGTGGTTCC	ATAGGGCTCAGCCACACGCCTCAGTAACTTACCACCAACGATTCATCCACACCTTAAGCGAAGGAACAGCACAACACGATCCAATTTGAGAGACCTGTGC					nucleoplasm,cytoplasm[points]	y	n	tagging attempted	U8359_20160708 B11	GGGTATTCAACTTTTAAGATCACAGAATTGACCTGAAAAGGGACGCGAATTTTGGCTACATTTTTGAAAAGCGTGTTAAAGTATAATGCAGACCTGCTGC	TCGGTTGGATTCTCCCGCAGGCATGGAAGCGCATGGAAGAGCTCACTGGTGAGAGTTGTGGGAGCATTCACGCTAGCCATACTACCCGATCCTGATCC
Tb927.3.5090	Tb03.48K5.910				cell line generated	V9824_20190702 A6	GGCTCCGGTAATTTCGTTTCAAGGATTGGCAACTGTATTTGTTGTGTTTTTGATGTTGTATCAATTTTGGCAGTCGTGGAGTGGTTCTGGTAGTGGTTCC	GCATAACTACTAAAGGGATACCACACAAATATGGGCAAGAGGAAATAAAATCAGTTTATTACCCCAATTAGGCAGTTCACCCAATTTGAGAGACCTGTGC					cytoplasm,cytoplasm[point,strong]	n	n	tagging attempted	U3615_20160321 E4	GAGTATAAATTATTCACTCAAATTGCCCACTGTTTTTTTTTAATTTTGCTTACTTGTTACTACTTGAACGCAATCACATAGTATAATGCAGACCTGCTGC	ACCATTTTGCCATCCTGCCGAAGCAACTCAACGGTATGAGAACCGAACAAATCCTTCAGTAGTGTTTCAGCGGAGGGCATACTACCCGATCCTGATCC
Tb927.3.5070	Tb03.48K5.860				tagging attempted	V9824_20190702 A4	ACGGAAACGGAGCCGTGAAGATTTAGGAGCAGGTGAAGGCTCGGCGTTTTACGGGACGGAGGGGGGGGGGAAATATGTTGAGGGTTCTGGTAGTGGTTCC	CTCTCCCTCCCACTCCCAATTTCCCGCCACTTTCTCCATTTGAGTCTTAGTCATTAGACGCCCCCACCCCACCTCGACTGCCAATTTGAGAGACCTGTGC								tagging attempted	A9049_20160107 E11	CAGGGAGGGTTCAACCAACTCGGCGCTTCAGCGGGCTACCGACGCGTGTGGTGACGGAGATGTGGAAGGTAGGGGGTCTAGTATAATGCAGACCTGCTGC	TATCCCCTCGTACAGGCTCGGATGAATTCTCCGTATGACATCTCCAAACGGACGGTTGGGGCCCTGAGAACTGAAGTCATACTACCCGATCCTGATCC
Tb927.6.2780	Tb06.5F5.280				tagging attempted	V9824_20190702 H9	GGGGACTCTCGAGATGGATGATGCAGAGACGGAATGGGTTCTGCAACCGTACATGAACACAGCGAAGAAGCGGAGACTGATGGGTTCTGGTAGTGGTTCC	TCAAATGACAACGGCTAACATTTTTCATTGCGAAACTACGGAGAAGAAAAAGGATTGCTTAATCTCGGCGCGCATCTCCCCCAATTTGAGAGACCTGTGC								cell line generated	U5340_20160428 H6	TTTACTTTCTTCCACACCATTTTTAATCGCGCAGTAATAGGACACACGATATAAGCATCGTAGCGCGCAGCCACATCCAAGTATAATGCAGACCTGCTGC	GTATATATCGCCGCGTGTACATGTTCATTCTGTCTCCTCTCTAAAAACTCCTTACGCTGCCGAATAACGCTACGTCGCATACTACCCGATCCTGATCC					mitochondrion,mitochondrion[points,strong]	n	n
Tb927.6.2550	Tb06.4M18.1180				cell line generated	V9824_20190702 H7	CCGCGGCCAATTGGAGGAAATCCTCGGACGTGCAAAGGAAGAACAGGACCTGACGTCTCTCATCACAAAGAAGAGGCGTCGGGGTTCTGGTAGTGGTTCC	CTTCATTTCCCTCCCCCATTTTCAAACACTTCCATGACCGCACAACAGCAGTACAACCAAATCATCAAATCCAATCATATCCAATTTGAGAGACCTGTGC					nucleoplasm[75%]	n	n	tagging attempted	U5340_20160428 H1	ACCGCCACCACCACAACCATCTGGAGGATTTCCCCCGTCATATGCACCGCCTGCTCCTCCAGGCTTTAAAGCACCCCCGAGTATAATGCAGACCTGCTGC	TTGAATCCTGGCGGCATTGGCGGTCTGGGGGGCATTTTGAAACCGGGTGGCATCGGAGGTGCTTTAAAACCAGGCGGCATACTACCCGATCCTGATCC
Tb927.6.200	Tb06.28F21.890				tagging attempted	V9824_20190702 H5	AGAGGGCTCAATCATAATTGTTCCATTCGTTGGTTCACATTTCAGGGAAGGCCACTTTGGGTGTCCGCTTCCGTCGTTACATGGTTCTGGTAGTGGTTCC	ACTACAATCGGTATGCTAATTAACTTTTCCGCCGAGTAAAACTAAGATATTTGTACGCTTTATGACGTGCAACACTACCACCAATTTGAGAGACCTGTGC								tagging attempted	U8355_20160706 E6	TTTCTATTTTCCCTCTTTTGATATTCTTCCTTAGGACATAAGATTTCACACACGAAAAGTGTCACACATTACCGAAAATAGTATAATGCAGACCTGCTGC	GGGCTCCTTGCGGTAAGGTTCCGCCTGCAGTTTCCATGAGGGTACACACATCCTCTTCCACCACCTTCCTGCCAGCACATACTACCCGATCCTGATCC
Tb927.6.1810	Tb06.28P18.810				cell line generated	V9824_20190702 H3	GCTATCTGCATCCCTAGCACCTGTCAGGGTTACAAAACCATGGTTTTATGATCCAAATGATTTGCTGTTAGAGAGAAAAGATGGTTCTGGTAGTGGTTCC	CGAAGCACAAGAGCAAAATAATGGGGGAGGGGGAAAGGAGGACACCAAAGTCCAAACATACGCTACTTCAAACTTATTTACCAATTTGAGAGACCTGTGC					endocytic[strong],cytoplasm	n	n	tagging attempted	U5340_20160428 G2	TTAGCGGTTACCGTACACTAAAGGGGTAAATTTCAAGGAAAAGAGGGGCAAAACAAGTTAAGCTAGAATAGCATCTGCTAGTATAATGCAGACCTGCTGC	GCTCGCTGTGGGCGTATAATAAGATCGCAAATACTGTTAAAAATACCTTTTCCCGACACTAGGTAACGTATCGTATTCATACTACCCGATCCTGATCC
Tb927.5.970	Tb05.28F8.380				cell line generated	V1679_20180110 G8	TTCAGGTACATAACTCCTCGGTAGAAGGTGAGTCAGCCTTGATGAAGCGTCGGCGGATCGCATTCTCCCAGCTGAACATGGGTTCTGGTAGTGGTTCC	GTGTAGGATAAAACAAAATTCTTCTTCAGTGTTCGTTGTTAGCAGCCCAACACCCATGCACTGGATCCACTTTAGGTCACCCAATTTGAGAGACCTGTGC					nucleus,nucleolus[peripheral,points]	n	n	tagging attempted	U5340_20160428 F3	TTGTGCTGTTGTTTCCTCTTTTGTGTTCATCTATTGAGCTTTAAAAATTTACTAACCCTAACCCTAACCCTGAAAAAGGAGTATAATGCAGACCTGCTGC	AGAACGTCGGTTGACTCCTCGTACTGTATACCCTGTCTGCTGAACTGCTCAGCCAACACCTTTCCCGGTTGTACAGCCATACTACCCGATCCTGATCC
Tb927.5.4410	Tb05.45E22.760				cell line generated	V1679_20180110 G4	CGCAAGAAAAGAAGCAAATGGCGAGCAAAGAAGCCTTTTTAGCAGCCCTCCGCCAACCAAAGAAAGTGGATAGGTACTGGGGTTCTGGTAGTGGTTCC	ACAACAACAGAAATGCACCACACCGAACGAGACTGCAACAGCGGCTTTAAAAAAAAAAATTGAAATCCACCAATGAGGCACCAATTTGAGAGACCTGTGC					nucleolus	n	n	tagging attempted	A9051_20151124 G1	TTTCTCTCTTCTGGTGGACTGTCTGATGTATGTCCCTGTGGCTGCATCCCAGCAAAAAGTTAGCATTTAGCGGCAAATCAGTATAATGCAGACCTGCTGC	TTGCCTTTCGCTTTTTTGGAGGCCCTATTTTTTTTGGGCTTAGACACCTTACCAACTGCACCACGGAAACGGCCTGCCATACTACCCGATCCTGATCC
Tb927.5.3510	Tb05.6E7.170				cell line generated	V1679_20180110 G2	CAATTACGGTTGAAGAAGGTAACAAGCTTTTGAAACAAGCAGTTGTTGAGGAAAGAAAAAGAGTCCGTGAGCATGTTGAAGGTTCTGGTAGTGGTTCC	GTAGATAGAAAATGAAAATAATAAGTAACCTTTCCTCCCCACATGCCCTAGCACCTAAATAATAAAAAAAATTATCGACACCAATTTGAGAGACCTGTGC					nucleoplasm	y	n	tagging attempted	U3613_20160321 E5	TAACCTGAACTGATTGTTTAACATTACCGTTTGTTTTGTTTTTTGACTACCCTCTTTCTTAGACCACTTACAGGATACTAGTATAATGCAGACCTGCTGC	TTTTTCGGCGAGAGCTCCTGCTCAAACGCTTGTTCTCGGTACGAGCGGAATCCGGAAATAAGAATATTTTTGATATACATACTACCCGATCCTGATCC
Tb927.5.3290	Tb05.27M3.410				cell line generated	V9824_20190702 G7	TGTATTTCAAGAAGCTGCAGATACGGATTTGGGAAGGGCTATGAAGAACCGAAAGAAAAAAAGTGTTGCAACACCAAAGAAGGGTTCTGGTAGTGGTTCC	CCACACCCGCATCCTCCTCAGATCCGATGTGATACACATACACATTTTAAATATACCCACGTAAACGAACATGTGAAACTCCAATTTGAGAGACCTGTGC					mitochondrion	y	y	tagging attempted	U8355_20160706 C7	TTCCTCAACCACACGGCAGTTGCAGGAACAGCAAGGGCAAAACGGCGTGATAATATAGCACTGCAGCAGGCGACCGTATAGTATAATGCAGACCTGCTGC	CGCGGCAAGGTGGGAAAGGACGTCATCCTCTCTCCTGGCTCACTGCGCTTCGCATTACCCCGCACTCCTGTGATTTGCATACTACCCGATCCTGATCC
Tb927.5.2930	Tb05.26K5.220				cell line generated	V9824_20190702 G5	GGTTCTTGCCCTCCAGGCTCGCATTAATCAGCGCGATGAGGTTGAGCCTTCACAAACCGAACAAAAGAAAAAGGCCCATCACGGTTCTGGTAGTGGTTCC	GCTTCCTACCAAAACATAAAAGTGTCGGGCGGCCGTTGCACAACCAAAATTTCCTTCAAAACATTACCGGGTCACCAGCACCAATTTGAGAGACCTGTGC					mitochondrion	n	n	tagging attempted	U5322_20160412 G2	CTTTTGCTTTCCCACCTCTCGTGGTATCATCTTCTTTTTGATATCTTTGTTATTTCCTGAACGTTAGGAAGGAAACATAAGTATAATGCAGACCTGCTGC	GGAAAATAAAGGAGAGGTGAGACACCGGAGATCCATCGAACTGATTGTATTGTAATATTCGGGGAAGATACACGGCGCATACTACCCGATCCTGATCC
Tb927.5.2810	Tb05.26K5.450				cell line generated	V1679_20180110 F10	GATCTAAAGAGAAAGAGCAAAGTAGCAAACAACAAGGGGAAAGCAAGGATGATGCCAAGAAGGAGGGTGATAACACAAAGGGTTCTGGTAGTGGTTCC	GAGAAACAATTCGAGGAGTGAAAAAAAAAAAAAGACGGTGCTAGCGAGTTGTAGTCAGCCCGGGGCTGTGACGAATAACTCCAATTTGAGAGACCTGTGC					mitochondrion[<10%],cytoplasm[weak,75%]	y	y	tagging attempted	A9051_20151124 D11	GGTTTTTTTTTTTAAAAAAAGGAATATTCAAGGTTAGTTAGCAATAGTGATACAGTGATAGTAGGGCATCGCTGACAGTAGTATAATGCAGACCTGCTGC	CGACTGCGCGTGAGGAAGCTTCTATGCGTAATGCGCAGTCGTGACAACGCTGCAACAGGGAGTGGTGAGGCAGGTGACATACTACCCGATCCTGATCC
Tb927.5.2140	Tb05.3C6.50				cell line generated	V9824_20190702 G1	GGTGCTGCAGAAACCACGGAAAAGAGGTGGTAAATTGAAAGGGGAAGAATCCGACTCGCCATTGTTCTTGCCTGGTGAGTCTGGTTCTGGTAGTGGTTCC	CCGCATCAGACAAAGATTTTGAATTACGACTTCGCACCCCAGCACGAAGAACGCGATTCAAGTCAAGAGAAAAGAAGGCACCAATTTGAGAGACCTGTGC					cytoplasm,nucleolus[25%]	y	n	tagging attempted	U5340_20160428 C4	TTTTTGTCCTTTCCTTATCAAAATTATTTTGGTTAGCGTTCTGAGTCCAAGCTGAATCCGTGTTTCTGAAAAGTTGTTTAGTATAATGCAGACCTGCTGC	TTCTTGTTCGTCTCCCCACTTGCAACCGGTGTGGTAGCAACACCGAGCGCTCGTTCATCACTAGCATGCTCACTGAACATACTACCCGATCCTGATCC
Tb927.5.1120	Tb05.28F8.60				cell line generated	V9824_20190702 F11	TGTAGCTGCGCATTTGCAACAGTTGCGCAGTTCTCTGATGGCGCGGATACGCATGCAAATGGAGGCACAGCGCCCCAGACACGGTTCTGGTAGTGGTTCC	AAGTCCATAGAACAAAACCAGCAGATTCGTCCATGACTCTGCGGATAATACCGCACAGTGCCGTCACTACTACTATCGCCCCAATTTGAGAGACCTGTGC					cytoplasm[reticulated,weak]	y	y	cell line generated	C1463_20190808 F11	TAAACACACACACACACACACACGCACACACACAAAAGTGTATATTTATTTATATATTTAGGTCGCCACGGTACAATTAAGTATAATGCAGACCTGCTGC	TCCGTGGAGACGGTACCAAACCCCTACTTGGGCGCATCGCGACGGGACTACAACGCTTCTTCCACTTTAACAACCCCGGCATACTACCCGATCCTGATCC					basal body[region]	y	n
Tb927.5.1080	Tb05.28F8.160				cell line generated	V1679_20180110 F3	CCCGGGTTGAGGCCACTTCATCGACCAGTGATGCCACAAATGCTTCCAAAGATTTAAAAAAGAAGAAAGTAAAAAAAAATGGTTCTGGTAGTGGTTCC	CATCCTCACCTCTTCTTCCCATTCCCTATCAAAGTACTTCCCGTAACTGCAGGCGACGAGCCCTCCACCGGCGTCAGTTCCCAATTTGAGAGACCTGTGC					nucleolus[75%],nucleoplasm[weak,75%]	n	n	tagging attempted	U5340_20160428 B2	CTTCTCAGCTAATCATAAACTGGCTGTTTCAGGAATACGAAGGGGAGGCGTTTGTGCACCTCGTACACCTTTTGCCACCAGTATAATGCAGACCTGCTGC	GTGGAAAAAAACAGCACACCACGTTTGGAAGGTGCCGTGTAATCACCGAACCCATCGGGGCTGCCACTCGTGTCGAGCATACTACCCGATCCTGATCC
Tb927.4.880	Tb04.5E12.700				cell line generated	V9824_20190702 F7	CAGGGCACATGAAGTTCTTTCTAATCCCGAGGAAAAGCTACTCTACGATGTTTCCCTTGGAATGACTTTTTCAGCGGCTACAGGTTCTGGTAGTGGTTCC	AACGGTTCCATCTCCTCTTTTTTGCGCCACACCGCTGTAGTTAATGACCCATGCTCCACCAGGACTAATGTATTGTTCCACCAATTTGAGAGACCTGTGC					endoplasmic reticulum,nuclear envelope	y	n	tagging attempted	U3615_20160321 E9	CCTTACCCTGACAGGAAATAGAAAGGCCCTCCCGCACTGCGGTTCTTTCAGCCATCGGAGGAGCTTGCACGTGGGCGCCAGTATAATGCAGACCTGCTGC	CCTCCGCTGATATTTGGGAACAGAGTGCCACTAGATGTTATTGTCTCCGCAAAGCAAGGCAGTTGGATATGGTGACTCATACTACCCGATCCTGATCC
Tb927.4.5060	Tb04.3M17.490				cell line generated	V1679_20180110 E12	GTAATAACACGTACGCAACATCTGACGGGTCGGACCTCTTTTTGTTCTCTCCAGCGATGGATCGTTGTACACCAACACCGGGTTCTGGTAGTGGTTCC	AGGTTGGTCAACGCAGTAACGTTTTGCAGGCCCCCATGCTTTCTCTCGTTACCACTGAATTTATCAACACCACCAGTGTTCCAATTTGAGAGACCTGTGC					flagellar membrane,cytoplasm	y	n	cell line generated	C1463_20190808 E5	CAGTTGTCACCGTCGTTGGTGATTTTGCTCCCGTCGTCGCTGCGGCTAACCGTTACCGGGCTTGTTGTCATCAGATAACAGTATAATGCAGACCTGCTGC	TATCTCCGTTGTTTTCCCTTGCACGCAATTTCTCCCCACGATCGTGCTTTTTTTCTCCAATCTTTCCCGCAGCAGAACCCATACTACCCGATCCTGATCC					cytoplasm[weak],flagellar cytoplasm[weak],nuclear lumen[weak]	y	y
Tb927.4.4670	Tb04.3I12.260				cell line generated	V9824_20190702 F1	GATGGCCCGCCGAAAGGTAGCGCCGACGATTATAAAGACAGCAGAAACTGAAGTGCAGACCCTAAAGTCCGCTGCCTTCAGCGGTTCTGGTAGTGGTTCC	CTGCATTAGGTTCCATTTCCCCCTCCCCCCCCCCACACACACCCACTCTCCCCTCTGTGCGATCCGGGCCAGAAAATTCCCCAATTTGAGAGACCTGTGC					cytoplasm	y	y	tagging attempted	U5338_20160429 H6	TCCCTCATCCATCTCCCGTTGCTTTTCTCCCCTTGCGCTCGTTCTTGAAAATAATGCGCGCCTGTTAGTCAAACCGACCAGTATAATGCAGACCTGCTGC	GCATTGTTCATTGTGCTTTCCACCGCTTGTGCATTTGCCAAACGGGTCTCATTACTGGGCGTGGATGGGGAAGTTGTCATACTACCCGATCCTGATCC
Tb927.4.3610	Tb04.26G5.450				cell line generated	V9824_20190702 E11	GGAAGACATCGTTAAGGAAACATGTGAAAGGCTTGATATTGACGTTGTTCTCCGCGCCCGCTTTCAGTATTTTGGCTCTTGCGGTTCTGGTAGTGGTTCC	AAAAACATGGGGGCAACCGCAGTTCCCCCCTTCGTATAAACCGCAACCTGGGGCAACCAAGGAAAAGACCCTGCAGATCCCCAATTTGAGAGACCTGTGC					endocytic[weak],nucleus[<10%]	y	n	cell line generated	C1463_20190808 B7	GTTTGCGACAGCATTTCCATACCTCCTAGAGAGGAGACCTCACGATCAGCACCGTTCTCCGACTTGTTCGGCCCATCCTCGTATAATGCAGACCTGCTGC	CTACAAGATCACCAATTTGGCCATGAATGTCTCCACAGACGTTGATCGGAGCCTGCAGTCGAACCAGCATGGGTTGGGCCATACTACCCGATCCTGATCC					cytoplasm[weak]	y	y
Tb927.4.3420	Tb04.26G5.140				cell line generated	V9824_20190702 E9	CGAAGTAGATGGCATGTGTACGCCTAAGGACCCTGCTACAGATCAGAACTCTCAGGGGGATAGGGGAGATAGTGCAAAATTTGGTTCTGGTAGTGGTTCC	CACATCTATATATATATATATATATATATACTTTCACCTTTCTTCATTCCCAACTTTTCATTACGTTGCTCTAATCATCCCCAATTTGAGAGACCTGTGC					nucleoplasm,endocytic,cytoplasm[weak]	y	n	cell line generated	C1463_20190808 F2	ACATACATCTGCAAGGGGAGAGAAGATTTGGCTATTGAAAGGAGGTGCTGTGAGGATCCGACTCTGTCCGCCGACCTCAAGTATAATGCAGACCTGCTGC	TGAAGTTAGTGTTGCTGTTACTTCCTTCTGCGGCCGTAAAGGGAACGACGGAGCCATCATTCCCCCCTTTAGGCGCCAACATACTACCCGATCCTGATCC					cytoplasm,nucleoplasm[strong,cell cycle dependent]	y	n
Tb927.4.3340	Tb04.2H8.100				cell line generated	V1679_20180110 E3	GAATGCCCACAACAGTTTGTGGGCCGTTTCGTCAGCGGCACCTTCCGGCGCCGCCGTCTTTCAAAGAGGGATGTGCACGCGGTTCTGGTAGTGGTTCC	CAACACACAGAACAAACGCCCGCACTGAAATTGGTCACTCGTACACACAAACAAATGTACATATGTGTACTAAACTCATTCCAATTTGAGAGACCTGTGC					cytoplasm[reticulated]	y	y	cell line generated	C1463_20190808 A12	CAAAAACTGTTTCCGCTCCGTATTGTTTGGCCATAAACAGGCGAGAAGGAAACGGAAGGAAGCGGATCAAGAGAAGGTAAGTATAATGCAGACCTGCTGC	ACGGGTGAGAACGGCTTTCTGGTCCAGCGTCTTCATTGAATGGAAGCGCCTCTTTGTTGTGAGTAGGGAAAGGCAAGTTCATACTACCCGATCCTGATCC					cytoplasm[weak,reticulated]	y	y
Tb927.4.2920	Tb04.2H8.1000				cell line generated	V9824_20190702 E5	TGAGTACTGCACTGGCGTGTGGGGTGAAGACAAACCATTCGTCGCAAAGCAAGTCGAGCTCCTCCAAAAGGACATTCGACTGGGTTCTGGTAGTGGTTCC	CCCGACCGCCACGGCCCAATTTCTCACCATCGTTGAATAATGTAAATAGGAGAGAAAAATAAATGTAGGTGCCGCCAAGCCCAATTTGAGAGACCTGTGC					axoneme,cytoplasm[weak]	y	n	tagging attempted	A9049_20160107 H5	TGCGTAATTAAGGAAGGTCATTAGTTGGTCGAAGGTGTCCGCTGGCACTATTGTTGCTAAATCTGCTGGTGAATCTGCAAGTATAATGCAGACCTGCTGC	AACGACACAGTGGGGAACGATGGGGAATGTGCAAACAGCTTTCCGTCATTAACATCCTGTGCGGGCGGCGTACAAGTCATACTACCCGATCCTGATCC
Tb927.4.2630	Tb04.1H19.1240				cell line generated	V9824_20190702 E3	GGAAATGGCTCTCATGAAGAGAAAGGCGGCAAAGGAGAAGGCACGGTTGGAGCGCAAAAAGCAGAAAGGTAAACGAAAAAGGGGTTCTGGTAGTGGTTCC	TGAGAAACAGTGAACCGCATCCTTCCCACTCACCCACGCAAAGAGAAGAAGTAAAGTGCAGCCGTCCACGAATATCAGCCCCAATTTGAGAGACCTGTGC					nucleolus	n	n	tagging attempted	U5338_20160429 F12	ATGTTCTCTTTCGCCCTGTATTCGTTTCCGTTTTTATTGTTGTGTGCGCACAGTTTTGTGAGGTGGTAGCAGCAACGAAAGTATAATGCAGACCTGCTGC	CCGCCACCACGTTTTTTTTGCTGCTGCTGCTGCTCTTCCGCTACCTCCATGGCAGACTCCCACGTACCTACACCTTTCATACTACCCGATCCTGATCC
Tb927.4.2540	Tb04.1H19.1090				cell line generated	V9824_20190702 E1	GGAGGATGAGAAGCGGCTGAAAGATTACCAAATGTCCGCCGGTGCGACATTTCACATGGTGGTGGCCCTGCGCGCGGGTTGCGGTTCTGGTAGTGGTTCC	AATTTCGCCATTCACATGGTAATGGGATGAGTTGTTGAGAGATGCCGAAGCAAACTGTTTTAGAGTTTCTCCTCAATATACCAATTTGAGAGACCTGTGC					cytoplasm,flagellar cytoplasm,nuclear lumen	n	n	cell line generated	V4286_20190109 G5	TATATATATATATTTATTTATTTATTGTATAGGGTGTGCGGGTACGCGTTGGTTTGCACCACTGCGGAGGTAACTAACCAGTATAATGCAGACCTGCTGC	AACTCCGCTATTGTGTTATCATCAGTAAGTGAGGTAATTTGAATAACCTTGTTGCTTACAGTCTTCACCTTAAGAAGCATACTACCCGATCCTGATCC					nucleoplasm,endocytic	n	n
Tb927.4.2430	Tb04.1H19.840				tagging attempted	V9824_20190702 D11	TGAGCTGTCAGAAAATGTGGCTCTCCCGAACCGGAAGTACCCATCAGACCACGTTGCATTGATTGCCGATTTGTCGTACAAAGGTTCTGGTAGTGGTTCC	GCCGCATCTCACACATTATTCCATCCTCGAATGCCCGTGCTCCGCCATATCGCGTGGATGTCGGCAGTTGCAAACCGAAGCCAATTTGAGAGACCTGTGC								tagging attempted	U8355_20160706 C4	CGTCGTCTCTTACGCTTTTGCCTCCACTTCTTCGTTACCTTCCGCTTCTGGAAGCAGCAGATCGGTGAGCGTGGCGCGAAGTATAATGCAGACCTGCTGC	AGTTGCAGACATAAGTCCAAAGTGATAATGGCACTATTGGTGGGTTGCAGCACAATCGCCGTGTTGGGGTGCCGTGCCATACTACCCGATCCTGATCC
Tb927.4.2370	Tb04.1H19.720				cell line generated	V1679_20180110 D4	AAACAGATCGCCGTGGTCGACGGCAAATGACTTTTGGAAGATTGCTTGCATACAACTTTGGTGAGTCGGCCGTACTCCGAGGTTCTGGTAGTGGTTCC	CGTTCGAGTGCAGGTTTACGTGAAATATTTAGGGAGGAAATGTAACGGCAAGCACATAGAAATGGAGCCGGCAATTCGTTCCAATTTGAGAGACCTGTGC					endocytic	n	n	tagging attempted	U8357_20160708 C3	AGGGGACCCTTTTCTTTATATCCTTTATTTTCTTCGTTCCCTCTCCACTTCTGGGTCACTGCAAGGTTAGAGGGAATCCAGTATAATGCAGACCTGCTGC	TGTGTTTGCTCTACAGGTGTCACCATGAAATGTCTCCACGACTGACGAAGATCAACACACTCCTCATTACCTTTCGCCATACTACCCGATCCTGATCC
Tb927.4.2180	Tb04.1H19.150				tagging attempted	V9824_20190702 D7	TCGCGTTAAGTTCAATGGAAGCTCCGTTCCCGCATCGGCCATTGGCAGGCGCATTCGCGTGTATCTGTACCCCAGCCGCATCGGTTCTGGTAGTGGTTCC	TTAATTGCTAAGGCTATTGGCCTCCTCACCTGTGACCACATCGTTTCTCAGAACGTCCCCACTCTTTCACTCGGTGCATTCCAATTTGAGAGACCTGTGC								tagging attempted	U5338_20160429 F7	TCGTCGCTGTACATCTAATAGCCAGGCTTACGCGTTTACACGACACCAACAGTCTTCGAAAACAGACTAGCACGACAAAAGTATAATGCAGACCTGCTGC	GTGGTCTTCTTCGTCAGCTGGTGTATCTTCTTGCTGCGGTTGGCAGCGACGGAGCCGGAGAACTTCTTCACAAGAGCCATACTACCCGATCCTGATCC
Tb927.4.2090	Tb04.29M18.810				tagging attempted	V9824_20190702 D5	TTTGATCGCTTTGTTTTTGGGCGTGTACGTCCTCGTAGTCCGGGGTCTCTTCTGCAGTTGGGGGGGGGGGACCTCCAGTATTGGTTCTGGTAGTGGTTCC	AGTGACCCTTTTCACACTACGAGTACCCCAACTAAACGGGCAAACACTGCTCCACCCACAAACCAGCTGCTATCACCAAGCCAATTTGAGAGACCTGTGC								tagging attempted	U8357_20160708 C10	ACCGTGTTTTTCGGAGGCTGATATATCGGCTGGAAAGTCTCACCTTTTCAGCCTTCCCGAAACCGGTCTGACTCGCTCGAGTATAATGCAGACCTGCTGC	TCCCATAACCGATCCCCGGCCATTTCCTTTGAGCGGCACTGAAAGAAGCGGCCAACAAACGAGGGGTGTGGCAGTAACATACTACCCGATCCTGATCC
Tb927.4.200	Tb04.5D20.250				cell line generated	V9824_20190702 D3	CCACATTACTGCACTATACGTTGAATTGCAAGTAAGAGGTAACAATAACAATGGAGTTAACAATAGAGGTGGTAACAATGCAGGTTCTGGTAGTGGTTCC	TGAACTTACTCGTGTGTTACTTAATCCTGGGAAATACTTCTCTGTTCGCTCAAGTTACCTGACAACTCTCCTTCCGCACCCCAATTTGAGAGACCTGTGC					nucleoplasm[50%]	n	n	tagging attempted	U8357_20160708 D1	AATCTCTTTTTTTAATTTATGTTACAAAGAAAGGAAATAACACAACACACTCAATTAAGGCTATTATTCGGACAGTGAAAGTATAATGCAGACCTGCTGC	TTCATTGGGCGGTACGCACCATTCAACCATCCATTTAAAATATTCCGAGTATCTCCTACACTACCGCCGTTCTGATTCATACTACCCGATCCTGATCC
Tb927.4.1850	Tb04.29M18.150				cell line generated	V9824_20190702 D1	CGCGGCCGCCGAAACAAAAGGAGACGGGGCGGAGGCCGCCGATGAGGGGTCGCGTTGGAAGTGGAGTTGGGGTTGGCGTAAGGGTTCTGGTAGTGGTTCC	ACCCAGCGTCGTGCAGAGAAGGGAAGCATGAGGATTGGGAAGAAAGGACAGCGAATGGAAACAAACACCAATAGACATACCCAATTTGAGAGACCTGTGC					cytoplasm[weak,reticulated]	y	y	tagging attempted	A9049_20160107 G4	AGTACAACAAAGGGAAGTAAGAAAAGCATATTAAACCCGATATAGGAGATTGCAACCCACACACATACACACACACACAAGTATAATGCAGACCTGCTGC	CGGTAACGTGCATAGTCCTCGGCACGCAGCCCATGTTGGAGTTGAATCTCCTTTAGGAACAACAGTAGATCAAAGTCCATACTACCCGATCCTGATCC
Tb927.4.1780	Tb04.2L9.1320				cell line generated	V1679_20180110 C7	TCAACCAAGATGTGCAAGGGAGCGATCAGCACCTCGAGAGGACCTCGTGCATATTCCGGGTCTTCAGACCAATTGTATTGGGTTCTGGTAGTGGTTCC	TCTCTATGCACCAGTTTGTCGACCCTAACATGCCGCTCCCGCTACCACACGGCGTCACACCGCTCATCGTTTCTCCCAGCCCAATTTGAGAGACCTGTGC					lipid droplet	n	n	tagging attempted	U8357_20160708 D10	GCCTCTTCCTTTCGCTTGTCATTGCAATATTTGATTTCGCTTTCAATAATTTTTTCTCATATATCTTAAGTCTTTGGTGAGTATAATGCAGACCTGCTGC	AACGTCAGGTCAACTGACGGACTTTCCACAAGTTCGTCTTCGGTTTTGCGGTACCTCAGAAGCTGAGTCAGCTTATGCATACTACCCGATCCTGATCC
Tb927.4.150	Tb04.5D20.120				cell line generated	V1679_20180110 C5	TCCGGTTTAGGGAAGTGCAAAGACTTCCTGATACTACTGTCAGAAACTACTGTTGTTGCGTGCTTCAGGCACTGGGTCAGGGTTCTGGTAGTGGTTCC	ATACTGTTTATTATTTTCAGTTGCTTACACGCTTAGCAGCCACAAGGGATTAATTTTATTCTCGTTGTTGTGTTTATGAACCAATTTGAGAGACCTGTGC					cytoplasm[reticulated]	y	y	tagging attempted	U8357_20160708 E12	CGCCTGTCCACAGTTAATCGGAAACCGTGGTGCCCATATGTCTCCCTAATTACTGTTGTTCCTTCAGTTTTCACAGTAGAGTATAATGCAGACCTGCTGC	AAGCGAAGACACATGGAAACACCTCCCGGATATGACACATGCGCTTTATTTACCTCGGCCGCAGAAACCAATTGAAACATACTACCCGATCCTGATCC
Tb927.4.1210	Tb04.5E12.90				tagging attempted	V9824_20190702 C7	TCAGTTTAAGGAATTTCATTTGCGCTGCCAGAGCCTGCACCATCCTGCCAGTCTAAGGTCTCCTTTATTCACTCTCACTTCTGGTTCTGGTAGTGGTTCC	CCTAGGCGGGAGGAAGCCATCCACATTGGACTGAATCCCCCCCCCCAAATGATTGGGCCGAGGGTTCGCTAACATCTCCGCCAATTTGAGAGACCTGTGC								tagging attempted	U8357_20160708 G1	GTCCCGGAGTCTTTATGAGAGTACAATTTGTCTTCGGCAACTGAAAAGAGCGATATATGCAAGCTGTATCATACCTTCCAGTATAATGCAGACCTGCTGC	AGAAGTCTACAGTTGGATTTTGCATTTTCCAACTTCCAAGACATTGAAGTGGTTTCCACGTCGTAGGGAGGCTCTCGCATACTACCCGATCCTGATCC
Tb927.4.1170	Tb04.5E12.250				tagging attempted	V9824_20190702 C5	CAGTATAGATACCATGGGTGTGGAGCCGGTTAGGATAGATACTGTTCCCGGTGACACCATGGAATTTTCTCTACGTAGGGATGGTTCTGGTAGTGGTTCC	TCTCTGACGCAGCAGTTAAATCAAGCAATAAAAAAGTGTTTCAACCATTGGTACCAAAAACCGGGTCCCTTACACAAATACCAATTTGAGAGACCTGTGC								tagging attempted	U5338_20160429 E1	ACAGTGTGGCAAGCGCACTGACACGCATGTCTATACCTTTCCCGTCTGTTGTTAGGTAAAAACGCGACTAAACTTATAGAGTATAATGCAGACCTGCTGC	GTATTTACGTTGCCACACGACAAGGTGCGACGCAGTGTACCATGGTCCTGGCGGTCAATTGCATCAAAGGCGGCTTCCATACTACCCGATCCTGATCC
Tb927.4.1100	Tb04.5E12.350				cell line generated	V9824_20190702 C3	CCGCAACGGCGGATTTGTTTGCCCCAAGAAAGTAGAGGTGCTGGCGCGCCGCACGGCAGACTACGAGGCAATGATTCCATATGGTTCTGGTAGTGGTTCC	AAACCAAATAAAGTTAGAAATGAGCAAAACCGATGTACAGCAGCTTCAGCACATTGCGGGACAGCTCCCATGCCACAGACCCAATTTGAGAGACCTGTGC					cytoplasm[patchy,50%],nucleolus[50%],endocytic[weak,50%]	n	n	tagging attempted	U5338_20160429 D12	TTACATATTTCCATTTTTCACTTTAATTACCTCTTCGCTTCACGCTTCTGTTTATGTGCCGCTCTAGGTTTAGCAGGCGAGTATAATGCAGACCTGCTGC	ACAGAAGGAACCCCGTGCTTGCGAAACTTCTTAGCGAAGAGGTGGCGGGTGCCACATTTGTACCCGTGGGAGTGAACCATACTACCCGATCCTGATCC
Tb927.3.970	Tb03.27F10.410				cell line generated	V9824_20190702 C1	CAACTCAAGCGTCAATGAAACCCCTTCGACCGTCAATGGTTCTTCTGAAGTCCCCAATGAATTTGGGGTGGAGGACTTTTACGGTTCTGGTAGTGGTTCC	ACGAAAAACTGTGAACAACCGTAACTTTTAGTACCCTCCAAGGAAGTGAGAAAGACTGCATCTCCCTGATGTGGGTATTACCAATTTGAGAGACCTGTGC					mitochondrion,kinetoplast[region,strong]	n	n	tagging attempted	U3615_20160321 E5	CGGGTCTTATTGCCCCAATTGTGCCAAGAACAACAGTAGCAGTTTCAGAAACCTGCGCCGTTAACACGAAGTGTGAAACAGTATAATGCAGACCTGCTGC	CCAAGATTGCGTGCAATGGGAACTCCCATGTTACCCATGCCCACTACACCAACGTTAAGGGAGCGTTTAATGGCCGACATACTACCCGATCCTGATCC
Tb927.3.890	Tb03.27F10.530				tagging attempted	V9824_20190702 B11	AGAGATACGACATTGCATGGAAGAGGAGTTGATGGGCGATGCTAAAAATTCCAATGAGAAAAAAACAGGGGTCACCGACTATGGTTCTGGTAGTGGTTCC	TAAACCTAATGAAATAATATTGCAGGGTGATGAAAGTTGCATTAATACGGATTTTACTCACCAAAGGCTGGTAGCGTCCCCCAATTTGAGAGACCTGTGC								tagging attempted	U8357_20160708 G11	AAAAAAGCAAGTCTTTACAGTGCTTTTCTCCTTCCCGATGCTTGGTATTTTCAGTATGTACGGGTATTTAAAGTTGTAGAGTATAATGCAGACCTGCTGC	GAAACCACATTTGATTGGGCATGTGGAAAACTAACGTTTTCACGCTTACCCCTATTATTTTCCTCTCCATCATCGCTCATACTACCCGATCCTGATCC
Tb927.3.830	Tb03.27F10.640				cell line generated	V9824_20190702 B9	GAAGAGGAACCGCGGTGCCGTAGCGTTGCCTGGCGTATTGCAGCGGAAGTCGTCGTCCGGACACAAAAAGGCTGTCAAAAAGGGTTCTGGTAGTGGTTCC	CCCCACAAAAACATCAGAGAAAACACGAAAGAGAGGGAAAGTTAGGCGTACAATGCGCCCTCTGTGTGACACCCCAGATCCCAATTTGAGAGACCTGTGC					nuclear lumen	n	n	tagging attempted	U8357_20160708 H2	TGTCACACTTTTTGCTACTGCCTTTCCTCACAATTCTTTCCGGAAAGTGTTTCGTTGATTCTCGAGTCCGGCGAGGATAAGTATAATGCAGACCTGCTGC	AAATAAACTTTCAGCTCTTGTTCCTTAATGGCGCCAGGAGTTCTGTCGTACAGAAGCTTCGAAAGGCCAAGAACACCCATACTACCCGATCCTGATCC
Tb927.3.730	Tb03.27F10.790				cell line generated	V9824_20190702 B7	ATTAACGCAAGATCCTTTATTAGTTTTTGTAGAAACGATGCGATACCAACGTCCCGCGCTGGGCATCTACTCTTTTCAAGTTGGTTCTGGTAGTGGTTCC	ACACACACATAACCTCCTCCTCCCTCCCTCCCCTGTAAACATATACGAGCCGCGGATGCGTAACGTACGCATCTCATCAACCAATTTGAGAGACCTGTGC					axoneme[weak],cytoplasm[weak,reticulated]	y	n	tagging attempted	A9049_20160107 F7	GAACACTAGAGAACGATACGTAGTTTTATCCACATATATATATATAAATATATAAATATATATATATATATATATACATAGTATAATGCAGACCTGCTGC	CGTGGGAAAGGAGCCGCATATAAACTGTCCCCTGCACTGCTCGATCTACTGCTCACACGTGTTTCCTCTTCCTCTTCCATACTACCCGATCCTGATCC
Tb927.3.630	Tb03.27F10.980				cell line generated	V1679_20180110 B3	CTGAAGCGGTGAAGTTAGAGCTTCTTTGCCAACAAATCCGACGCAGTAAAGCCCAGAGTGAGCGGGGAAAAAAGGATGCGGGTTCTGGTAGTGGTTCC	ATTGCACTTGTTTCCCCCTCGCCCAATTCCCATCATCGCCGTTACCACTATTTTCTGCCTCACCGTAACATGTGGTTCCCCCAATTTGAGAGACCTGTGC					endocytic,cytoplasm[reticulated]	y	y	tagging attempted	U8359_20160708 A4	CCGGCATAGTAAGTGGTGCAACAACTTTTGCCCATTTAATTACAAGCAACTTCACAAGTTGGCTCTATAGGACGTGCAAAGTATAATGCAGACCTGCTGC	ACACCCAAAATGACAAATGCAACCCAACTCTGATCGAGAAGGAATGAGAACCAGTCGTTCTCTGCGGGTGAAATCGACATACTACCCGATCCTGATCC
Tb927.3.5780	Tb03.2H15.790				tagging attempted	V9824_20190702 B3	CGACGGTATTTGCGTATTGCATCAAGAGGATCTGATAGGGACAATGCGAGTGGCATCAGGTGGCTTGGCAGTCTCGGAGATCGGTTCTGGTAGTGGTTCC	GATTTATTGTTTTGCAGATTTTCCTTGGTTTTTGGATTTGTGTTGCTATTTACTCCTTCAACCATGGTTTTAACCTCTCACCAATTTGAGAGACCTGTGC								tagging attempted	U8359_20160708 A7	TGGCAGAGCGAACAAATTCGTCGCCGGACGATATGAAAGACACAAACATATCCTCTCCAAAGGAAAAGTCATATAAGTAAGTATAATGCAGACCTGCTGC	GTTTGCAATCCAGTTCTTGGTGAGCCCCCCCCCCCTCCCGAACCCACCTTGCTCACATCATCAGCGGTCGCCCCGAACATACTACCCGATCCTGATCC
Tb927.3.5740	Tb03.2H15.600				tagging attempted	V9824_20190702 B1	CATGGGCGAAAGTTCACAGGCGCAGGAAATACCGGCGGTATATTCGGTGACGAGGCCTATGGTAAAAACCGTCACGCTATCCGGTTCTGGTAGTGGTTCC	GCACGCTCTCAAGAATTTCCTGACATTTTGCACCTCTTCCCATTTCCCTCACCCGCGTCGTAATCACCCCAATACCTGCGCCAATTTGAGAGACCTGTGC								tagging attempted	U8359_20160708 A9	TTTAATTGGACGCTAAGCCAGCGAAAGAACTATGCCAAACTCGAGAGCACGACAGTGATGGCTGGTGGCGCTCACGAAAAGTATAATGCAGACCTGCTGC	CTTATTTCTTCCGTGTGTCGAGGGAATGCTGCCGTTGGCATTGACGATCTTGAACTCAGCGAGTTCCTGCCATCACACATACTACCCGATCCTGATCC
Tb927.3.5420	Tb03.5L5.630				cell line generated	V9824_20190702 A11	GATGGAAGATGAAGTGCGGTCATTGCCAAACTACGCATCTTTTCTGCGGGACGTATGGCAGAGGTCTTCACTGATCGCTAAGGGTTCTGGTAGTGGTTCC	TCCTCAACTAATCCTAAGCATATAATACGTGCGTTTCGGGAATGAAGCTTTCCCCCCCCCTCATCTTTTATGAACTGTACCCAATTTGAGAGACCTGTGC					cytoplasm[weak,reticulated]	y	y	cell line generated	V4286_20190109 G4	GAGAAAGACATTGCGTTGTGAGGGGAGCGCGAGCTCCAACTTGAATTTGAAATAGCGGAAACAAAAATTGAACCTTGCGAGTATAATGCAGACCTGCTGC	GCCGGTGGCGCGGTTTTTGGTACCACGGCCTGCGCATTCACGTAAGAAGCTAAATATTCTGGAGGTACGGCGAAGTTCATACTACCCGATCCTGATCC					Golgi apparatus	n	n
Tb927.3.5340	Tb03.5L5.520				cell line generated	V9824_20190702 A9	TGCTTCTTCACCAGACGCAACACCCGGTACCACGAATTCGGCCCCACCTAAGGGACCACTTCATGACCCTGACGAGTTGGATGGTTCTGGTAGTGGTTCC	GAACAACTACTCACCATTCTGAACGTTAAATATGCCGGTAATCAATGAGGGGGTGGGGTTCCCACAATATTGCCATTAACCCAATTTGAGAGACCTGTGC					cytoplasm	n	n	tagging attempted	U5338_20160429 D1	GAGGGTAATTGTGTTATTACGTTTTCGAACTTGCCTGCTGTAGGGGGCAGCGTTTCACTGTGATTTTTCTTTCCTTCCAAGTATAATGCAGACCTGCTGC	TGGATTTCACTGGGGTGGAGGCGCAAAAAGTCCAACACACGATTCAACGCCTCAAAATCACATGAGGACAGAGTATGCATACTACCCGATCCTGATCC
Tb927.3.5200	Tb03.5L5.260				cell line generated	V9824_20190702 A7	GAAGGTTTGGGCTGCAGGAAAGCGGCACGTCCGTATGACCAGCGAAGTAAACCGTTTAATGAACACAGGAGGGTGGTGTCGAGGTTCTGGTAGTGGTTCC	ATACTAACCACCATATGCAATCCCTTAGAGGATTGGTTTTTTTCCCTCCATAACCTTATCCATCCTCTTTTTTTTTTCGTCCAATTTGAGAGACCTGTGC					transition zone[75%],cytoplasm[<10%],spindle,flagellar cytoplasm[<10%],nuclear lumen[<10%]	n	n	tagging attempted	U3609_20160101 E9	AGGGAAGAGAAGAGAAGGGAGATTACTGTTCATCCCGTTACGAGTCTCATTTCGGTGGTTTCTATTACCAACCGGTTTAAGTATAATGCAGACCTGCTGC	GGGGCCGTTGCAGCTCGAGTCTTTTGGAGAAGACGATTGACGGCTGCGGCATTGCGCTTCGTCGAATCATCACATGCCATACTACCCGATCCTGATCC
Tb927.3.5080	Tb03.48K5.870				tagging attempted	V9824_20190702 A5	TTACCGGTGCCGTATTTGGCTTCATGAGGTGGGCCGCGACAGTCCCAACAGCTCAGGTGCCACAACTCCTGATTTAAGTAATGGTTCTGGTAGTGGTTCC	GTGCATTCACCGTTTGCACATCGCCGCAACCATCTCCCTCGCTCCACAATTCAAAAGGGAGAAATGAGCGTCAGAGATGCCCAATTTGAGAGACCTGTGC								tagging attempted	U8359_20160708 C6	CGTAAGGTGGAAGAGAACATAGAAAAGCTTAGACGACGGAAGGTGACAGGACTGAAGGGTGAGAAACAACGATCGAATCAGTATAATGCAGACCTGCTGC	TAACTGGTTTCGTCACGTTTCATACATTTCTTCCACTCCGTCTCCAGTGATGCGCCGGCGACAGTCGACACTACAGGCATACTACCCGATCCTGATCC
Tb927.3.4890	Tb03.48K5.620				tagging attempted	V9824_20190702 A3	AGAAAATGCACCAGCGTACCCACTTTTGTACAATGGCATTCGTATAATGTGTTCTCTGGGTGTGGCTTTAGCGAAAAGGATTGGTTCTGGTAGTGGTTCC	TAAATTGACCACCACAAGTTCAGTAACCCTGAACCTGCTCCAAAGGGGGGGGATCCGAGTGCAAAGATGTTACAAGCATTCCAATTTGAGAGACCTGTGC								tagging attempted	U8359_20160708 C10	CTGCGCGACCATTTTAGGCAATATATCCTTTTGTATGTTTGTTTGTTTGCTAAATGCCTTCCCTTGAAGCTAGTTAGGTAGTATAATGCAGACCTGCTGC	TCATCGAGCTTTTGCCGCTTCGCCGCGCTTCTGAAAACACGAGCTGGGTTCTGAAGGTTAACCACCGATCTGCGTAACATACTACCCGATCCTGATCC
Tb927.10.4270	TRYP_x-70a06.p2kb545_396,Tb10.70.2980				cell line generated	L3941_20170411 B2	CACCATTCATGGCGGATGCCGAGACCGATACGGCTCGTTCGGCGCTCAGCAAGGTCAACGAATACCTTAAGGAGAATCTTGGTTCTGGTAGTGGTTCC	CCCAACTGCGATACCCCACACGAACTTCTCGGCACCTTCTTTGCTGCGCCCTTTTATGAGAGTATGTCCTAAAACCATCCCCAATTTGAGAGACCTGTGC					Golgi apparatus	n	n	tagging attempted	U8385_20160705 C8	CGGAAAGAAATTTGCTCACATCTATAGGTGCTTTGAAGCAGGGTCATCTCCCAGGTTCCCACTGCGACGAGCTGCAAGTAGTATAATGCAGACCTGCTGC	TTGAGATAATACTTGACAAATACGCGGTTACCTGAGTCATTGAGGACGACCACGCCCTGAATATGATGCATGTACTCCATACTACCCGATCCTGATCC
Tb927.11.3180	Tb11.02.0680,Tb11.02.0680:mRNA,Tb11.02.0680:pep				cell line generated	L3943_20170425 G10	ACACATGTGTCATCGTTGGAGTAGCGAATTCCTCTCTTATGCTCCTCTCAGGTTTGTTGCTAATGAAGGTTCTTGAGATGGGTTCTGGTAGTGGTTCC	TCCCGTACACACCCCGCTGCACGCCGCACACCGCTTTTTCCACGTCCATCATCCCACAAAAACGGGTCAGAAACACCCCACCAATTTGAGAGACCTGTGC					cytoplasm[points,weak]	y	y	cell line generated	V1115_210180807 G5	GGAAGGGAGTGGAAGGCCCTGCGTGGCGTTTCGTACATCCAAGACTGCATTGTTGGTTAATATATCACATGTGAATGTGAGTATAATGCAGACCTGCTGC	CCGGGTGATAAGTTACCGCAGTCCCTCGCAGCTCGAAGGGTGTCCAACTGGTACTCATCTTCTCGGGTAAAGTCACCCATACTACCCGATCCTGATCC					Golgi apparatus	n	n
Tb927.11.16110	Tb11.01.7770,Tb11.01.7770:mRNA,Tb11.01.7770:pep				cell line generated	L3522_20170127 H4	GGAGTGAGGATGATATTTTGCCCACCACTACTCAGGATTTGTACCGTATGGCTAAAAGGAAGTCGGGCCGTGCAACGGACGGTTCTGGTAGTGGTTCC	GCCCACGAGGAAAGGTATTTGGTACCGATACCATACTAAAATCGGTCCCTTCACATCTCACAGCTCTTCGAATAATGATTCCAATTTGAGAGACCTGTGC					Golgi apparatus[50%],cytoplasm	y	n	tagging attempted	R4201_20180313 H3	GTGAACGGGAGTCAAAACACATAGCGAACCCTGGAAGTTGTCTGGCAGTGCGCTGTGGCTGTTTTTACAGTCGGTCACTAGTATAATGCAGACCTGCTGC	GCCAGTCCATCTTCTTGATGCCACCCAAATATGCAAAAGATAATCGCGACACCCACAATGAAAACATCACGAAGTCGCATACTACCCGATCCTGATCC
Tb927.8.3930	Tb08.10J17.290				tagging attempted	L9021_20170814 A11	GTGGCGATATCTGCTTGAATGTAGAGTGGAATTTTGATGATACCTCTGTTGAAAATAATAACGTCGGCACCGCCGTCTATGGTTCTGGTAGTGGTTCC	ATGAGGAATTTTCAAACAAGCAGAGTTTAAAAAAAATACAACAGCTTATTGGAATAATGCAAAAAAAAAAAATGAACTAACCAATTTGAGAGACCTGTGC								cell line generated	U8507_20161027 D8	CTGTTACCCTGTGCGTGCCCATCTACTCCCCCTAAGTTTCCACAGTTTTTTCCCCCTTTAAAGGTGTTGTACTAGCGAAAGTATAATGCAGACCTGCTGC	ACGGCAACCAAGAAGGGAGGCTCATTATCAAGGTAGCTCTTGTAACAACTGTCGGTGTAAATCTGGGATAAGAAGTTCATACTACCCGATCCTGATCC					cytoplasm[points],endocytic	y	y
Tb927.3.5330	Tb03.5L5.510				cell line generated	L8994_20170720 C12	GGACTTTTGGAGTAGTGAATGTTGGACCGGAAGCGTACGATGAGCGGCGCAAGACACTTCTGGAGCAGTTTGGCTTTTCTGGTTCTGGTAGTGGTTCC	CGTACTCCCTAACTTCTTCACCACCACATACTTACAGTGCAGGGAATGGGTGTTTTCGTCCAAAAGAGAAAAAAAAGCGCCCAATTTGAGAGACCTGTGC					Golgi apparatus,nucleolus	n	n	cell line generated	U8359_20160708 B7	ATCCCATGCAAATTGTGCTCCCTGAATTGAAGGGATATTTACTCAAGGTTGTGGACAAAATTGCTCCCTCCAACTTGTAAGTATAATGCAGACCTGCTGC	CTTTCGCGGCGGTCACGATGATGTTTGCGATGCTTCTCCTTCCGCCTCTTATCTTTGTTTCCATTTTCCTTTTCCGTCATACTACCCGATCCTGATCC					endocytic	n	n
Tb927.11.11900	Tb11.01.3740,Tb11.01.3740:mRNA,Tb11.01.3740:pep				cell line generated	L9116_20171101 E11	ACAACACTGTGGCCCTGCAACTAACTTTGAGGGGTGGTAGTTCCGAATTGCGTGAATATCTCTCTGGTGCGCTGCTGTCGGGTTCTGGTAGTGGTTCC	CGTAAAACGAAGGTAGTGTTCTGTTCGCTGAAAACTGCGGCACAATTAAGCACAGTTAGTCGTCGATTGCGAAAACACGCCCAATTTGAGAGACCTGTGC					Golgi apparatus[strong,75%]	n	n	cell line generated	U8355_20160706 B6	GTGGGGAACGAAAGAGAGGAGAAAAGAGGGAAGGCGCCCGAGGGGAAAGAGCCAGAAAACTATTGGAGAGGAAGGCATCAGTATAATGCAGACCTGCTGC	GAAGCCTTCTCAATACCATCGAAAGGGAGAGATTCCTCATCATCTTCCTCGCTGTCGTACCGGTCACGGTCGTGTTGCATACTACCCGATCCTGATCC					Golgi apparatus	n	n
Tb927.11.8120	Tb11.01.0420,Tb11.01.0420:mRNA,Tb11.01.0420:pep				cell line generated	L9013_20170731 G5	TGTCTTGTGCGAACGGAACCGCAAGCATGTGGCAGGAGTCAGCAGGGGGACAGGAGTGGGAACGTTCGTGTAAGCTACCTGGTTCTGGTAGTGGTTCC	CCCTACAAGCAGACGGTATTACCTCAGTTCTCATGTCCCCCTTCCTTTCTCCGCGGAGGCAACACACATGTGCACAACAACCAATTTGAGAGACCTGTGC					Golgi apparatus	n	n	cell line generated	U8365_20160722 F7	CACGAACAATGGTGTCTCTGTGCGGAGGGATAGTGGCGACAGTTATTTGATACTTTGAGGCCGGGAACGGTGTAGTGCGAGTATAATGCAGACCTGCTGC	GCCACCAACTTTCCCGACGTATCTACCGCAGCATCAGTAATGTTGGCAGAGTGCCCCGAGTCAAAAGCAACATTAGACATACTACCCGATCCTGATCC					Golgi apparatus	n	n
Tb927.7.6460	Tb07.33N13.410				cell line generated	L3534_20170105 G9	ACACATTCCTCATCCCATTTCTGGCGGTGTGGCTTGCGCACTCCTTTGTCATGGAAAAACATCAGGTACCTCTTACTGGTGGTTCTGGTAGTGGTTCC	AAACAGGATGTTACCTTCACCTACACGTCAAGGTTCACTTGACATCGCCAGAACAGAATGGACCTGATCCCTACCCACCACCAATTTGAGAGACCTGTGC					Golgi apparatus	n	n	not attempted
Tb927.9.13330	Tb09.211.4180,Tb09.211.4180:mRNA,Tb09.211.4180:pep,chr9contig211.tmp0464c				cell line generated	L9027_20170816 F3	GGTTGGGCGGCAATCCTTTGCCACTAGCCTTTAATCCCTTTGCAAACATGGGTGGTGACGACCCCAGTACAGATTTGCGTGGTTCTGGTAGTGGTTCC	AGCGGAACTACACAAAACAGAAATAGCATGTCAGTTGGAAGTTGCTGCTGCGGTTGTTTTTGCATTTCCTCCGTGTTGACCCAATTTGAGAGACCTGTGC					Golgi apparatus	y	n	cell line generated	A9057_20190401 F5	AAATACAATCAGTGTGTACACCGAGTGGCGCGTGTGCATCATCATATTTTATTTCTTTTTAGCGTAGAAAGACGGTATCAGTATAATGCAGACCTGCTGC	TCGACAGCGGCAGCCACTTTTGACGTATCTGTAGGGTGCACGATATCATCGCCGAGCAACGTCTTAACCAAAAAACTCATACTACCCGATCCTGATCC					hook complex	y	n
Tb927.11.6540	Tb11.02.4390,Tb11.02.4390:mRNA,Tb11.02.4390:pep				cell line generated	L9013_20170731 C2	GAAATTACTGTGACCAGTGTGTAGGACCGTGGACTGTGCAACGGATTGTTCGGATGCTTGCTGAGCCTGCAGTGACTAACGGTTCTGGTAGTGGTTCC	TTCCCGAAAAGGGGGGCTTGTGTTTTCCTCCTCGTTTCGGCGGCAGGCGCCGCCATCGTCATGCCAGTGGTACTTCATTGCCAATTTGAGAGACCTGTGC					Golgi apparatus	n	n	cell line generated	A9047_20160108 D1	ACTTTTTTTTTTTTTTCGTATCCTCTCTTTTTTCGGTCTGTGCACCTGATTTCACAGGATAGTGACAAAGGTGGAGTTTAGTATAATGCAGACCTGCTGC	ACACTTGTATTATCGCCTAACAAAACAGTAGATTTGTCCGCGCCGTATCCGGCAAACTTCAATTCATGTCGAAGTTGCATACTACCCGATCCTGATCC					Golgi apparatus	n	n
Tb927.10.8600	TRYPtp6k15-3d06.p1c_290,Tb10.6k15.1940				cell line generated	L9114_20171508 A8	CACCAACTGACGCCATGAAAGAATCAAAGGAGCCCTGCGCAACGGATGAAGCTGTCTTGGCATGGTTCTTTGGTCAGGCGGGTTCTGGTAGTGGTTCC	GGGGAATTATATATAGATGTGTAGAAGCAAGTGAATGGAGGTAGAGGAGACGATAATGATATTTGGCACCGCTGCGACGTCCAATTTGAGAGACCTGTGC					mitochondrion	y	y	cell line generated	U8379_20160714 D4	TTAAAATTGAACCGCTACGTGACTTACTGTAAAGAGGATCAAGAGGTTGTGAAGGAGGATACAGTCACGAATAGCAGTTAGTATAATGCAGACCTGCTGC	GCGCAAAGCTTAGCAACCGGGTCGCAGGATTCGGCTGCCTGGTGGAGTGGTACACAGTCCACGGGGTGACCTGTTGACATACTACCCGATCCTGATCC					Golgi apparatus	y	n
Tb927.10.12190	Tb10.389.1550				tagging attempted	L9104_20171107 C9	TTTTTGCTTCATTAGGCGTTGCAACCGTACATGCGGTGTTACGCAAACCCCATTCGGAGAATGAATTGGCCCATTTTGTGGGTTCTGGTAGTGGTTCC	AACATGCAGGCCTTATTTCTTAATGAATGACCACAACGATATCGGGAGCCACACGCACACGTTTCCCCTACTCCAATTTCCCAATTTGAGAGACCTGTGC								cell line generated	U5352_20160412 A7	CTATCGCTTGTTCAAAAGGGTAGTAAAATATTTTCGTATTGCGGCTTAGCACACACACACACAACTATTGGCCGAAGCAAGTATAATGCAGACCTGCTGC	GCATCGGCGAAACCGGCTGTTTGCCCTTCAGTTGCACCGTCTACAAACGACATCTCAGTGCCACCATCCTTATCTGTCATACTACCCGATCCTGATCC					Golgi apparatus	n	n
Tb927.8.3660	Tb08.10J17.780				cell line generated	L9019_20170717 H8	TTATATATACTGACGATGCCTCCATTGTCAAGTTTATGGAGTCCCTGAAACAAGCTGTTGTTACGCCAGAGTCGAAAAAGGGTTCTGGTAGTGGTTCC	AAAAAAAGAAAACACAGCAGAAACGGATCTCGCTTTTTTTTTAAAAAAAAAGAAAAGAACAAAAAAAACTCGCTGAGGCACCAATTTGAGAGACCTGTGC					Golgi apparatus	n	n	cell line generated	U5346_20160505 A5	CTAGCTGAAGTGCCATTTGTTCGCTTTTGAATTTGAAGGAAAAAGGAAGTGAAGGGGAAGGGGCTACCGTTCCATTGATAGTATAATGCAGACCTGCTGC	TCCTGGGTAGGATACAACCCTTGATAATCCGCTTGCCGCGGGTAACCTCCGTAGGATTGCTGTGGTACGTGTCCTTGCATACTACCCGATCCTGATCC					Golgi apparatus	n	n
Tb927.11.4710	TRYP_xi-1013a02.q1k_14,Tb11.02.2320,Tb11.02.2320:mRNA,Tb11.02.2320:pep				cell line generated	L3524_20170214 F3	AGGTTCCTAATAGGCCTCGTGGTGAGGAGTCGACGAAGCACACCACAGGGTACACATGCAGATTCACGGCTCTGAAGACAGGTTCTGGTAGTGGTTCC	GCGTAGGGCTGCAGCACAAATGTGGATGTAGACGCAAAAGAAGAAATGAACGGGCAGAACGGTGTCACTACCGTTCCTCGCCAATTTGAGAGACCTGTGC					Golgi apparatus[75%],cytoplasm[75%]	n	n	not attempted
Tb11.02.5080b					not attempted											not attempted
Tb927.11.7213	Tb11.02.5080,Tb11.02.5080:mRNA,Tb11.02.5080:pep				cell line generated	L3945_20170418 G4	AACTCTGTGGAATAATTGGTGGCTTGTTCGTAGTCCTGGGACTTGTTGATAGCGTGGTTGCGCGTCTGACACGACTTGTGGGTTCTGGTAGTGGTTCC	GCGCGCTGAGAATGATCACTCCAAATCCAGAAGTTCACCACATAGTATTTCTCATACTCTACTCTTCCTTCATATGTGCTCCAATTTGAGAGACCTGTGC					cytoplasm[reticulated],endocytic	y	y	tagging attempted	V1117_20180701 A9	TTTCTGCTTCTACTGACAGCAGCACCGAGTGCTTTCTTCCTTTTCAATGTATGAAGAAACAGCCGTATAACTTATTTCAAGTATAATGCAGACCTGCTGC	GCTGCAACTTTCCGAAGCAAAAAGGACGACGGAACTGGCTCGTCGTCGCTTTCGCTGCTGCGTTTCCGGAGGCCTATCATACTACCCGATCCTGATCC
Tb927.3.1210	Tb03.1J15.730				cell line generated	L9016_20160726 H7	AGGAAGAAGGTGAAGGAGGAACGATGAGTTACGACCAACTACTGTTGAAACTGCACAAAGCGGTGGGCGAGTTGGCGCTAGGTTCTGGTAGTGGTTCC	TCCGCCCAGGCACGAGCAACCGAAGGCCTGCAGTAACACACCTAAAAATTTTTAAAAGGGGGGAAAGAAGCGGATGGATACCAATTTGAGAGACCTGTGC					Golgi apparatus	n	n	cell line generated	U5336_20160428 F8	CGTGTTTCCGTAATGCCCTACCCCGTATTTCATCAATTCATTACTTTTCCATACTTTTTTGTTACTAGCCAAATTTAGGAGTATAATGCAGACCTGCTGC	TGTGGTAATGGAGGAGGTACTTGTTGCTGCAGTTGTTGTAGAGGTGGCGCCTGGTGGTCAAAGTTGTGTGGGTACGACATACTACCCGATCCTGATCC					Golgi apparatus	n	n
Tb927.10.2790	TRYP_x-70a06.p2kb545_660,Tb10.70.4860				cell line generated	L9108_20171010 E5	TTTCTTCAGATCTTCCGGGCCGCACCTCAGTGGAGGACCTTCACCCTGACAAGTTACGTATCCTTTTGGACACCACCCCAGGTTCTGGTAGTGGTTCC	TGAAGACGCCCATCCCTTACTCTTTTTTTTTTTTACAACCCCGCAGCCTGAAAGGGGTTATATTCCGCGCCTACTCCACTCCAATTTGAGAGACCTGTGC					Golgi apparatus[75%,strong],cytoplasm[75%],flagellar cytoplasm[75%],nuclear lumen[75%]	n	n	cell line generated	U5356_20160405 D7	GTACCGCCAGCAGTTTTACTGTGTTAAGTGGTGGGAGATTAAGGGGGTAATATCGGACACAACGACGTTAGCAGTGAGAAGTATAATGCAGACCTGCTGC	CTTTTCTCAATCCTCCCCACATCCCCCGATGTCACTCCGGGTCGTATGCCTCCCTTCCTCACAGCCTCAGAGTTGTCCATACTACCCGATCCTGATCC					cytoplasm[weak],flagellar cytoplasm[weak],Golgi apparatus[25%]	n	n
Tb927.10.12290	Tb10.389.1450				cell line generated	L3518_20170117 D6	ACTTCGGTGAGAAAAAGCAGTACAGACCTTCGCGCTTCAAGGTTCGTAGAGGACGGTTATACGCAACATGCGGCAAGCGGGGTTCTGGTAGTGGTTCC	CTTCACAAAAACCCACGGCTAGTTCGTGCGAAAACGGCATCGAAACTACAGAACAGTCGCGACGTCCTTCCTCAGCTGACCCAATTTGAGAGACCTGTGC					Golgi apparatus[75%]	y	n	cell line generated	R4201_20180313 B5	TCCTTCCTCTTCAACTATTATCCGTCTCCTCATCCCCTCTTGCACCGCCCCACCACACAAGGAAAGAAAGGACCCCAGCAGTATAATGCAGACCTGCTGC	GTTGAAAAAATCAATAGGATTGCCACGAAAGTAAGGCAGACGAGGATCAGTCCCCTCCTACTCAAAATTTGTCCAACCATACTACCCGATCCTGATCC					Golgi apparatus	n	n
Tb927.2.2130					tagging attempted	A1691_20160324 F2	GACGAGACCCGTTTCTTCTTACGCCTTCGCAGCAACAAAAAGACGGCGAAGGGGCCGGTTGGCGGGAAGGCGGTTGCTGCGGTTCTGGTAGTGGTTCC	TTTCCATCTTCTCCATTTTTCCCTTTCCTTTTCCTTTTTTTTTTAAAAAAAAAACAAAAACCAAATTTTTCAACGTCTGTCCAATTTGAGAGACCTGTGC								cell line generated	A1691_20160324 F1	TTTGTGCAACAGCAACAAGTGGGGTGCGTGTGTGTGTGTGTGTGTGTGTGATTTCTTCATAGGCAATTTAAAGGAATCGAGTATAATGCAGACCTGCTGC	TTAACCACCGGTGCGGTTTCAGCAGTGACGCCGTCCCCTCCCTTTTTTGTGGATGCAACTGGCGCTGAGTTTGTTTCCATACTACCCGATCCTGATCC					Golgi apparatus	n	n
Tb927.8.1810	Tb08.26N11.210				cell line generated	L3536_20161214 B10	TCGCGCTCGCTGCCCTCAGCAGCAGGGTCCAACAGACAACGGCAGACACCGCTGCAACCCAGCACGATGCTGCTGTAGTGGGTTCTGGTAGTGGTTCC	ACATACAGGATCCGATACGGAGGGTGGAACAATAAAGCCAGTCTTTCCTCCCTCTTCGCCGTTCAACAACATCTAGGAACCCAATTTGAGAGACCTGTGC					Golgi apparatus,cytoplasm[reticulated,weak]	n	n	tagging attempted	R4205_20180119 F5	GCTCTTAACATCGTGAAAAGACCCTTAGGAACTTTCCTATATTAAGCTTCATATAACTTGACGTGGCGGCCGCGGTCGCAGTATAATGCAGACCTGCTGC	ACGGTGGAAAAAGTACTGAGCAGAGCTGTTCCACACAGCACGGCGGCAATTGCTCCGCTAACTGCACCCTCACCAGCCATACTACCCGATCCTGATCC
Tb927.2.6050					cell line generated	L3949_20170412 C4	ACGGCAGTGCGGTGTTGTCAGCCAGTGGTGTTGGTGTTGGTGTTGGTGTTGGTGGTGACGACGACGAATGGGGTGAGCAGGGTTCTGGTAGTGGTTCC	AAAACGGGACGTCTCTCGCTATTGGGAAAAAAAAATAATAACGGGTCCACCACTCCATCTTAAGCCGATTATTTACGTAACCAATTTGAGAGACCTGTGC					Golgi apparatus	n	n	tagging attempted	U5336_20160428 F3	GAAGAGAAGCAACAGCAGATAAAAAAAGAAAAATAAAGAAGAGAGAAAAGGAGAAGGAGAAGGAAAAATGTCGTCAAAAAGTATAATGCAGACCTGCTGC	AGTGGTTCTTTCGGATGCATGTCAACCATCTTGACACGGTCACTATTTGCTACCATTAATGTTTCGGGCGGTGACATCATACTACCCGATCCTGATCC
Tb927.9.11130	Tb09.211.2440,Tb09.211.2440:mRNA,Tb09.211.2440:pep,chr9contig211.tmp0282c				cell line generated	L9025_20170815 G7	TGGTCGTGTTCATGCTATTGGTAACCCTTTTCACGAGCTGGAATGTGTCTTACTGGTCCCTTTGTCAGACATGGTGCAGTGGTTCTGGTAGTGGTTCC	TCCCCTCTGGGAGCAGCGTTGTATGGTTTCAGTGTCCCTTTCTTTCCTCCCTGTTTTTAAAAGTATCCTACTACCAACAACCAATTTGAGAGACCTGTGC					Golgi apparatus[75%]	n	n	cell line generated	U8503_20161025 D2	CTCGGTAGGTGAAAATAGGAAGTGAACCCTTTATAGCTTCGATATAACTGTAGCGTAACCGCCTTATACCAAGGTATAGAGTATAATGCAGACCTGCTGC	TCATACTGAAAGGCACGTCGAGCAAACTCGGGCAACCTGGACACCCATCTCGACGAGAGCGTGAACCCTCCTTGTGCCATACTACCCGATCCTGATCC					Golgi apparatus	n	n
Tb927.11.3520	Tb11.02.1010,Tb11.02.1010:mRNA,Tb11.02.1010:pep				tagging attempted	L9011_20170802 B12	CGGCGTTGTTGAATGCGCAAACAACCAACAATCTTGTGGAGAGGCAACCACAAGGTTGGGGTGAGTGGTTTGGGCTCATCGGTTCTGGTAGTGGTTCC	ACGTCCCTCTGAGGACTACACGAGTGACTGCGCCACAACCACAGCGCATCTCGCTGTGGCCGCAAAAGAGAAGAGCTCCTCCAATTTGAGAGACCTGTGC								cell line generated	U8369_20160729 F3	GTTGCGCGTATATAAATCGGGGGTAAAACAGCGCTTCCCACTGCACGGTGCAGGGTGCCAATAAATAGGCAGAGCACATAGTATAATGCAGACCTGCTGC	CCATATTCACGATCAAAAAATTCCGTTACTTTGTGGTACTTGTCGGGATAGGCGATGTTCGCACCTTTATTCCCCTTCATACTACCCGATCCTGATCC					Golgi apparatus	n	n
Tb927.11.14460	Tb11.01.6060,Tb11.01.6060:mRNA,Tb11.01.6060:pep				cell line generated	L9094_20171024 D11	AAAGCCACTCTGAGGTTGGAAATGCGGCTTTTAAGGGTCAAGCAAACCCTTACGATGGGGACTTCCAATCAAAGAAAGACGGTTCTGGTAGTGGTTCC	ATGCTCCGCTCACTCGGGTTGAAAAAGAGGCGGCATATATTCACAAATAGTCGTATACACTACCATGTAACAGGCTATTTCCAATTTGAGAGACCTGTGC					endocytic,mitochondrion	n	n	cell line generated	U8375_20160722 A6	GAGCAAACTGCACATATATATATATATATATATAAACTAGTCAAACATCAAATTGAAAAATATATATATATTACTTGCTAGTATAATGCAGACCTGCTGC	CACTCAAAGCAGTGTTTGCATTCTTCGTCACGTTGCAGGATCTCACGGAATACACGGGCATCCTCAGCAGTATGTGACATACTACCCGATCCTGATCC					Golgi apparatus,cytoplasm[reticulated]	n	n
Tb927.3.3850	Tb03.28C22.610				cell line generated	L3949_20170412 H1	TGAAGCAGCAAGCCCCGCAGGGACCGGTTAACCGCCGAATGCCCGTAAGGACGAAATATGTGGACACATTTAACTCCTCCGGTTCTGGTAGTGGTTCC	ACAGCACATACATATACACACTTCCACGACTTTCTCGATTAATATCAGGTGCAACTAACTGCGGAGCATGCTTTCAAGCACCAATTTGAGAGACCTGTGC					Golgi apparatus[75%]	n	n	tagging attempted	V4286_20190109 E11	CTTCTGGTGGGTAGAGGTGATAGGTCCACCGTCCTTTGTTTTTTTGCAGCCTGTAGACAAACCCGTTGCTGCCACGATAAGTATAATGCAGACCTGCTGC	CTTCCGCTCCGTAAAGCCAAGGGGCCGGCAGTGGAGGAAGAAGAGGGAACGCCAGATGTGTTCGGCCGGTTTGTATTCATACTACCCGATCCTGATCC
Tb927.10.7740	TRYPtp6k15-3d06.p1c_412,Tb10.6k15.2840				cell line generated	L9112_20171117 F4	GTGAGGAGGAATTGGTGTACACGGATGATGCATCTCTAAGTGTGTTTATTGATCACCTAAAGAGGCTCGCAGTTTCCCAGGGTTCTGGTAGTGGTTCC	AGAGATGAGAGGCACAGGGCAACAACAGCAACAACAATAACTTCACCAACAAAAATATACCCCGAATTGACCCACGGCATCCAATTTGAGAGACCTGTGC					Golgi apparatus[<10%]	y	n	cell line generated	U3615_20160321 C2	GCGCGTGGTGGTATAACGCCGCTGTTCACTACATGGGGTTAGTGGAAGAAGTGCCAGTGAAACAAGTAGGCGGGTAGTGAGTATAATGCAGACCTGCTGC	AAACCCCACGACCATCGGATGGGGTCACACTCAAACACCTGCTCTTCCGGCATTTGCTGTGGTATTCCGTATTGGTCCATACTACCCGATCCTGATCC					Golgi apparatus	n	n
Tb927.10.4140	233.t00817,Tb10.70.3125				cell line generated	L3520_20170124 D6	GCAGTGTTGTCGGAGACCGCCTCTCCTTGTGGGTTGCGACAGGCTGCATTGTTGTGGCTGTGCGAATGCTGTTTGTGTATGGTTCTGGTAGTGGTTCC	CATTTCGACCACCCGAGTTGGAGCAGGAGAAAAAGGAAGAAGCACTTCGAGCAGCAAACATTGCAATGTTATTCCCACCACCAATTTGAGAGACCTGTGC					Golgi apparatus	n	n	cell line generated	R4201_20180313 D5	CGTGTAGCAAGGGTAGCAAGGTCTGCAGTGCTCTAAAAAGAAAGATAGAAGCACCTTTGCACCTGAAGGGAGTCACTCCAGTATAATGCAGACCTGCTGC	TACTGCCGCAAATATGTTGCCGTGCATATAATTAGAAGCAAGACATACGCGGCTGCCTCGATGTCGAAGAATACGCTCATACTACCCGATCCTGATCC					cytoplasm[reticulated,weak]	y	y
Tb927.2.2370					cell line generated	327060_20170201 B1	GTGCACTTGGGAGTCCCTCCAAGCCGACATCGTCGAACCGTTTCGATGGCAAAGTGAAGGGGTGGATGGGCTCATTGTGGGGTTCTGGTAGTGGTTCC	ATCCATTTCCTTCAATCGCTCCCAACAAAATATCACGATTCACGTGCTGTCGCATTGGGGCGCGTATTAAACGTGCGCTACCAATTTGAGAGACCTGTGC					Golgi apparatus	n	n	cell line generated	U5336_20160428 C1	GAAAAGAACAGTACGCAAGAGGCAAGACAACCGTAGGGAACGTTGCTTAGGAAATTTTCAACACGCTTTTCGGCACGCCAGTATAATGCAGACCTGCTGC	CTCAGGTAGTCGCGGGCCTGATCCACGCTATTGTTGGTGAAAATGCGTCGCACTTCCTGAATGGCTTCCTCCGATGACATACTACCCGATCCTGATCC					cytoplasm[points]	y	y
Tb927.11.6170	Tb11.02.4040,Tb11.02.4040:mRNA,Tb11.02.4040:pep,Tb11.212.0010				tagging attempted	L3524_20170214 G12	GCTCAAGGGAAATGTGGAAAGAGCTCGCCACTAAGCACTTTTCGGCAATTCAACATATTAATAACCTCAAGTTTCTGCAGGGTTCTGGTAGTGGTTCC	ACACCGCACAGGTGCAAAGGCACACAAACATGTTTTCCTTTGAGTGCCATGTGTGCCTGCTCGTGAGCGAGCCACGCCTTCCAATTTGAGAGACCTGTGC								cell line generated	R4203_20180124 B5	TAATAAAGAAAGAGTAAGACTGTGAGAGTGTTAAGAGAATTGACATAAGGTTAAGGGTGCTGACTACTGACGTGGAGCGAGTATAATGCAGACCTGCTGC	GCGGCGAGAAACGTTGGTGTTCCCAGAACCTCCGGTGCCCACGCAAAAACGCAGGTCAGGGGTGTGGCCTTTAAGCGCATACTACCCGATCCTGATCC					Golgi apparatus	n	n
Tb927.11.15970	Tb11.01.7610,Tb11.01.7610:mRNA,Tb11.01.7610:pep				cell line generated	327054_20170406 E4	ACTACATGCTGAGGGGAGGTACTCGTCACCTCCCACCTCCCACAAGGGCGACATTTGCCCTGCCGCTCATGAATCTTGTGGGTTCTGGTAGTGGTTCC	GAGGGTGATACCCCAAGTTGATTGTGCCTCTCCGGTAACCACAAAGCTAACCTACACAAATATCTGCCATTTATCAACCACCAATTTGAGAGACCTGTGC					cytoplasm	n	n	cell line generated	U5332_20160527 F3	GGGGGAATCGTGGGAACGTTAGAGTAAGTGCTTGGGCGACATTGTGTACGGTCTCTCAGTGCCGGTGTACTGATCTACAAGTATAATGCAGACCTGCTGC	GGATCAATAACAAAACTCCCACCATCACCACGGGAAACCAGTGCCAACAGCGAATCAAGTGACCGCAGGAGAGCCTCCATACTACCCGATCCTGATCC					cytoplasm,flagellar pocket[ring]	y	n
Tb927.7.7290	Tb07.21H15.10				cell line generated	L9041_20170913 E11	AGCTTACGCCGGATGAGAAACGCCGTGTTCTTCGCTGCCGCGTGGAGTTCAAGCAGGAGGATATTGACCGCCTTCGATTGGGTTCTGGTAGTGGTTCC	CCAAGGCTCAAGAAAAAAAAAAGCACCTCCCCCCCTTCACCCGAAATGCACTGAAGTAACCACAGGAGTGGCAAGCACCCCCAATTTGAGAGACCTGTGC					Golgi apparatus	n	n	cell line generated	U3609_20160101 G5	AAGTGCCTCTTTGGCGGAGTCAAGTTCCAGACGGGTAAAGCAGTTAGACTTCCTTCTTAGCCGCGTGCGGGCCGCGCGAAGTATAATGCAGACCTGCTGC	CTCTCCAATTCATCGCGATCGATCATGGTTTGCACCGCTATAACCGACCGTCTCATCTCCTGCAGGGAGTCCGCAACCATACTACCCGATCCTGATCC					cytoplasm,flagellar cytoplasm,nuclear lumen	y	y
Tb927.5.3930	Tb05.6E7.950				cell line generated	L9002_20170615 G3	TCGGGTTTGTTGCCGTCTACAGTGTGTCGTGCATGGCTTTTATTTGCAGTGGGATTACACTAGCGTTTATTAACACGAAGGGTTCTGGTAGTGGTTCC	CACCTGCTTCAATTTCCGCTGTTACCTGTTCCCTGAACCACACTCCGGCTCGAGATATGGTTGCGCCAGTGTCAAATCCTCCAATTTGAGAGACCTGTGC					Golgi apparatus	y	n	cell line generated	U8519_20161028 D1	CAATGAACCGGCCGACACACGCAACTAACGGTTTGTTGGAGGGTGCTAGAAACAAGGTGCAGCCCAACGCGCGGCAGAAAGTATAATGCAGACCTGCTGC	TCGGCATTTTCCTGCTCGTTCCCATCAATTAATAAGCTAAATCCGCTACTCCTGTCGACCGAGTGATTTTTTCCCGTCATACTACCCGATCCTGATCC					endocytic,cytoplasm[reticulated,weak]	y	y
Tb927.1.2570					cell line generated	L3516_20170111 H2	TGCGAGTCCGTGCTAACAAGCGGCCTGTTGCCTACGGTTTTGGTGAGAAGCTCAATATACTGAATCGACGTATAGTGTCAGGTTCTGGTAGTGGTTCC	AACGCCGCGTCCTGCAGTTCGGGGCGAGGAATGAACAAATAGAACAGCAGTAACAGCAACGACCAACATGCAGAGGAGAGCCAATTTGAGAGACCTGTGC					Golgi apparatus,endocytic	n	n	not attempted
Tb927.4.2200	Tb04.1H19.220				cell line generated	L8994_20170720 H9	GGACGTCTACGAAGAATCTTCTGCGCACCTTTGACTTTGCAGAGCAGTTGCTAGTTTTCATTGACAACCTTGAGGGTACTGGTTCTGGTAGTGGTTCC	AGTGCTGCGACATGCTTCAGCGGGAGGCTCTACGTCTACCATTAATCGCTTGATTCACACTGTAGTTTCTTCGTTACCCCCCAATTTGAGAGACCTGTGC					Golgi apparatus,cytoplasm[weak]	n	n	cell line generated	U3619_20160324 E3	ATTGGAGAGACGCAAGTGACCGTAATTCCAGGGTTGATTGTGTACTTTTTTTTTTTTAAAAGAGGTTGCCGACTGCCTCAGTATAATGCAGACCTGCTGC	CGGTCCTCGTCCCAGCGCTCGTTGGCACGACTACAAACATCATTTGAGCATGACACGGTGGTCGCAGAAGACCCTATCATACTACCCGATCCTGATCC					Golgi apparatus	n	n
Tb927.11.14900	Tb11.01.6530,Tb11.01.6530:mRNA,Tb11.01.6530:pep				cell line generated	L9094_20171024 F2	CATCGGGACCGTGGAGTCGTTCATTCAGCGCCGCAAGTGCGGCATTAGACGCGGCTATTGAAGAATTTACGGCATCTGCAGGTTCTGGTAGTGGTTCC	CTTTTAGATGTTATCTTTCCCTCATAACCAAGAAAACTAACAACAACAAAGAAAGTAAAATTTTTTTGTTACTTTCGCCCCCAATTTGAGAGACCTGTGC					Golgi apparatus	n	n	cell line generated	U5332_20160527 D8	CTGTTGCCAACATCTCTTTTCCTATTTCCCTCTTGAATGAGTGGTTACCGTGTGTACGTTTAGAATTGCACCGCAGCTCAGTATAATGCAGACCTGCTGC	GTTCCGCTCGCTTCAGCTACGGCCTGATGATAATTTCCGAGGGCGAGAGCATTGCGTGCATCGTAAAATGGATCCGCCATACTACCCGATCCTGATCC					Golgi apparatus	n	n
Tb927.10.12450	Tb10.389.1260				cell line generated	L3518_20170117 D9	ATTTTTTTTGGGTGGCCACTTTGTGTCTTCTAGCGGTTGCCATACTGATCATTTTGGTATACGTATTTTACCTCTCCGCTGGTTCTGGTAGTGGTTCC	CGGCCCCTGAATTTCCCACTGTCCCTAGTTTCTACCAAATCAGCCTTCGAAACGGGAAAGTAGGTGTGGTCACCCTGAGTCCAATTTGAGAGACCTGTGC					Golgi apparatus[50%]	n	n	cell line generated	R4201_20180313 B6	TACATGGTACACCACCAAAAATTCCACACAGTTTTCAGTACATCGTTGGTGTAGGCGGGAATTCAGTCGCAGCACTTTGAGTATAATGCAGACCTGCTGC	ATTTCCTCACTGCATGTATCAGTGTCAGCTGCTAAAACAAGTGCATTTTGTTGTCGGACAATCAAGGTAAAATACAGCATACTACCCGATCCTGATCC					endoplasmic reticulum[25%],endocytic[25%],cytoplasm[weak,75%,reticulated]	y	y
Tb927.1.4500					tagging attempted	A1683_20160330 A4	TGTGGATTGGAATTCTCTGCATTGTTGTGTTTGCCGGATGTATGCTCAAGAGACGTTATGGGAAAGTGGATTGCAACACGGGTTCTGGTAGTGGTTCC	TCACATGGCAGGGCACAGCATGGTATGGTACCGTATCGTGTCGTATGGTACTTCTCACATTTACTGCTCCACACTCTCCACCAATTTGAGAGACCTGTGC								cell line generated	A1683_20160330 A3	AAAATAATATAACAATATATATATATATATATAAAGGAATAAAAAGGGGTCGGGGAATAAAAAAAGAAAGAGAAGGGGCCGTATAATGCAGACCTGCTGC	GTTGACAGTTCAAATTCTCCTACTGTTTTCTTCCATACGGATGCAAGCGACGCCCATGTGGATGGCACGGCACCCTTCATACTACCCGATCCTGATCC					cytoplasm[50%],flagellar cytoplasm[50%],nucleoplasm[50%],cytoplasm[reticulated,weak,50%]	y	n
Tb927.9.13310	229.t01438,Tb09.211.4155,Tb09.211.4155:mRNA,Tb09.211.4155:pep				cell line generated	327040_20170301 E12	TGAGCAGCGTGCGCACGCTTATGCGATGGCCACTGATATTCATTAACACAGCGGTGATTGTGTTCACACTTTTGTTTGGAGGTTCTGGTAGTGGTTCC	CCTACTGAACAGGAAACCTTGTTGATTATACCGACGCATTGTCGCTTCCCCGCTCTTCTCGCTTGCCTTGCACCTTCTTTCCAATTTGAGAGACCTGTGC					Golgi apparatus,endocytic,cytoplasm[reticulated]	y	n	cell line generated	R4207A_20170313 B1	CTTACCACCTTCCACCTTCCGAAACGCACATCATGCACTTCGTCCCACGCGCGTGCACGTAAAGCTGGTAGATATTCACAGTATAATGCAGACCTGCTGC	AAACGCCTCTCGGATAAGATGGCCATAGCATTGAGGCACAACAGCAGAGCCTGCAAAATCCCAGCAAGAGAGAACCCCATACTACCCGATCCTGATCC					cytoplasm[weak,reticulated],cytoplasm[<10%],flagellar cytoplasm[<10%],nuclear lumen[<10%]	y	y
Tb927.11.10270	Tb11.01.2030,Tb11.01.2030:mRNA,Tb11.01.2030:pep				tagging attempted	A1683_20160330 C12	ATAGTAGGCGACGCAGGGAGGCCGTTATTGTTGGTGCATTGATTGGTTTGTGCATGACAATTTTCGTGTTGTTTTTATTCGGTTCTGGTAGTGGTTCC	CTTGCCCAACATAGTCATCTCATAGAGTATCAAAATAAAAACACGGAGGAGAAAGTAGAAAGGTGGTAAAAGGAGAGCATCCAATTTGAGAGACCTGTGC								cell line generated	A1683_20160330 C11	TGTTCGGCCAATGAAACCCAGCGGTTCTTTACCTGCCCTATCATTTCCCCAATCCCCACTTTCTGAAAGAAGTGTAGTTCGTATAATGCAGACCTGCTGC	GCTAATTTCCGCTCAATGAGATTGTCGGCCTGTCTGGCATCGTTGCGCAGCGAATCCCATATTCGTTGTTTGCTATCCATACTACCCGATCCTGATCC					Golgi apparatus	n	n
Tb927.3.1620	Tb03.30P12.140				cell line generated	L9017_20170727 A10	CCGCCTCAGGCCGCGTGCCAAACTCTGCGCATGCTACGTACCACCCCGCTGCACGCCTTCTTTGTGAAGGTGCGGGGAACGGTTCTGGTAGTGGTTCC	ACGCACCGCTCCCAACAGCCCCGTGCCAGACAAGCTTACCCTTCACATATTCATGGCGTTGACTGAGAAATCACTTCCGACCAATTTGAGAGACCTGTGC					endocytic,cytoplasm[weak],flagellar cytoplasm[weak]	y	y	cell line generated	Q8656_20161020 E6	GGGTGGAGAGCCGATATCGACACCCTGTTGTGGTGGTGTTGGCCAGTCGAACCGCAGACGAAGCGGCCCGGCGAAATGGAGTATAATGCAGACCTGCTGC	GCATCTGCACGATCTGTAAGACGGGCGAAAAGATCCCCATCATACACGGCAAAAGGGCGAATCATGTTAATTAAATCCATACTACCCGATCCTGATCC					cytoplasm,endocytic	y	y
Tb927.3.4200	Tb03.26J7.360				cell line generated	L3528_20170201 C8	CTGTTGAGAGGTCTGCCTTGCTAAATTCTGGTCAAACCGACAGCGTCCCCACTCGTGCGGCATGGCGCAATGATTTGGTGGGTTCTGGTAGTGGTTCC	TCGCTGGGGCCTAATTGCGCAACAGCCTTCACCCAAACCTGCACGAGTAAACCCATTTGTATCGTACCCTCGCATTTCCACCAATTTGAGAGACCTGTGC					Golgi apparatus,endocytic,cytoplasm[weak,reticulated]	y	n	not attempted
Tb927.3.3720	Tb03.28C22.856				cell line generated	L9017_20170727 G1	CAAGTGCGAAACATATGTGGGTGCTTTTCGTGTTCGTGTTCGTCGTCCTTGTGCTGATATATATAATGCTGAAGTCCCGGGGTTCTGGTAGTGGTTCC	AGTGCAATAATTTTAAGGTGGAAGGGAAGGAAGGAAAGTCACAACAACATCCACTGCCGTCAACAACACGCGGAGCGGCCCCAATTTGAGAGACCTGTGC					Golgi apparatus	n	n	cell line generated	U8359_20160708 G3	AAAAAAATAAAGCTGCGGTTTCTGGTTGTTTAGCTACTATTTTGTCCGTCGCTGCCATTAGTGTTTACTTCTGCGTGTGAGTATAATGCAGACCTGCTGC	GTCAGTGCGCCAGTACCATTTGGACGGGCCTCGCCATGCGCTTGGGCCCGCGCGCGGAAAAGGGAGCTCTGCGGCTGCATACTACCCGATCCTGATCC					endocytic	n	n
Tb927.11.15050	Tb11.01.6690,Tb11.01.6690:mRNA,Tb11.01.6690:pep				cell line generated	327054_20170406 B6	ACAACATAGCTGGGCATTCCGGTGTGCACGCTAACGTCAGTACGTTACTTGGAGGTACGAGGGGTTCCGTCACCGCAGTTGGTTCTGGTAGTGGTTCC	ACTGAGGTTGGATCAATCGCTCACACGCTCCCTCACGCACGGAACTCCAAGAGACACCGCTGGTGATAATCAGCCAGCCACCAATTTGAGAGACCTGTGC					Golgi apparatus	n	n	cell line generated	U8373_20160805 F11	AGATTTACCGCGGTTCGCTTGTGTTCAAGTTTCTCTTGTTTGTTTCGCTTTTCCACACTTCTGATTAGTCGCAGCAAATAGTATAATGCAGACCTGCTGC	AAAACAGTGGCGACGCACCGCAGTTTGTGCATTTCCAGGTCATCGCCCTTCTTGAACAGACGAACAGCTTCTCCTATCATACTACCCGATCCTGATCC					mitochondrion	y	y
Tb927.11.10580	Tb11.01.2350,Tb11.01.2350:mRNA,Tb11.01.2350:pep				cell line generated	L9114_20171508 H10	TTCACAAACTTTTGCAGCGGGCTAAGTGGATACTGGGTGACGATGTGCGGGAGCCCCCGGATATTGACGAAACTGACGAGGGTTCTGGTAGTGGTTCC	ACGAAAGCAGTTGGGCTCACACAGGAGCTCGGTTACAGCAAACAACCCCTTTCTTCACTCGCATTGCAATTCCAGCTGCGCCAATTTGAGAGACCTGTGC					Golgi apparatus	y	n	cell line generated	A9043_20180712 H4	GCAGAGGCATCGTGCCGACGCGTGGAGAGAATAGCAAAACGAACATTGGACTGCAAAGAAACGAAGCAATAAGCAAAGAAGTATAATGCAGACCTGCTGC	GCGTCCGAGTCGACAGGCTCTTCCTGTGCTGCATGCGTGTGTGTTCCTTCTTGATCAGACAGGGTCGCAAATTGAGACATACTACCCGATCCTGATCC					Golgi apparatus	n	n
Tb927.11.16010	Tb11.01.7670,Tb11.01.7670:mRNA,Tb11.01.7670:pep				tagging attempted	A1683_20160330 D6	GGATGGCAGTCGTAGGGATATGTGGACACAGCGCGCGTCTTTTAGAGGCCCAACTCATGGGCTTTTTTAGTGATGTGCGAGGTTCTGGTAGTGGTTCC	GCTGCGACGCGCAGACGCAAATTAAGTACCCAAGTTTACCAAAACCAACCACCTGACAGCGCAACCAATTAAACCATTATCCAATTTGAGAGACCTGTGC								cell line generated	A1683_20160330 D5	CCACTGGGAGATCAACTTAATATTGACTGTACACAGAGGTGCGCAGATATACGAGTGAGGGCAGAAAACGAGCAACAACTGTATAATGCAGACCTGCTGC	CCACTGCTTGAATGACCGGGTGGAGGCGGAAATGCAGGAAGTAACGGTTGTGCCCCCTCACGAAGATCAGTGGGGTTCATACTACCCGATCCTGATCC					Golgi apparatus	n	n
Tb927.11.5350	Tb11.02.3020,Tb11.02.3020:mRNA,Tb11.02.3020:pep,Tb11.212.1050				tagging attempted	L3524_20170214 G3	GTAGCAAAACGGAAAGAGAAAATGAAGGAGAGGGAACGGATCATGGATTGAACCAAGCGGAAACCGCCCGTGCGCCCATTGGTTCTGGTAGTGGTTCC	TATTTTTTTTTTCCATTCCTTCATCTTTAAAAAAAGAAAAGAAAAACATCATAACCAAAAATAAAAATAACGAAAACCATCCAATTTGAGAGACCTGTGC								cell line generated	V1109_20180718 H6	GAAGAGTGATACGAGTTCGATAACACAAACAGGGTGAGCGAGGGGAAAACGTAGGGGATCAGGTCAAGTCAGTGGAAGCAGTATAATGCAGACCTGCTGC	AGAGCGCCATTTATTACACTGGTGTCGTATCCAAAAAGAAACCCACCGAGTGCAGCAAATATCTTCACGCGCCACTTCATACTACCCGATCCTGATCC					endocytic,pellicular membrane[weak]	n	n
Tb927.6.4170	Tb06.4F7.100				cell line generated	R4216_20180417 E3	TGTTGGCTCAGAGGCAAAACTCTGATGACGCCGTCTTTGAGGCCGCTTTGCCATGGGAAAATGATGCTGAAGGAGAGCCGGGTTCTGGTAGTGGTTCC	TTAAGGTGAAATGCAAGAGAAAACAATAATAATAATATAGTATTCCATCGACATGTACTTCTCTCGATCACCCAGATTGACCAATTTGAGAGACCTGTGC					Golgi apparatus	n	n	cell line generated	V2764_20190108 A6	GTATATGATTACTCTGTGCGCACGTTGTTTTGTGTTCAAAGAGCGAAGAATAGTTTTTTTGCTGTTGCTACAAGTCGTGAGTATAATGCAGACCTGCTGC	AGTCCGTCATATGTAAGTTTCTTGGCCTGGTCTGTGGTGCTTTGTAAAAATGATGTGAACGATGCGAACGTCTGATGCATACTACCCGATCCTGATCC					Golgi apparatus,cytoplasm[weak]	y	n
Tb927.7.2510	Tb07.22O10.590				cell line generated	L9037_20170822 A3	TCGGTGAGCGTATTCGACATATGATCAGGCATCGCTACGTTCCGTGGAGTGCGGGTAAACCAAAGTTTGTGCCCAAGAGTGGTTCTGGTAGTGGTTCC	GGGGGCGGACAAGTAATGCGATGCGTTTGTGAAGCACTGACGGAAATGGCCCCTAGGAAACAGAAGGACAGCTGGAAATACCAATTTGAGAGACCTGTGC					Golgi apparatus,cytoplasm	n	n	cell line generated	U8513_20161129 D7	TTTGCCTGAGTGCTGACTGAAGTGGAAAAGCACATAGAAGGAAGTCCAAACAACAACAACAACAACAAAAAGGGCAGCGAGTATAATGCAGACCTGCTGC	AGGCGTGACCACGTCATCTTTATATTATCGGTGAATTTGCGGGCTGCCGACTTCTGTCCAATAATGTCCTTCGACGACATACTACCCGATCCTGATCC					Golgi apparatus[strong,75%],endoplasmic reticulum[75%],nuclear envelope[75%],cytoplasm[25%],flagellar cytoplasm[25%],nuclear lumen[25%]	n	n
Tb927.4.4090	Tb04.1D20.450				cell line generated	L8998_20170712 H8	TTATTTGTGCCATCGTGGCAGTCACAGGAGGGACAGTTATGCTTATGCTTGTTACACCAAAATCGTACGTATACGAACGGGGTTCTGGTAGTGGTTCC	CGCATGTGGATACTCTTGTATCCATTTTCTGATGGGGTTCACTCATTGCGGACTGTTACACATAAGTGTGATTGCATGAACCAATTTGAGAGACCTGTGC					cytoplasm[weak,reticulated],endocytic	y	y	cell line generated	U8495_20161020 E1	TTGTGCACTTGATGAAGTGCAGACACTCCCTCTATTCAGTTCTCTCCTTCCTCCTTCCCCCTAATTTTTAAGGACTGACAGTATAATGCAGACCTGCTGC	TCTTCACTCAGTTTCACCTCCTCCAAGAGACGACGTGCCTCCCTCAATGCGCGCCTCAAGCGAGAAGCAGCTGGAGTCATACTACCCGATCCTGATCC					Golgi apparatus[strong],endoplasmic reticulum	y	n
Tb927.8.5250	Tb08.5H5.420				cell line generated	L9021_20170814 F1	AGGTCGTGCAGACGGAGAACGGAGTACCGGTGAAATTCACTCAAGAGACGCAACTCACTGCGGAAGGATACAACGTACAGGGTTCTGGTAGTGGTTCC	GCTCCCACCATCCTTGCAGCCCATGACTCCTACTCTCTAAAATGCACAGCACAGGCGCATCCATAGTGACGTGCAATGCGCCAATTTGAGAGACCTGTGC					endocytic	n	n	cell line generated	U3609_20160101 G12	AAAAGGGGAAAATTTGACGCACTAACCGTAGCTTTAGTGGGGAAGAAGAGGGAGGAAAGGCGAGAGAAGAAAAAGAAAAAGTATAATGCAGACCTGCTGC	ACGCGAGTGATGTCGTTGAAGTGCCGCGAGAGGACAATGCCCCCCTGTTTGTTGACTATCCCAGCAACAATAACGGTCATACTACCCGATCCTGATCC					Golgi apparatus	n	n
Tb927.11.4400	TRYP_xi-1013a02.q1k_61,Tb11.02.1950,Tb11.02.1950:mRNA,Tb11.02.1950:pep				tagging attempted	L9011_20170802 D10	TCGCTGCCCAGCATGACTTGCTCATGCAGATGTACGGGCAGTTGCAAGAGGAGACTCAGCAACAGACGAAATCCCAGAGTGGTTCTGGTAGTGGTTCC	TTCGCATCAACCCTAAAGATAGGCTACAGCGCAGGAGGAAAGTAACCCTCCATCAGCCCCCGCGAACGTCTTAGAAATAACCAATTTGAGAGACCTGTGC								cell line generated	U8369_20160729 C6	GGAGGTTAATGTTTTCTTCTTCACTAATATTCTCTTTCTTCCTTCTACTTCTATTTAAAACCTAGGTTCCTCCGTTACCAGTATAATGCAGACCTGCTGC	TCGAATTCCTCCAACTTCCCAGCTAATCCCGAGACGTTGTCAAGTGTTTTTTGGATCTCGTTCAGCCATGAACCAAGCATACTACCCGATCCTGATCC					Golgi apparatus[ring]	n	n
Tb927.7.1580	Tb07.27M11.940				cell line generated	V4288_20190305 H1	CTGTAACTAACCAGCAGATGATACAGCATATACGCACTCTCGCGGCGATAGCGGAAAGCAAAGATGATGATGAGGAGGGAGGTTCTGGTAGTGGTTCC	TCGAAAAAAGAAAAAAAAAGCAAATGTTCCCCCTCCTCCCTAAATGGAGAAGTCAGCCAGCAACCCCTTGCTCCCTTTAACCAATTTGAGAGACCTGTGC					endocytic,cytoplasm[weak]	y	y	cell line generated	U8513_20161129 H3	GACCAAAGGAGAAGAAGTAGAAAAGGAAGCAGAGCGAGCTCGTACTTCAGGGTTGGGCAAGTGAAGTGTGTACGAATAGAGTATAATGCAGACCTGCTGC	CCGTTCCTAATGTAGGACTCAATGAAGGCATCGTCAAGTTCCACAGAAGCGAATTCACTCCATTCCGCATCAGCAATCATACTACCCGATCCTGATCC					Golgi apparatus	n	n
Tb927.2.4560					cell line generated	L3949_20170412 A9	AATGCAGTCAAGGCTGGTTAGAAAATCTGGTCGCGGAGGCGTGGCAGTTTTACAAGGGGCATCCGCCAAGCATGCTTGCGGGTTCTGGTAGTGGTTCC	CTTCACTACAAGCGCATACATGCGGCAAGCGACAGAGGAACCGACGGTCATGATCCGCACGAACTGAAGGTGACTATTAACCAATTTGAGAGACCTGTGC					Golgi apparatus	n	n	tagging attempted	U8363_20160715 C5	GAACCAAAGTGGAGGGGACGGTGAAACTGTGACTGTAAAGCAAGATAAAAGGAAAGCATTTGTTGCACAATTTGAGCGCAGTATAATGCAGACCTGCTGC	ACGCGGTATAATGTTCCGAGTGGTGCCCGCACAGCAGTGCCGGGACCTTTCGTTACAACCTTTTGTCGACCTGTTAACATACTACCCGATCCTGATCC
Tb927.2.3990					cell line generated	L3947_20170426 H9	ACAATGTTAAGGACACACCTGCGGAAAGCAGCGGTGTGATCACAGAAGATGGCGGCGGGAAGGTTGGTGCTTCGACAACTGGTTCTGGTAGTGGTTCC	AAAACTCAAGAGATTTTGTTTTTTTTTCAACACGTAACAATAATAATAGTATAGAGTGGTGACTGCAGCACTGAAGGTGTCCAATTTGAGAGACCTGTGC					Golgi apparatus	y	n	tagging attempted	U8363_20160715 D3	GCCGTGCAAGCGGATAGTAACTTTGATTTGGTCAAAATAAAAATAGTACCGTGAAGAAGCAGGGAAGCGAGGTTAACGCAGTATAATGCAGACCTGCTGC	TCATCTTCAAACTGTGGAGAGGCGAGTTCTGCAGCTATATCTTTCAACCGCCGCGTAACACCATTAATGTGGTCCCACATACTACCCGATCCTGATCC
Tb927.8.3970	Tb08.10J17.220				cell line generated	L9021_20170814 B1	CGGCCGTCGGAAGTCGCAGAAGAAAGCAAGTCAGGGATGCTGCCAAGTTAACGGCACCGGCTGGGGATGCCACCGCGCGAGGTTCTGGTAGTGGTTCC	CCCGTTGTCACACTTTCAGGATTTCACACCTCAACAGACGAGTGGGCCACACCGATTAGGAAGTTCTGGCACACTTGCGACCAATTTGAGAGACCTGTGC					Golgi apparatus	n	n	cell line generated	U3623_20160218 G9	GGTTTGCTTAGAGCACGAGGAAGCAGCGACGGCACCAACACACAAATAAAGGTAGAAAGGAAAGGCAGGCGGGGAGGAGAGTATAATGCAGACCTGCTGC	TTGCCCAGTGCTTTCCCGCTGGTTCTGCCGTTGCCATTGATATCGTGAGAACTGGAAGGCTGCGACGTCCCTGCGCCCATACTACCCGATCCTGATCC					Golgi apparatus	n	n
Tb927.11.10370	Tb11.01.2140,Tb11.01.2140:mRNA,Tb11.01.2140:pep				cell line generated	327050_20170315 G4	ATAATTTCTTTGTGCAGCTGTCGGATTCTCTTTCTAACGAGAGTACAACTCATGTGATCGCTGCATTCGATTTGAGGTTAGGTTCTGGTAGTGGTTCC	TACTCATTTCAGTTCCTAGTTGTTGGCGGCATTTGATTTTAAGGAAAACTTGCCCATTCCTATTTGCTTGGCACAATCGCCCAATTTGAGAGACCTGTGC					Golgi apparatus	n	n	cell line generated	U3611_20160308 C2	CACAAAAGAGTGAAGGGTCGAAATATAGTAAGTGGAGCTTAACTAATTAGAAACACCACAGTTAGGATCAGGGACAGGGAGTATAATGCAGACCTGCTGC	AACAAGGCAGATGTGATGTGCCGCCTCCTCTTCGCTCCCGGAGGTATCGGACGGCCGTTGAGGCCAGTGTATGCGGGCATACTACCCGATCCTGATCC					endocytic
Tb927.9.5700	Tb09.160.4210,Tb09.160.4210:mRNA,Tb09.160.4210:pep,chr9contig160.tmp0318				cell line generated	L3935_20170505 G2	AAGGAGGTGCCCGCCTTGCGCTTCTCAACGAAGAGCGGATCGGACGTGTTTTTCTCAACCGTCGACTAGTTATGGGATTGGGTTCTGGTAGTGGTTCC	GAGAGACACGACGAATCATAGCAAAGAAGGTGGATTGCCACTTCCCCATCAGGAGGGAAGGACACCAGGCTGAGGTTATCCCAATTTGAGAGACCTGTGC					Golgi apparatus,cytoplasm	y	n	cell line generated	Q8656_20161020 H6	AGTAGGTGGTAGCGTACGAAGCTGCACGGACGGGAGGGGAAGCGGCCGCATCCGCGGTTCTTGACTTTAACGCACCTTTCGTATAATGCAGACCTGCTGC	CAGACATCACGAAAGCTCCCACTAGGCGTATTCGCTATAGTAAAGTCATCGTTGTACCACCGATGATACAAGAAAGTCATACTACCCGATCCTGATCC					Golgi apparatus	n	n
Tb927.9.2670	Tb09.160.1330,Tb09.160.1330:mRNA,Tb09.160.1330:pep,chr9contig160.tmp0133c				cell line generated	L9029_20170821 G3	GTTGGCATCGTGACCTTCCACACGTTATGGAATACAACAAATACTTGTCTAAGTTCCTAGAGAGCTTTTTCTCCCCCGAGGGTTCTGGTAGTGGTTCC	ATGTTAAGAGGAGTCCAACACCATGCGCGTCGATATGAACGGTCCGGTTGCGGACTCATCAATACTCCATAGATCCGTCCCCAATTTGAGAGACCTGTGC					cytoplasm,flagellar cytoplasm,nuclear lumen	n	n	cell line generated	U5348_20160420 D5	CATACGGCAACTTTGCCTTAATTTGAGGCCCAACGCCTTTTCTTTATATATTTGTAGACGCATTTACTAACAGCAGGTTAGTATAATGCAGACCTGCTGC	AGCGCCGCCATTACGGGTGTCGGGAGACCGAAACACCTGCTATCGCTCCCCACTTCCAGACAAGACATACTGGAACCCATACTACCCGATCCTGATCC					Golgi apparatus	y	n
Tb927.10.14720	TRYP_x-61h03.q2kb185_294,Tb10.61.1950				cell line generated	L9106_20180416 C12	CAACTGATGACAAGAAATTGGAGCGGAAGGGACTTGTGCCGGGAAATTTTTTGCGTCTTCTGGAGAGGGAGACAAAACTCGGTTCTGGTAGTGGTTCC	CGCTGCATCAGATGGGTATATCAGGGCGGTAGACAAAAGAGGAATTATTAGCAGGGGACAGTGGTTTAGATGACGAGTTCCCAATTTGAGAGACCTGTGC					glycosome	n	n	cell line generated	U3615_20160321 B2	GAAAGTGTTTCTAGAGGACGTGCACGCACCCAAGTATATCTACATATATCAGCGCGTGTATACTCGAAGCGAAGGAAAAAGTATAATGCAGACCTGCTGC	CCTGCACCATAACCACCGTACATTGAAGACATTCCACTGCCGTACATCGATGGCATCCCTGCACCATAACCACCGTACATACTACCCGATCCTGATCC					Golgi apparatus[50%],glycosome[50%,weak]	n	n
Tb927.10.13980	TRYP_x-61h03.q2kb185_434,Tb10.61.2900				cell line generated	L3939_20170427 C1	TATTGCTTTCAGCATACGGCTACATCATTCAACATTGGAATGAACAGGAGGGTAGACTACACCTAAGTCTCGGACCATCGGGTTCTGGTAGTGGTTCC	TAACAAGAACAATCCAGGAGAATCCAGTGCGTTATAATGTTAAACCACTCTCATCATGAGAGATTGCAAGCTTTGGCTCCCCAATTTGAGAGACCTGTGC					Golgi apparatus,cytoplasm	n	n	tagging attempted	U5326_20160414 D9	TATCCTTTTTGAGTTATTGTTTCTAGGAAGCCTGCGTGCAGGGCATTGCCAGGTGTCGGCGCAAGTCAGCTGAATGTCGAGTATAATGCAGACCTGCTGC	ACGTTAAGTGACAACTGCTGTGCCATCTCACCCGTAACATCTAGTCCCAAGTTTTGCTGTATCCAACTCATGGCGATCATACTACCCGATCCTGATCC
Tb927.3.1390	Tb03.1J15.480				cell line generated	L3516_20170111 D5	CATTCTTGGGACTTCTGTTTGTACTTGCATGCCCTGCGAAAAATGCGGCAGCGCGACCCAAGAAGCCAAACTATTCAACAGGTTCTGGTAGTGGTTCC	GATATTTGCACGAGGTTGGAATCATATCTACACCAAGCACATCCACTTATACACTCAATCAAAAACGCACGAACTGGCCTCCAATTTGAGAGACCTGTGC					flagellar pocket[ring],Golgi apparatus	n	n	not attempted
Tb927.7.1300	Tb07.27M11.560				cell line generated	L3534_20170105 A9	TTCTGAAGGGAAGTCTGACAGGTCCGAAGAGGGATTCGTTGACGATCCGATTCAACATTCTTTCGGCAATCAAAGGTGAGGGTTCTGGTAGTGGTTCC	GCCTCGCCACCTCATTGCTTGTAACATCGATCTTCGAATAATGCGCGTACTCGGCAGTTTGGCATCCGCAAAACATATATCCAATTTGAGAGACCTGTGC					endoplasmic reticulum,Golgi apparatus	n	n	tagging attempted	R4205_20180119 C12	AAAGAAGGAAACGGAGGTACACAAACCAACTTTTTTTGTTTGGAATAAAAGTAGAGGAACTCAAAAAGAGGTAACATAAAGTATAATGCAGACCTGCTGC	GCATGCGCTGCAGATGCAAAATAAGCAAAGATGCAAATGGCTTTCAACAGGCTGGTTTTGCGACATGAAAACGGGGTCATACTACCCGATCCTGATCC
Tb927.4.640	Tb04.5E12.1100				tagging attempted	L8996_20170823 F8	TTACCACACTTCTACGCTTTGACAAGTCGAACCTTAGTGAGATTTACAAGAAAAATCCTGGGTGGGTCAAGAGAAGGTTTGGTTCTGGTAGTGGTTCC	ACTGGTGGCCCACCATTAAACCAAGTAGACCACTTCGTAACACGTCGGCAACCGAACCAACAGCAAGGGATCAAACGGAACCAATTTGAGAGACCTGTGC								cell line generated	U8522_20161019 H1	TTTTCTGTTACTCGTTTAAATTCTTTTTCTCTCTTGATGTACAGATAAGTTGCTATAGGAAACAACGGCTGAGGTACCGAGTATAATGCAGACCTGCTGC	TTCCAGACCTGCATCCGGTGTTTGGCTTTCTCAAGCTCTTCGCGCAGTTGCTGCACTTCACTATTTACAACAGCGTCCATACTACCCGATCCTGATCC					Golgi apparatus	n	n
Tb927.11.15490	Tb11.01.7130,Tb11.01.7130:mRNA,Tb11.01.7130:pep				cell line generated	327054_20170406 C7	CTGTTGTTGGTAAATCACGCATTGTGAAAGCCAAGGCAGATATACTAGTTGATGATGAGGGGGAGGAGTGGGATGACTGGGGTTCTGGTAGTGGTTCC	ACGGCAAAACCTTAGCAACACCAGTGTGTGCAAAAACTGTTTACCCCGCCCAATCACTCCAATTTGGGGAAACAGAAGCACCAATTTGAGAGACCTGTGC					Golgi apparatus[strong],cytoplasm[reticulated]	n	n	cell line generated	U8373_20160805 E2	GGAATTCGTGTTTGCTTAGAGAACGAGAAAATTACCCGTCGTCCACTAGCACGAGACTTCCTTCCGTCACTTCTATATCAGTATAATGCAGACCTGCTGC	GGTGCAGCGGCGAGCTCGTCTCGCGTTGGGGCAACCGTGCGCCGAGCCGCGTTCTTTATGTCTATTAAAAAGTTCCACATACTACCCGATCCTGATCC					Golgi apparatus	y	n
Tb927.10.3470	TRYP_x-70a06.p2kb545_530,Tb10.70.3980				cell line generated	A1683_20160330 B12	GCCGCTGGAGGGGCGCGGTGGCAGTATCTTCTTTCAATTCTCCGATAAGCAGTGTATCCCTGTTGGAAGGTCCTCTTGCTGGTTCTGGTAGTGGTTCC	TTTTCGATCCACTACAAACATCTGTGAAACATTAGGTAGGAACAGCGGGAAAGGCCCGGCAACCGCCCGCTTCAAAGTAACCAATTTGAGAGACCTGTGC					Golgi apparatus,cytoplasm[weak],nucleoplasm[weak],flagellar cytoplasm[weak]	n	n	cell line generated	A1683_20160330 B11	ATATACGAAACGCACCGTTCGCGTGTTATCCTTTAGAGGGGGGGAAAAGGGACAAAAGTGAGGTTAGGACCAGCAAAGAAGTATAATGCAGACCTGCTGC	AATGCGTCACTCCCTGGAAGGTAAATATCAAAGCCATCGTCCGTGCCAACGGATTTCATGTCCACAATCGGTGACAACATACTACCCGATCCTGATCC					Golgi apparatus	n	n
Tb927.7.450	Tb07.8P12.650				not attempted											cell line generated	U8511_20161101 G2	CTTCTCCGGGTTCGTAACCGGCTTCTTCATCTTTGGTGTGCACTGCTGCCTTAACTTTCCTTCTTCTTTAAGCCCAAAAAGTATAATGCAGACCTGCTGC	TCTAACGAGAACGCGAACGACGCGGGATCAGTGGAAGGTGAAGTACCAATCGAAGGGTTTGGATTTGGTACGTCCTGCATACTACCCGATCCTGATCC					Golgi apparatus	n	n
Tb927.4.450	Tb04.5D20.570				cell line generated	L8996_20170823 B9	CTAAACATAAGGGCGAAATATGTCCCGTCTGTCGTATAGCGTTTCTTGGTGCGGACTGCTCTGGACTTGCAAATCGTACGGGTTCTGGTAGTGGTTCC	GCGACCCTCTAACAAATTCATTTATTACTATTATTATTTTTTTGCTTTTACAATGGAAGAAAAAAGAAAAAAGAAAACCCCCAATTTGAGAGACCTGTGC					Golgi apparatus	n	n	cell line generated	U5338_20160429 H3	TTCAAAACAAAAATATATATTTTTAAATTACGCTTTCGATTTTGCACTGAAGATTAGCATTTAACCAAATATTGTAGTAAGTATAATGCAGACCTGCTGC	CCGCAAAGCACCCACGGCCGCGTTTTGTGGAAACTTATCCCTTTCACACGACTGGAGCGAACATCAAATCTCGTCAGCATACTACCCGATCCTGATCC					Golgi apparatus	n	n
Tb927.3.4370	Tb03.26J7.630				cell line generated	327062_20170206 C9	ACTCTGGAGGCAGGGTAGAGCCGAACTCGATGGTAAACTCTAGCTACGACCATGACGCATTAATTTTTCTTGGGAGTGCGGGTTCTGGTAGTGGTTCC	GTGTGTCGATACAGCTTTTTCCGAACCCCCATGGTGCACAAGTTAACGAAGGGAAAAAACAACGCAACACACAACAGGCCCCAATTTGAGAGACCTGTGC					endocytic,cytoplasm	y	y	cell line generated	U8359_20160708 E4	TTTTATTCCTTCTCTACCCCCCTTTAAAACTGTTTATCTCCGTGTATTTCTATGTACGCATAATTCCAGAGGGAATGCCAGTATAATGCAGACCTGCTGC	GTAACATGAAGATCCTTTGGACCCTCAATGGCATCAAATTCCCCCAATATTACCGCGGGAACATTCCATACCGTCTGCATACTACCCGATCCTGATCC					endocytic,cytoplasm[points]	y	y
Tb927.10.12420	Tb10.389.1310				tagging attempted	L9104_20171107 D12	TCGGACCGGTAATGCTTTCGCCGCCCGTACAAAAGTTATTGTCATTGCTCGGTTTGCAGGCCCGGGGTAACCGAAATGTGGGTTCTGGTAGTGGTTCC	GAGCAGGTCAATGATCGTTTGCACCTCAGTTTCTGCTTAATTCCATCATCCTTTAATTAACTCTCAAAGGCGCCTTGGGGCCAATTTGAGAGACCTGTGC								cell line generated	U5352_20160412 B9	GTTGACCCACACGGATCATTCGCGGTTGGCATTGCAACTAGGGTGAAAAAAAAAACAGGTGATATCCTGACACTGCCAAAGTATAATGCAGACCTGCTGC	ATAAAGTTGAAGAACACTCCTAGCGAGGTAAGAGCAATGCCAATCTTCGTTGAATCATTCCAGCTGTATAAAGAGTCCATACTACCCGATCCTGATCC					Golgi apparatus	n	n
Tb927.7.1490	Tb07.27M11.830				tagging attempted	L3534_20170105 A12	CGTGGCAATTGGTGCAAGACATTGCGAATAAGCAGGAGGAGGGTGAAGAGAGTATAGCGAAGGAGATCAAAGAGGAGCTGGGTTCTGGTAGTGGTTCC	CTCTCGCAATGCTGCCGCATTGCCCGAAGAAATGAGGAGGTTGCGCAATGTTTCCCTCCCCTCCGCAACTACCTTCGCCTCCAATTTGAGAGACCTGTGC								cell line generated	V1113_20171608 B1	TTGTGATTTTATTGGCAGGCGTCCTTCCCATCCACCTTTTCTTTGTTGTTGTCACGGCGTTATATGAAGTGCTGGTTTGAGTATAATGCAGACCTGCTGC	CTCGTCCTACGCCTTGCGCAGCGCTGCCACGGATCTGCCACCACTAACTGCAACGCCACGCCAGGCGCACACGGTCTCATACTACCCGATCCTGATCC					Golgi apparatus[25%],cytoplasm[weak,reticulated]	y	n
Tb927.9.11770	Tb09.211.2880,Tb09.211.2880:mRNA,Tb09.211.2880:pep,chr9contig211.tmp0327				cell line generated	L9025_20170815 H8	GCCTTTCTATGTTTTCGAATGATGCGAAGCTCCTTTTGATGAGTCTCGAAGAAATGTTGGATCACATGAGGAAAACCGCTGGTTCTGGTAGTGGTTCC	AAATGGGGTCATCACGGTTTCAGAGCCGCTGCTAAACAGTTGCACAAACTGAAAATCATAAGCTCTCACACCTATCAAGTCCAATTTGAGAGACCTGTGC					endocytic[75%],pellicular membrane[75%],cytoplasm[weak,reticulated,25%]	y	n	cell line generated	U5346_20160505 G10	CAAAGCACAGCCGAATAAAACAGAGAAGGAAAGGGGTATTGAAGTGGGCAGAGGGGAAAAAGAAACTTTTGCAATCACCAGTATAATGCAGACCTGCTGC	TCAATAACGAAGTTATCACCCGACGCGGGAAGACAGTTTTCTCGATAGGTTTTATCACCACCACCTTTAAGGGTTGTCATACTACCCGATCCTGATCC					Golgi apparatus,cytoplasm[weak,points],flagellar pocket[<10%]	y	n
Tb927.5.3200	Tb05.27M3.250				cell line generated	L9002_20170615 C5	AAATGCACACAATGGCATTCATGAATACTGTGAAACGATTCGGTAGGGGTGGTGGGACAGGCACCCCACCGACAGCACAGGGTTCTGGTAGTGGTTCC	TCGCTTTGCTTTCCCCCCCCCCTCTTTTACCTCTCCCCCCTCCCCCCTCCTCGATTACCCGATTGTGACTATTTTTTTTTCCAATTTGAGAGACCTGTGC					Golgi apparatus,cytoplasm[weak]	y	n	cell line generated	U8519_20161028 F10	TCTTGCCTCTGCCGTTCTTAGAGCGACGCCCCCTCACTGATTATTTGCCTGAGGCAAGTTGAAGGTTTAAAAAAAAAAAAGTATAATGCAGACCTGCTGC	TTCTCCATCTCAGCCCTCAGTACTCGTACGAACTCATGCACTTCATCTCGTGTCAACGTCATGTTTGGCCTCGTCGCCATACTACCCGATCCTGATCC					cytoplasm,cytoplasm[points,strong],flagellar cytoplasm,nuclear lumen	n	n
Tb927.7.1480	Tb07.27M11.810				cell line generated	L3534_20170105 A11	GGGAATCTCAATGGGTGGACTGCTTTACGCTGTCCAGTGGTGGTGTGGCGGAGATGGCTCGGCTTCTTGTGGAGGGACTGGGTTCTGGTAGTGGTTCC	CCACACACACACCTTGCACACACAACCATTTGGTGTATGAACGAATCGAGCGCAACATACCGAAAGTTACGCTTACGCGACCAATTTGAGAGACCTGTGC					Golgi apparatus	n	n	not attempted
Tb927.11.11200	Tb11.01.2990,Tb11.01.2990:mRNA,Tb11.01.2990:pep				tagging attempted	L9116_20171101 C7	CGCAGAATGCACCCCCAATCAACGATGTTGGTGTCGCTCACGGTAGCGAGCAGTTCCTTGAAACGAGGGAGAAACATTCGGGTTCTGGTAGTGGTTCC	CCACACAGATAAAGGGAAAGAAGGAAATATCAAATCAACAAGCCCCCTCCGGGTGTGCGCACACGCATTCAACCGACCGTCCAATTTGAGAGACCTGTGC								cell line generated	U8377_20160720 C6	TTCTTTTTCCTGTGCGTTTGTCCTGTTGCTATTCAAGTAGAAGGTTTCGGCTAGGAAAAAAAAAAGGCCACTGGCTCCAAGTATAATGCAGACCTGCTGC	GACATCAGCGGGTAGTTTTGTACCATTGCCTCAACAATGCTACTGCGGATGCGTGACTCCTCACTCACCTCAAGTTCCATACTACCCGATCCTGATCC					Golgi apparatus[ring]	n	n
Tb927.10.15500	TRYP_x-61h03.q2kb185_136,Tb10.61.0870				cell line generated	A1683_20160330 B8	TCCTGCGGCGCAATAAAGTTGATGCATGGCTTGTATATGGCGGTATTGCACTCACGTTGCTGTTTATCTATCTGATATGGGGTTCTGGTAGTGGTTCC	TAAACAGAACTCAACCCTGCCACCCACTTCGATGAAGGGGGAGGGAAGAATAGACATCTGCCCCCTAAACTTCACTTCTCCCAATTTGAGAGACCTGTGC					Golgi apparatus[75%]	n	n	cell line generated	A1683_20160330 B7	ATGAATGGATTGCTACGTAAAAATATAATGCGCTATCACTAGAATGCGTAGGAGTGGCGTGCGTGCGAGTCTTTGACAGTGTATAATGCAGACCTGCTGC	CTAAGGTAATGGTTGAGCAGAGCAATGTCGCTCTTTACTTGACGCAGTTGATTCTCCGCTGATACCTCAACTCCATGCATACTACCCGATCCTGATCC					cytoplasm[75%],flagellar cytoplasm[75%],nucleoplasm[75%],endocytic[25%]	n	n
Tb927.10.6160	TRYP_x-70a06.p2kb545_101,Tb10.70.0670				tagging attempted	L9110_20171031 H9	TGGGTCCTGTGCGGTCGCGCATGGATGAACTGTTGGCAGAGGCCGACACCATTCGGCAACAACCGCAGGAACGACGTGAAGGTTCTGGTAGTGGTTCC	GAGAGCGCGGCTTCGAAGTAGTCACCGATGAAAAGAAAGAAAGAACAACCGCGAAGACTCCCATTCCCGAGATATTGGTGCCAATTTGAGAGACCTGTGC								cell line generated	U5328_20160517 H2	ACTCAGTCGACATTCCTCATCCTTTTGAACACCTTTTCTGCATATACCATCTTTTTTTTTTCTTAGTAGGTATACGCACAGTATAATGCAGACCTGCTGC	GACAAAGGCGCTAGCGAAATGTCTAAAAGACGCGAGAACTCTGCATCAGTAAGCATCTCGGCGTCAAAAGAGGTGCACATACTACCCGATCCTGATCC					Golgi apparatus	n	n
Tb927.10.5850	TRYP_x-70a06.p2kb545_153,Tb10.70.1090				cell line generated	L9098_20170921 F1	CAATATTACCAGCTTTGGTGCGTGAGTCGGTGAGGACTTTACTGATTGGTGATTACCACGGCCGTCATGCATCCATTAAAGGTTCTGGTAGTGGTTCC	AACCAAGGCACCCCAACAGCTAGACTCACACCACACACAAAAATCAATTAACATATACACACACTAACACGAACTACATGCCAATTTGAGAGACCTGTGC					Golgi apparatus,cytoplasm[weak],endocytic	y	n	cell line generated	Q8656_20161020 B9	GCAGACGTCTGAAAAACGGCGTTGGCTTTAAATCTGCGAGTAAACCTGAGAAAGTTTGAGGGTAAATTTCCGTGTATAGCGTATAATGCAGACCTGCTGC	TGCAGTTGCTCTTCATTCAGATCACAAACAAAGTTGTTCAAATACGTAGCAAGCAAGACGGAGAGCCGTTTCTCCAACATACTACCCGATCCTGATCC					cytoplasm[weak,points]	y	y
Tb927.11.2660	Tb11.02.0260,Tb11.02.0260:mRNA,Tb11.02.0260:pep				cell line generated	L9009_20170808 H4	TGGTTGATGAGCAACTGCCGGTTTCTAGAGTGCCACCGCCTCTGGCCTTCCCCATCATAAAGCCAGCCACACCATCTCGCGGTTCTGGTAGTGGTTCC	GCCGCATATTTCCCATCTTCGGTGACTATAGCAGCACAAAGAAACAACACCATCTAACGCTCGTCATTAGGACTCCTCTTCCAATTTGAGAGACCTGTGC					Golgi apparatus	n	n	cell line generated	U5334_20160427 A4	ATATTTACATTCATGTTTTAACGTTCTGTTTCTTTCCCTCCTTTTATATGGTGTTTCAACACCACAACAGACGCAGTAAAGTATAATGCAGACCTGCTGC	CTGTACGGCAACACACGAACGATTTGCAAACCTTCGATGTCTTTCAACGGTCGCTTGGCGTCGCTTTTCCCCTGTCCCATACTACCCGATCCTGATCC					Golgi apparatus	n	n
Tb927.10.1450	TRYP_x-70a06.p2kb545_904,Tb10.70.6570				tagging attempted	A1693_20192507 C6	AAGCCGTACTGAATTTCTCATCAGCTGCTACTCCTAAAGAACGTGTTAGTGGGGGAGGGGATGAAAGCACGGATGCCAGAGGTTCTGGTAGTGGTTCC	CTTTGCAATACGCTCGAGTGCTCTTCACTAAAACGAGATTATTCTGTTGCGAGAAGCTTCTATTGAAAAATAAACATTGACCAATTTGAGAGACCTGTGC								cell line generated	A1693_20192507 C5	ACCTAGAGATTTTTTTCTTTTGCGTTTTAAGAAACAAGATTACATTCGCTTACCCATCCGCGTGGTCGTCACAGCGAGGGGTATAATGCAGACCTGCTGC	CGGGCTTCCATCATCGCGCGCCCGCGTTCCATATAAGTCTTCCTCGTTTCCTCATCCATCGTGGCGAAAGGCCCATCCATACTACCCGATCCTGATCC					Golgi apparatus	n	n
Tb927.8.2730	Tb08.26A17.810				cell line generated	L9019_20170717 D11	CTGTGGGAGGTCTGGCGTTGTCGCGCCTGTACAGACTTGAGAATGAGCACCGAACAGTCTTGGAGTTTTGGCGGTCGCGAGGTTCTGGTAGTGGTTCC	CGGCACACGATGCTTCAAAGCAACAGACGAGGAATGGGAAGGAGAAAAAATGCCCGGTCGAGCACCGCTTCAGTAACTGTCCAATTTGAGAGACCTGTGC					Golgi apparatus	y	n	cell line generated	U8507_20161027 H10	TTGTTCCTCTTCCAACTGAATTTTTTTTTTTTGCGTGTGGGAGGAAGGGTGGTTGTTTCTTGCGAGGCCCGCCGAGTGAAGTATAATGCAGACCTGCTGC	CTGGAAACAACGGGGACGGGACGGAGTTCGTATGCTGGATTCGACGGAAGTACTACTATAGGAGGAACAGCACCAAGCATACTACCCGATCCTGATCC					Golgi apparatus[75%]	n	n
Tb927.7.1290	Tb07.27M11.530				tagging attempted	V4290_20190305 F8	TTTCTGGTGGAGGTGCTGACGAGATTAAGCAACCGGCAAGGCGTGCGGTCACTGCGGCGGGACACGAGAGGAAGCACAAGGGTTCTGGTAGTGGTTCC	CCACAAATTCCACTATCATAACTACCAACAACAATGGAAAATATGGAGCGAAAAAAAAAAACAGAAAAGATGTTTAACACCCAATTTGAGAGACCTGTGC								cell line generated	R4205_20180119 C11	CTCGCCTCTCCTGACGGCAGCGCGGTGATAGCACGGGTGTAGAAAATAGTATTTTTTTTTTCTGTTACGAGGGGAACTGAGTATAATGCAGACCTGCTGC	TTAACATCCGCCGCATCTCCGACCCCAAGAAGCAACAGAGCCGTGCTAATAAAAGTGAGCATGCAACCACGTCCAAACATACTACCCGATCCTGATCC					cytoplasm[reticulated],endocytic	y	y
Tb927.4.2660	Tb04.1H19.1340				tagging attempted	V4290_20190305 F6	TTGGGGTGTGGCTTTGGCAAGTGTACTTTTATAAACAGGCAATGTTCTTCAAAGATGAGCCCTGGTCACCCTTTAAGAATGGTTCTGGTAGTGGTTCC	GATGTGTTTGTGTGTCTGTGAACCGCAGTCAAATGCATTTAACAGTACTTCCCACCGGAAATTCTTTGACCTTCTTTGCCCCAATTTGAGAGACCTGTGC								cell line generated	U8357_20160708 B5	AAATCCGTGCCAACCCGCAATTTCCCGTGTTGTCATACTTATGTTTATTGCCCGAACCCTTCCAGTCTTGCGGCAGGCGAGTATAATGCAGACCTGCTGC	TCACCGCGGCCACTGTAATATGTTGGTGTATTGCGACGTCCCTTCAATACGGATGAAAGAAAAGATCGTTGGCGCGGCATACTACCCGATCCTGATCC					nuclear envelope,endoplasmic reticulum	y	n
Tb927.8.1560	Tb08.29O9.270				tagging attempted	V4290_20190305 F4	TTGAAATGTTCACCACAGGGAACACAAGTGTTTTGGAGAAGGCGCGGAAGTTCAATGTTTCTGACGTTAGGAAAAAAATAGGTTCTGGTAGTGGTTCC	TACAAACGCATATAAACATATGTAGGTGTAGCCACCCAGAAACATGCACACGCACACACCGTGTACGTAACTAAGCAGCCCCAATTTGAGAGACCTGTGC								cell line generated	A1689_20160303 D3	AAAGGGTGGGGGCAAAAAGCGCGCTCGCGTGATCTTTCCAACCGCGGGTTTGAAGTTCTATCATTTAGTACAGTGCTGTAGTATAATGCAGACCTGCTGC	TCATAATAGTCTGTAACCTCCTGCCGCGCGATGGCGTTGGTAATCGACTTCTTGCCAATCTCCAGCTGCTCAAACTCCATACTACCCGATCCTGATCC					axoneme,cytoplasm[weak]	y	n
Tb927.1.1860					cell line generated	V1681_20190305 B2	TTCATTGTTTGTTTGATGTTCCCCCCCCCCCCACGTGTTATCGCTCCGCATTTCATTTATTTATTTATTACAAAAATATAGGTTCTGGTAGTGGTTCC	GTTCAGTGGCACATTTCAAGGGACGTATTCACAAATATACAAATGCCCTCAAACACATGCGTGCGCATATCTTTGTTTGTCCAATTTGAGAGACCTGTGC					cytoplasm,flagellar cytoplasm,nuclear lumen	y	y	cell line generated	U5316_20160405 D8	GGGAGCAACGAAATAAGAATATCAAAAGTCTTAAAAATGAGGAAAACAAGAAGTGATCAAACGACGTTTACGATTGCTTAGTATAATGCAGACCTGCTGC	AGGGTTAGTGACATCCTTACTCTCTCTCTCTCTCTCTCTCTTCTATGGCGATAATTCTTCCTTTCAAAGCCAATTAGCATACTACCCGATCCTGATCC					cytoplasm[reticulated]	y	y
Tb927.5.3550	Tb05.6E7.250				tagging attempted	V4290_20190305 E12	TTATTGTGGGGATATTTGAAGCTCTTGGAAATAGCAACGAGCACACTATTAAGGGTCGCGAGTTGCTGCAAGCATACCTTGGTTCTGGTAGTGGTTCC	GTCCGAGGGAGAAAGAGAGCAAGGGTTGGCGGGGGAAAAAACGTGCGCACAAAGTTCGTCAAATCCGGCACAGGGTGAAGCCAATTTGAGAGACCTGTGC								cell line generated	V1111_20181007 F10	GGAGGATAATATTCACATAAGCCTCTTAAAACCGCGAAAAAAAAAAGAAACAACTTCCGAATACGACGGATATCTTATTAGTATAATGCAGACCTGCTGC	TGAGAACTGTGAGAACAGCTGCGAAACGGCGCTAACGGGCCACCAATGGATACAATAAAGCAAGACCACCTCCTGGACATACTACCCGATCCTGATCC					cytoplasm[reticulated,weak]	y	y
Tb927.8.6780	Tb08.30K1.690				cell line generated	V4290_20190305 E10	TGTGTCGGGAATGTTGTGGAAGGCTCATTGCTCTGGGGCGGCGTGTGGCGGAGAGGTTGCCGCTGTTGTCATCTAATCTTGGTTCTGGTAGTGGTTCC	TTTCTCATCTCACCAAGTCAATGAGCACAGGGTAACCTTCAAAGGGCAGCTCCCCGCCGCCATGGAGCTACGAAACAGAACCAATTTGAGAGACCTGTGC					cytoplasm[weak],endocytic[weak]	y	y	cell line generated	V1113_20171608 E10	GCCCTCCTACGCACGGAGAAACACAACGTGGAACTTGTGGGTATTCCCTTCGGTGCCCCGCTAGGGCCAAAAACTACAGAGTATAATGCAGACCTGCTGC	TCAGCGCCAACAGTGGGCTGAGGATGGGTGTGGACGACAGGTGCTAACTGTGCCACAGGCATGGCACGCCCTCTCAACATACTACCCGATCCTGATCC					glycosome	y	n
Tb927.7.6950	Tb07.21H15.490				cell line generated	V4290_20190305 E8	TGTCACGTTTCATACAAGATATTTTTGATGAGATCCCCTTATCAGATGTTCCTGAGAGGCTCTTCATTGGGCACACGCGAGGTTCTGGTAGTGGTTCC	GCCCCTCACTTTTCTCCTTTTTCATTTTTCTTACCTTCAGTTCGACCCAGCACACTACGCACTCGCTAACACAATTGGTCCCAATTTGAGAGACCTGTGC					axoneme,cytoplasm[weak]	y	n	cell line generated	A9055_20160114 B4	GAGCACACGTGCTGCGTACGGCAACGCCTTGAATATAGGACATACGCACCACTAACAGAAAGTAAATACGTATTCTATCAGTATAATGCAGACCTGCTGC	CCACCGATGGTGGATTCTGCATCCTTTACACCTGGGTCTTGCACGCTAACACGCTTGTTCCGGCGCCCCGTTGGCTGCATACTACCCGATCCTGATCC					cytoplasm[50%],cytoplasm[reticulated,50%],flagellum[50%],flagellar cytoplasm[50%],nuclear lumen[50%]	n	n
Tb927.9.3590	Tb09.160.2210,Tb09.160.2210:mRNA,Tb09.160.2210:pep,chr9contig160.tmp0191				cell line generated	V4290_20190305 E6	TGGATATTGTCACGAAGATGCTGGAGAGCGGTGACCTTAAAAAGATGCTGCGGGATAAGGGAATCACTTGTCGGGACCTGGGTTCTGGTAGTGGTTCC	CGCTCGTCTCCGTATTTTTCCCCTTCAGTTCTTCCGATCCAATTCAATACACTGCTTTGCTTCCCTGCCCCAGCTGCGGCCCAATTTGAGAGACCTGTGC					mitochondrion,kinetoplast[region,strong]	y	n	tagging attempted	V1113_20171608 F5	CTGTCACATGTCCTTCGCTTACTGTTTCTGCCCTTTTTCTGCCCATCGCTCTGCCTCATCTCAAGGTTACACACGCCTAAGTATAATGCAGACCTGCTGC	CATGGCGCTGTCGTGGGAAGCCACCTCCCTGCGCGCGTCACTCCCGTTAAAAGACACGTCGAACCGCTCAGTCGCCGCATACTACCCGATCCTGATCC
Tb927.11.12620	Tb11.01.4460,Tb11.01.4460:mRNA,Tb11.01.4460:pep				cell line generated	V4290_20190305 E4	TGGAAGAGGCTGCTACGCGGCTCCAGCATGCGGAGGCCTCCGTGAGGGAGAGCATAAACCCAAGAAGGGAAGTGGGGGAGGGTTCTGGTAGTGGTTCC	ATGACACACCAACACAAACTCCCCATGGTGTTGTTTCGTTTATCACGGCTATATATCTTACCTGCAATCTCATGTATCGGCCAATTTGAGAGACCTGTGC					mitochondrion	y	y	cell line generated	U8375_20160722 G3	ACAAGAAATATTTCCTTCACGATCAACTGCACCCCAGCTAGGGCATTCATCGCTCTCGCTGTGTCTCTGCGATTTTGCAAGTATAATGCAGACCTGCTGC	AAATCCTTTTCTGGGTTCCGCCGCTCATTACTGTGTTTCCCGTCAGGGTGCCTCGACACGGAAGCGTTTCGTTCTCTCATACTACCCGATCCTGATCC					cytoplasm[reticulated]	y	y
Tb927.3.790	Tb03.27F10.700				tagging attempted	V4290_20190305 E2	TGCGTAAGTCACTCATGATTACCGTGATTCCTGTAGCATTAGTTGCGGCGAGCGTGTGCGCTCTGCGGTTATGGAAGCGCGGTTCTGGTAGTGGTTCC	AAGAAAAGTAGATATCAGTCGCCCTCAGCCTCCTTGGCACACGTACAGGCTACAAACCATCACATTATACTGTCGAGCCGCCAATTTGAGAGACCTGTGC								cell line generated	U8357_20160708 H6	TGTTTCCATTTCGCACCTTCTGATATCCCTTCCGGTAAGTAACTGGAAGGATTAGGGGATTTGTGTATTTGCTGCCAGGAGTATAATGCAGACCTGCTGC	ATGTCAACTGGCTTGGGGCCAAGCACTTCCGACACCGTCCGCTGAGCGCCAAGCACCCGGGGCTGCCGCCGCTCGGCCATACTACCCGATCCTGATCC					cytoplasm[points],cytoplasm	y	y
Tb927.8.5280	Tb08.5H5.370				tagging attempted	V4290_20190305 D12	TGCCCGACACCCCAACTGAAACGGCTGATGTTGATAAAGATCCCACCACTAGCGATGGGTCGGTGCATTATGATGGAAAGGGTTCTGGTAGTGGTTCC	GTAAATGATGATAGCAGTGAAGTGTGAAAAGCCGATGAGGAAATGCTGGGAAGAAGGGGAGCACACTTAGATCCGAATAACCAATTTGAGAGACCTGTGC								cell line generated	A9057_20190401 A4	TTTTTTTCTTTACATTTTTGGTATCAACGCATTTGAGTGGAGTGTGTTCACTGCCACGCCTTCAGTTGCGGTGGGAAAGAGTATAATGCAGACCTGCTGC	CTTCCTTTCGAGCCCAACGTCATGGAACTGCCGCCATTCAGTGGGTCAGCTCGCAGCGCCACGCGTGCGCACCGTAACATACTACCCGATCCTGATCC					cytoplasm[weak]	y	y
Tb927.10.6170	TRYP_x-70a06.p2kb545_100,Tb10.70.0660				tagging attempted	V4290_20190305 D10	TGCAGCTGGCACCAGATCGGGAAGGTATTGATGGTCTGGTTGCAGCCCTTGAGGAACTTGTGGAAGACGTGGGAACCTCTGGTTCTGGTAGTGGTTCC	TTTCCATGTGATGCCTCGACACAAATGAACTTTCCTCTCGATATCTTCAGCCTCGAAACACCTCTCAGAGACGGTCGGAACCAATTTGAGAGACCTGTGC								cell line generated	A9043_20180712 D3	ACCGCTTGTTCATTGAAGTTAGCGGGCTGTGAAGAGGAAGTCAGCAATAGGTCAAGTGGGTGTTTTGTTTTGAAAGAAGAGTATAATGCAGACCTGCTGC	TGGCGCAGGCGCTGTAGGGTTCTCAACACGGACTGAGGTGCAGATGCCCCCTGAAGACGCCGAAGGCATACATGGAGCATACTACCCGATCCTGATCC					cytoplasm[50%],endocytic[strong,50%]	n	n
Tb927.11.1290	Tb11.47.0020,Tb11.47.0020:mRNA,Tb11.47.0020:pep				cell line generated	V4290_20190305 D8	TGATGAATGTTGGACCTCGTCTTCCCATCGATGATCTAAAGGTATTACCCGTGTACCCTCTTTTGGTGCGTCAAACACGTGGTTCTGGTAGTGGTTCC	ATACCTTTCTATCCTCATGACGGCGGATGAGAAACATTCGCCCCTAATAACTAAGAAAAACAACAGCAACAACAACAACACCAATTTGAGAGACCTGTGC					mitochondrion,kinetoplast[region,strong,25%]	y	n	cell line generated	A9045_20151103 B10	TGTTTGCTCATACAGACACACACACACACAAAAAAAAAGGCCGGAGCCACGATAAATTATACACGTGCATGCTGGAATAAGTATAATGCAGACCTGCTGC	TCAGAATGGCTCGTCCCACGGGAAGGAAGCGTGCCGGCCTCCGCTAAAGTGTTTGATAGGAACCGTTGTGACAATTTCATACTACCCGATCCTGATCC					mitochondrion,kinetoplast[region,strong,25%]	n	n
Tb927.9.15450	Tb09.244.2580,Tb09.244.2580:mRNA,Tb09.244.2580:pep,chr9contig244a01.tmp0258				tagging attempted	V4290_20190305 D6	TCTTCTTGGGCCGAGCCATCCGTAGCATACCATTGTGGCCCAGTTGCGCAATACACTGGAATGGAGCGGAACCGCCTTTTGGTTCTGGTAGTGGTTCC	CTCATCAACGGTTTCCCCCATCACCAAACAAAACTCGATCATTCTGTTTCAGACACGCAACATCCCATCCCTCCTCCTTCCCAATTTGAGAGACCTGTGC								cell line generated	U8501_20161025 B5	GGAGGAAAATTGCACTGCTTTTTTTTTTTTGGGGGGGCCCTCCATTAGAGGGATAAGATAGCAGAGCACAGAGGAGACCAGTATAATGCAGACCTGCTGC	AACGCCTCAGAGAGGAGTTCCACCTGCCGCTCATGTGGTAAATTATACACTGGCGCATCAGTCGCCTTTTTTGCTGGCATACTACCCGATCCTGATCC					basal body	n	n
Tb927.11.11320	Tb11.01.3100,Tb11.01.3100:mRNA,Tb11.01.3100:pep				cell line generated	V1683_20181010 A3	TCGAGGTACCACTAAGCAACGTAGAAACGGCGATTCACCACGACCCCGAAAGTCTCACTAGCATCACAATCCCTCGCAGTGGTTCTGGTAGTGGTTCC	TTCACATGTTCTAGAAGGTACTGTTATGTTTATTATATGGAGACGGTTTTTGCGTCTTGTCTTTCTTCATCTCATTCTCACCAATTTGAGAGACCTGTGC					hook complex	y	n	cell line generated	U8377_20160720 C4	ATAGAAAAATAGGCAACGGAAGAACAAAGTAAGGCGAAGCGACGGGAGAACGACGAAAAAAAACAAGAGGATAATAGACAGTATAATGCAGACCTGCTGC	GCCGTACGGAGGTAGTTCAGTGCAGGGAGTGATGCCTCTACTCGTGAGTCCCACATATCACCGGCCACTTTCCTCGTCATACTACCCGATCCTGATCC					hook complex,nucleus[25%]	y	n
Tb927.11.10040	Tb11.01.1800,Tb11.01.1800:mRNA,Tb11.01.1800:pep				tagging attempted	V4290_20190305 D2	TCCTGTTTCGTAACTTGGGTCGGTTTTCCTCCACGGCATTGGTGAAGCCACCGGTGGCACTCCCTGGCGAAGGAGATAGTGGTTCTGGTAGTGGTTCC	ACAACCAAAGCACAGTACGACTCAACGGCACGTTCACTTGGCAACGCCCGCCCGCTCCCAAGTCAAGTGCGTAGGTGTTGCCAATTTGAGAGACCTGTGC								cell line generated	U3617_20160323 C2	TAGGCGCACGTGTAGACGAATATATATATATATATATATTTCACTTAATTCATTGGCCCAACCTTCCTTTCTTTGGAAGAGTATAATGCAGACCTGCTGC	TTAAATGACTTCCGCTCTGATGGCTCACGAAGGAAAGAACTCACGACCACACGCGCGACCAGCGGCGTTCGGCGCATCATACTACCCGATCCTGATCC					cytoplasm[reticulated],cytoplasm[<10%,strong],flagellar cytoplasm[<10%,strong],nuclear lumen[<10%,strong]	y	y
Tb927.9.7580	Tb09.160.5570,Tb09.160.5570:mRNA,Tb09.160.5570:pep,chr9contig160.tmp0443c				tagging attempted	V4290_20190305 C12	TCATGCGAGTTTCTTTCGATTTCAGAGCCAAGTTCGGGCCGGAGGACGTATTTTCCAGCGATGTATCTGGAATACTTATGGGTTCTGGTAGTGGTTCC	AACAGCTACGCTAATGCAACTGGCTTTTTTTTGTATTCAATCTCACTTCTTCCCCCCCCTCCACTACATCGTGGAGTCAACCAATTTGAGAGACCTGTGC								tagging attempted	U8526_20160915 D5	ATGAAGTAGCGTGTATGTACTACGTAGCGGATCATTAGCATCCGTGCAATAGGAGGTGAAAGGAATATTGGAAAAAGGTAGTATAATGCAGACCTGCTGC	CTGGTCTCATTCACATTCGCGTCACCGAGCCCCTCACGCATCCGCTGAACTTCCGAAGCAGTCACATTATCAAAGGGCATACTACCCGATCCTGATCC
Tb927.5.4460	Tb05.45E22.810				tagging attempted	V4290_20190305 C10	TCACAGATGGAAAAACGCCGGTGAACCTGTTTAACACTGCGCAAGGGATGCTTGGGGGCCAAACAACCGAGACAAAGTCAGGTTCTGGTAGTGGTTCC	GTGCTAACAGTGTCCAACCACGCCACGTTGCATGGGACTAACACATATAATTTGAAGGGGTGCACCCAAGAGCACAAAAACCAATTTGAGAGACCTGTGC								cell line generated	U3621_20160316 F2	TTAATATTTCAGCAGTAACATCCAAGTTCAGAGGCGTTGTCAATTTTCGTGTTGTCATTTTTGTCCAACTGTTTCGAAGAGTATAATGCAGACCTGCTGC	AGCATACATTTAGTGACATTTGTGTTGTTGTTCAGCAAATGAACGTAAAAATGACGTTTAATTCGTATGATATCACTCATACTACCCGATCCTGATCC					cytoplasm[patchy]	n	n
Tb927.11.14100	Tb11.01.5690,Tb11.01.5690:mRNA,Tb11.01.5690:pep				tagging attempted	V4290_20190305 C8	TAGAACAAGCACTGGCGGCTACAGAGGCGGAGGCAGCTGAAGTGAGGGAAGATGTGGAACCACAGGACGAACAGAATGAGGGTTCTGGTAGTGGTTCC	CAAATCCCCTCCTCGGGGGAAAACAAGAACATAGAAGAAGAAACAGAAAGGGGAAAAGTATCGACACCACAAAAGTCATCCCAATTTGAGAGACCTGTGC								cell line generated	U5332_20160527 C9	TAGGGAGAGGTTTGCTTTTGAGGGTAGAAGAAAGAACAAAAAGCTCGAAAAGAGTTAAATTAATAAAGATTTATACAAAAGTATAATGCAGACCTGCTGC	GTCGTGCCATACGCAAGCAAACCACGTTTGAGTTCATCCTCGGTACAGGGAGGAATGTTACTCAAAAGACAGGTTTGCATACTACCCGATCCTGATCC					nucleoplasm	n	n
Tb927.8.6130	Tb08.11J15.620				tagging attempted	V4290_20190305 C6	TACCGCCTCTCACAAACGAAAATGGGACCGCACCGCGCCCCCGCCGGGCCGCCAGGCGCCGTCCACGGGATGATGGTGAGGGTTCTGGTAGTGGTTCC	CAAAAGAAGTGGAAGGGCAGATTCGTTGTAAACCACAGCATCACTACCTGTCCACCACCCGCAGTCGTCTAACAACACAACCAATTTGAGAGACCTGTGC								cell line generated	U8505_20161025 G3	GGGAGTAGCGGCGAGCTGCATTCTTGTTTGTGTTTGCGCGTATACACAAGTGAGGAGGGGGGGGCGTGCTAAAGTAGGCAGTATAATGCAGACCTGCTGC	CGAGAGCGGGACGGTGTACAGGATTCTAACAGTACGGAAAATAGTTCCTCCGTGAAGTCAGACGAGGTAGTTGTGTCCATACTACCCGATCCTGATCC					nucleoplasm[75%],cytoplasm	y	n
Tb927.2.5710					tagging attempted	V4290_20190305 C4	GTTGGAAAGGGGGCCAATTGGGGAGGTCAATGGCCAAGACGCTTCTTTGTGTTGCGCCTGCGGTAAATCGCCTGTCGCCTGGTTCTGGTAGTGGTTCC	TTTCGGGAGATGCACCCAGGATTCGTCCTCCAGACACATCACCCGCCGCCGAGAGCACAGTGAGGTGCCGCACAGTGCCGCCAATTTGAGAGACCTGTGC								tagging attempted	U8363_20160715 A6	GGATCGAATTCGTTTTCGCATTACCCTGGTTTCATCTTCTCGGCATGCACCGCTACGTGCATGTAGTCGTTTTCGCCGAAGTATAATGCAGACCTGCTGC	CATCTATCCCTAATTTTGGTAAGGCTTAAAACGTGTAAACGGTCAAATCTTTTGCTTGCCTCTTGGAACGAACAAGGCATACTACCCGATCCTGATCC
Tb927.8.6900	Tb08.30K1.830				tagging attempted	V4290_20190305 C2	GTGGGCCCATCAAAATTCAAGCAAGCCGGAATGAGAAAGGCGAAACCCAATTTGTTCTTGATTTCAGATCCGTTGCCACAGGTTCTGGTAGTGGTTCC	TTACCAAACAGTGGGTCAAAAATGTTCGATATATGATTCACAAGAAGGAGAAATTAGTATAGCACGTACAAGTCAAAAAACCAATTTGAGAGACCTGTGC								cell line generated	U3615_20160321 G11	CTATCATAAGGTTGCTAAGGGACGATCCAACTACATTTGCTCTTTAAAATATACATATATGTAGTGAAGTGAGGAAAGGAGTATAATGCAGACCTGCTGC	TTGCCTCTCAGCGCATATGAAACAAGTTCTAAACTCAGTTCTGACACCACACTCTCACTAACCAAGCCATGTTGACTCATACTACCCGATCCTGATCC					endocytic,flagellar pocket[weak]	y	n
Tb927.7.740	Tb07.29K4.580				cell line generated	V4290_20190305 B12	GTGCTAATAAGCAAACCATGGACGCTCTAATGAATTCCCTCAGAGATTATTATCAACAGCAGAAACGAGGTGAAGGTGGTGGTTCTGGTAGTGGTTCC	TGAATAAATACAAAAGAGACGCTCCCCCTAAACAAAAGATAAAACAAACGCCCCTCCCCCTGTCTTTCCCAATAGAATACCCAATTTGAGAGACCTGTGC					mitochondrion,kinetoplast[region]	y	n	cell line generated	U5344_20160429 F1	TTTAGAGCAGTGGAAGTTGTCAGGGTTAACACGTTTATCTTCTGCTTTTTGACTCTGGTGATGGAAAGGTTTAGGGTACAGTATAATGCAGACCTGCTGC	CGTGCTTGGAGCGGGATGTGTTGCGTCACCGCGGTCAACTGCTGAAGAATGAGCCGCCTGGCTGTTAGTCCACTTGACATACTACCCGATCCTGATCC					cytoplasm[reticulated]	y	y
Tb927.6.4410	Tb06.26G9.910				cell line generated	V4290_20190305 B10	GTCACTGGGTTCTGAAGGTAAACTATGTAAAACGTGCGGTTGGCACTGTAGGGACTTCCGCAGCTTCTGGAGCGAAGGAAGGTTCTGGTAGTGGTTCC	TAGCAGGGGGAAAATCTGCCTGCGCATATAAAGACTACTTCGAAGACAAGAAACCAACCAAAAGCACAGGGCTGCTCCGTCCAATTTGAGAGACCTGTGC					cytoplasm	y	y	cell line generated	U8515_20161219 F3	CTGCGTGTGTGCGTGTCTGGTTTGGTTATTTAATCCGTAAGGTGCTATATTTGACCGCACACTGACTGAAGTACTAGTCAGTATAATGCAGACCTGCTGC	CTTCGCTCGTGCTTTGGGTCAAAACGAGCGATGGAACCCCACATCGCCATGAGCGAAAGAGAGTCCTTGCAAGAGGACATACTACCCGATCCTGATCC					cytoplasm,flagellar cytoplasm	n	n
Tb927.11.14570	Tb11.01.6180,Tb11.01.6180:mRNA,Tb11.01.6180:pep				cell line generated	V4290_20190305 B8	GTAAGGATTGGCGCACCCCGCGGCGGTTCACGTATGCAGAGGGGTTACAAAATGGAGGCTTTGCAAATATCATTGACGAGGGTTCTGGTAGTGGTTCC	TTCTACTTTTTCTTGCCTGTTAGCTTAGTGCCGCTTCTGGTTAAACTACTTGGTGCACCTAGCACCGCATTATCGTGATGCCAATTTGAGAGACCTGTGC					tripartite attachment complex[50%],cytoplasm[weak]	y	n	cell line generated	U3613_20160321 C3	CACCACACAAGGGGTGAAGCGATTAATACAATAATCGTTGGCGGAGGTAGGGTGCAGACGTGGAATAGACATATTTCCGAGTATAATGCAGACCTGCTGC	CATGGGTGTCTGTGAATATGCGGTCGGAAGGAGGGCATGGAACCAAGCAGAACACGGCAGCCGCGCCAGCTATAACTCATACTACCCGATCCTGATCC					cytoplasm[points]	y	y
Tb927.1.2985					tagging attempted	V4290_20190305 B6	GGTTCTTCAGGGAACTTTCCGCCAGGCCCCCAAGTGCTGCAGAAGCTACCGAGCACGAAGTTCGTGAGAAAAGGAACCAAGGTTCTGGTAGTGGTTCC	TCCAACAGTCGCTTTCCCACAAACGCTTTAAGAGCCCTAGTGCCTGCTAGCCCCGTCCTTTCTCACCCCCTTTTTGTGTGCCAATTTGAGAGACCTGTGC								cell line generated	V1109_20180718 A7	CGTTAACCTGCTACGCACACGCACCTATTCCCTAACTTTTCTTTTTTATAAACCGAAGCTCAGTTGTGTAAGAAGCGAAAGTATAATGCAGACCTGCTGC	ACCGGCGAGAGGGCCGATCCGGGCGTTAAGATGTGGTTAATGAAGCGTGCCACCCATGGAAGTCCCGCTTCCCCGGCCATACTACCCGATCCTGATCC					endoplasmic reticulum,nuclear envelope	n	n
Tb927.4.820	Tb04.5E12.790				cell line generated	V4290_20190305 B4	GGGGGCTTCGTTATTCACCTCAAAGTGTATTTACGCAGCGTTGCTATGGAGGCCAGCGTCCTTTCCCCGCATCTGGAAGTGGTTCTGGTAGTGGTTCC	GTAGAAACGAGCAAAAATCCATACCCCCAAACAACGTTCAACACACAAACGAGTGAGGGCTGAACCAGCGATAACTCTACCCAATTTGAGAGACCTGTGC					endocytic,cytoplasm[weak],nucleolus	y	n	cell line generated	U5340_20160428 A9	ACCGCAGGGGGGGGGGAGCGGGGCACGGAGAAGGACTGGAACCGGTGTCACTGTGAGTATTTGCCGTTGAAACAACTGTAGTATAATGCAGACCTGCTGC	GCAATTCGGTTCCTCCTTTCACCACGGTAGCGCGAAGGGGAACCCGTTGTGGAGGGTCTCTTCCTACACTTCCTGCTCATACTACCCGATCCTGATCC					nucleolus[50%]	y	n
Tb927.11.4810	Tb11.02.2420,Tb11.02.2420:mRNA,Tb11.02.2420:pep				tagging attempted	V4290_20190305 B2	GGGAGAAAAGTATCAAAAAACGTGAAGAGAAGGCAGCAGCTTACGCTGCTCGCCGCCGCGACCAACCGCGGCGTTCACACGGTTCTGGTAGTGGTTCC	ACGCATACCTACTTAACATTAAGAGGGGGAAAACCTCGCTAGAAACTACGCTGAGTCATACCGTCAACAGTTTGGTTGCTCCAATTTGAGAGACCTGTGC								tagging attempted	V1109_20180718 H4	TTTCATTTTACCCCCGATTTTTTATTCTTTGACTTCCTCCCTCCAGTTGTTCAACGATTAGAAGCGTTCCGACAAGGTTAGTATAATGCAGACCTGCTGC	TGCCGACCATAATTTCCTCCTGATTGTAAGCGAACGGCACTAGTGGCAGTGATAAATGTAGTTAGGCGGAGAGCCCTCATACTACCCGATCCTGATCC
Tb927.1.1880					tagging attempted	V4290_20190305 A12	GGCATGTGCAGCACATCGAGGAGTGGCTTTCGATAAGCAATGAGTGCCCCCTATGCGGCGTGCCTATTATGATGAAAGAGGGTTCTGGTAGTGGTTCC	TAGATGAAGGAACTTACCAGGTAGAGTTGTCTCGGTGGACGCCGATAACTCTACAGACAAACCACGTCTACGCAAACAGTCCAATTTGAGAGACCTGTGC								cell line generated	U5316_20160504 D9	TGTTTTATTTTTTTGTTTATCTTGAAATTTACGACGGCCAACTGCGGGAAAAAGAGGAGGTAACTACGGAGCAGCGCAAAGTATAATGCAGACCTGCTGC	AACGCCAGTGACGAAGCGGGTTGTTTTGTGAAGGCGTTGAGGCAAACAGGCCTTTGATGACACATGTGGGATTCATTCATACTACCCGATCCTGATCC					cytoplasm[reticulated]	y	y
Tb927.10.900	TRYP_x-70a06.p2kb545_998,Tb10.70.7250				cell line generated	V4290_20190305 A10	GCTTCCGAGTAGAAAAGCAATTGGAAGATCAGTTGCAAGTCGAGAAGGATAGTGGGGAGAGCAACACGATCAAAGGTGGAGGTTCTGGTAGTGGTTCC	TGCTCCGACTAAATTTGACGGATGTTACTCGCGCTGTGCCGAACGCACATCCAACTTGAAATAGGAAGAAAAAAGGATAGCCAATTTGAGAGACCTGTGC					kinetoplast[region]	y	n	cell line generated	U8379_20160714 C2	TTATTCTGCTCCTGCCTTCTTTTTCGTACGTTTCCAACACAGAAACGTTGCAATATACAGGGAAGTGGTAATAGTGGCAAGTATAATGCAGACCTGCTGC	CTCACCAGCAACAAATTCAGCGCCCTCCCCGCATATTCCCCAGACACATTTACACGCAGTCGGTGGTGCCCTCGACGCATACTACCCGATCCTGATCC					cytoplasm[50%],flagellar cytoplasm[50%],nuclear lumen[50%]	y	y
Tb927.10.2070	TRYP_x-70a06.p2kb545_778,Tb10.70.5700				cell line generated	V4290_20190305 A8	GCTCGAAGGCTCTGTGGCCCCACAAAGTTGAGGAGCAAATCTCCAACAATCCCTACGGAAAACGAAGAAACTACCGAAGGGGTTCTGGTAGTGGTTCC	GGTCTAATACACGATAGCTATTTTGGCACACGCACACATATAAATACGCAACATCATTCCTTTGTGCGAGGTGTGGTGCACCAATTTGAGAGACCTGTGC					mitochondrion[weak]	y	y	cell line generated	U5356_20160405 A12	ATATTTTCTTCCTTTATTTTTTTCACTGTTGACACCTTTTTTTATGTTGTTACAATGCTATTAGAGCCAGCGGGGGCACAGTATAATGCAGACCTGCTGC	GAACGATCTAAAGCGCTAGAACTCGATATTGAACGTGCATAGCGAGTTACAACTGCGGTTAGATAAGATTTTCTGGACATACTACCCGATCCTGATCC					cytoplasm[reticulated,points]	y	y
Tb927.10.10630	Tb10.406.0270				cell line generated	V4290_20190305 A6	GCGATGATGAAAACATAGGCAACAGTGACTACGAAGAGGCTCTTGGTGACAACCAAGAGCACAGCGGTGGTGATGACGAAGGTTCTGGTAGTGGTTCC	CAAGAAAGCACGGCAATACACTTACATGGTGGGTACGAAGCCGCGAAAAAACCACCAGTACTTTCACAAAACCTTCATGTCCAATTTGAGAGACCTGTGC					axoneme[cell cycle dependent],cytoplasm[weak]	y	n	tagging attempted	U8355_20160706 H9	TGGCTGCCTTATACATTTCTTCTTTCTTCGTTGTGGTACTTATAAGGGAATTGTGGGAGTAGAGTGGAGCGGGAACACAAGTATAATGCAGACCTGCTGC	CGGAGAAAGGCGGACACAAGTTGTTTCATGCGCTGCACGTCATCATAGTACGCGGCGGTGCACAGATCCCTAGGGCGCATACTACCCGATCCTGATCC
Tb927.11.13480	Tb11.01.5080,Tb11.01.5080:mRNA,Tb11.01.5080:pep				cell line generated	V4290_20190305 A4	GCAGTAGCGACGACGACGACGAGGGAGACCAGAAGATGGCAGAAGTAGTGGTGCTAGACGATAGCGATGACGAGACCCCTGGTTCTGGTAGTGGTTCC	TCCATACCGGCAGGAGGCGCAGTGGATCCTTTCTTGGTCCACGTTTTCCCAGACAACTCTTGACAGCCTCCAGCGCTTTCCCAATTTGAGAGACCTGTGC					cytoplasm[weak]	y	y	cell line generated	U8375_20160722 D4	TATCTGCAAACATAAGTATATTCTTACATATTGCAGCGCCACAGTTGTGGATGCGATTAGGCGGGGTGCGGTTTTGTACAGTATAATGCAGACCTGCTGC	AGTACAAAAACATGCCGCCGAATGTCAGGAATGAGCCACCCGGATACATTCAAAGCGAAGGATGTGGTGTTCTCGTCCATACTACCCGATCCTGATCC					nucleoplasm,flagellar tip,cytoplasm[reticulated]	y	n
Tb927.11.9270	Tb11.01.1030,Tb11.01.1030:mRNA,Tb11.01.1030:pep				cell line generated	V4290_20190305 F9	TTTTTACCGCGTGTAACGCGCTCCCAGGTGAAGACATCTCCGCACAAACCGTCCTCACATGGGAACGGACGGGTTCCTGCGGTTCTGGTAGTGGTTCC	GCAACAGGGAAGAGTAGCAACGGGAGAGGCCCAGCAACAGCCCATTATTTAACGGGGCAGGGAAGCGTATAGGCAAGAGACCAATTTGAGAGACCTGTGC					cytoplasm[reticulated,weak]	y	y	cell line generated	U8524_20160920 B9	CCATTCATACATATACGTATACCGATTTCTTTACCCGAATATTTATTTTAAAAAAAACCGTACTCGGGCGGTTCTTGAAAGTATAATGCAGACCTGCTGC	AGTAACGACCTGTGATCAGCGGTACTGAGTTCCTGCTTCCCCTGAAGTTTCGTGTCATACCGGAATAACTTGGATAGCATACTACCCGATCCTGATCC					cytoplasm[weak,points]	y	y
Tb927.7.6190	Tb07.2F2.510				cell line generated	V4290_20190305 F7	TTGTGGATGTTGGTAATGTTTCGTTTTTGTCGCGGGTGCGGCGTTGCATGAAATTCTGTTGCACATGTGAAGATGATTTGGGTTCTGGTAGTGGTTCC	TGATAACATGAGCAACAACTACTCTACCAAAAGCGCCCAAAAATAACAAACTCAGAGCCAACGCCTCTCAAAGCAGTACACCAATTTGAGAGACCTGTGC					endocytic[50%],cytoplasm[weak]	y	y	cell line generated	U8511_20161101 A6	GTATTTGCTGGCTGTTGTTGGCACCAAATCGGAGTAGCACCGGCGACTGGCGTTGCTGTTAAATTATACGTTCGTTAGTAGTATAATGCAGACCTGCTGC	TCGGAGAGGGGCGTCATGGGCGATTGTGGCATTTTCCCCCATGGGGCTGAACAGCCGCCGCAATTCCCGTCTTTGCTCATACTACCCGATCCTGATCC					endocytic[strong],cytoplasm[weak]	n	n
Tb927.10.14320	TRYP_x-61h03.q2kb185_376,Tb10.61.2450				cell line generated	L3518_20170117 G8	TTGCGGAGCGGGGTTCTACTGACTCCGTTCGAAGAGCAGCAGCAATGACGCTGCATTCGCTTGCCCGTGCACGAAAGCGTGGTTCTGGTAGTGGTTCC	TTTCTATCCACCACCCCTTTACCTCCTAACACATCTCCCTTGTTTCGTTCCATAGCCACTTCACGTCCCTCCGCGCAACGCCAATTTGAGAGACCTGTGC					flagellum attachment zone	n	n	cell line generated	V1109_20180718 B9	TCGTTTCTTCTTATCATACCGCAGAGTGTGAGTGCATACTTTTTGCCCCCCCCCCTATTTGCCGTAGCTGTGTTCACTCAGTATAATGCAGACCTGCTGC	CCAGCCTCGTCGCCCTCTGAGAGTACAAGAACCAGTGCCGCAATGCGACCGTTCAGCATGTTCGGAGAAAGCGAGCACATACTACCCGATCCTGATCC					flagellum attachment zone	n	n
Tb927.5.3540	Tb05.6E7.240				tagging attempted	V4290_20190305 F3	TTCTCCTTCGATGGTACAGAATGACTGAAGGCGTCGTAAATATTAGCTCTAAAACTCTTATAGACGATCGGTTCTTTATTGGTTCTGGTAGTGGTTCC	CTCCGAGGTAGGAAAATTAAAAAAAAAATAACTAATAAAAAATAACAATGGAGATGGCAACGCAAGAAAACGGTTAAGCACCAATTTGAGAGACCTGTGC								cell line generated	V1111_20181007 F9	ATTGTAGTTACTCTCATCGGCACTTGTTTCCACGGTTACAAACGTGGAGCAAGCAAAATTGAACCGATCAGCGGGTGGGAGTATAATGCAGACCTGCTGC	CGAATGCCGGGAAGAAACGGTGCGGGCAAACTGCTGCTGACAATAAACACATACACGAGGACGAGTGGGATGGCATTCATACTACCCGATCCTGATCC					endocytic,cytoplasm	y	y
Tb927.9.7650	Tb09.160.5600,Tb09.160.5600:mRNA,Tb09.160.5600:pep,chr9contig160.tmp0446c				cell line generated	V4290_20190305 F1	TTCAGGGATGTTGTGCTCAAACTGGAGAAGGATTATTTGAGGGCTTAGACTGGTTGTGCAGTCACTTACCCGATACGCATGGTTCTGGTAGTGGTTCC	TGGGGGAAAAAATACAAATATGTCCTCTACCTTCGTGCACGGAAGAGTCCCCGATAACGTCTTTAACGTCGCCAAGCAGTCCAATTTGAGAGACCTGTGC					endocytic[50%],cytoplasm[weak]	y	y	cell line generated	U3623_20160218 H10	AAAAAAAACAACAAAAAACACCGAAGTGTCAGAGATTACTCAAGATTTGTGACGGAAAGGGCCAATTTCCCGAGCAGTGAGTATAATGCAGACCTGCTGC	GCCGCATCAAGACCCACCATGAGGATAGTTGCATCCTTCTTGGAGAAGAGCCCTTCGAACCAACTCAGCACGTTACCCATACTACCCGATCCTGATCC					cytoplasm,flagellar cytoplasm,nuclear lumen	y	y
Tb927.3.4950	Tb03.48K5.720				cell line generated	V4290_20190305 E11	TGTTTCACCCACTGCTTCTAGTTAGCATTGCAACCACGCGTCTTTATCGCATCGCGATGAAGCGCCCTGTTGGACCTCCAGGTTCTGGTAGTGGTTCC	CAGGCACCACCGCCATCAGCCCCTGTTGCATAGAATGCAAGCCTTGAGCCTTCGTCGATAGACCTGAGATGTGAAAGACGCCAATTTGAGAGACCTGTGC					mitochondrion,kinetoplast[region]	y	n	cell line generated	U8359_20160708 C8	TGGGATGCGGCGTGCATTGTACCGTGGGGTGACCGAGTCAGGAGCTGAAATAAGAAATTTTGCTGTTCACGCTGGATGCAGTATAATGCAGACCTGCTGC	GGGCGCGGTGGAGGTACATCATAATCAGTGGGCCTATCACCACGCGAAGAACCACTCGCAGCGCTGCACCAGCGTCGCATACTACCCGATCCTGATCC					cytoplasm[reticulated]	y	y
Tb927.9.6760	Tb09.160.4950,Tb09.160.4950:mRNA,Tb09.160.4950:pep,chr9contig160.tmp0381				cell line generated	L9031_20170718 G11	TGTGGGAGTCTATTGTGCCCGAAAAAATTACAAACGACATCAAGAAACTTTGGCAAGATGGATTCCCTGTGGGAATCCACGGTTCTGGTAGTGGTTCC	TAATTATACTACTGGCGCCATCTTTTTTCCACTCTGCGTGACCCATCGTTCGCTCGTGTCCAATCACTGAAGTGCCCCCCCCAATTTGAGAGACCTGTGC					nucleoplasm	y	n	cell line generated	U8526_20160915 F8	CTACTCTTTACTTGTTTGTGACATAACCGGAATAGCAAAAGGTTACCACCTCTAAAAAAGTTAAGGCGAGAGCTACGAAAGTATAATGCAGACCTGCTGC	GGCGGCCGCTCCCTTTTCCGTCTCTCAGGAAAAACTCGCGGCTCATTCCCATATTTGTATGTCAACCCTTGCTTGTGCATACTACCCGATCCTGATCC					nucleoplasm	y	n
Tb927.10.14380	TRYP_x-61h03.q2kb185_367,Tb10.61.2390				cell line generated	V4290_20190305 E7	TGGTGCGCACTACATCTGAGGCGGCTGAACCACAAGTCGTGATGTCGAGTAACCTGCAGGCGAGCGTTATGGTGGATTTGGGTTCTGGTAGTGGTTCC	CTTGTACATGTCGTCAAAGATACTCACGTTTACGTTACGAGATGCACCACTGCGTAATTCTCGCTGTTGATTTGCTTCTCCCAATTTGAGAGACCTGTGC					cytoplasm	y	y	cell line generated	V1109_20180718 B10	ACCCTTGACAGTAAGCGAAACACCAAGGGAAGGAGGGAGGCATTATTTTTCGTCACCGTCTTAAATAATCCCTTTTACCAGTATAATGCAGACCTGCTGC	ATTCCCGTTTGTGTAGCGCTGACAGTTGCTACAGCAACAATAGTGCTCGTGGAACCCAATGAAATGCTTACCGCGTGCATACTACCCGATCCTGATCC					cytoplasm,flagellar cytoplasm,nuclear lumen	y	y
Tb927.11.3570	Tb11.02.1070,Tb11.02.1070:mRNA,Tb11.02.1070:pep				cell line generated	V4290_20190305 E5	TGGAGGGACTCCGCAACAACGCAAAATGGGCGGCGCGAGACGTGAAGACTGTGGTCGAGTTTCTTTCGGTTGCAGCGTTAGGTTCTGGTAGTGGTTCC	ATTTTAGCCAACAGCTGCATCCACTAATTTAGCAACAGCCAATTCTAATGGTAATAACGTATATGAAGGCGAAAGAAAAGCCAATTTGAGAGACCTGTGC					cytoplasm,flagellar cytoplasm	y	y	tagging attempted	U8355_20160706 G2	GACGGAAAGGAAAGAGAAGGATCACACATATTTGTTGGGCACCGCAAGAATAGGAGCATACGCTGAAGAGAAAAGTAAGAGTATAATGCAGACCTGCTGC	TCGAAGTCAGGAACAATACTGACTTTGTAGTGGTGCGGTGTTGGATCGCTTGGGAGAGTATCCCGTTCGATCGTGGACATACTACCCGATCCTGATCC
Tb927.4.4050	Tb04.1D20.510				cell line generated	V4290_20190305 E3	TGCTCACACGCGTCGTGGCCGCAACGGACTCATCAATGATTGGGCGTCAAGTGACACTTGATGTATCTGACGGGAAACAGGGTTCTGGTAGTGGTTCC	AACATGAAGAGGTCGCATACCGATGGAAGAGGTAAACACCCCTTGTACCACTTCGTCTTCTCATCCCCTCCTTCAGCTTCCCAATTTGAGAGACCTGTGC					glycosome	y	n	cell line generated	U8495_20161020 E2	TGCCACTGGTAGCAGTGGGGTCCTTATCTAGTGAAGAAAAAAAGAAAAATAGACGGAGAAGGGAAAGGGAAAGGGAAAAAGTATAATGCAGACCTGCTGC	CCAGTCAACATGCATGCGCACAACTCGTGGTTTCTGCTCCTAGACGCGATGTATTCCTTGCATAGCTCAAACACTGTCATACTACCCGATCCTGATCC					cytoplasm[points]	y	y
Tb927.10.400	TRYP_x-70a06.p2kb545_1091,Tb10.70.7940				cell line generated	V4290_20190305 E1	TGCGCAATAGCAACACATCTTCTGCTGTGCGAGAGTTAAGTAATGCTGATGTTGGATTTTGCCCAGTGTGTGAAGATATTGGTTCTGGTAGTGGTTCC	AAAGGGGGAAAAGTGAAAAAGAAAAGAAAAGGAATGTATTGAAATGGGGGAAAGGAACCAACTGATATGACTACACTTAACCAATTTGAGAGACCTGTGC					endocytic[weak],cytoplasm[weak]	y	y	cell line generated	U5356_20160405 H5	AGTGAAAAAAGGAAGTAAAACATAAAAATCCCGCTGGCTCCCCTCTTTTCCCCCTCTTTTGCTCATCCGCTTCATTGAGAGTATAATGCAGACCTGCTGC	TCAATAGTTGAAGCGATTAGCTCCGCCACTGTGTTTAACGCCTCCTTTCGTTCCTGATCAAATTCAAAAGACTCCAACATACTACCCGATCCTGATCC					cytoplasm,flagellar cytoplasm,nuclear lumen	y	y
Tb927.5.4470	Tb05.45E22.820				cell line generated	V4290_20190305 D11	TGCATAGAGAACTTCAAGAGCGTGACCAGAAAATTCGAGACTTGTGTAGAAACGTTGGGCATGTTGGGAGTGGAGGCAACGGTTCTGGTAGTGGTTCC	TGTAATAAAACATCCAAAATCTTTCAACGGTGCTTCTAACAATCTAATGTTGCCGTCATCCAACGGTAATATCTCTATCACCAATTTGAGAGACCTGTGC					transition zone[75%]	y	n	cell line generated	U5340_20160428 E7	TAGCATCCTTCCTTTTTCATGTCTTTGTCAATTTAACGCTGGGACAAAGTTCTGCCGTTTAGACAGTTACTTTAAATTTAGTATAATGCAGACCTGCTGC	CCCCCATACACACCGACAGCTCGTGCAGCAGACGCTGACTCAGGGGTCTCCCACTTGTTGGGTGGTGCCTCGTCGGACATACTACCCGATCCTGATCC					flagellum[proximal,end]	n	n
Tb927.9.10950	Tb09.211.2290,Tb09.211.2290:mRNA,Tb09.211.2290:pep,chr9contig211.tmp0265c				cell line generated	V4290_20190305 D9	TGCAACGTCATCTCAAGATGCCTACAAATGAGGCCATCAACGCTAGTATTATTAAAACGTGGGGGGTTTTCTTTAACATCGGTTCTGGTAGTGGTTCC	AGAAACAAAGACCTCCCCTACCCCATTTCATGTCTTCACTCTCAGTCCCCTCATTTCGTTTGGTAATTGAAGTGTATACTCCAATTTGAGAGACCTGTGC					endocytic[weak],cytoplasm[weak]	y	y	cell line generated	U5346_20160505 G3	AGGTCGCGTGCGTGTGTGTGTGCGTGTGAAAAAGAGAGAGAGTAAATAATTAGAGCGAAGCTGTGTGATCCTGTGTGGGAGTATAATGCAGACCTGCTGC	AACCGCTTGAACGCCTCCCTTATTTCTTTGGCTGTGCATGATGGATGAAGGTTTAGTACAGCGTAGTAATCCACGAACATACTACCCGATCCTGATCC					cytoplasm[points]	y	y
Tb927.3.560	Tb03.6N20.530				tagging attempted	V4290_20190305 D7	TGATAGATGAAGAAGGATTCACAATGAGGAAGCAACATACCCTAATTGGTTTAATATTCTTTGCAGCAATTCTGGTTATGGGTTCTGGTAGTGGTTCC	CACACCATCAAACGAAAGCGATGGGTGCCACAAGTGTATAGCCTCAATAACAAAGATGTTGCATACAACATAACATTGAACCAATTTGAGAGACCTGTGC								tagging attempted	V1111_20181007 C7	TCATGTGTGTGCTAGCTCCTCATGAGATGTAACTGTATTAAATTATCCCATATAAACATGTTTTGTTTTTAGATAAATAAGTATAATGCAGACCTGCTGC	GAAGGCTGCCCCACAACTTCCCCAATAAGGGAACCCAGCACTGTCAGACACACTGCAAGAAAAAGTGATATCACCTTCATACTACCCGATCCTGATCC
Tb927.11.2200	254.t00022,Tb11.57.0004,Tb11.57.0004:mRNA,Tb11.57.0004:pep				cell line generated	V4290_20190305 D5	TCGGATCGTGCATGAAAGACCTTGAGGAATTTGAAGGGGCGTTCCTTCGCGAAGCGCAGAGCAAAGGTTTGGATGTTGAAGGTTCTGGTAGTGGTTCC	TCTCTGGGCCATATACGAGTGCACTCATGTAGGCACGAGGAGATCAGAGTTGATGCTACAGATGGGAAGAACCGCTCCCCCCAATTTGAGAGACCTGTGC					nucleoplasm[points],nucleoplasm	y	n	cell line generated	U8371_20161004 A7	TAAATGATTTCTCAACACTCAGGGGCGGACAGGCGTTTCAAAAACAACAACAACAACATACAGGAAGGAAGGAAGGGAAAGTATAATGCAGACCTGCTGC	TTACGGCAGTCCTTCGTGTCCAGAAGGCTATCAGCAGTGATATCATTGTTGTAAATCAGCATGCCATGTGAGGTGGACATACTACCCGATCCTGATCC					nucleoplasm,nucleoplasm[points,strong]	n	n
Tb927.9.13110	Tb09.211.3980,Tb09.211.3980:mRNA,Tb09.211.3980:pep,chr9contig211.tmp0442				cell line generated	V4290_20190305 D3	TCGACATGATACGCCGCGCAAACTCTTTCGACAACATATCTTGCCAGCGGATTGTGGTTTTCGAAGCAAAGAAGGGGAAAGGTTCTGGTAGTGGTTCC	TGTGGAGTGACGCGGGCAAACACACTCCAATCCACGCGCGTGCGCATTTGCATATGAAACTAGAGGCGCTGGTCGATAGTCCAATTTGAGAGACCTGTGC					nuclear lumen	y	y	cell line generated	U8501_20161025 G4	GATAGGGAGGAAACAGTAAAGCGTTTTGCCTTCTTAAAGACAAGGCTTTCACTTACCTGTAAGTTTTCCCCCGTAAAGCAGTATAATGCAGACCTGCTGC	AGAATTGCCTCAACCCCTCCCCCGCCATCGTTAGAATTTCGTGGTGGCGTTCTCGCCTCCCCTGGACACGAATTCTCCATACTACCCGATCCTGATCC					cytoplasm[weak],cytoplasm[points],flagellar cytoplasm[weak],nuclear lumen[weak]	y	y
Tb927.11.2930	238.t00591,Tb11.02.0445,Tb11.02.0445:mRNA,Tb11.02.0445:pep				cell line generated	V4290_20190305 D1	TCCAGCGCGAGCGCATCATGCCCTTTATGAATGATATTAAGGAAAAACTTGAGGCCGCTGGTGCGGATACCGACCTCGCTGGTTCTGGTAGTGGTTCC	CATGTCACCCCTCCCCCGCTCCACTCCGCATGCTCCACATGTACAGTTCGAGCGAGCTTCCCACCCTATTCCATGCCTAACCAATTTGAGAGACCTGTGC					mitochondrion	y	y	tagging attempted	V1109_20180718 G6	GTACAGTTACTAACAGTGTACAGACATCAGCTTCATCAAAAAAAAAAACAATAACAAGGCAGAGACATACCAGACGAAGAGTATAATGCAGACCTGCTGC	GGATTAGGGTAAAAGTACGTGCGTGCACCGGCGGCGGCGGTGCGTGCAAGTGGAGTGGAGCAAACGCAACGGCGGAGCATACTACCCGATCCTGATCC
Tb927.11.14400	Tb11.01.6000,Tb11.01.6000:mRNA,Tb11.01.6000:pep				cell line generated	V4290_20190305 C11	TCAGCGGCGGAGTTGCGCCGTTTATGTGGTGGGTTTTCCCCTCTTCTGTGGTGATTGTAATTGTTGGTTCTGTGCTCGTCGGTTCTGGTAGTGGTTCC	GATTTTGGAGTCGCAAGACTAAGCTGTGAGACCAGCTGCTGTTCTTGCCAAACGTAACCAATACGGAGAAAACGCATAGGCCAATTTGAGAGACCTGTGC					endocytic[weak],cytoplasm[weak]	y	y	cell line generated	U8375_20160722 A9	GTTAGCTTATTTTACTTACGCATTCACTTTTCCTTCTTTCTGTTTAGGGCTCTCCTCTCACCATTTCCAGCTTTGATGGAGTATAATGCAGACCTGCTGC	GACGCCGGTGGAGGTGGCTTGATGTTTCCACTGGCGAGCGCTCTATCATGTGCATGTGCAGCGAAATTTTCGTAACTCATACTACCCGATCCTGATCC					cytoplasm[reticulated]	y	y
Tb927.11.12220	Tb11.01.4040,Tb11.01.4040:mRNA,Tb11.01.4040:pep				cell line generated	V4290_20190305 C9	TATTAGCCGTTATTCTTATAACTGTTATGATGCACGTTATGGTCCGGTACGGGCCTATGCTCACCGGAAGCGACACCTTCGGTTCTGGTAGTGGTTCC	CAGCACATTACTGACAATCAACCAACATGTACACGTTCTTTTCCGTGAAAGCCAACATATTTCCTGCCCCTCCCTCAGTCCCAATTTGAGAGACCTGTGC					endocytic[weak],cytoplasm[reticulated,weak]	y	y	cell line generated	U5322_20160412 E4	TTGTTTAACAAAGAAGTACGATAAGAGGAACATTAAGTGTTGAGAGGCAAGGAGAAGCAAACAAACAGAGTTATAACGTAGTATAATGCAGACCTGCTGC	GTTGCCTTGTAGTTAATATACGCGCCCTGCTCCCTAAAATCAGGATAAACGGCACTCCGCCATGCTTTGCTGAAGGGCATACTACCCGATCCTGATCC					acidocalcisome[50%],cytoplasm[reticulated,weak,50%]	y	n
Tb927.9.11960	Tb09.211.3070,Tb09.211.3070:mRNA,Tb09.211.3070:pep,chr9contig211.tmp0348				cell line generated	L9027_20170816 A11	TACGTAGTGACCACGCCCTGTTGAGAAGGTACATCAACATGCATCCGGCATCCACCCAACTCCAAGAAAGCAATATATCAGGTTCTGGTAGTGGTTCC	GCGCACACATGCGCACAGGTCAGTTAACCGATCAAAATCCATTACCATCGGGAAAGGAGGGAAGTTGAAAATAAGCACAACCAATTTGAGAGACCTGTGC					cytoplasm[weak],endocytic	y	y	cell line generated	U8503_20161025 B4	TTACACGATACGGGATACCCCCGCATGCGTGTGAGCGCTGTAGAGGTCTCGGCGTGGAATTTAGTTGTTTAGCTCAATAAGTATAATGCAGACCTGCTGC	TCAGTCATGTTGTAGGGGTCTTTACTCCCTTGGTCATAGACTCCTTTATTCAAATTGCTTATCGGCAACATATGCTTCATACTACCCGATCCTGATCC					cytoplasm[reticulated]	y	y
Tb927.10.13000	Tb10.389.0510				tagging attempted	V4290_20190305 C5	TACCCAGTATGGGATTCACATTGGGTTTAGCGGCAGTTTGCAAATCCCACCGCCTGGTGGGTAACACTGGACAGGGAACCGGTTCTGGTAGTGGTTCC	TGGTTCACCATCTTCGCTTCCTTGGTTATTGTTAACTAACTGCGAAAATAGATATACTCACGATAACGAAAAGGGGGAAGCCAATTTGAGAGACCTGTGC								cell line generated	U5326_20160414 C9	CAGCCAGAGGCGAGGGGTTGGCGGGATAGAAACGGAGGGAGTTAGGGAAACCAGGAGAGCGGATTGTACCCTGTTGGCGAGTATAATGCAGACCTGCTGC	TTATCCATCTTGGCCATAGTAGAGGACCCATCAGATGTAACGGCAAACATGGTCGGGCACTTTCGGAGCGCTTCCAACATACTACCCGATCCTGATCC					cytoplasm[points]	y	y
Tb927.3.4550	Tb03.26J7.930				cell line generated	V4290_20190305 C3	GTGGGTTGCGGCATGAGACAGACGGACCAAAGCCCGGCCAACCCGGGGGTCTACACATGAAGCGACTCTTTGTACCGTCTGGTTCTGGTAGTGGTTCC	GCCACACATCACATACACAGATAGCAACAGGCGAAACGATAATGCGAGCTAACTATTACCTGCGGCGGTCGATCCTATCACCAATTTGAGAGACCTGTGC					mitochondrion,kinetoplast[region,25%]	y	n	cell line generated	U8359_20160708 D5	AAACGCATATCCTCACAGAAAACACACGGACATATAAATATATATATATATATATATATTAGTTAAGGTGTCTGTTATCAGTATAATGCAGACCTGCTGC	TTTCCGTACAACAGTTTCGCGATGTTGGGACGCTCGTTACGTCGTGAGGGTGCGCGTGGTATGTAACAGCGGTTTAACATACTACCCGATCCTGATCC					cytoplasm[weak,points]	y	y
Tb927.10.1520	TRYP_x-70a06.p2kb545_879,Tb10.70.6420				tagging attempted	V4290_20190305 C1	GTGGCAAACATAGCACTGTGAACCTCAGTTCAAACCCGAACGTAGCAGCTGCGACACCTCGACGGAACCGCTGTTGTTCCGGTTCTGGTAGTGGTTCC	TGATCACACGCCCCTCCTCCCATCTGCAGAACGAGTCACACCGTCGCCCAACATAATAGGCACCAACCGCGACGGTTCCTCCAATTTGAGAGACCTGTGC								cell line generated	A1691_20160324 B9	GTACTAAGCAGATACATATATATATATATATATATATTTGTACTGGTGCAAAACAACCCACTAGTCCATTCTGTGCTTAAGTATAATGCAGACCTGCTGC	AAACGGGAGATGAGAGATGTCTTCCCCACGCGTCCCTCACCAAGTAGGACAACCTTATAACTAGGCACCGACGACCGCATACTACCCGATCCTGATCC					endocytic,cytoplasm[weak],flagellar cytoplasm[weak]	y	y
Tb927.9.13380	Tb09.211.4240,Tb09.211.4240:mRNA,Tb09.211.4240:pep,chr9contig211.tmp0470c				cell line generated	V4290_20190305 B11	GTCTGAAGCAGTCGTGGGAGAAGCTCTCGCCTCTATTGACGCAGGGCCAACCCATCAGTGACCATTTGATTGATGACGATGGTTCTGGTAGTGGTTCC	AACATGCGCCAACGTCCCTCCCCCCCCCCTCCCCTCCTTTTCTTCCTCCCACCATTCTTCTTTTTTTTTTCCATTATTACCCAATTTGAGAGACCTGTGC					endocytic,cytoplasm[weak]	n	n	cell line generated	U5348_20160420 A5	AAAGGTAAGGAAACAGGAAGGAGGAGGAAAACAAAAAAACGAATTGAGGGGGAAATTTTATCTTTTAAAAGGCTGTGAGAGTATAATGCAGACCTGCTGC	CAATACGCCAAATCAAGGGCTCCTCCGCCTTTGCGCTCTTCCGGCTCCAGAACACGGAACTCAAAGACATTTTCAGACATACTACCCGATCCTGATCC					endocytic,cytoplasm[points]	n	n
Tb927.11.5340	Tb11.02.3010,Tb11.02.3010:mRNA,Tb11.02.3010:pep,Tb11.212.1060				cell line generated	V4290_20190305 B9	GTAATGATGTAGATGAAAGCGTGAACTTAATGCTTCACAACAGTGGAGACTCCCCAAAAGTTCGCAAGGTGCTGTTTGAGGGTTCTGGTAGTGGTTCC	AAACATCGCACCAAAATTATGCCAAGTAATGGCCATGCGAAAATACACAGATAAGGGGGGTACGATGACGAGGACACCGGCCAATTTGAGAGACCTGTGC					endocytic[weak],cytoplasm[weak]	y	y	cell line generated	U8524_20160920 C6	GGTGGTGAAGGGAGAATAGATATAGTTTGCAAAAGTAGAGAGTGAAAGTGCCCGTTTAACAGTTGAAGGTAAGAGAATCAGTATAATGCAGACCTGCTGC	CCAGAACCAAGCTTCACTTTACTAATCTCATAATTGAACTCTGTCTCAACCTCTTTTGAGAGGTGTCTCATCACCCTCATACTACCCGATCCTGATCC					cytoplasm[weak,points]	y	y
Tb927.8.4760	Tb08.4A8.390				cell line generated	V4290_20190305 B7	GGTTGCCTGTACGGTGGGGTCGATCTCTTCCGAAAGCAGCTAGCTCAGTCTTGGAATGGTATTTAAAAGGAGGACAAAGGGGTTCTGGTAGTGGTTCC	GGTGTCACAGCATTTAAGTATGGGCACGCATATGCCAGCGTGTGCCTGTATATAGTAGTGCATGTGAGGCACTGGTTTTCCCAATTTGAGAGACCTGTGC					kinetochore,cytoplasm[weak]	y	n	tagging attempted	V1113_20171608 D12	CACCACTAACCACTGAATGAGGTGCGTATTATTTACACTTTATGTCATTACTTCTTCTTTTTTGACTATTGGAGGGACGAGTATAATGCAGACCTGCTGC	TAGCCATTTTGGTATTCGGGCTCATGATCTATTGGAAGCACTTCAAAATACCTAAAAGTGCACTTATTTTTGTCCTTCATACTACCCGATCCTGATCC
Tb927.1.3220					cell line generated	V4290_20190305 B5	GGGGTGTCACACTGTTGGGGAATTGGATAACTGACCTTTACACAGTGTCATGTAGCATAAGATCTTCAGTTTTCACAGTTGGTTCTGGTAGTGGTTCC	GCAGGTGGAGGGGAGGGGAGGGGAAATTTGAGGGAATGATATGACATGACGAAGTATGTGTGGGTGAGACCGAGTATACACCAATTTGAGAGACCTGTGC					endocytic[weak],cytoplasm[weak]	y	y	cell line generated	U5318_20170125 B6	ATAGTTCGCGAGGTGGAGACGGATACATATATATATACGAAAAGAGCAGACTATTTTGCATTCGAAATTGTCTAAGCTTAGTATAATGCAGACCTGCTGC	GAAGAACCCATCCACTGCATCTCTTCTCCTCCCTGCTCTGTGGGATGCTGCCGCTTCTCTATTGCGGCGGACAGCACCATACTACCCGATCCTGATCC					cytoplasm[reticulated,weak]	n	n
Tb927.8.5780	Tb08.11J15.1190				tagging attempted	V4290_20190305 B3	GGGCGATCAACCAAACGCAGATGCACTGGCTTGTAAAGTACAAGAGACGTGGTGGTAATGGGGGAGGTTGCGCCATCATGGGTTCTGGTAGTGGTTCC	ACCAACATATATATATATGTACGCGGATCGATTGATAATAAACAGATTAGAACACCATCACTTAGTCTCTCAGCAGAGGTCCAATTTGAGAGACCTGTGC								cell line generated	U3623_20160218 G12	AGGCGTGACCAGGCTTCGATACAGCGAAACGCAAACGTACAAACATATATACCGGTGAAGTGTGTCCCATCTCAGAAGCAGTATAATGCAGACCTGCTGC	TCAAGAATGAGGAAGTTAAAAAGAACACGCTTGTTGTCCTTCGCGTCCAGGCACTCAATCAATGTACAGTTGACGTCCATACTACCCGATCCTGATCC					cytoplasm[weak]	n	n
Tb927.8.3600	Tb08.10J17.840				tagging attempted	V4290_20190305 B1	GGCTGAGTATGTTGGATTGGCCTTACTGTGGAATGACGGGGGAACCACATAGAATGGAGGAGGTGGCACCGATCTGCGGCGGTTCTGGTAGTGGTTCC	TAAAAAAAAAAAAAAGCGACCCTTAGCCGTTATGCGGCACTTGCTGCGATGCGTCAGTTTTAGTGATGTAAACTTGAATACCAATTTGAGAGACCTGTGC								cell line generated	U8507_20161027 E9	TTAGGCCATGCGCGGGAGAGGACGCGGAACGGAACCAAGGGGACGTAAGCCCACTGGATCCAAAAGCAACACCCTCCTGAGTATAATGCAGACCTGCTGC	GGAATTACAGAGCGTCGGCGTGCCAACACACGCGTGTAGCCGGAAAAATCTGTTGTCTCCAAATGCCTGCGCATCGCCATACTACCCGATCCTGATCC					cytoplasm[weak,reticulated]	y	y
Tb927.11.12830	Tb11.52.0001,Tb11.52.0001:mRNA,Tb11.52.0001:pep				cell line generated	V4290_20190305 A11	GGATGAGTAAGGAGGTTGCAGAGCAACAATACGTTTCACTGGTATCCGCACTACAAGAGCATCGTAAGAGTTCAATTGGGGGTTCTGGTAGTGGTTCC	CTGCCCGCATGCCGCTGTTCCCTGCGCTGAAGGAACAATTGTGGGGAGGGCGCTGTTGTACAGCAGTTTATGTACGAATACCAATTTGAGAGACCTGTGC					cytoplasm	y	y	cell line generated	U8375_20160722 F3	GTGCACGAAGACGGAGGTAACATATAACGCGAGAAGAAAATAGAAAGGGACTCTTTAGTGGCCGTTGCTTTAGCGGGCGAGTATAATGCAGACCTGCTGC	GCAGGATCAGCGGGCACGCCGTCAGTTACTTCAAGAAGAAATGTTACTGGTTCCCCCAAATGCTCCGCTTTGCTCCACATACTACCCGATCCTGATCC					cytoplasm,flagellar cytoplasm,nuclear lumen	n	n
Tb927.6.5200	Tb06.30P15.140				cell line generated	L9033_20170831 F12	GCTGCCTTCCGCATGCATGTGCTCGCAAAACTTGGGGAAGGGGAACCACAATGCAAGCGGCTGCAGTTGCGTTTTTTTTTGGTTCTGGTAGTGGTTCC	CAACTGCGGAAATAGGATGCCTGTACAGTATTAATTTTGTCCTCTTTGGTGTGGGGAAGAGGAAAGAGTGGGGATGTCAGCCAATTTGAGAGACCTGTGC					mitochondrion	y	y	cell line generated	U8515_20161219 D2	TGTCACTTGACAAAAAATCGAATGAAGTTGAACTTAAAAGAAGGACAGGTGCTTTTCGTCATGCCTTTTAGTGGATTTAAGTATAATGCAGACCTGCTGC	GACCTCATGAGAGAACGAAACTGCCAGGCATCACACCGCCGCAATGCAACATTTCCCTCAGCCACATTTTGGGAAATCATACTACCCGATCCTGATCC					cytoplasm,flagellar cytoplasm,nuclear lumen	n	n
Tb927.10.220	Tb10.100.0110				cell line generated	V4290_20190305 A7	GCGCCTACACGCTTAGCACACCAAACAACACCACGGTGCGTTCCACCGTTCGCCGCCTTCGTGAGCTGAAGCAGTCTAACGGTTCTGGTAGTGGTTCC	AATTGTGCAAACACCTTCGACGGTGTTTCACAGGTAAAATAGAGAAAAAACAAAAAAGAAAGAGGTTGTTCCCCTCCATTCCAATTTGAGAGACCTGTGC					cytoplasm[patchy]	y	y	tagging attempted	U5328_20160517 A6	ACAAAGACACGACGTGAAACCTCCCTCTTTCCTGCTTTCCCCTACTTTGCTCGTTTTCTTTAGCTGCTGCGAAGTTACGAGTATAATGCAGACCTGCTGC	TTGGCGCGCTTACGTGGGTTCGAACCATAGCGGGCGCCATAGCGCCCCATGACGCCCATCTTGACGGTACGCTTTGCCATACTACCCGATCCTGATCC
Tb927.8.2950	Tb08.28F14.340				cell line generated	V4290_20190305 A5	GCCTTCAGTTATTGTTAAATAAAAAGGGATTAGAGGTAATTCACGACTCTTTTGATATGGAAACGGATCTCACGGACATGGGTTCTGGTAGTGGTTCC	CCCCCATTCAGCTCCTCTCTCCGACCTCAGCAAGCACTCTCCACCGCTCCAAAGTATATTTTCCTCATTTTAAACCTCTTCCAATTTGAGAGACCTGTGC					cytoplasm	y	y	cell line generated	U8507_20161027 H3	AAAACATATGCTGTTTTCTTGTGTTGACCCTGTTGTGTTTCTTTATATATATGCATATATATATTTCCTGTAGATTAGCAGTATAATGCAGACCTGCTGC	ACAAACTTCATGACCTCGTGCACCATGGCAAGAGAATCCAGTTCCCCAGTAAAGGGATCCTGAGATGAACGAGACAACATACTACCCGATCCTGATCC					cytoplasm	n	n
Tb927.11.3000	Tb11.02.0500,Tb11.02.0500:mRNA,Tb11.02.0500:pep				tagging attempted	V4290_20190305 A3	GCACCGGTACTGGCCGCTGCCGCTACCTGAAGGTCGTCCACCGCAGGATCAGGAACCACTTCAAGACCGACATCAAGGCCGGTTCTGGTAGTGGTTCC	GTAACACTTTTCATTGGTGTGTGCTTTTTCCATCCCACCCACCCAGCATCATATCCAGACACTGCACCACCTTGGGCTGCCCAATTTGAGAGACCTGTGC								tagging attempted	U8369_20160729 G1	CGTTTTATTTTATTCTACTTGGCTCCCTTGAATCTTGTGTTTCTCTCGTAATTCAAGTAGCTGTGAGAAGAGAAACGAAAGTATAATGCAGACCTGCTGC	TAGGCGTTGCGCCCACAACGGCGGCACAAAATGTGCGTACGCCCGTGGCGCTGCCCCATCGACGTGGTGCCCTTTGTCATACTACCCGATCCTGATCC
Tb927.11.10990	Tb11.01.2780,Tb11.01.2780:mRNA,Tb11.01.2780:pep				cell line generated	V4288_20190305 H8	GAGGTATTATCACAGAGCACGGTGTCTTTCCCCCTGCCACAGCGGGTCCGCTCTTTGACATATCCCGTATTGTTGAGCCTGGTTCTGGTAGTGGTTCC	TTTGATGGTTAATTTACCGCACCATTTGGCCCCAAGTTGACTCCTCCACCGCACAAACGTCATCTCACAAGCACCAAAACCCAATTTGAGAGACCTGTGC					flagellar cytoplasm,cytoplasm,nucleoplasm	y	n	cell line generated	U8377_20160720 D3	GCTCCACCACACATTGCACATTCCAGTGGATATCACAAAAGCTACCGTGCCTTTTTGTTCGTAGGGGTCGATAGAGGCGAGTATAATGCAGACCTGCTGC	GGAAGTCGACGCTGGTCGAGCAGCTGTAGCACTCCCCGACGATACTTGATTGACTCCAGAGTGTTGTGCGCACTGCTCATACTACCCGATCCTGATCC					cytoplasm,flagellar cytoplasm,nuclear lumen	n	n
Tb927.9.9200	Tb09.211.0860,Tb09.211.0860:mRNA,Tb09.211.0860:pep,chr9contig211.tmp0105c				cell line generated	V4288_20190305 H6	GAATGGCCACGATTGCGCGCTTCAGCGACGAATCGTTTGGAGAAAAACTCACAGCTTCTCTTCGCCGGCATCTTCCGTCAGGTTCTGGTAGTGGTTCC	CAAAGAACACACGTACACACATTCCCCTTCAACTTAACGACGGTGAACTGAGCGGTCATAACGGTATACGTCGGGTTGTTCCAATTTGAGAGACCTGTGC					cytoplasm[reticulated,weak]	y	y	tagging attempted	V1113_20171608 G12	TCCTCATCACTACGTGCAATCTGCGCATACTACCAAGCTAGTACAACCTTTCACTAATAGCCGCTGACGCAGGACTGCGAGTATAATGCAGACCTGCTGC	TAGAGCGAAAGTCCACGTCGTGCAAATATTGCCAGTGCCGCCAGGAGGCATAGAACTAATAACGGTGCGGTGAGTAACATACTACCCGATCCTGATCC
Tb927.6.4730	Tb06.26G9.240				tagging attempted	V4288_20190305 H4	CTTTCACCCCACCAATGCGCGTTTTACTTTCCGTAATCCCTTTTCCGCATCTGTGTTTGGCAGCACAGTGCCACTACAAGGGTTCTGGTAGTGGTTCC	TATTTCATCTCCCAAAAAATCCCAGCCGACGAACCAAATATGCACTAAAAAAGATGCCTCGTTATATCACATGCTACAACCCAATTTGAGAGACCTGTGC								cell line generated	V1113_20171608 A7	AGTGAAGTTGCTTTGTATCGAGGAAGCTTACTGGGCTGTTGGGTGCAGTTTCTTTTTCGCGCGTGTTGTACCCTGGGGGAGTATAATGCAGACCTGCTGC	TACAATCCATCCTCTATTCGCGTACTTCCACCCAACCAGGCATTGCAATAAAGAGAGAGGGAAAAAAAAAAGAATAACATACTACCCGATCCTGATCC					cytoplasm[reticulated,weak]	y	y
Tb927.6.370	Tb06.28F21.400				cell line generated	V4288_20190305 H2	CTTCCTTGTCGCACATTACGATCTGTGTAGGTGGTGAATTGTGTCTACTCATCGTCTTTTTTTCCCTCGCAATTGTGTGCGGTTCTGGTAGTGGTTCC	GTTATGGGCCAAACGAGTATCTACCCGTATCTTGTTATGGCTTATATGAGTAACACTGCACAGCCGGTAGGCCGCACAAGCCAATTTGAGAGACCTGTGC					cytoplasm,flagellar cytoplasm,nuclear lumen	y	y	cell line generated	V1113_20171608 A3	ACCTTGTTTTGTGCTTACTCTTCCTAACCTGTTTTCTTTCACGCGCGGCCCATAGACTGACAAGCAAGTAATACTAACAAGTATAATGCAGACCTGCTGC	GAAAGACATTGCAGCAGGGCAGTGAAGAGAACGACCATCCGTGCGAAGCCGCATGCCGTCATGCTTATCTCAGTGCCCATACTACCCGATCCTGATCC					endocytic,cytoplasm	y	y
Tb927.11.140	Tb11.03.0990,Tb11.03.0990:mRNA,Tb11.03.0990:pep				tagging attempted	V4288_20190305 G12	CTCACAGCAATCACTCCATCAGCACACTAAGTAGCACGTCAGTGGTAATTATATCCGATAACAAAATTTTACTTGATGAGGGTTCTGGTAGTGGTTCC	GCACAACCAGAAAAACTGAAAAACAATAACTCAGTTCCGCCAGTGAAATCATCACAATCCATAAAAAAATTTTAAATATTCCAATTTGAGAGACCTGTGC								cell line generated	U5332_20160527 C6	GTTAATAATGCTGGCAGTCGGTTCACTCGCAAGACCAATTGAAGCAACAGATGTTGTGACTGTCAAAGTGCTGAGCCTCAGTATAATGCAGACCTGCTGC	TCTTCACGTGTTGCAATGGATGCGCTCAAACCTGCATTGAGGGAGTCAACGACGTTGTGTGGGAAACCGGCGCCGTACATACTACCCGATCCTGATCC					cytoplasm[points]	y	y
Tb927.3.4750	Tb03.48K5.320				cell line generated	V4288_20190305 G10	TGGAGCGCATAAGGATGAGCGGCTGGTTACAGAGCCGGTGGGGATGTGGACAAAAGCTCTCCTACCTGTTCTTTCCGCGGGGTTCTGGTAGTGGTTCC	CCAACCCTAAAAATAAAATTCACCTGTGTTTCCTGCACACACAGTCATGCGTAGTGGAGCCATGCACAAAATATACTGGCCCAATTTGAGAGACCTGTGC					flagellar cytoplasm[strong],nucleoplasm,cytoplasm	y	n	tagging attempted	A9049_20160107 E5	CGTGTTGTCCTCACTGATTGCAACCTTGCGCTTTCTCACTTTTCAGACAAGTTAACAAGTTATCAATCAAGGGTTTAACAGTATAATGCAGACCTGCTGC	ACGTGCAAGTCGTAGGACACAGGGACGAAGGGGTTGCGTAACTTCACCGTATTCGCGGCATCTGAGGGGAGAGTTGGCATACTACCCGATCCTGATCC
Tb927.7.6960	Tb07.21H15.480				tagging attempted	V4288_20190305 G8	CGTACTCCATGCTTGACAACGTGATTTGGGTGTGTTCAGCCATTTGCTTCGCAATCCTCGTGAAGAAAGCACTTTGGGGAGGTTCTGGTAGTGGTTCC	TTAATGTGTTAGCGACGCTGCACAGGTCCGACACGAATGGAGGTGACTATGGGAGCTATTGCAAAACCCTTTCTCCTTTCCCAATTTGAGAGACCTGTGC								cell line generated	U8509_20161115 F9	TACTAAAGTAAGTACCGACGTCGCACGCCCTACATCAGCCTCTGCATCAACTGCAGCGAAGAAAAACGAAAGGGAAAATAGTATAATGCAGACCTGCTGC	GCATAGAACTCGCGCACGCGGGACTTGTCAAGTTGCTCCTTTTCCCTTCCTAACCTCTGAATGGCCTTCTGTACGTTCATACTACCCGATCCTGATCC					cytoplasm[weak,reticulated],cytoplasm[<10%],flagellar cytoplasm[<10%],nuclear lumen[<10%]	y	y
Tb927.10.8910	TRYPtp6k15-3d06.p1c_225,Tb10.6k15.1530				tagging attempted	V4288_20190305 G6	CGGTACAGGAAGAGTTGCAGGGACTTGCCGAAAGACTCCGCAGTGGAGCGACTTCATGGCGGACGACAGGAGCCACGTTGGGTTCTGGTAGTGGTTCC	CATCGGACCTCTTTTTTTTTTTTGCTTTCACCGTTTCTCCTCCCACATTCAAAACCAAAAAGTTTCATCCACAACAATAACCAATTTGAGAGACCTGTGC								cell line generated	U3613_20160321 B10	ACATAACGAAGAAGGTGTGGGAAAGGGGCACACCGGTACACAAAGTTGACTGAACCCGTCCATTTAAGAGCTGGAAAGAAGTATAATGCAGACCTGCTGC	TCGGGATCGTCAGCGCGAGGAGCGAGCAGCAAAGGAGCGCACTCCTTCGCCAGTTCCCCCAGAAGACTGTTGCTGTTCATACTACCCGATCCTGATCC					nuclear pore	y	n
Tb927.9.3540	Tb09.160.2160,Tb09.160.2160:mRNA,Tb09.160.2160:pep,chr9contig160.tmp0187				tagging attempted	V4288_20190305 G4	CGCCTGGTGAGACGGCTGGGGCACTGCAGCACGCATTGGACCCGCGTCGTATCGCGCAGTTGCGGAGCCACAACGGGTATGGTTCTGGTAGTGGTTCC	GCGAGCGTCCCACGACGAGTTTCTTCACCCCTCAACTTCTCTCAAGAATATTCGGATGCCCGATCGTTTCCTCCTGTATCCCAATTTGAGAGACCTGTGC								cell line generated	U8497_20161021 H9	ACTCGTCTGTGCTTGAAGTGTGGATATTGAGAATATTGCACTTTTATGGTTGGTATCCTCTTTTAACCTAACATTAGCAAGTATAATGCAGACCTGCTGC	AGCATGGACCACCAGAAGAACTGAATCTTGTTTCGCGTGGTCATGCGTTCATACCTCGCCACCCCGGGAAGCGAAGACATACTACCCGATCCTGATCC					cytoplasm[reticulated]	y	y
Tb927.7.7130	Tb07.21H15.230				cell line generated	V4288_20190305 G2	CGAAGGAAAGGGGGTTTGATCCAACACAAGTGCGTGTGATGCGGAAGTCGGGTAAGTCAGAGGTGATTACTTCCGGCTGCGGTTCTGGTAGTGGTTCC	TCCATGATCCCCATACTGTTTTTTTTTTAAAAAATGCACACAAGCGCTTTAACGTGATGATGAGTACGGATCATAATGCACCAATTTGAGAGACCTGTGC					cytoplasm[reticulated,weak]	y	y	cell line generated	U3617_20160323 G7	GTAGCGCACTATCTTCTCTCGATCCTCACAGTAACTGTCTTGTTTTTCCCCCTGCGTGTACGCCCGAACGCTCATCACAAGTATAATGCAGACCTGCTGC	CGAAAAAAAATAATGCCGACAAACGTTAACACCCAACAGCCAACGAGAAGATCCCCCGGCGTAACGGATAGCAGCTCCATACTACCCGATCCTGATCC					cytoplasm	y	y
Tb927.5.2180	Tb05.3C6.140				cell line generated	V4288_20190305 F12	CCTACGCTGCCGTCGCGGCGGCGCTTGTCGTCGGGGGATTTATTGTTGGAAGCTGCATACTCGGTTCCCGGCGAAGACGAGGTTCTGGTAGTGGTTCC	AAGGACGCATAGCGGAGCCTAAATATGGCTCTAAAGTCAATAAAACAAGATGAACAGAAAAAAGCAGAGGCGGATACTGCCCAATTTGAGAGACCTGTGC					endocytic[weak],cytoplasm[weak,reticulated]	y	y	cell line generated	U8522_20161019 B9	CCATATTTATTCATGTAGTGCATGTAGTACTGGTTTGCATCCCGTGGAAACCTCTGCTTTTGTGTAGCACCCGCGATTTAGTATAATGCAGACCTGCTGC	CGAGCAGCAGCCTGCGCATCGTACTCCTCGGTGTCACGAGCCTCCCTCACCTCGACAGTGGACTCATTGTCTGATGCCATACTACCCGATCCTGATCC					mitochondrion	n	n
Tb927.9.7760	Tb09.v1.0370,Tb09.v1.0370:mRNA,Tb09.v1.0370:pep				cell line generated	V4288_20190305 F10	CCGTACCATTCGAGGCCCAGCCGCTTCCGTTTTCTATGGATTTGATTACTGGATCACCCGAGCTACCGCCTCCTTTTCAGGGTTCTGGTAGTGGTTCC	TCCGTAACCTCGGACCAACTTGGTGAAGCTGCGGGTTAAACCAAATGAAGCAGGCAAAATATGAAAAAAAAAAAGAAGTACCAATTTGAGAGACCTGTGC					endocytic,cytoplasm[weak,reticulated]	y	y	cell line generated	U8526_20160915 C11	GGCTGAAGTTTGGGTATTTAACTTCTCCCTTTCACGTGCATCAGTATATATATATATATATTTGTGAGGTTTAGCAAATAGTATAATGCAGACCTGCTGC	GCACCAACGTTGTCACAGTAAGAATCCTGTACCCAAACGCGATGCAGCGACACAGTATGTGCTAATGGGCAAACCTGCATACTACCCGATCCTGATCC					cell tip[posterior,25%],endocytic,cytoplasm	y	n
Tb927.11.12730	Tb11.01.4580,Tb11.01.4580:mRNA,Tb11.01.4580:pep				cell line generated	V4288_20190305 F8	CCGCCTTGCGCAACCGCATCCGAGCGGAGTTGAATGATTACTGCCGCTTCGGTCTCGCCGCTTGTTGCCACAAACCGGGTGGTTCTGGTAGTGGTTCC	ACATTAGTTCAATCCAAAACACAACCCTTAGAATTCCGATGGCATGTACCTTTATTGTAACCTCAGAAGCGAGGCGTATACCAATTTGAGAGACCTGTGC					endocytic[weak],cytoplasm[reticulated,weak]	y	y	cell line generated	U8375_20160722 F10	TTTTTTTCCTTCCTCAATTTCAATTTTGTTTACTTTGCTTGAGGTTGCTGTGTCTGGTTTTAGTGTGTGCAATTCCACAAGTATAATGCAGACCTGCTGC	CGAATCCGATCAAACTCCGCCATGCACGGGGAGGGAAATGCCACCCGCAACGGAGTCCCGCCACCATGAAGGCAGCTCATACTACCCGATCCTGATCC					cell tip[posterior,cell cycle dependent]	y	n
Tb927.11.15510	Tb11.01.7150,Tb11.01.7150:mRNA,Tb11.01.7150:pep				tagging attempted	V4288_20190305 F6	CCATTTCTTGTGATCTCACGATAATCAGGCCGCGGCTTCCACGCCGTACTTTGTGGCGTGCAGAGCAACGCGAGCTGAGTGGTTCTGGTAGTGGTTCC	AGGGTTCCATCCCAATGCTGACGCCTCTTCAGCTGCGTAACTGTAAAAATTGAAACGAATGAGGATGGATTAAAATACCTCCAATTTGAGAGACCTGTGC								cell line generated	U8373_20160805 E1	GCACCATTTATCGTATTATTACATTTGTACGTATCGTCACCAAAACGCAAGTCACTGCACAAGGCAAAGGGAGGTGAGTAGTATAATGCAGACCTGCTGC	GCCTTCAACTGCGCAGCGCAGAGCATGTCATAAATTCTCTCCACAGAATCAACTGAAGGGGAGGGGGACCGCTTGACCATACTACCCGATCCTGATCC					cytoplasm[reticulated]	y	y
Tb927.11.4800	Tb11.02.2410,Tb11.02.2410:mRNA,Tb11.02.2410:pep				cell line generated	V4288_20190305 F4	CATCATGGGGTCGAGGTAATTGCGGTAGCAATACTGTGGATCCGTTTAAGGATCTTTACGCGAGCCAGAAGGGAGGCCAGGGTTCTGGTAGTGGTTCC	CACAGTATTTTACCCAGACCCAACCACTGCACCAACACACGACCTGAATAATTGGAAAACGTTTTCATCCTGCCACTCGACCAATTTGAGAGACCTGTGC					cytoplasm	y	y	cell line generated	U8369_20160729 B8	CTTTTTTCCCCTGCGATTGTGTCTCGTGTAGTCAGGTTGCCGAAAGGCTCAAAGTTAATTACATCGCAACATCGGTTCGAGTATAATGCAGACCTGCTGC	ACACGCGTAAGCCCAATTATTGCTTTTTCTTTTAGGTACCCAGCACCCCTTTTCAACTCATTCGTGTCTTTAGAGTTCATACTACCCGATCCTGATCC					cytoplasm,flagellar cytoplasm[weak]	n	n
Tb927.1.1350					tagging attempted	V4288_20190305 F2	CAGTTGCTACGTCACCGGGGCGTGGTGTTATTGTTAAACCCATACGTGGCGGCGGAAGCAAGTTGGAACACGCCTTTGCGGGTTCTGGTAGTGGTTCC	ATTATTTTCCTTCTCTTTCGAATTACTAAATTCAGCGGTAATTTGTTCAAGGATGTCATGCGATGGCTACTTCTCTTCCTCCAATTTGAGAGACCTGTGC								cell line generated	U5316_20160504 B11	AAAAGCCATCAAGTCACCCAGCGGGGACAATTTTGTTATCGATAACGCTCTCCCTCCAATCATTTGACCACCCCGATTCAGTATAATGCAGACCTGCTGC	CCATTCCGCTCACCTGAACTAAGGGGTCGAAACCTACACGAAACGTGGACATTATCGGCAGAGGGTCGCGATGTTTGCATACTACCCGATCCTGATCC					cytoplasm[reticulated]	y	y
Tb927.4.560	Tb04.5D20.720				tagging attempted	V4288_20190305 E12	CAGAATTACATTTACCCTGTGCCAGCGAGCTTGCCGCTAAAGCTTTCATTTTGGCGGGTGTTGCGCTGGTGCTGGAGCCCGGTTCTGGTAGTGGTTCC	TACGTCTATGTTACTGGTTTTTATTTTCCGCACAAGCAAAATATGTGAAACGTTAGGCGGAGTGAGCGAAAGAAAGACAACCAATTTGAGAGACCTGTGC								cell line generated	V4286_20190109 A4	CGCGTATATATTTTTTTTGAATTCATCAGGACGTTCGAAGCAAACTTGTTGAATATAAAGGGAAGGCGCAGTTGTAGAAAGTATAATGCAGACCTGCTGC	ACGGAGGCGCCCAACTGCTTGAGTGTTTCCCCTGCCACATCTACGCACACATCTGAAATATCCTTCTCTGCCGAAACCATACTACCCGATCCTGATCC					intraflagellar transport particle,cytoplasm	y	n
Tb927.10.950	TRYP_x-70a06.p2kb545_993,Tb10.70.7200				tagging attempted	V4288_20190305 E10	CACCACTTCGGATCTTTACAATGGTGTACATTGTTTGTCTTCACGTACTGATTGTTGTGGTTCCGTTAATGCTGTCCAGTGGTTCTGGTAGTGGTTCC	GCAACTTCGCCTGCACACTCCGCGTGTTGCCGTTAAACTGTATGCGCACAAAGCCACCTCATCACTCATCAGTCAACCACCCAATTTGAGAGACCTGTGC								cell line generated	U8377_20160720 H8	ACGCTCTTAATACATAAACAGAACTAATTGCTTTGGTGTGAGCCGTGGTATCCATTAAGTGGAAGTTAACGCAGACGACAGTATAATGCAGACCTGCTGC	TTCCTTTCTACTGCCTGACGGGCGTGTTGCTCTGCACGTTCGTCAATAGCTTCCAAAAGTGCTGTCACGCCACGCAGCATACTACCCGATCCTGATCC					Golgi apparatus	n	n
Tb927.5.4570	Tb05.26C7.190				cell line generated	V4288_20190305 E8	CAACAGTGGAAGATGATGATGAAGATCGTGTATCAAACATCGGTGTGCCACTGACCGATGGGAAGGGAACCACCGCACCGGGTTCTGGTAGTGGTTCC	CGATTATATTCTATGCATGCAAACACACCACACAAACACAAGGAATGTGATGTTACACATACAGCTACAACGTACGTGACCCAATTTGAGAGACCTGTGC					endocytic[weak],cytoplasm[weak]	y	y	cell line generated	U8519_20161028 B9	TTGCAGTATTTGATCATTTGTTACTGTTAAGTGTTCATAACACTGAGGAAAAGACGGGCGTATCCATATTTGAGTGGCAAGTATAATGCAGACCTGCTGC	AAAAGAAGCTGTGGTAGCTTCCTCAGGCTCATTGGCCTCTTTGCTAGGTTACTCATCTCAACACCAAATATAAAACACATACTACCCGATCCTGATCC					cytoplasm[reticulated,weak]	y	y
Tb927.10.9160	TRYPtp6k15-3d06.p1c_184,Tb10.6k15.1260				tagging attempted	V4288_20190305 E6	CAAAGAGTGACCGTAGGGATGACAGACACCGCAACGACGACTACAAACGAAATGATGGCAAATCTCAGCGGCGTCGAAGGGGTTCTGGTAGTGGTTCC	CGACTACCGCATACCAGTGCCTTCCCCAAGTGTTGGAGAAGGCAAAACATTCGGGAGCGAGAGGAAAATGCTCCTCTTGACCAATTTGAGAGACCTGTGC								cell line generated	U8379_20160714 B4	TTACAAGGCATTTTTTTCCCTTTCGGCGTGAAGCGTTGCGGTTGTGGGAAAAAAAAAAACACAAAATCGAGCACGGCATAGTATAATGCAGACCTGCTGC	GTCCGAATAAGGTCCACACCGTAGGCACAGAAGGCTCGTCGTGCATCGCACAACCAATCAAAGCCGGAAGTCGCAGTCATACTACCCGATCCTGATCC					nucleoplasm	n	n
Tb927.9.1670	Tb09.160.0570,Tb09.160.0570:mRNA,Tb09.160.0570:pep,chr9contig160.tmp0057c				tagging attempted	V4288_20190305 E4	CAAAAACTTTGAAATCAGGTGTGATGATGAATGGTACGGCACCGCCCTCTCATCATAAAGGGTCGTCATATGACGTGAGAGGTTCTGGTAGTGGTTCC	TAAAAACGGCAGTGTACAGCCCGCCTCTACATCTTCAGCAGACGGGGAAAACAACCACCAGCAACTTCAAAAAAAAAAAGCCAATTTGAGAGACCTGTGC								cell line generated	U8520_20161026 A8	TTGTGTCCTTCAGGTGTTTTATATATCACATATTTATACACAAATATATATATATATTCGCCTGCTATAGTGATCATACAGTATAATGCAGACCTGCTGC	CACCATTTCCCATGGCTGGCAGGAGTTCCTCTCTGCGCGCCGTCGTCACGTAAAGACGGCTCGCACAGACGTGTGCTCATACTACCCGATCCTGATCC					cytoplasm[points],endocytic	y	y
Tb927.5.4090	Tb05.45E22.370				tagging attempted	V4288_20190305 E2	ATTCTGTGGATTTTAGTGACTCATCACTCGAGGACATGCCTTGTGTGGATGAACAAATATTCGACGCCGTGATTCATTTGGGTTCTGGTAGTGGTTCC	ACAAACAAGGCCAGAGACACGAAAGAAAAAACTCATGAAGAGGCACCAGCGTTCCAGTGTTGGTGTCGCTGTTGATTTTTCCAATTTGAGAGACCTGTGC								cell line generated	A9051_20151124 F5	ACAAAAGACTAAGCATCAGCTTTAGCATACGTTAGAGAGAGTGTAGAGTTGAGAAGGCCAAAGAGAGGAGCCTGATCAGAGTATAATGCAGACCTGCTGC	GCCGCGAAGGCCTGTTGCAACCCTAGTAGAGTTGTGTTGATTTCATTCACATCATCCTCCATGGCATGGCCCTCTTCCATACTACCCGATCCTGATCC					basal body[region]	n	n
Tb927.8.2860	Tb08.28F14.240				tagging attempted	V4288_20190305 D12	ATGCTTCGCAACCGGCAACTTACCAAGAGACGCGGGAAGATAACTCGTGTACATTTGCCGCGGAGTTTGACCCATTTGCTGGTTCTGGTAGTGGTTCC	CAGGATACTAGGTTTTCGCGACACAAGGTAAGAAAAAAATATATATTTCCTTCTCCTCTCGGATATCGGAATACGGGTTACCAATTTGAGAGACCTGTGC								cell line generated	U8507_20161027 H5	GTGTCACTTAGTAGTGGAAGCAGAATTGTTCAGTTGTCCTAGCTTGCGAGCGATAGATACGTACAGTAAGATACCAGAAAGTATAATGCAGACCTGCTGC	AAATGCTGCTGAAGCTGCTTCACATAGGCGACAAGCTCTTCTCGGCTTGCCGCACTGATCGTTGGGGCGCTAACAGACATACTACCCGATCCTGATCC					cytoplasm[weak,reticulated]	y	y
Tb927.9.13340	Tb09.211.4190,Tb09.211.4190:mRNA,Tb09.211.4190:pep,chr9contig211.tmp0465c				cell line generated	V4288_20190305 D8	ATAAGAGGAAGGTGTTGAAACCGAAGGGTGAGGTTCGTGTGAAACGTGAGACCTTTGGTGTGATTCCCGAAACATCCTTTGGTTCTGGTAGTGGTTCC	GTGAGAAACCGCAAACGTCGACGAACACGCCATCGAAGCGACAAAAATACACATATATACAAAAAAAATACAAATGTGCACCAATTTGAGAGACCTGTGC					nucleolus	n	n	cell line generated	U8501_20161025 F6	GTGCGTGCGGTGTTTTTGTTTTTTTTTTTCGCGTCTGTTTACAACTGCTCGCTATATTTACATTAATCTGCGAGCCTGTAGTATAATGCAGACCTGCTGC	CCACGACTCGTACGGACGGGTTTCGGTGCATTGACGGCCCGCTCATCGGCACCTGACCATAAGTCACGCAGTTTTGACATACTACCCGATCCTGATCC					mitochondrion[50%],cytoplasm[weak,50%,reticulated]	y	y
Tb927.7.370	Tb07.8P12.570				cell line generated	V4288_20190305 D6	AGGCCGTTCTTCAGTTCTTTCCTGACAAAACATTACAATGTGTTTCCCACTTAATAGCGACGATGCTGCGGCCCTTGCAGGGTTCTGGTAGTGGTTCC	GCTTTCCAGTCGCTCGAAAGGATCATCACTAACTGCAGCCAGAATGCTTTTCAAATAACTCAAGTCGGTTACAAGTTGTTCCAATTTGAGAGACCTGTGC					cytoplasm[points,weak]	y	y	cell line generated	U8513_20161129 A7	ATTGCACATTTTGACTTGTGGGCGCCAGGTGTGTAATTAACCGAATGTGAGTTTTATTGGAGGGAAAGGAGTTTGTTTAAGTATAATGCAGACCTGCTGC	TCAACATTCCTCTCCACACACTGCAAAATGGGAGTTAAGCAAGTGGAAAGACATTCTACAACAGCGATCAAATCATGCATACTACCCGATCCTGATCC					cytoplasm[weak,reticulated]	y	y
Tb927.10.940	TRYP_x-70a06.p2kb545_994,Tb10.70.7210				cell line generated	V4288_20190305 D4	AGGACAGCCCAAGTGGAGTCGGTTACACGCGCTTGCCTGACAGCGGTGAAGACAGCAATGGGAGTGAAAGACAACTGGAGGGTTCTGGTAGTGGTTCC	ACGGTGACCCTGGTTCGAAAAGAAGAAAAAGAAATAACGACAACAAGAATCAAGAGCAGTGTAGCTTGGAGTCCCCACAGCCAATTTGAGAGACCTGTGC					cytoplasm	y	y	cell line generated	U8379_20160714 A4	AAAAGGGAGGAAAGAAACGAAGCAGTTAACTCAATCGCGAAGCCGATACACACATTTGTAAGTGTCAGGAGGAGGTGGCAGTATAATGCAGACCTGCTGC	TCAAGCGCGTTGAGATGCAGCGGCACAGTTACTGTACCCGTAACATTGACAGTTACTCTGGTTGTGGGCCCTAATGTCATACTACCCGATCCTGATCC					cytoplasm	y	y
Tb927.11.2620	Tb11.02.0220,Tb11.02.0220:mRNA,Tb11.02.0220:pep				tagging attempted	V4288_20190305 D2	AGCGCTCAACTTTTGCTGAGGCGGTGCCGTTAGCTGCAACTCAGGCAGCTGCGGTCATGAACCCGAGTATGGCTCACTTAGGTTCTGGTAGTGGTTCC	TCCCCTTTCAACACACACACACACACACACACACAAACATAAAATTACCCACTAATCTTCAAATGAGGTAAATTTCCGCTCCAATTTGAGAGACCTGTGC								cell line generated	A9045_20190401 G10	AAGGGAGAGAGGTAGGATAACGGGGAAACATATATACCTCTCTACTTTCTATATTAGGAGGCAGTTACTATTTTTAGAAAGTATAATGCAGACCTGCTGC	AGATACTCTCCACGTGCCTTATGGGGCGTCGCTACAATTGTGCCATCGAAATCTGCAAGTAACCAACAGTTTTGAAGCATACTACCCGATCCTGATCC					glycosome	y	n
Tb927.8.4200	Tb08.29H22.250				tagging attempted	V4288_20190305 C12	AGCGACGGGAAATACACACATTTGTACGCCGATGGCTCGAAGAAGTACATGAGGCCACCGTGGTAACGCAACATAAGGGGGGTTCTGGTAGTGGTTCC	CACTGGGCCCACACCCATGTTCCGTAACTTCTCAGTTTCTCTTGTTTTTTTTCTTTCATTTTAAGCCTTATCTTTTGCATCCAATTTGAGAGACCTGTGC								cell line generated	U8507_20161027 C9	ATACATATACGTATATATATATATATAAAGAAAAAAAAGAAAAAAAAATATATATATAATCATATATAATTACATATCCAGTATAATGCAGACCTGCTGC	TGCGGACCTGGCCAGTGGGAGCGTGTAGGGAAACGGCACATGAAGTGCTGCTCAACCAACGATGCAAATAGATCTAGCATACTACCCGATCCTGATCC					cytoplasm[weak,reticulated]	y	y
Tb927.5.3010	Tb05.26K5.120				tagging attempted	V4288_20190305 C10	AGATTTTCGACTTTTATGGCCCTAACTTCTGTCCCCCGTTGTACCAGTTGTATATTTCCCGTGGGTCTACACCGCAAGCAGGTTCTGGTAGTGGTTCC	TCGTGAATTATGTTCACAACAGCTGCATTTACGAGTTTCTCCTCAATAATTCCAAATCACAGGTCTGTTGCGTCAGATAACCAATTTGAGAGACCTGTGC								cell line generated	U3621_20160316 E10	GACACGCTCCCATTTTTCTCTCATGATCATTGTTTCTTGATTTGCACATTGAGATCAAGGAAGTAGCTGTACCGGAAGAAGTATAATGCAGACCTGCTGC	GTAGGAAAAGCGGAAAGGGACTGCTTCATTCGAAGGCAACCTTGATGGCGCAGAATACACCGACGCAACGCGCTCCGCATACTACCCGATCCTGATCC					nucleolus[75%],cytoplasm[points],cytoplasm[weak]	y	n
Tb927.11.10300	Tb11.01.2070,Tb11.01.2070:mRNA,Tb11.01.2070:pep				cell line generated	V4288_20190305 C8	AGAAGCAGAAGGCGCTGGAAGTAGAGAGCAGCGGTAACGTCAGTACGGGCTCCGATATGAAGCGCTTCAGGGCGGAATCAGGTTCTGGTAGTGGTTCC	GGTTTTTTTGTAAAAAAAAAAAAGAAAGAGATGCTTCGACATCGGACGCCCGTTGATTCGAGCAACTGCGGGCTGCTTGCCCAATTTGAGAGACCTGTGC					nuclear lumen[50%]	y	y	cell line generated	U8377_20160720 F9	TGGTACTCCCAACGGAAGTTGAGGGTGGGGGGGGACATTTCCCGCGCAAGAAAACAGAAGGTGTGTGTTTCGTGTTTTTAGTATAATGCAGACCTGCTGC	ACACCCGTCAACTGCTGCTCTCCCTGGTCATTCCTCACCGCGGCCTCCGCCACCCGCTGCTGCTGCTGTGGGTGGCTCATACTACCCGATCCTGATCC					nuclear lumen	n	n
Tb927.11.4310	TRYP_xi-1013a02.q1k_73,Tb11.02.1850,Tb11.02.1850:mRNA,Tb11.02.1850:pep				tagging attempted	V4288_20190305 C6	ACTTTCTGGTTATTTGCATTACACTCTTGCTGATTATCCAACATTCTCTTTTACCTCCTCGTCTTAAACTGTTGTTTTATGGTTCTGGTAGTGGTTCC	GGTCTGCTTACCCAAAGTGACAATTAGGGTGGGGAAGTTCCGAACACGCACACAGGCACTACCATCATTGTACACGTTGTCCAATTTGAGAGACCTGTGC								cell line generated	V1109_20180718 H1	GGGGCCGGATTTTATTGACCAAATCATCACACATGTGCACATTTCCCCCGGTTGATGGGGAGGGGTAAAGAAAGTGAGGAGTATAATGCAGACCTGCTGC	ACAAAGTGTGAATGTGTGAAAAGAGAAAAAGTTAACGCTGTTACGTAGCCAGTATCCCACAATATCAATAAACCAGTCATACTACCCGATCCTGATCC					endocytic,cytoplasm[weak]	y	y
Tb927.3.5300	Tb03.5L5.460				cell line generated	V4288_20190305 C4	ACTCCCGCATCCAGCCCCCGAATGCCCGATCGGAGATAAAGGAACCGAGGGACCAGCGTTGGCCATCATCGCCGAAATGGGGTTCTGGTAGTGGTTCC	CAGCACCCTCGAGTTAGAGCGTACAACACCACCCCTCAAGGAGGTTACGAAATGAAACAACGAAAATGCTACCAATAGCACCAATTTGAGAGACCTGTGC					cytoplasm[weak,reticulated]	y	y	cell line generated	V1111_20181007 C6	CTCATTTTGCGCCCCGGAAGTGAATCGCATCACATCGCGGCCTTCAAATTAGGGAACTCCAATACCCGGCGGAGGGATCAGTATAATGCAGACCTGCTGC	ATGCGAATAAGGCGGCCGGCTGCCGATGCCGTGCTACTGTTGATTGTCGTGACCGCTAGCAGACAGCGGGTGAATAACATACTACCCGATCCTGATCC					cytoplasm[points]	y	y
Tb927.11.16530	Tb11.01.8230,Tb11.01.8230:mRNA,Tb11.01.8230:pep				cell line generated	L9009_20170808 B10	ACGACTGGGAAAAGGATGTCCAGCGTTGGCGGCGTGGATACCGCCCATTATCAGTGGGACGTCACGGGAAACACAAGCCAGGTTCTGGTAGTGGTTCC	AAAAAAACAACAACAAAGAGCGACGAGGGTCAACGGGAGGATATCTCGAAGAAACGAGAAAAGTCAAGCAAAGCTACCACCCAATTTGAGAGACCTGTGC					endocytic[weak],cytoplasm[reticulated,weak]	y	y	cell line generated	A9045_20151103 F8	GGGAGGGAGGGGGAAGGTACTTTCTCTTTTTCTTTTTTTTTGTTCTATAACTGCTGCTGCTGCTGCTGCAGGTAACAAAAGTATAATGCAGACCTGCTGC	GAGGGCATGTCAGTAATGGAACGTGGGATTCGGCGACTTCCACCGCGTTGCAACAACATCAAATGAGTGGTACGGATCATACTACCCGATCCTGATCC					cytoplasm[weak,points]	n	n
Tb927.11.6730	Tb11.v5.0052,Tb11.v5.0052.1,Tb11.v5.0052.1:pep				tagging attempted	V4288_20190305 B12	ACCACCAGGCTTGTGTTGAGGTGGAAGGGCGGTGGTTTCAACTCCCCGAAGCCCGTACAGCCGATTCTTTACTGAGATACGGTTCTGGTAGTGGTTCC	CGGCCGCACCAAGAATGCGTAGATTTTTGTTTGTTACTGCGCGTGTTTTGGAAGTGCGCACAGGGGGTCCGTCTCTCGAGCCAATTTGAGAGACCTGTGC								tagging attempted	U8367_20160725 C7	CGCCATACATTTTCGAGGTGTGGATAGAAAAGCCGCACAATCCGGTTGAAGGCTCGAAAAGAGGAGTGACGCGAAAAAGAGTATAATGCAGACCTGCTGC	CGCCTGCCGCGCCGTTGGTCTAGTGGCATGATGGTACCCTCCCAAGGTATTGACCCGGGTTCGATTCCCGGACGGCGCATACTACCCGATCCTGATCC
Tb927.11.1030	Tb11.03.0080,Tb11.03.0080:mRNA,Tb11.03.0080:pep				cell line generated	V4288_20190305 B10	ACATATGCACGAGGAAGGGGCGTAGAAAAACCAGAGGAGCGGCGTTGAGCCTCCCCCCAAGTATTGGGGGGAGAACGCGGGGTTCTGGTAGTGGTTCC	GCTCGTTGTCCCCTCCACCAGAACATTTTAAAAAGAGGGGAATTATCAATAAACAAAAATGATGATGCACTTCTACACACCCAATTTGAGAGACCTGTGC					kinetochore	y	n	cell line generated	U5330_20160520 F11	TCTACTCTACTTTATCCTGGTCTGCCCTGTGGACAGGTAGCGTAACGACTGATTCTTGTGATATAACGTCTTGCACATTAGTATAATGCAGACCTGCTGC	GTGGACGCCAGAGACCTGCGGCGTGGGCAGGGTGAAACGGGTTCTCTTAGTGAATGCATAGATTCGCCATATCCGCTCATACTACCCGATCCTGATCC					kinetochore[cell cycle dependent]	y	n
Tb927.11.2940	Tb11.02.0450,Tb11.02.0450:mRNA,Tb11.02.0450:pep				tagging attempted	V4288_20190305 B8	AATTCCTTAACGAACATGTGCTGCCGCTTCTGGACGATATCGTCGACGCCTACGTTATGACTAGCGGTGATGAACTCGACGGTTCTGGTAGTGGTTCC	GAGCAGAGTGCGGCGAAGGGTGAAAAAAGTTAGAATAGAGTGAGTACGTATATATAATTACTCGGCATTAACCTTTTACTCCAATTTGAGAGACCTGTGC								cell line generated	U8369_20160729 G6	ATCGTTATCAATCTGCTCGTACGCTGCTTCCACCAAGAGCGAAGAAACGAAGTAGTGAAGGTGTGAGGAAATCGGGAAAAGTATAATGCAGACCTGCTGC	GCCATTTTGCGCACATCCTCGCGTCCACTGCTAATGAACCCGAAGACCTCTACGAGTTCCGTCTCGCAGTCATCGCCCATACTACCCGATCCTGATCC					cytoplasm,flagellar cytoplasm,nuclear lumen	n	n
Tb927.9.1710	Tb09.160.0610,Tb09.160.0610:mRNA,Tb09.160.0610:pep,chr9contig160.tmp0061c				tagging attempted	V4288_20190305 B6	AAGTTGAACATCTCCGGACCATTGCCGAAAATCTTCTGGAGTCGCTTCCAGAAAAAGACAACTGCGCTGACGTAACTTCTGGTTCTGGTAGTGGTTCC	TAACAGGCTCAACTCTACGGAAGAAGTATCGAACTGAAAGGTGTGTTGAACAGGACATGTGCCTTCATAAAGTCCCGTACCCAATTTGAGAGACCTGTGC								cell line generated	A9057_20190401 G6	ACTTCGCACGGGCACCTCAGTGTGGAGTTGCACTACCAGTAATAGAGCGTAGAGGGGAAAGGAAAAGTACTTAAAGTTAAGTATAATGCAGACCTGCTGC	GCAGGGTCTAATAAATAAATATCATGGCAAAGGCTCCCAATCTCGGCCTTCGCTATAGTTTTCAAGTTGTACCCCGTCATACTACCCGATCCTGATCC					cell tip[anterior,25%],cytoplasm[25%],flagellar cytoplasm[25%],nuclear lumen[25%]	y	n
Tb927.10.6980	TRYPtp6k15-3d06.p1c_546,Tb10.6k15.3780				cell line generated	V1681_20190305 G7	AACTTGTCACCGGGGTGTCCGCTGCTGCAATCGATTTTGTAACTTTTTCTTCGCTGATGGAAACACTACGAAAGTCGATTGGTTCTGGTAGTGGTTCC	CGCGACCCAACCTCAATGAAATATAAATAAGAAGCACCACAAAAGCTGCACGCAACAGAAGCAGACACAAACTCCGGCAACCAATTTGAGAGACCTGTGC					axoneme,cytoplasm	y	n	cell line generated	U5330_20160520 B1	CTTACATTGCGGTTAGTTGTGATCCCCTTGCCCATGTGTTTTATCTCTTTGTGTTTTTTTTTGACATTAGTTTGTACGCAGTATAATGCAGACCTGCTGC	GTAATGCTGCCCGATCCGTCTTCATCAAAAATATGAAAAACATCGAGGATATCTTCTCTAACAGAGTCTAAAGACGACATACTACCCGATCCTGATCC					axoneme[25%],cytoplasm[reticulated,75%]	y	n
Tb927.9.12680	Tb09.211.3630,Tb09.211.3630:mRNA,Tb09.211.3630:pep,chr9contig211.tmp0406				cell line generated	V4288_20190305 B2	AACTGGTGGAGGAGTATTATAGAGGACAGTGGGCGTTCGGGCGGGCTAGCAAAGGTAACGACCACGATGAGTGGAGAAACGGTTCTGGTAGTGGTTCC	CACACACATACATATAGGTATATATATATGTATATGCGATAGTGTTCCAGCATTCTTTTTCTTTTGTTTCTTTCATTCTCCCAATTTGAGAGACCTGTGC					mitochondrion,kinetoplast[region,strong]	y	n	cell line generated	U8501_20161025 H7	ACACACATATATATATATATATATATATATACTCCCACGCAATATTTATCTATTTATTGATATAGTTATATACTAGGGGAGTATAATGCAGACCTGCTGC	GAGGATATGGCAGCCATCATACCGTATTTGGTGGCTGCAGGGTTGCGACCCAACGCACCATAGGTGAAGATACTACTCATACTACCCGATCCTGATCC					mitochondrion[75%],cytoplasm[25%],flagellar cytoplasm[25%],nuclear lumen[25%]	n	n
Tb927.9.15470	Tb09.244.2560,Tb09.244.2560:mRNA,Tb09.244.2560:pep,chr9contig244a01.tmp0256				tagging attempted	V4288_20190305 A12	AACTACAGTTGCAAATGTGCATGATAGGAAGAAGTTGCCTCACGATGGAGCGTTGGAAAGCGGAACATGTCGGAACCGCAGGTTCTGGTAGTGGTTCC	CATTTTAAACAATTTCTCCTTCCCTCTTTTTTCACTCATTCATTCATTCATTCATTCACCACCTTCTTTTTTTTTTGCCTCCAATTTGAGAGACCTGTGC								cell line generated	U5322_20160412 A3	AAGAAAGAAAAAACAACAACAACAACTGGTATTTGTTTAGCGTGACGGAACACAAAGAAGGAATTAGAGCCACGCGCAAAGTATAATGCAGACCTGCTGC	TGCACATGTGCTTGACTGATGCCATCGCGCAAAATGGGCCGGACTCGAACCGCAACTGTTACCTTCTTCATATCCGCCATACTACCCGATCCTGATCC					cytoplasm,flagellar cytoplasm,hook complex[50%]	y	n
Tb927.11.13090	Tb11.01.4660,Tb11.01.4660:mRNA,Tb11.01.4660:pep				cell line generated	V4288_20190305 A10	AAAGGGAACGAATTACGGACTACCTGTGCTGGGAGGGTCCGACCATTCCGAAACCCGTTCTTGAGGGCCGCGTCTTTAAAGGTTCTGGTAGTGGTTCC	GTTCGACGGTGTAACATTACTGTGGAGATTCTCCGTTCCCGGTCAACTCGCCTTCGCACCGCATACAACTGGACACCAGACCAATTTGAGAGACCTGTGC					cytoplasm[patchy]	n	n	cell line generated	V1109_20180718 E11	CCCCCCCCTTTACACCCTCTTTGATTTACACCTGCGTTTCGTAGATATAAGTTCTGACACTACTCTCAACAGTAAAGCAAGTATAATGCAGACCTGCTGC	TTTGCAAAGGCAGCAACCACCAGTAGCTTGAGGTTGCGGGCGTTTTCGTGGTGTGGCTGAAACCAGAGTGTGAGAGACATACTACCCGATCCTGATCC					cytoplasm[50%,patchy],flagellar cytoplasm[50%],cytoplasm[weak,50%]	n	n
Tb927.6.3270	Tb06.2N9.720				cell line generated	V4288_20190305 A8	AAAATGCTGTGTGGCTTCCCCTCAATTCTACTCCAGTGGCACCCAAATGCCTGTACAACGCGGACCAAGTAGTAATGCCTGGTTCTGGTAGTGGTTCC	ACCAGCAATTCACAGGGATATATACACGCGAAGTTGCTCTAACTTTTCTACTTTATCTCCGCAAAAAAACAAACAAACAACCAATTTGAGAGACCTGTGC					cytoplasm[reticulated,weak]	y	y	cell line generated	U8517_20161031 B4	ACAGTTGGCCCACTGCGCCCTTACAGGCGAACGTTACTCACAGGAACTTGAAAGAGAACTGATACGTTATGGCAAACTCAGTATAATGCAGACCTGCTGC	TATTCCTCTGCGCAACGTAGTGCCAAACCTTCCCGCTGCCGCTGCTGCTCAGTAATCCAACGTGACGACGTGAAATGCATACTACCCGATCCTGATCC					cytoplasm[points,weak]	y	y
Tb927.5.1630	Tb05.30H13.920				cell line generated	V4288_20190305 A6	CATTGCTGCGTAGTAAGTATGAGGTTGTGGGTTGGATTGTACCATCCGACAGTTTCTTTAAGAAGGATGAAAATTTAGCCGGTTCTGGTAGTGGTTCC	TTATGCACGTGTAGCTCATACCTACGTGTGGGGCACTGAATGTGAAAGCGGGAAACAAAGTCCTTCACACAGATGAATCACCAATTTGAGAGACCTGTGC					endoplasmic reticulum	y	y	cell line generated	R4203_20180124 H5	AAGGCGTGTGCGTGGAGTGACCTACGACGTTGGGTATTCATTGTTGTACTGTGAAAGAAAAGAAAAAAACTTGCAGGGGAGTATAATGCAGACCTGCTGC	ATTAGTACCGTTGATGCACAAACAAAGGAAAGAAGCAGTACCCCAAACCCCGCATCGCCCGGTGAAGTAATGAGGGACATACTACCCGATCCTGATCC					endocytic,cytoplasm[weak,reticulated]	y	y
Tb927.5.292b					cell line generated	V4288_20190305 A4	ATAATGGCGCCTCGGTGATCACCATGACAATAATCCAAGCACTCAGCTTTGCATTAGTCTTGGGATATTTGTCAATGGTTGGTTCTGGTAGTGGTTCC	CCCATGCTCTCACGCATCCGGTCAAAAAAAAAAAAAAAAGAGGTTGACGAGCAATAAACTTTTGTAAACTAAAAATTTCCCCAATTTGAGAGACCTGTGC					cytoplasm[weak,reticulated]	y	y	cell line generated	V1111_20181007 F5	CTAATGAATGAAGACTAAAGTTAGCATAAAATATACCCATATTTGGTTCTTTTGTTTTTCTAAAGGATAACACTGGGCGAGTATAATGCAGACCTGCTGC	CCCCAACCGAGCACATGTCCACCACCTCTCGCCCCCTCCGTTACGAGGGCGAACGCGTACACGAAAATCACAGGTAGCATACTACCCGATCCTGATCC					endocytic,cytoplasm[weak,reticulated]	y	y
Tb927.11.12960	288.t00019,Tb11.52.0019,Tb11.52.0019:mRNA,Tb11.52.0019:pep				cell line generated	V4288_20190305 H9	GATGGCGTGCCCTTGAGTTGGGCCTGGAGGAACCCACGGATGATGGGTTTGCTGACAAATACATTGGGCAAACGAGAACCGGTTCTGGTAGTGGTTCC	CTCCTCAATGACAAGACAGACCAGGTGAAAAAAGAAAAAGAAAACAAACAAACGAACAAACAACACCACCGGCCTCCCCGCCAATTTGAGAGACCTGTGC					cytoplasm[patchy,weak]	y	y	cell line generated	U8375_20160722 E10	ATTATAGGCTAAGCTGTCATCCTCAAACGGTTACGCTACACTACGCTTAAACATTTTTTGTGGCAGTGATTGAGAGTCTAGTATAATGCAGACCTGCTGC	TGTTTGTCCACACGGCGCCTCCAACCAACCCATTTCAAGGCGGTTTGGTCTCCACTAAAGAGCCGCGAGTAGGAATTCATACTACCCGATCCTGATCC					cytoplasm[points]	y	y
Tb927.10.3730	TRYP_x-70a06.p2kb545_488,Tb10.70.3640				tagging attempted	V4288_20190305 H7	GACAGGAGGAAATGTACACGCCGGATAGGGGGCCCATACCGGAACGAGTAGCCCAGGACCCGTGGGCGCGACCAGCACGGGGTTCTGGTAGTGGTTCC	ACGAGCGAGCAAACTAACATTAAAAAAAACACTCACCTCTCTTCAAAACAACTACTGCCTGGCGTATTTAACCGTCCTCGCCAATTTGAGAGACCTGTGC								cell line generated	U5356_20160405 G3	CTTTTGAATTTAAATGCGTGTTTGATATATATATATATATATATATATTATACGTTAGGCGGCTCTTGTTGTGCTTTTGAGTATAATGCAGACCTGCTGC	CTCTGCTGGCGACGGGAAACGAAGCAGCTGATGCAGTGCGACCTCAAGACGCCATTGGCACCTGGGAAATACGGACGCATACTACCCGATCCTGATCC					cytoplasm[reticulated]	y	y
Tb927.3.3930	Tb03.28C22.440				cell line generated	V1685_20181102 D12	GAAGTGACCGCCAATGGGCGCGGTGTTATGTGCATGATCCATACAATCCGAGCCGTTCCCGCCAATACTTGGATGAAAAGGGTTCTGGTAGTGGTTCC	AAATAAACTGACATGAGCAAAATAAAAAGAAGGAAACAAAACAAATACACATAATACGCGTTAACCATCTGTACAAAACACCAATTTGAGAGACCTGTGC					cytoplasm	n	n	cell line generated	U8359_20160708 F9	AATAAAGGAAGTAACTTACAGCGACATTATTACCCCTATTATTATAATCTCTGCACGAATTACGCGGTACCAAAAGCACAGTATAATGCAGACCTGCTGC	TCGTATGGGCTGGTAGGACATATGGGAAGGGGAGCGGCGTTACTTTGAGATGAATAAGGATGAACCCCTTCCTGGGACATACTACCCGATCCTGATCC					basal body	y	n
Tb927.11.13890	Tb11.01.5460,Tb11.01.5460:mRNA,Tb11.01.5460:pep				tagging attempted	V4288_20190305 H3	CTTTATCGACGGTGGACCTCTGCCGTATGAAGGGTTCACCGGATGGTTATTATCACACCGAGGGCGCTGTGCACTTATCGGGTTCTGGTAGTGGTTCC	ATATGAGTTTGTCCATCGGTCCCAGGCAATTCTTTCCACAAATATATGGGAATGTGTGTACACGCACACAAAACCACCAACCAATTTGAGAGACCTGTGC								cell line generated	U5332_20160527 C4	CGGTTTTCGTTTCCCCTCTGCCAATAAGTGTGCATTTTCCCCCTTTCTTTAACTTGCCTATCGTTTTGTGTAGGGAGCTAGTATAATGCAGACCTGCTGC	TGGTCAACTATACGATGATTGATGGGAAAGTAAAGTCCCCTTTCACCCTTCTGCAAGACCCTCGGGACACGCCTAAGCATACTACCCGATCCTGATCC					cytoplasm[points]	y	y
Tb927.6.4400	Tb06.26G9.920				cell line generated	V4288_20190305 G11	CGTTGTGCATAGCATCGTTTAGGAAATGGGACATTCCCTGTGACGACTTGAAGGGAGTATCAACAAGCGGTTCTACAGGTGGTTCTGGTAGTGGTTCC	CCTTTGAAGAGTGAACGGGGGAAAAGAAAAGAAAAGAGGGATGGACAACAACCTCGCTACGTTCAATGAAGTCAAGAAGCCCAATTTGAGAGACCTGTGC					mitochondrion	y	y	cell line generated	U8515_20161219 F4	TGCCTTCTTTTGGTCCCATAATAATAATGTTATATCCCACGGCACGTAAGGATGTGAGAGTGCAGGGGAGCTGATACCAAGTATAATGCAGACCTGCTGC	TACGGATTGTCACCTGTGGAAAAAGTCAAAGAAGCACAGCTGGAAGCAGTCTTCCTAAGCACATTGAGGCGCCGAATCATACTACCCGATCCTGATCC					cytoplasm[weak,reticulated],cytoplasm[weak,<10%],flagellar cytoplasm[weak,<10%],nuclear lumen[weak,<10%]	y	y
Tb927.10.5090	TRYP_x-70a06.p2kb545_288,Tb10.70.2120				cell line generated	V4288_20190305 G9	CGTATTACAACAGCGTTTTACTCTATGGAAAGATGAAGCAACAACAACAACAAGAGAGCGTATCACAAGACTCATCCGCCGGTTCTGGTAGTGGTTCC	TTAAAAAAAGAAAAAAAAATGATAAAACAAAAAAAAGAATTGTAACCTTCTGCGTGACCGCGTTCCTCCCTCATGTGGTGCCAATTTGAGAGACCTGTGC					endocytic[<10%],cytoplasm[weak,reticulated]	y	y	tagging attempted	V1109_20180718 D3	AACAAAAAAAACAAACAATGATAGTCAAGCTATTCAGAACAGGTAAATCGAAAGAACAACTAATCCTTCGTATTGCTAAAGTATAATGCAGACCTGCTGC	ACGTTCGCGGCGGCTGTGGCACATAGCAGCAGAAAGAGGACGAATATGAAGCCACGAATAACTCCATGCCTGCGACCCATACTACCCGATCCTGATCC
Tb927.11.11180	Tb11.01.2970,Tb11.01.2970:mRNA,Tb11.01.2970:pep				cell line generated	V1681_20190305 H8	CGGAGCTTGCATTTGTCAGTGGGAGCGACCCGCGCCCCGCGCAAGCACTTTGCGCCTGGAGCTGCCGGAGTACTATCTTTGGTTCTGGTAGTGGTTCC	CGTCCCGTCAATGGTTGAGCTTGCACAGCAGTAAGTGGACTCTTCTCCATTTCCTGCGGAAATACCCTCTCGGGGGTGCCCCAATTTGAGAGACCTGTGC					endocytic[weak],cytoplasm[weak]	y	y	cell line generated	U8377_20160720 C8	GTTTCTGGGCGACTATTGCACCGCTTCTTGTATTCAATTTTGCCACGAATGATTATGTAGAAGACTTTGCTCTTTTCCTAGTATAATGCAGACCTGCTGC	GTCCCATCCGACAGAACTTGGATTCCAAGTGCCTCGTCGTCTGTCATCCCACTGCATTTTACCCAAACCTTCACCGACATACTACCCGATCCTGATCC					endocytic,cytoplasm[reticulated]	y	y
Tb927.11.3780	Tb11.02.1280,Tb11.02.1280:mRNA,Tb11.02.1280:pep				tagging attempted	V4288_20190305 G3	CGACGTTAGTACTGTATGCGACCAATTGCCTCCGATGCCTGTTGGAGAACATGAAGGTTGTGGCAGTGGAACCATCTGAGGGTTCTGGTAGTGGTTCC	GCCTGAAACAAGGTATGCAGAATTTAGAGCACGGTTCGCCTCCCATCCTCTCATTATGCGTCCGCTCGCCATACAATGCGCCAATTTGAGAGACCTGTGC								cell line generated	R4203_20180124 A12	AAGAAAATTTCCCCCACTTTTCCCCGCCTAACTTTATCTACTCTCTACCATTTAATAATCGATGAAATGAAATCACAGCAGTATAATGCAGACCTGCTGC	GTCGAAAGTACCCATAGCGAAAGTGACAGGCAACAACACAAGAAAAGCAGCCCTGTAATGTTTTCCTGTATGCATGTCATACTACCCGATCCTGATCC					endocytic,cytoplasm[points,weak]	y	y
Tb927.11.16700	Tb11.01.8430,Tb11.01.8430:mRNA,Tb11.01.8430:pep				tagging attempted	V4288_20190305 G1	CCTCGAGAAGAGGCACGGCGGATGGTAGCAACAAATGCTACGCCGGGGAACCGCATAAGGACGTAGAGGAGTTCCACCTAGGTTCTGGTAGTGGTTCC	GATAAACAAATAATGATGTGGAACAAGGGAGAGAATTTTTTTTTAAAGAGAAAAAAAGAGTAACTTCACTCCTCCCAGACCCAATTTGAGAGACCTGTGC								cell line generated	A9045_20190401 F10	TAACATTTGCTAAATAAACGCGCAGCATGGGCGTGGGGGAAGTGAACGCTGCCAGAAAAGGAGTATAATACCGATTGACAGTATAATGCAGACCTGCTGC	GCGTGTCCTAGTTTCTCATCGAGTACGACACTGTGTATCTTCTTTAGGTGGTACAAGTCATGAATCACGCGAGTTAACATACTACCCGATCCTGATCC					endocytic[weak],cytoplasm[weak]	y	y
Tb927.7.7190	Tb07.21H15.140				tagging attempted	V4288_20190305 F11	CCGTAGAGGCGCAGCGCTGCTTGTCGGAGCGCCTGTCGCAGCCAAAGTTCCGGCGAACACGGCCCGGCAGTGTCGGAGTGGGTTCTGGTAGTGGTTCC	GTAACAGCTTCTTGTGGTAACTGAGGGCGGGATAACTCAAGAAAAGCAACCTTTTAAAAACTCATCGGGGTATCTCTGCACCAATTTGAGAGACCTGTGC								tagging attempted	Q8656_20161020 G3	AGCCAGGAATACGAGGAGCTAGGAAGAGCCGGGAATCCTTTTAGGGCGATTTTCTTCCGGTTTCTTCCGCCGCCTCCTTAGTATAATGCAGACCTGCTGC	GGCACACTTCCTGGGGGAGCGGAGCCCAACATGTCGGTAAGTGACAGCTCCTTATCCCTTTCCGCCTTCTTTTTTCCCATACTACCCGATCCTGATCC
Tb927.11.6370	Tb11.02.4230,Tb11.02.4230:mRNA,Tb11.02.4230:pep				cell line generated	V1123_20180801 E4	CCGGCGCGGATGTGGGTGGAAGGACCGTGGAGGAAATAAAGCAGTGCCTGCTGTTGAACGCACTGATGGCTCCTCAGGTTGGTTCTGGTAGTGGTTCC	CCACCTCTCGTGTACATGTCAAAATTTAAGTAAATGAAAAAGAAAGGAACACGTAGGGCGACCGGAACACGCGGTTGTTGCCAATTTGAGAGACCTGTGC					axoneme	n	n	tagging attempted	A1701_20160211 E3	CTCTCAAGTAGCAGAGGGAAAGAACATACATACTGACAAATAACCTTTTTAGATACAGCAAGGCAGCTCATCCGCACCTAGTATAATGCAGACCTGCTGC	AGTTGTGCTGCTCTAATCGCAGCGTAGAGGCCTTCATCGCCGGCGAATCGGGACTCGCCCGTCGGCGTCACAAACAGCATACTACCCGATCCTGATCC
Tb927.9.9370	Tb09.211.0990,Tb09.211.0990:mRNA,Tb09.211.0990:pep,chr9contig211.tmp0121c				tagging attempted	V4288_20190305 F7	CCCGCGCCGCTGCCGGTGTGGCCGCATTCACGCAGTGTGGGACGCGGTGGCGTGCACCTCGTGGGGCGCGAATTCGGTCAGGTTCTGGTAGTGGTTCC	GTATCAGAGAATCAATTAAGAGCGATGCCGCAGGTAACGGCATCAATAGTTTCGGTGGGGACTGTCAGGCGATGGGGACCCCAATTTGAGAGACCTGTGC								cell line generated	R4207A_20170313 C3	GTTTCTTTCTTTTTTTTTTGTCTGGAAGTTAACTCCATTCAAGCCAGCACAACCAACGAAACACCAAGAGACTAGCGTTAGTATAATGCAGACCTGCTGC	TACGGGTCATGATGGTAACGTCTCACAGGACGGCCGAGAGCAGGTGGAGCGACGAACTGGTTAGCAGCTGCTGCGACCATACTACCCGATCCTGATCC					cytoplasm[reticulated]	y	y
Tb927.6.5150	Tb06.30P15.240				cell line generated	V4288_20190305 F5	CCATGAGTGAAGCCGAACTGGAACTTGTTGAGTGTGTGTTAGGGATTCTCTCTAGTCTTTTGTGGAGTGGTGAGGCATGCGGTTCTGGTAGTGGTTCC	TGTGCAATTTTCTCAGTAAAAACTAAGGAAACAGTGTGCAACGGATCCTACGTCTTCCAGGTAATTTGCTTTATTCATCCCCAATTTGAGAGACCTGTGC					endocytic[weak],cytoplasm[reticulated,weak]	y	y	cell line generated	Q8656_20161020 F11	TTTAATCTACATTGTTTTTTTTTTACTTTGTTGCTACATTTTGTTACAGTAACTCGTAGGTTTATGTATGTGACTACTCCGTATAATGCAGACCTGCTGC	GCGTATTTCACCTTATCTGCTGCGTGAAACTCGTCAGCATTCGGAAACAGCAAATATGGATAGACAGGTGAGGAATCCATACTACCCGATCCTGATCC					cytoplasm[reticulated],endocytic	y	y
Tb927.1.1820					cell line generated	V4288_20190305 F3	CATACCTTTCCCTGACAGCGGCCCAAGAGTTAAAAGGTGTAGTCCGAACAACAAAAGGTTTATTGGATTATTACGGGTGCGGTTCTGGTAGTGGTTCC	ACTTTATCCAAACAATTGTTTCTTCTCATTTTTTTTTTCCCCCTCCCCTCCGTGGTTTCCACGCACTGCTCAGAGTTCATCCAATTTGAGAGACCTGTGC					endocytic[weak],cytoplasm[reticulated,weak]	y	y	cell line generated	U5316_20160504 D6	TTCTGATCTGCGTATTGCAACTTTCGTGTTGTAAAATAGATTGCGGTAGTACTAGCAGTGGGTTTTTGCCCTGTGCGCGAGTATAATGCAGACCTGCTGC	CCAATACTGTTACCCTCACCATGAGAAGTAAAGATGTTGCCAGGTGAATTTAAAGGCCCAAGTTCCGTGCTATTATCCATACTACCCGATCCTGATCC					endocytic	y	y
Tb927.9.2320	Tb09.160.1070,Tb09.160.1070:mRNA,Tb09.160.1070:pep,chr9contig160.tmp0107c				tagging attempted	V4288_20190305 F1	CAGATGAGGCATTTCTTATTCGTGATCATGTTCGTCGCTACCAGTTGGGGGTTGCTCATTGCACCGTGTGGCGGCGCCGCGGTTCTGGTAGTGGTTCC	GTACTTCTGACTATTTTTTATAAGCCGAAACATCATTCAAGAGCAAATCTCCACGTTTGTTAGCCAAAGTGCTTCACCCCCCAATTTGAGAGACCTGTGC								tagging attempted	V1113_20171608 F4	GCTTTTTCTTCCTTGACTGCACGTACAGTGAGGTTGAATTTTCTAGTTTTATTTTCATTGGTTCCAAACTTATTGTGTTAGTATAATGCAGACCTGCTGC	GAGGAAACGACAGCCGTAAAAATGACACTACCCACTAAACATCTCGTCTCGGGAGCGGTACATTTGCACAACGCCAGCATACTACCCGATCCTGATCC
Tb927.9.13350	Tb09.211.4200,Tb09.211.4200:mRNA,Tb09.211.4200:pep,chr9contig211.tmp0466c				tagging attempted	V4288_20190305 E11	CAGAAAGGTTCCTCGAAAAGGGTCGTGCTCACAAGTCAATGTTTGAGGCTTCAAAGCAACGGCGTTCACTTAAAAAGTTCGGTTCTGGTAGTGGTTCC	CTTCACAACACGCATGCGCGCTCATGCAAGCAAAGAGAACACGAACGTTACCCGCGAAATAACCTTAAATAACATATCACCCAATTTGAGAGACCTGTGC								cell line generated	A9057_20190401 F6	TCAAGTTCTTTCCATACTGGGAGTGGTACACGGTGGTTGGCGGCGTATTGTTTTCAGTTTATTAAAACATTAGTTCACGAGTATAATGCAGACCTGCTGC	ATATATTTCTTATTTGGTTCCAACGGTTGCAAAAGTTGTATAGGACTCGCACCAGCTGATCCGCTACGCTTCGCTGCCATACTACCCGATCCTGATCC					nucleolus	y	n
Tb927.11.11130	Tb11.01.2920,Tb11.01.2920:mRNA,Tb11.01.2920:pep				cell line generated	V1681_20190305 H7	CAACTAACCCTGCCGGCACCTCGAAGGCCGAGCGAATGTATCAGAGAGACAAGACTGTGTACACACATGGGCACAACGATGGTTCTGGTAGTGGTTCC	GGTGATAAATTAGTTCAACAGCATTAAACCATCATCAGTACCACGCAACTGAAGGTTGCGTCAGCGACACCCTTTCTTTCCCAATTTGAGAGACCTGTGC					mitochondrion	y	y	cell line generated	U8377_20160720 C9	GGAAATCAGTGCCTGGCGTACCGTCCCTTTACCGTATTTGTTTGTAGGTATTTAACCTTGTGGTTGTTTCTGTAGGACGAGTATAATGCAGACCTGCTGC	CTCTTCTGCGTGCAAACGCTTGAAAGCGCTATCGTACAGCCCGTTAAATCACTTGAACTGACGAATGCCCTGTGGAACATACTACCCGATCCTGATCC					cytoplasm[points]	y	y
Tb927.1.1710					tagging attempted	V4288_20190305 E7	CAAATGAGGTAGCAAATGCGAAATCACGAAAGAGACCCCGAGAGGGCAGCGTGGAGCGCACCGGTGGCGAAGAGGAGACGGGTTCTGGTAGTGGTTCC	AAAGGACCTGACAACTCTTACAGTCGCCTTCCTCATGGATCGCCTTTCCCCCTTTATCCCAACACCACAAAAACCTCTCCCCAATTTGAGAGACCTGTGC								cell line generated	Q8656_20161020 A4	AAGAGCAGCCCAGCACTTAACGAAGAAAGTTGCGGACATCGCTAATTTGTTAACTTATCTTTTTTTTTTTGAAGTCCTCTGTATAATGCAGACCTGCTGC	GAAAAGGCTTGCCGTCTCTCCCCCGCACTCCCACCTTTTCTACTACCACTGCTTAAGATGGCGAAGAGCTGTTTCTCCATACTACCCGATCCTGATCC					nucleoplasm[50%],cytoplasm[weak,points]	n	n
Tb927.1.4040					tagging attempted	V4288_20190305 E5	CAAAGAATAAAGACGGTGGTGAAGGCAATGGTAACGGAACCACAGGGCGGAAGGCGCGGCGTGTTACCATTTTAGTGGATGGTTCTGGTAGTGGTTCC	ACAAAATCCAACACTTCATGGGACTTTTTCCCTACTACAACACATTTTCCCACAACAGGGGCATTGCAGTTTCAAGCGCTCCAATTTGAGAGACCTGTGC								cell line generated	U5318_20170125 F12	AGCAAGAGGAGAACACAAGAAGGAGGTGTGAAGGGTTCATTGAGTAGCACCAACATCACAACAAAATTGGCTCTACCACAGTATAATGCAGACCTGCTGC	GCTTTAGAACCATCATCTCCATTTGATTTGGACTTGGTGATGCTTTTAGCGGTTTTTGAGTCCGCAGCATCATCAGACATACTACCCGATCCTGATCC					basal body	n	n
Tb927.9.15930	Tb09.244.2070,Tb09.244.2070:mRNA,Tb09.244.2070:pep,chr9contig244a01.tmp0207				tagging attempted	V4288_20190305 E3	ATTTGGAAAGACCCCGCCGGGAGAACGGCACCGGCAGACGGTCTGAGAGGAGCCAGAGAAATGATAATTGTTGCTGCCAAGGTTCTGGTAGTGGTTCC	CTAAGTTAACTCACTGACTGGATATTGGGGCGAGACCCTTTGTTAACGCACCATTCACACAAGGCTATGGTAAGCTCATCCCAATTTGAGAGACCTGTGC								tagging attempted	A1691_20160324 H7	CATAACTAATAGCGGTTCCTAAGGCGTTTTTAGCACCTATTTATTGGCGGCCGGGGCTTGTCCCCTTCTCACCATCACCAGTATAATGCAGACCTGCTGC	CACGGCAATAGTTCTACAGGATCTGACCATTGCTCCAAGCAGATGGCGCAAGCCACAACATCAGAGGCGGGTGCTGGCATACTACCCGATCCTGATCC
Tb927.8.4280	Tb08.29H22.480				cell line generated	V4288_20190305 E1	ATGTTTTTCATTTGGCCCAGGAAGGAAGTCAGTGGTACATCTCGAACCAAATCTTTCGTATAGTTGGCGGCGGTGGCCACGGTTCTGGTAGTGGTTCC	CTCCAACCTCACGCCCTTTTCTCCTCTTTTTTCTTTTTATTCTTTGCTTGTTTTCCAACTCCCATCACATTCATCGTTGTCCAATTTGAGAGACCTGTGC					nucleoplasm[strong],cytoplasm	n	n	cell line generated	U3609_20160101 G10	TTTTGAAAAGGAAAAAAGACCAATAAGAAGTCAAACATTAAGAGTGGTGTAAATCACAGACTGAAATAGACAACAAACAAGTATAATGCAGACCTGCTGC	CCAGCAAGTTGCGTGCGGTTCTTTGAGAAGAACTCGTAGTACTGACGGATGAATCCCGTTCCAATCTCTTGAAAGGACATACTACCCGATCCTGATCC					cytoplasm,nucleoplasm[strong]	n	n
Tb927.7.3610	Tb07.28B13.390				cell line generated	V4288_20190305 D11	ATGATGGAAAGGACTGTGTAATGGACTTGTGCCATCCAAAGTTCATCGCTGATAAGTACATGATTAGTACCAACGTCCCGGGTTCTGGTAGTGGTTCC	TAAGAAAAATGTTGTACATCAAAACACATTTACAGGTGATGAGAACGCGGTTCTCTCAAGGGTCCATTATACGTCTTGGCCCAATTTGAGAGACCTGTGC					axoneme,cytoplasm[weak]	y	n	cell line generated	A9053_20151203 F4	TTCTCTGCGTCCGTCAGTTTGCTTGCCTGGATAGTCTTTTCAAATTCCCACTCATTGTAATCGGTGATAGTAGAGGTTGAGTATAATGCAGACCTGCTGC	GTTCCAACCGTGCGGATGACAGGTAGCTTTAGCGACTCATGCGATTTACCAAATGGTCGCCCGCCGCTCCTAGAGGACATACTACCCGATCCTGATCC					axoneme[50%],cytoplasm[50%],cytoplasm[50%,weak,reticulated],flagellar cytoplasm[50%],nuclear lumen[50%]	n	n
Tb927.9.12820	Tb09.211.3770,Tb09.211.3770:mRNA,Tb09.211.3770:pep,chr9contig211.tmp0420				cell line generated	V4288_20190305 D9	ATACGGATGACTACTTTGAGGAGGTTTACGTGACTCAACATCTCTTTGCTGTGGTGACGGTATTCGGCCTCTATCAATATGGTTCTGGTAGTGGTTCC	GTGGAAGAGTTGTCCCAAAGTGATGCATAGCGTTGGTTCCAAAATCCCTGTCCTTTCCCGGCCAGCGATCAATCCGCCTTCCAATTTGAGAGACCTGTGC					axoneme,cytoplasm,basal body	y	n	tagging attempted	A1689_20160303 G3	GTGACTATCGCAGCCTCATAGTTTGTTGAATACTTCTGCATAAGTATATTATTAGGAGCATAATTCAAGCATACACCATTGTATAATGCAGACCTGCTGC	CGGATATCATTCGGTCGGAACTTCCGCTTGTGGTCCGGCCTCAGGGAAAAAGTAGTGGCATCTCCAAAATCTGTTTGCATACTACCCGATCCTGATCC
Tb927.10.160	Tb10.100.0050				tagging attempted	V4288_20190305 D7	AGGTTTTTCGTTTGGCGTCGGAGACTAAGATTGAGGATGTTTTAAACGAGTTAGCAAAACAAGGAAGGCTTTCTAGTGTTGGTTCTGGTAGTGGTTCC	TTTGCAAAATATATTATTATTAGAATTCTTTGTTCCTTGATAGGAAGACGTAGTTGCAATTCGCAGCACCGGCTAGTGTTCCAATTTGAGAGACCTGTGC								tagging attempted	U5326_20160414 G12	AATTCGACTTTCTCTGGATGGTATATTGCGGTCACCCTATTATACTACTGGGAAAAGGGGGATTACACTATACCTATTTAGTATAATGCAGACCTGCTGC	AGCCACTTTCTGTTATCAAGGAAACGGCTGTACTCCTTGTGAGATAGCAGGGATGATCCTATCCTACGAACTAAAGCCATACTACCCGATCCTGATCC
Tb927.10.14870	TRYP_x-61h03.q2kb185_269,Tb10.61.1780				cell line generated	V1121_20181007 C7	AGGATGACGATGAACAAGATGAAGGGGATGATGAAGAAAATGAAGACGAGTCGGAGGAGGGAGAGGATGATCGATCTTGTGGTTCTGGTAGTGGTTCC	AAACACGGGGTGGATTTTAAATTCCCTTCTTATTATCCCACTTAAACGCTACTGTTATATGCCCTACCCGTGCAGTCCACCCAATTTGAGAGACCTGTGC					cytoplasm,flagellar cytoplasm,nuclear lumen	n	n	tagging attempted	A1699_20160203 A9	TCTTTATTCTTTAATTGCTAGTAGGTTGCATTGCGTTTCTGAATCTTTTTTTTTTTGAAGGTGCGCTCAGTAGAAGTCAAGTATAATGCAGACCTGCTGC	TGTTCCCTTTTCTTCCGCTCTACCTTGTGACGCTGACGGGACGTCACGCGCTTTGAAGCCCCACTCTTTACTTTAGGCATACTACCCGATCCTGATCC
Tb927.6.930	Tb06.3A7.290				tagging attempted	V4288_20190305 D3	AGCTCAGTGCTTCAAAAGCTATAGACCTTGATCAGACCTTCTCACTAACGGAAATGTTTTCTGTTGACAGATCTATCCAAGGTTCTGGTAGTGGTTCC	CATTATTGGGGCAGGGTGTGTATGCAGAGCCCACTGTTTCTAATGGGATTCGAACCCTTCTGCAGCTCCCAGGCACAGGACCAATTTGAGAGACCTGTGC								tagging attempted	V1113_20171608 A12	CTAAACACTGCAGTAAAATAATACAGTGGTAGAAGCTCTTGCTACAACATTAACATTTACAAGGAAAAGGTACATATAGAGTATAATGCAGACCTGCTGC	AAATCATTGGTGCCCTTTGCACTACTTGCTTTTGATATTGTAGAGCAGAGACTCAAAAGACACCTTGGGTCCACGGCCATACTACCCGATCCTGATCC
Tb927.7.680	Tb07.29K4.690				cell line generated	V4288_20190305 D1	AGCGAGATGACGGTGAGTTGATGGCGTACATTCAGCAAGCCGCAAACTCTGCGGCCTCTACAAGTAAACCGGGTTCTTTTGGTTCTGGTAGTGGTTCC	ATTAGTACCCTCCTTGGGACCAAGCACTCAGCTCACGTGTAGACATATGGGCCGGCAACTCTCCGTGATTATTCGTCGCCCCAATTTGAGAGACCTGTGC					mitochondrion,kinetoplast[region,strong]	y	n	cell line generated	V1113_20171608 C10	AAAAAATAATAATTAATTAAATAATCAAAAGCCTGCAACTCCGGACTTGTTATCCGCCCCGGGGATCGGGTTAGGAGAGAGTATAATGCAGACCTGCTGC	ATCCCTTCACTCGTAGTGGCGGTATGTAACCTCCAGCCGGTTGCCGCATTCAACCAAACTAAAGAAACATGCCGCCGCATACTACCCGATCCTGATCC					cytoplasm[reticulated,75%],mitochondrion[25%]	y	y
Tb927.3.1810	Tb03.30P12.470				cell line generated	L9017_20170727 B4	AGCAGGGTCGCGGTGAGCATACTTTTCATGTTCGTCGTTCAATGGCTTTGCAGCGGTCGCAGGAGCCACAGCACACCCAGGGTTCTGGTAGTGGTTCC	AGAGCAAAGGAGCGCGTACAAGGCATAGTAAAACGCAATTTCACTGTATTCCCTTTGAAGTAGAAAAGCCCACTATAACGCCAATTTGAGAGACCTGTGC					mitochondrion,kinetoplast[strong,50%]	y	n	cell line generated	A9049_20151117 C2	CTCAAGGTCCGGTGAACTTTGTTTTCGTGCATTTATTTGTACTTTCTTTTTAACTTAAAAAGTTGGGAAAGACTTACATAGTATAATGCAGACCTGCTGC	GATGCGAGACGAGTGTTTAAATGGCCTGGGAGAAAAGCCAGTTGTCTCCAATACAGTGAACCATGCGTGGTTGTTCGCATACTACCCGATCCTGATCC					cytoplasm,cell tip[posterior,<10%]	n	n
Tb927.10.12540	Tb10.389.1140				tagging attempted	V4288_20190305 C9	AGAATAATTTAATTGCTGAACAACTAGACGTATCGTACGAGAGCGAGTGTGGAGATAGAGGAACAGTAACGCTAGGAAAAGGTTCTGGTAGTGGTTCC	ATATAGCACGGTAGCCAAAGAAAGTAAGTCGATATTTTGTGAGCGTCTGTGGCACAGATCGCTCAAAAACGCCTCACGAACCAATTTGAGAGACCTGTGC								tagging attempted	V1109_20180718 B2	GGTATCTCCCCCTTTATTTTATTTTTTGTAATTGGGATAGAAACCTCCCTTTGTTGCAGGACTCTCTGTCGAAAGTGCCAGTATAATGCAGACCTGCTGC	TCCGATTTAAAGAACCGTTTACTGTCGCCAACGGGAGTAATGGCACCAAAACAGAGCAAGCAGTTAGAAAAACGCCTCATACTACCCGATCCTGATCC
Tb927.6.4510	Tb06.26G9.680				cell line generated	V4288_20190305 C7	AGAAAGTTTGCAAGCGATTGGAGGAAAATCGCATACCACTCCACCGTGTTACAGTCGAAAGGTTGGAAGCACTCAAGTTGGGTTCTGGTAGTGGTTCC	AAAAAGGAACCCCCAGCTGTACAACCTCCCCAAGGGAGTTGGGGGAGGGGGAAAATATGGCGGGACCCCACCATACGCGGCCAATTTGAGAGACCTGTGC					kinetoplast	y	n	cell line generated	U8515_20161219 E9	TCACGCTCCTCGTTCGGTGGTATCGGGTCCCTTTGTATGCTTCCTTGCGCGTGTTATTTAGCTTATGCGGTAAGAATCGAGTATAATGCAGACCTGCTGC	AACTGCTGTGGCAGGGGCACTGCCTTCCACACCTTTTCAGTTGATTGTCTCTTCGAAAGCAGACGAATTGATGTGTTCATACTACCCGATCCTGATCC					cytoplasm[weak,reticulated]	y	y
Tb927.3.520	Tb03.6N20.490				tagging attempted	V4288_20190305 C5	ACTGGGTCCATGGAAACTTCACTTCGCTGCTACTTGACATTGGTGTTGCTGGTAATGTGAGTAATACTAATTCCACCATTGGTTCTGGTAGTGGTTCC	CATGGGAGCCGCAAACTCGCACAAAAGCATGTATATAAACACATATGTTTGTGAAGGGAAAATGTATATGAACATGTTTGCCAATTTGAGAGACCTGTGC								tagging attempted	V1111_20181007 C5	CTGTGTACCTTTGGCAACCTATGCTTTTGAATAACGTTTGTGTTTTACTTTTTTCCTCTTTTGTGTAGGGCTGTAGACAAGTATAATGCAGACCTGCTGC	CATTTGCCGCCCTCTTCCTCTCCACCAATGCAAATAACAAAAAAATATAAGATAATCAACTCCACAGCTACGACTTTCATACTACCCGATCCTGATCC
Tb927.7.1570	Tb07.27M11.920				cell line generated	V4288_20190305 C3	ACGCACCTCTGGAAGCATTTGACCGAGCGGTTATCTCCACTTCCGGTGCCACTTCCTCTGGCACGGAGGTAAGGGGAGAAGGTTCTGGTAGTGGTTCC	GATTCAGACTTCATCCGTTCTCTTTTTCCATCAAACATTCCTTCTCACACTGTCGTAACTTTTAAGATGTTGGAGGCCTTCCAATTTGAGAGACCTGTGC					mitochondrion[weak]	y	y	cell line generated	V1113_20171608 B2	ACATATATATTGCAGTTGAGCAAGGGTTAGAAATCATCACACAATATAGAACGAAAAGAGGAGTTGGTTGCGTATATGAAGTATAATGCAGACCTGCTGC	CTCTGTGCACCGAGGGCTCGACGGAAAGCTGTCTCCACGGATGGCATTGTGCAAAACAATGGGAAGGAGACACGAAACATACTACCCGATCCTGATCC					cytoplasm	y	y
Tb927.11.13550	Tb11.01.5150,Tb11.01.5150:mRNA,Tb11.01.5150:pep				cell line generated	V4288_20190305 C1	ACGAAACAACGGGCGGGGCGATGATCGGCACAGGGATTTCCTTAACAGCCTTTGCACTCGCTGCGTACGTTTGTTTTTGGGGTTCTGGTAGTGGTTCC	CTTTGAACCTCATAGTGTGCTGCCGCTCCTCCTTCATCCACTTGATCACGAAACCTCATACTTTCCCGTACTGCCTGCCACCAATTTGAGAGACCTGTGC					endoplasmic reticulum[weak]	y	y	cell line generated	U8375_20160722 D1	TTCTCTGCCTCATTTCTCTGTTGCTTTTGTGTAAAGGAGGAAAAGGGAAGGAGGACTGTGACCGAGTAGTAGCGGTGTTAGTATAATGCAGACCTGCTGC	GATGTGATATCGTCGGCCCCGCAAAAGTCTGCCGCGTTATCAGGCGGATTTGCACCCTGCGCATGGGTTTGGTGGGTCATACTACCCGATCCTGATCC					cytoplasm[reticulated]	y	y
Tb927.10.8540	TRYPtp6k15-3d06.p1c_299,Tb10.6k15.2000,embl.24				tagging attempted	V4288_20190305 B11	ACATGTATGTTACCATTGAGGTGGTCATGCCTACGTCACTGAATGAGGCTACGAAGCGATTGGTTGAAAAATGTGAATTTGGTTCTGGTAGTGGTTCC	AATGTATCGAGCAGAAATAAGTGGAAAGTTAAAACTGACGTGGGTTCTCTCATCACACGAAACTCTAGATGGTACTAATCCCAATTTGAGAGACCTGTGC								cell line generated	U5330_20160520 D4	TTTTTTGGTTTTTGAAGGTGCTTTATTTTCTGTTTTTAAACTTCTTCCTCTTACTTTTTTTTAGTTTTTAGTGGGATTGAGTATAATGCAGACCTGCTGC	AGTTGATGATACGCCTTCTTAATATCGCTTGGCGAGGCGTCCCTCGACACACCGAGCACCTTGTAGTAGTCAATACCCATACTACCCGATCCTGATCC					cytoplasm,flagellar cytoplasm,nuclear lumen	n	n
Tb927.8.1960	Tb08.26N11.430				tagging attempted	V4288_20190305 B9	ACACGCTAAAGACTGATATAACTCGACTTTGTGAGAGGTGTGATATTCCTGAAGTGGTTACGAGATGGGATGAACTAAAGGGTTCTGGTAGTGGTTCC	TCGACAACAGACAGGGGGGAAATCATCTCAGCCTCCTTATCGAACTGTACTCATCGTTTGTTTACCAAAGAAAGTATTCGCCAATTTGAGAGACCTGTGC								cell line generated	A9055_20160114 D8	TCATTGACGGTTGTTGTTACTATTTTTAACGTCCGATGACAATGCCAATGCCACTTCTTCGTGCATAGTAAGGTAGAATAGTATAATGCAGACCTGCTGC	AAAGAAAACTTACAATTCCCTTCGCTAAGGAGCGCAAGCAAACGCTGCACGTCTGCTGGACCAAGGTACTCCACCACCATACTACCCGATCCTGATCC					cytoplasm[points]	n	n
Tb927.10.8970	TRYPtp6k15-3d06.p1c_214,Tb10.6k15.1460				tagging attempted	V4288_20190305 B7	AATACAGTAATCTTCCACAACGGGAGCGCATGACTGCCGTAGCAAAGCTGTGGAAACAGCAGAAACAGATGCGAAGTAAGGGTTCTGGTAGTGGTTCC	TTCGTATCAAGTGCTGTGACAAGCTCAGTTTCTATTGTTAGGGAAACGACCAACACCATAGTGACAGTAGGTGAAGAATACCAATTTGAGAGACCTGTGC								cell line generated	U8379_20160714 C4	TTTTCTTTTTTCTTTCCTTTTTTTCTTTCCCTGTGTTGTGTGTGTGTGTCAAACAGAAAAAGGAAACAAAGCTCCGGCAAGTATAATGCAGACCTGCTGC	AATGCGGGATTATTCTTTTGCTCCTTCATGAACAGGCTGTACGTGCCAATGGCAAGGGATAATCGAGAAACACGAAGCATACTACCCGATCCTGATCC					nuclear lumen	y	y
Tb927.7.4230	Tb07.5F10.300				tagging attempted	C1463_20190808 H9	GCAAGCGGAAAAAGAACCGGATGACGACTCTTCGCGGGAACCATTGCCAGAACAAGAACAGAGGAGGTCGAGAACACGCGTGGGTTCTGGTAGTGGTTCC	CAAAGAGACGCAGTGGAATGTTGTCCGCAACTAACCGCGCATTACTTCGGATTGTTGTCGCCGCTGCTAATGAAACGATGCCAATTTGAGAGACCTGTGC								cell line generated	V1113_20171608 B10	CATAGCAAGTAAGTGGAGAAAAAGGTAACACACAGTGAGTAAGAAAAGCAGCAACGACGAGAAACAAAAGTTTGGCGTAAGTATAATGCAGACCTGCTGC	CACCTACCAGGAACAGGAAGCAGCAGTAATAACACAGTGGTTGCCGCTAACAGGGAAAGGGGGAAAGCCTTCATCACCATACTACCCGATCCTGATCC					cytoplasm[weak,reticulated],endocytic[25%]	y	y
Tb927.1.1130					cell line generated	V4288_20190305 B3	AACTTGGATGGAGTTCGCGGAGGGCGAAATGGGAGTTGGAGGAAGCACGGTCGTTTATCCTCGCCGCCACGGCTCTCACAGGTTCTGGTAGTGGTTCC	TGCGTAAAGGTGCAGAAGAGTGTAAGGACTTTGAAAGGGTCGACACATTCACTACCGGCCTCTTCAACAACAACATACCTCCAATTTGAGAGACCTGTGC					mitochondrion	y	y	cell line generated	V1109_20180718 A5	TGCGGTCTTTTTCATTCCTTTCTGTAGGTATAACTCACCTGACGAAAAAAAGGAGAAGGTGGGGAGGTGGGTACTACCAAGTATAATGCAGACCTGCTGC	TGACATACCGCCCAGGCACAAGCGAAGGCGACTGCTCCAACACCCACGCGAAGCGTGAACCGGCGCGTATAGCGACCCATACTACCCGATCCTGATCC					cytoplasm[weak,reticulated]	y	y
Tb927.9.7710	Tb09.160.5660,Tb09.160.5660:mRNA,Tb09.160.5660:pep,chr9contig160.tmp0452c				cell line generated	V4288_20190305 B1	AACTGAAGGTTCGTTCTATGCTAGTGGTTGTCAAGCAGTTTCTTCAGACGCATCACCCTCCAGAGGTGTCCCCTCGTGTGGGTTCTGGTAGTGGTTCC	AGGTAAACAAATATCACAACAAAACTTGATGCCCCGCCTTCCCATCCCACATTACGCCTAGCCCCCAGTAAACAACTTTACCAATTTGAGAGACCTGTGC					cytoplasm[reticulated,weak]	y	y	tagging attempted	U8526_20160915 D2	GTTCCACAAATAACCCCAGACTGGGGTTGTTAACAAAGGTAACAGCAGGCAAAGCCTCAATCGGTTACTGTTTGCTAGCAGTATAATGCAGACCTGCTGC	GTTGAGGAAGTAACAGCATCACCAACAAGAAAGGGAGCCCGCTTGGCAGCCGCAAGGAGGAATGACTCAAAGGCACTCATACTACCCGATCCTGATCC
Tb927.11.13770	Tb11.01.5340,Tb11.01.5340:mRNA,Tb11.01.5340:pep				tagging attempted	V4288_20190305 A11	AAATGGGCATCACATTTCTTGTTGTGGGATGCATCTCGTTTGTTCTTGGCTTAGGTGTTATCATCCAGCAATGGGTTCTTGGTTCTGGTAGTGGTTCC	TTAAGACAACATAGAAAGCACAAAACAATTAACTGAAGATCTAGCGCGACACATTACCAGCCAAATTTTTGACACGCAACCCAATTTGAGAGACCTGTGC								cell line generated	U8375_20160722 C7	TTTCTTCTCGTTTGAGAGTTAACAGGAAGTAGCGGAAGGGGTGGTATCTCTGTTGTGCAGTTACCTTGAAAGCTAAGCAAGTATAATGCAGACCTGCTGC	GCGACGATCCAACCTGAATGGTACGGATATACGGTAAACATCCCCTCATCAAGACGTCGGACTATGCCACTTGTGGACATACTACCCGATCCTGATCC					endocytic,cytoplasm[reticulated]	y	y
Tb927.9.10370	Tb09.211.1790,Tb09.211.1790:mRNA,Tb09.211.1790:pep,chr9contig211.tmp0210c				cell line generated	V4288_20190305 A9	AAAGACATCCAATTGTGCAGGACATCGAGGACTGGTGTATTTGGTTTGAGATACCCTTCAGAGGTGTTGCCGCGGAGCAGGGTTCTGGTAGTGGTTCC	AGCGTCCAAAGGGTTCTTAGGAACGCTTAAATTGCATGTGGGCATTGCTGTGGCTAGTCGGGTGCGCACAGCAGGAAATCCCAATTTGAGAGACCTGTGC					axoneme,cytoplasm[weak]	y	n	cell line generated	A1689_20160303 F7	CCATTTATAACCCCAACTCTCCTCTACATTTTACTTTATTAACACGTGCTGGGCATATCGGGTTTCGTTTTTGAAGTCATGTATAATGCAGACCTGCTGC	TTGGTGATGTCGAGTGGGTCCACCAACTCCTTGGCGGCTGCACGCGTGGAGGGGAGCACTTTTAAATTGGCGCCTTGCATACTACCCGATCCTGATCC					cytoplasm[50%],axoneme[50%],cytoplasm[50%,reticulated,weak],flagellar cytoplasm[50%]	y	n
Tb927.4.4160	Tb04.1D20.370				cell line generated	V4288_20190305 A7	TTACGGTGGAACTGGCGCGCCGATTTGGTGGGGAGCAGGAGCAGCAAATGGCACAGGAAATGTTAGCGAAGGTGCTTTATGGTTCTGGTAGTGGTTCC	GTTGCGCACGTATTACCCACATCTCAGTACCTTTGAGGCTCCTTAATTTGCCTCTTTAGCTGCTCACTCAGCCCTGTGGACCAATTTGAGAGACCTGTGC					mitochondrion,kinetoplast[region]	y	n	cell line generated	V1111_20181007 E8	CAAGTTGCTGCCTTTTTTTTTTATGTACCCTTTCATAGAACCTCGGAAAATTGGCGAGAAGTATAGAGTAGAGAAAAATAGTATAATGCAGACCTGCTGC	CTCAATGAAGTTATGAAGCGAACATGCATAACACTTATCATTGGGCCGCACCCCCGGGGGAGAAGACTAAGACATCGCATACTACCCGATCCTGATCC					cytoplasm[weak]	y	y
Tb927.4.3300	Tb04.2H8.240				cell line generated	V4288_20190305 A5	CACTTACAGCGCACGAGCTTTGGCTTTTACTTGGCGACCGTCCTGTCATGACAAAAGAGTTCCGCACTTATCTGGAGAGCGGTTCTGGTAGTGGTTCC	ATACGAACTTGAAGTCCACCGCCAGATCCCATCCTTTTAGTACCCAACCACACACACGGATTCACAAGCACACACTCTCCCCAATTTGAGAGACCTGTGC					mitochondrion	y	y	cell line generated	V1111_20181007 E7	CCATGCCCCGCCATGCGGGCAAATAAGTTAAGTTTATCTTTTCTTTGCACCCGTAGGTGTCTGGGCGCGGGTGTACAATAGTATAATGCAGACCTGCTGC	CCAGTTGCACAAAAACACTTGGATGTTTGAAGGGCCGCCGCGGCAAATGACAAGTGGGCTGATCGGGGTATCCTAAACATACTACCCGATCCTGATCC					cytoplasm[reticulated,weak]	y	y
Tb927.10.1140	TRYP_x-70a06.p2kb545_958,Tb10.70.6950,embl.92				tagging attempted	V4288_20190305 A3	TCGTGGACGATTACAACTATCTTAACACTGTGCAAATGCCGGCGGATGTGCCACGTAGCATGCGTGACCTTGTTTACTTTGGTTCTGGTAGTGGTTCC	GTCTTCTATAGGCTTCTTTATTTATTCATTACTTTACTTTTGATTGCGTAAGCACAGTGTGGAGTAGTGTGCTTACGCAACCAATTTGAGAGACCTGTGC								cell line generated	A1691_20160324 A7	AGCGGGAACTAGCACCGACGCAGATTTTGGGGCGCGATTAACAGTTCTCCAGATTACGTCTGCCCCGATATCAGGCCCTGGTATAATGCAGACCTGCTGC	TGCAACAGCACATCCCACCACTTAAGTCCCAGCTGGTTACCGCACTGGCCAACTTGAACTGTAACAACCTCACGGGGCATACTACCCGATCCTGATCC					cytoplasm[reticulated]	y	y
Tb927.7.6300	Tb07.2F2.630				tagging attempted	R4218_20190110 B7	TGTATGCCTTAACACGTGGTAGGTGCAGCACAGTGGCGTTCGGTGATACTTTTGGGAATATATATATCCAAGAACTCATGGGTTCTGGTAGTGGTTCC	TAATAAAACAAACAAACAAACAGACAGACACATATATAATATTTATATGCTCACTGGAAACACCGGCAGGAAGGGGCACGCCAATTTGAGAGACCTGTGC								cell line generated	V4286_20190109 G6	TTTACGTTGAGTGGCATTGTGTTTGAAACCTTCCTCCAGAGAGAGCCGTGATCCGTTTCCGGCGGTTCTTTCGAAACGTAGTATAATGCAGACCTGCTGC	CTCACTGTGCTCGGCTGCCGCTGAACCCTCATAGCAAAACCAGGGTTCACCACATCAGGGACACTCGAACCGCAACCCATACTACCCGATCCTGATCC					endocytic,cytoplasm[weak]	y	y
Tb927.5.2240	Tb05.3C6.220				cell line generated	V1679_20180110 F8	CCTACGCTGCCGTCGCGGCGGCGCTTGTCGTCGGGGGATTTATTGTTGGAAGCTGCATACTCGGTTCCCGGCGAAGACGAGGTTCTGGTAGTGGTTCC	AAGGACGCATAGCGGAGCCTAAATATGGCTCTAAAGTCAATAAAACAAGATGAACAGAAAAAAGCAGAGGCGGATACTGCCCAATTTGAGAGACCTGTGC					endocytic,cytoplasm[reticulated]	y	y	tagging attempted	V4286_20190109 F12	CCATATTTATTCATGTAGTGCATGTAGTACTGGTTTGCATCCCGTGGAAACCTCTGCTTTTGTGTAGCACCCGCGATTTAGTATAATGCAGACCTGCTGC	CGAGCAGCAGCCTGCGCATCGTACTCCTCGGTGTCACGAGCCTCCCTCACCTCGACAGTGGACTCATTGTCTGATGCCATACTACCCGATCCTGATCC
Tb927.7.580	Tb07.8P12.880				cell line generated	R4218_20190110 B1	CGTGGCTACAGAGTAGTGAGTTTAACAATGAGGTCCGTCCGTATCTGCTACTTCGAGTAATGCCATTGGCCAGTTCAGTGGGTTCTGGTAGTGGTTCC	AAAAAAAGACGATGAGCTCCTTCGGGCACACGAATCTTCCTATTTTGCTTTCAAGCCTCATGCGCTGTCATTGCCATTTGCCAATTTGAGAGACCTGTGC					cytoplasm	n	n	tagging attempted	V4286_20190109 F10	AAGGAAAGAAGGTGGAGCGAAGAAGTAATAACTCGTAACGGCAGCAGGAACACAGGAAATAGCTTACACCAAGTCGAAGAGTATAATGCAGACCTGCTGC	TCCGTATTTTGTTGTTCCTTCTTCCGCTGGCGTTTCTCTTGCAGCTGCTTCTTCTTTTGTTTCCCGCTAAATGGTGCCATACTACCCGATCCTGATCC
Tb927.8.5130	Tb08.5H5.580				cell line generated	L3953_20170222 H2	TTGACCTCACGATGGGGGTGGCGACGCAGCAACCGAGACAATCGAGGCCTCTGAGGTTCTTTTTTGTTGTTTCAGCCTACGGTTCTGGTAGTGGTTCC	ATGGTCACATACGCAGCGAGTTGCCTCATGTGGACATACAACAAAAAAGTGAAAAGAAGCTCCCGCCCCTCCCCCCCCCCCCAATTTGAGAGACCTGTGC					mitochondrion	n	n	tagging attempted	V4286_20190109 F8	ACCGCTTGTGCCGAAAGTGGAAGAAAAGGGAGAGTGAGGCAGCAGGTGAAGGAGAGGGGCAGTAGATATTCTTTTGGCAAGTATAATGCAGACCTGCTGC	GGAGCCCAGTCGATAATAGAGGCTGCAACGGGAGACAACTGCATATCGAAACTGCGATTGAGGTGGAAGTGATGCTGCATACTACCCGATCCTGATCC
Tb927.10.680	TRYP_x-70a06.p2kb545_1036,Tb10.70.7530				cell line generated	V1121_20181007 F4	TTCCGCGCGGTCGGAATGCCGCAGAGGGCACACCGAAACGTGACAAAACTGATGACTGTGGCCATCGCGTTGCTGCAAAAGGTTCTGGTAGTGGTTCC	AAAAAATAGCAGAGGCCAATACCCCCCCCCACACACACACACACACCAGCTTTCTTTACGCTGTTAAATTACTTTGGGTACCAATTTGAGAGACCTGTGC					mitochondrion,kinetoplast[region,strong]	n	n	cell line generated	V4286_20190109 F6	ATATATTTCTATGAAGATTTTATTTAGTGTGACGTGTCATTCGTAGGGTCTGCTCTTTGTGCATGCTCTCATAGTTTTAAGTATAATGCAGACCTGCTGC	TACCAACCAAAAAGTTGTTGCGACTGCAACAAACGGGCCTCCTGCAAATGACAGGGAGGAAATACTAATGAACGACGCATACTACCCGATCCTGATCC					endocytic	y	y
Tb927.11.3260	Tb11.02.0770,Tb11.02.0770:mRNA,Tb11.02.0770:pep				tagging attempted	V1123_20180801 C11	TGTCTGTGGACTTCCCCTGTGATGTCGTCGCAGGAGAAAACATGGGCGCCCTGCGCCCCGTTGTCATTGAGGAGACACTGGGTTCTGGTAGTGGTTCC	TTGAGAGAGAATGAGTCGGATCCAAAACAACAAAACGAGCAGTGAGACGTTACTGCTATAGGACACATATGCTTTAACGCCCAATTTGAGAGACCTGTGC								tagging attempted	V4286_20190109 F4	AAACAATTTGCGCATCCTTCTTTTTTTTTCTATTCTTTTTGATTGTTGGATAGTTTATCTTTCTCTTCCGCTTGCGATCAGTATAATGCAGACCTGCTGC	ATTATTTGGGAGGAGCAGCAGGTTGGAGGCTGTCGCGACCAAGGGACCATCAGCTGCGGCTTGAAGAGCCGCCGCAGCATACTACCCGATCCTGATCC
Tb927.7.4830	Tb07.26A24.300				cell line generated	L3953_20170222 C7	TGCAACGAGCCCCCGTACCTAAGACTTTAGGGTTTCATATTATTCCAAAGAAGAATAGACTTTTCGGGCCACAAGCCTCAGGTTCTGGTAGTGGTTCC	AGTTTGGCGTGAAAAGTTAACAACAACATTGCAATGCAAACACTCCAACTAAACGTGAGAAATAACCGTATGGTCGCTTTCCAATTTGAGAGACCTGTGC					cytoplasm[points],flagellar cytoplasm,flagellum[proximal,25%,cell cycle dependent]	y	n	cell line generated	V4286_20190109 F2	GGTTGTCGTTGGTTTGGATGGCTCTTCGGCTGTTTTGTTTGGATATTAGCGTCGTTCCAAACACACAATAAACTAAGGAAGTATAATGCAGACCTGCTGC	ACAATACACACCTCCTCGCCCTGAGCCTCCTCTCGCGGTAGCAGCGGTCTGACACGTAGAAAAGCACCTATGTGTTCCATACTACCCGATCCTGATCC					axoneme[75%]	y	n
Tb927.10.15000	TRYP_x-61h03.q2kb185_233,Tb10.61.1550				tagging attempted	A1693_20192507 C10	TGATGGAGCGTATTTTGGCCAACCTGGCGACGCAGGGAATAAAGGATGTTTCCTCACTGACCATCATCCCGAAACGCCGAGGTTCTGGTAGTGGTTCC	GCTAAACACACGAAAAAACAGCTGTTTTCTTTTTTGGTTTAAAAAAACGGTAGGAACCACAAACGAATGAAATCCAATCCCCAATTTGAGAGACCTGTGC								cell line generated	V4286_20190109 E12	GCCAAAGGAACATCTGCTTATATACTCAGGGACGCGAGAGAGCAAAAGGGTTGGTAGAGGATATTTGGACGGAGCAGCAAGTATAATGCAGACCTGCTGC	TAGCAGCGGTTCTTTGGCTGATTCTGGCAGTTTTGGAGCCGCTCACTGATGCGTTCCTTCTTGTGCTGACCGCCTATCATACTACCCGATCCTGATCC					axoneme[cell cycle dependent],cytoplasm[reticulated,weak]	y	n
Tb927.11.10450	Tb11.01.2220,Tb11.01.2220:mRNA,Tb11.01.2220:pep				cell line generated	R4210_20180222 B7	TGAAACTACAGATTGTCTCTTGCATAGTTGCGATGTTCGCAAGATACTTCCTGGCTTCCCTCCTGTACGACCACGTCTACGGTTCTGGTAGTGGTTCC	CAGACACGGTAACTGCAGTTGCACCCAAATTGAAGTCGTTACATACGCCATGTGACCACATCACCTCTTTTTTTTATTAACCAATTTGAGAGACCTGTGC					endoplasmic reticulum[50%],nuclear envelope[50%],cytoplasm[50%,weak,reticulated]	y	n	cell line generated	V4286_20190109 E10	ACGGGGTGGCAACTGGTGAATATCGTTGGATTGCCGAAGCACTCGTTACTGTCACGACGCTTGCGCCGAAAAGGAGCCTAGTATAATGCAGACCTGCTGC	ATTAACACTGCAACAAGCTCGTATCTGTGAGTGGTAACCGACTGAAGGATATGTTGTGTGGCAGTGACTGTCGCGTGCATACTACCCGATCCTGATCC					cytoplasm[points]	y	y
Tb927.10.9940	TRYPtp6k15-3d06.p1c_57,Tb10.6k15.0340				tagging attempted	R4210_20180222 A12	TCCGGGTGATCGTTCGACTTATTCGCAATAATCGCATAGACTACTATGTGTATGGGCCATACCATGTCCGGGATCTCTACGGTTCTGGTAGTGGTTCC	AACACCATATTGTCGTCGAATGAAGCACGTGAGCGTTTGTGGAAGTCGTTACAATATGAGTAACATTAAGCTTATGACAGCCAATTTGAGAGACCTGTGC								cell line generated	V4286_20190109 E8	TGTGGAATGTTAAGAGGGGGATCCCTTGCAACCCACCAGTTGCTTACCGCGTTTTGTGGTGCGTTCCTCGTTTTTTTAGAGTATAATGCAGACCTGCTGC	GCGGTGTTCACCATAGTCAGACCACCGAGGGTCGCACTTCCCCTATTGACGGCATGTCGGTGGTGCGTGAGTACCCGCATACTACCCGATCCTGATCC					endocytic	y	y
Tb927.10.5150	TRYP_x-70a06.p2kb545_270,Tb10.70.2020				tagging attempted	V1121_20181007 E3	TAAGTCCACCACGTCGCAATAATCCATACGCTTCACCTGTTCTCAGCCAACAGGCATCGCCACACCCTCGTGAAACCATCGGTTCTGGTAGTGGTTCC	AACGGAAAAGACAACAAAGTCCACAAAACAAACACAAACGCAAGGAAGTGGAATAAGAGGGACACTCCAGGTTTTCCAAACCAATTTGAGAGACCTGTGC								cell line generated	V4286_20190109 E6	CGGGCAATAGCGTCGTGTGAAACAGGGTGTGTATTAGTGGTGTGTTTGTGAGAGGGGCGGGTACTTTTCTAGTTTAAAAAGTATAATGCAGACCTGCTGC	CCTGAATACATAACTTGCTGTAAGTTTGGTGGGTTTCCCTGTCCCACATCCGCCACGCATCTGTTAGTTGGCCGATACATACTACCCGATCCTGATCC					endocytic	y	y
Tb927.5.2890	Tb05.26K5.300				cell line generated	L3530_20170209 H2	GTGGACACGGCTTTGAATGTATGGACACACAGGCTCTCCCACACATCCTTAAACAAATATTCTTGTCTGTCAACCTCCTTGGTTCTGGTAGTGGTTCC	ACCACCTGAAACCATGCTTCCATGTATCTCTCCAATTACAATGTCATCTACCGCGTGCCAAGCGGCGCCATCACGCGAAACCAATTTGAGAGACCTGTGC					cytoplasm,flagellar cytoplasm,nuclear lumen	n	n	tagging attempted	V4286_20190109 E4	TGACATCGGATATCCAAGGCAGACGTGCTCGCAAATCTGCACATCGGAGTGGGATATCTTGTCGTTATTATCGTGTTCTAGTATAATGCAGACCTGCTGC	GTTTGACTAACAGTTCCACTTGTATACACTTTTAACACAGCGCGAATAAAACCAGAAAACAAGAGCTGGCGGCGTATCATACTACCCGATCCTGATCC
Tb927.11.10930	Tb11.01.2695,Tb11.01.2695:mRNA,Tb11.01.2695:pep				cell line generated	A1691_20160324 C8	GTCGATACGGAGTAGGTGAAGAGGAGCTGCGGGACGCCGTTGTGCGTATGTGGGACACTGCTGCCGCATACGGGGCGGCTGGTTCTGGTAGTGGTTCC	CCACCTGGACGAAAGCACATCACATTACACTGCATCATACAATCCACTTCTGCGTGCACGCTCTTCACGTACAGATGTGCCCAATTTGAGAGACCTGTGC					endocytic,cytoplasm[reticulated,weak]	y	y	cell line generated	V1115_210180807 E6	AGTTGAGAGTGTCGGGGGTGGAAATTGAAATTCTACTTGTACTTGACGCCTCTTCGTCACCCAACCTTTCCCAACACTTAGTATAATGCAGACCTGCTGC	GCCTCATCTGTTAGTGCGGTCAAAAAGTGTGCGCCAAGTTGGTTGCCACACTGCCCCACCAGGACATGCACACATGCCATACTACCCGATCCTGATCC					cytoplasm,basal body[25%]	y	n
Tb927.3.2370	Tb03.48O8.550				cell line generated	L3949_20170412 F5	GGTGGGAGTATTTAGGACTCAAACACTACAACATTGGGGGTGAAACTAATGTTGGCGAGATCCAGACATACCGAAGCAAAGGTTCTGGTAGTGGTTCC	CCAACGACTAAATAGGTACTTGCACCCGCACAGCAAAACCTGCTTTCCCCTGATTCCCTCCATATGCTGGCTTCATGGTTCCAATTTGAGAGACCTGTGC					endoplasmic reticulum,nuclear envelope	n	n	tagging attempted	V4286_20190109 D12	GCTCCCACAGGTACATGTTCATCTGCGTATATTTTTCTTCCTTTTCCCTCGCCTTTGTACTTCGTGGAGCGAGTTAAGGAGTATAATGCAGACCTGCTGC	AAATTTTCATTTGTTGCAGCACCTCCCGCCGTTTCATACCCTTCCGGACGGGGCGGCGTGCCCGGTGCCTTGTTGTTCATACTACCCGATCCTGATCC
Tb927.4.1070	Tb04.5E12.380				cell line generated	327062_20170206 F7	GGACTGATCCCGAGGTGAAGGGGTGGAAGTATAGGGATCCGCAGTTTATCCGCCGGTGGAAGCCTAACGAGTTTATGCATGGTTCTGGTAGTGGTTCC	AGCCCCCCAAAAAAAAAAAAGAAAAAATAATGATAATAGAAAAGACGCACCATCATCAGCACTGCCTGAATCACGATACTCCAATTTGAGAGACCTGTGC					mitochondrion,kinetoplast[region,strong]	n	n	cell line generated	V4286_20190109 D10	TATATATATATAAATATATATATAAATATATATAATATTCTTGACGTAATATTTTTGTTACTGGCGTAGCTATTTACTGAGTATAATGCAGACCTGCTGC	GGCAGTCCCTCTGGATGGTGCTTGTGGCGCCGTAACACACTCTTGAAGGGAGCCATAACTATCCTGGTTGATCGCTGCATACTACCCGATCCTGATCC					endocytic	y	y
Tb927.11.3420	Tb11.02.0910,Tb11.02.0910:mRNA,Tb11.02.0910:pep				cell line generated	L3943_20170425 H3	GCCTTGAGATACTCAAGCACGAAAATCGTGTAGCCAACTTGGACAAGTATAGGAAGCAAGAGAATGCCAATGCACCGCAGGGTTCTGGTAGTGGTTCC	TATCGCATATGCCGAGTAACAAATATACACTTGCTTCTATGGAATGGAAGGAATCGGGAGACTGAACGAGTGGTAATCAACCAATTTGAGAGACCTGTGC					cytoplasm[reticulated]	n	n	tagging attempted	V4286_20190109 D8	CTATTATTCCCCTCCAAGTGTGCTCCGTCCGCGCGCAACCCAATTGAGGCCAAGGAGTGCGCTCAAGTACTGTCCAGTCAGTATAATGCAGACCTGCTGC	CCCTCTTCCACTGCGAGGAAGTCCTCGTTGTCATCTTCCTTATTCCCTGGATCAGGCGCAGTGGAGGTGTTATGCACCATACTACCCGATCCTGATCC
Tb927.5.1840	Tb05.1P6.670				cell line generated	R4214_20180530 G2	GATGCGTTCAGGTACCGTTGGATGATGCAAATGCCGTTTTGTTCTCGTGCACGGCATCCGATACAATGAGGCGGGAGGTAGGTTCTGGTAGTGGTTCC	AAATTGAATGGACAGAAAGAAAGAACGGAAAAGTATTATCCATTGGAAGTCTTGGTTTGCATCGAGTCCTCTTTAGCTAACCAATTTGAGAGACCTGTGC					endocytic,cytoplasm[points]	n	n	cell line generated	V4286_20190109 D6	TTGTTCTATATCTTTTTTAAAATTTCTTTCCTTTCCTTTTATATTTCTTCGTTAAGTGGCTTTCATTGTGGTGGTGCTAAGTATAATGCAGACCTGCTGC	TTAAGGTTGCTGTGTAAGGATTCACTTTCATCACCTTCCCCGTTACCATACACAAGCAGCCCGTCAAGGGAAAAAAGCATACTACCCGATCCTGATCC					endocytic,cytoplasm[points,weak]	n	n
Tb927.5.1860	Tb05.1P6.640				cell line generated	R4214_20180320 G3	GAACGGCTGCGCTGTGGCTCATGTGTGAGGTGGCTGTGATGTCGTTGTTATTGGTTTGTACTCTTTTCTGTGAAGCTGAAGGTTCTGGTAGTGGTTCC	CTAATGGCAAAGCAAAGCAAAGCAAAACCAAAAGCAATGGACAAAGCAGACAAATATTTATGCACCTACTCTTCAATTTGCCAATTTGAGAGACCTGTGC					Golgi apparatus	n	n	tagging attempted	V4286_20190109 D4	TATTTTTTATCATTATTGTTTGGGAAATATCAGATGTTATGGATAATCCAGTAGGGTAGGCTCACAAGGGAAAGGAAAGAGTATAATGCAGACCTGCTGC	GCCACCAACGAGTCAACATATGCCTTCCCAAAGGACTTCACCTCCGAAACAATATTCGTCATGTAGGTCGAGAATTGCATACTACCCGATCCTGATCC
Tb927.8.750	Tb08.12O16.320				tagging attempted	R4220_20180417 E11	CTTACAGCGGAAGAGGCGGAACAAATGCGGTCTGGAATAGAGGTGGATTCCGCGGCGGGAACTCTGGGAGGGGTCGTTACGGTTCTGGTAGTGGTTCC	TGAGGCATATATCACGTATTCCATAAGATTACTCTCTCAGTTACAACAATGCGGCACATCACATGGCACATATATCATTTCCAATTTGAGAGACCTGTGC								cell line generated	V4286_20190109 D2	GCCGTTTTGTTTTCTTTTTTCGTTTATATTATTTTTTACTTGCAATGGTGATAGATAAATTACATTCCAATCGGCAGCAAGTATAATGCAGACCTGCTGC	AGACGAAGTACGTTACCCTCCGGTATCTCTGGAATAACTTTCTCCCCGACGCTCACTTCAACACCGTAGAAACCCTCCATACTACCCGATCCTGATCC					nucleoplasm	n	n
Tb927.3.3240	Tb03.3K10.274				cell line generated	L3949_20170412 G8	CTCCGCCTGTATTTCACAAGGAGGAGAAGCCACCGCAGTCAGACAACAACAGCGAGTTGGATGTCATGTATGACATGGAGGGTTCTGGTAGTGGTTCC	ATCTGTTCCATAATACTGTCTGCACGAATGCACGGTCGTACAGGCAACACTTCTCCTGTACAGACAATGTTGTTTCATCACCAATTTGAGAGACCTGTGC					cytoplasm,flagellar cytoplasm,nuclear lumen	n	n	cell line generated	V4286_20190109 C12	GCAACGAATATAAAATAGGAAAAAGGAGAGATTAGGTTGGGCAGGGGCGTGTGGGTAGTACTGGTTCTAGCGGAAAACAAGTATAATGCAGACCTGCTGC	AAGTTGTGTCCGTCCTTTCTGAGCATGTATGATACTGTTGGAGTGGTCGAAAACTCCTTCAAGGAAACGCTTTTTTTCATACTACCCGATCCTGATCC					cytoplasm[75%],flagellar cytoplasm[75%],nuclear lumen[75%]	n	n
Tb927.5.2120	Tb05.1P6.40				tagging attempted	R4214_20180320 G7	CGGAGTGCTCCGCCGGTGACACTGGCGAGGTGAGCAGCTTGATATCCCGCACTACCGCTGGAACAAATACCATGATGAAGGGTTCTGGTAGTGGTTCC	CTTCTCTTCCCCACATGCAAATACTCCCGCCACCCGAAAAAAACTCACACACACAAACAGGTTCTGCGACCCATGCCCCCCCAATTTGAGAGACCTGTGC								cell line generated	V4286_20190109 C10	ATTTTCTGTTTTCGGGGTGGACGAGGCCGTGAGGAAACAGATTTTTTGTTCTTGCTGGTCGATTTAGCGTGGGTAAACGAGTATAATGCAGACCTGCTGC	ACCACTGGTGCTGGGCTCTGCCGCGATAAAGGTGTCTGCCGCGTACTGCCGTGTTGAGGTGGGGGTGCCTGATTCTCCATACTACCCGATCCTGATCC					basal body,pro-basal body,cytoplasm[weak]	y	n
Tb927.5.720	Tb05.30F7.320				cell line generated	R4216_20180417 B3	CGCAATCTGTGAATGATCATTCGGAGAGTAGTACTGAGAGCGAGGAGGAGCGGCATGAGGAGGGGCTTTTTGAGATTGATGGTTCTGGTAGTGGTTCC	TTCATTAAGTATATTGTTTAAAAAAGCAGTTATCTCAAGAATGCAAGCGACTCAAAGATCATCCACCTGAAGCATCCACACCAATTTGAGAGACCTGTGC					endocytic,cytoplasm	y	y	cell line generated	V4286_20190109 C8	TGTTTTGCGCAACCACTTAGTGTCAGCTCACCGGATCAGTGAGCATATCCATCATTGCAAAAGTATTGTTCGCTCCTCTAGTATAATGCAGACCTGCTGC	CCTTCTCGCGCTATTTCTTCACGTAGGGCTCTCAAACGTCGACGCCATCCCGACTCGTCGCGCCTAGACACAGACGCCATACTACCCGATCCTGATCC					cytoplasm,flagellar cytoplasm,nuclear lumen	n	n
Tb927.5.1590	Tb05.30H13.850				cell line generated	R4214_20180320 F12	CGACCACGATGGATAGGGCTTCCGATGATGAACCCCCAAACCTTATTTATGCCTTCGTGTCAGGAGGAGACAATGAGAGTGGTTCTGGTAGTGGTTCC	ATGTGATAATGCGACGGTCAAAAATATTGACAGCATGCCTCGGGGGGGGGGGGATGGCGAACTTAATATGCGCACAATTACCAATTTGAGAGACCTGTGC					nucleolus	n	n	cell line generated	V4286_20190109 C6	ATATTAACTACAGTTTCTTGCTCGAAGGGTCCGGCACCTTAAGGTACATTAGCGTAGTAAGGTTGTTGGATTTACCGCGAGTATAATGCAGACCTGCTGC	GGGGTGCTCAAAACTGGATCCCGCTCACATAGTCCTTGATGTAGCGTGTACTTGAAAGGAACATCCTTCTTTATCACCATACTACCCGATCCTGATCC					nucleolus[strong]	n	n
Tb927.11.13060	Tb11.01.4630,Tb11.01.4630:mRNA,Tb11.01.4630:pep				cell line generated	R4210_20180222 F5	CCCTACGGTCACTGGAAATGAATGATGTCATAGGGCAACTCCGAGGTAATTTGAAGCGGATCAGCACTGGCCTTCGCAAAGGTTCTGGTAGTGGTTCC	GGAGTAGAATGCACAGGGACGCGGAGCTTATCGAACGTAAAGGACGCTTGAACACGTATATGCCAACCAGTACGCACGGGCCAATTTGAGAGACCTGTGC					cytoplasm	n	n	cell line generated	V4286_20190109 C4	CCCTCATCTGATTGAAGGGAGGAGGATCTCGGGGCAAGACGGCTGGCGGGGGAAGTGACCTTTGGCCTCACAAGCGGACAGTATAATGCAGACCTGCTGC	AACCGGAGACCCTGAAGCTCAGTCCGCATTTCCTCCACAGAAGCGCGAACATCAAGCGCCGTCATGCGCTGTTTCACCATACTACCCGATCCTGATCC					cytoplasm	y	y
Tb927.8.8270	Tb08.28A12.290				tagging attempted	R4220_20180417 G2	CAGTGCTCCGTGACATGCTGCAGAAACTTTTTCATGAGATGGATTCGGCCCGACAACATGTGAGGGTCGTGGGGGATGAAGGTTCTGGTAGTGGTTCC	ACTTAACAATTTCTTTTTTTTTCTGTTTCTGTTTCTCTTTTTCTTTTTTTCTTTTTTGCCCCCCTCACTTTCTTTAGATGCCAATTTGAGAGACCTGTGC								tagging attempted	V4286_20190109 C2	GACACACACGTAAGGGATACATATTAGTCCCGTTTGTCTTACTTTTGTTCCTCCCTTCTCACCTTTGCAGCTCACTTTTAGTATAATGCAGACCTGCTGC	GTGGCACATATCCCTGTCATTCCCGTGGATGTATAACACGGCATCGGCAGCTGCTGCCGAGCCACCCGCTTGTGAGACATACTACCCGATCCTGATCC
Tb927.5.1870	Tb05.1P6.630				cell line generated	R4214_20180530 G4	CAACAGGAGTGATGGACGCGGATGAGGAGGAGGAGGAAGAGGACGAAGGTGAAGGTGAAGGTGAGGCAACCATCAAACGGGGTTCTGGTAGTGGTTCC	AAACGCGTTGTTTCACACACGCAAAGACCAAAGCACCCACTACTCCATTCTGCCTAATTCATGCTCGGTCTACCCTTCGCCCAATTTGAGAGACCTGTGC					nucleoplasm[strong],cytoplasm	y	n	cell line generated	V4286_20190109 B12	ACTCAGGGTAGGCTACTCTGCAAAGCAGAGCAGGACATAGCTGCAGTCCCCGGTGGTTGCACCGGAGTTTACGTTTCGGAGTATAATGCAGACCTGCTGC	CCCTCCTCTGCAGGGGCAGTAGAAAGCACGCATGGTTCCTTTTTTTTCCTGTGATGGATCTGACGCAAACATGAAAGCATACTACCCGATCCTGATCC					cytoplasm[weak,points]	y	y
Tb927.5.3500	Tb05.6E7.160				cell line generated	R4214_20180530 H6	ATGCGGCCTATCTGTTGTACTTTCTGGCGGTGGAAGCAACCGAAGATGAGTTGCGTGTTTATTTCCTACATGACTGCGTTGGTTCTGGTAGTGGTTCC	GAGGTTCACAATGTCGATGGGAGAAAATACATGCACACACTGCTGGCTAGGTTAAGTCAAGCAGTTCAAATGGATTAGCGCCAATTTGAGAGACCTGTGC					cytoplasm,flagellar cytoplasm,nuclear lumen	y	y	cell line generated	V4286_20190109 B8	CATTAGTTTCAATTGTGTGCTTTATGTTCTGAAATTGGTATCAGTAGTAAAATTGGTAGAAGCTTTTTGTCCTGTTAACAGTATAATGCAGACCTGCTGC	ATTGGCAGTACGCCGATGGAAGGGTGGAAGAAAGCGCCTTCTTCCTGCAACATAAGTTGGATAAGCGACACGCTCTCCATACTACCCGATCCTGATCC					cytoplasm[weak,reticulated]	y	y
Tb927.7.4700	Tb07.26A24.470				cell line generated	L3953_20170222 C6	ATCACATGGATATGTGCGGCAACAAACTTATTACTTCTTCGCTAGACGATCATCTTAAACTGTGGTCCGTGAATGAGGATGGTTCTGGTAGTGGTTCC	CCCCCCCCTGCTCATTTCAGCCAGCATTTGCCGCTGCTGCCCCACCCCTACTTCCACCTTCCTTAATATATCTTTCACAACCAATTTGAGAGACCTGTGC					microtubule quartet,hook complex,cytoplasm	n	n	cell line generated	V4286_20190109 B6	ATAGTTTTAATTCGTCATTTCAACGGAAAAGAATTAATAAAAAAAAAGATAGAAAGGCAGCACACAGCTTTCTTCAACAAGTATAATGCAGACCTGCTGC	TCTTTGGGTCGGTTTTCGGGGCGACCCTCATAAACAACGGGTTTACCGCCTATGACGAAGCGTAGCTTCTCCTTGCTCATACTACCCGATCCTGATCC					hook complex[75%],microtubule quartet[cell cycle dependent]	n	n
Tb927.4.5390	Tb04.24M18.200				tagging attempted	R4214_20180530 E12	AGGGTATGTGGTTTCAGGCTGTATCACATGGGGACATGGAAATGTGGGTTCACGCGATTCAACGTGGTATAGGTGTCGCCGGTTCTGGTAGTGGTTCC	TAATAATTGAAAGAATAAAAATATGTATTCACAGCAATAAAAAAATAATTAAAACAATCGTTAAGCAAGCGAAAGCACGTCCAATTTGAGAGACCTGTGC								tagging attempted	V4286_20190109 B4	GCTGCTTGCAATTTCCCTGTGGTAACCAACCCTTGGGCGCTCAGTCCACCGTCAGCGGCCATCATTATGTAGAGTTTCGAGTATAATGCAGACCTGCTGC	CCTACAATCCCTTTGTTCAGGTATTTACACCGACCACCGCTGCCGTCGGTTCCAAGGATCGTCGAGAACGGTTCGGCCATACTACCCGATCCTGATCC
Tb927.8.4530	Tb08.29H22.1000				tagging attempted	R4220_20180417 B4	AGGAACAATACACGGAGTTGCGACGTGCGTTTGAATTGCATAAACGGGAAGGCGTTCGGAGGATTCTTGCGCATACTCCAGGTTCTGGTAGTGGTTCC	AATAACAACAATACTCAAATGGATGCAAAGATTTTTTTCAAAAAAATAAAAAAGATATATAACTCCGACAACGTTTACAACCAATTTGAGAGACCTGTGC								cell line generated	V4286_20190109 B2	TCTCAGACAGCAGACAGCACCGTAACTCACCCTCCGCGGTGTGAAGCGCTGGAACTGCTTCAGATTCCTCCCGCCCAAGAGTATAATGCAGACCTGCTGC	CAAATTGTTGTGGAAGGAGCACGGTAAAGTGAAGTTCGGTCCTGCCAGTGTAACCCCCCAAGCATTTTGTCATTCATCATACTACCCGATCCTGATCC					endocytic,cytoplasm	y	y
Tb927.3.2940	Tb03.27C5.390				tagging attempted	V1677_20180101 C9	AGCTCCGTAACGTGAGGGAACTGTTGGACGTTTTTCTCACATCTGTGGAGCGCATGTGCCTCTCCGCAGCCATTGAAAAAGGTTCTGGTAGTGGTTCC	CAACAAAAAAAAAATAATCAAAATTCAGAGCTCCATGAAGGGGAAAAAATTTTTCAAAAAAAATAATAATAATATAAACCCCAATTTGAGAGACCTGTGC								tagging attempted	V4286_20190109 A12	AAAGAAGAAAGGAAGAAAAAGTGCGTGAGGGAAGCAAAAAAGAAAAAAAGGGGAAAGAAGGAAGAGGAAAATTACATCTAGTATAATGCAGACCTGCTGC	CGCCGCCGTCGCCGGACTGGACGGCAGTCCACTTGAGCTTCATAATCATCGTTGGAAAGTTTAAAAAGTGTACGAGGCATACTACCCGATCCTGATCC
Tb927.11.14280	Tb11.01.5890,Tb11.01.5890:mRNA,Tb11.01.5890:pep				cell line generated	R4210_20180222 G12	ACGTCGTGCGCATTGTTGGCACGAGCTATGGTGTTCGCGGCATGGAGCCAGCTGTGGTTGAAAAACTACTTAGCCAACTAGGTTCTGGTAGTGGTTCC	ACTACAGACCTCTTACCTTTCCAATGTAATGGAAGGGAGAAAGAAAGGGGGAAAAAAAAGCACTGTGCCAAGTGCCTTTCCCAATTTGAGAGACCTGTGC					cytoplasm[75%],cytoplasm[reticulated,weak,75%],flagellar cytoplasm[75%],nuclear lumen[75%]	n	n	cell line generated	V4286_20190109 A10	GCGCTGTCGGAAGAGACACAGAGAAGCAACAACAAAAAAAAAAGAAGGGGAGAGATCAAATTGCCTTTGAGTCACCAAAAGTATAATGCAGACCTGCTGC	TCACCAAAATGCTCTCGCAGAACGTTTGCGCGAAATGCGGAACTTGTTCCAATAATCATGGTACGAATCTCTTCAGCCATACTACCCGATCCTGATCC					nucleoplasm,cytoplasm	n	n
Tb927.3.2260	Tb03.48O8.680				tagging attempted	V1677_20180101 C3	AAAACTTGGCACCACGTTACGAAGCTCGGCCAAAGGGGTATTTTGGGAGGACATATTATAGTGGGATGAAGCAGAGTTCAGGTTCTGGTAGTGGTTCC	TCGTCATAATCCTCTTTTACGAAGATAATCGAAATAAATCCCAATAATAACAATTCGGTGCCACAGTAAAATCAGACAGTCCAATTTGAGAGACCTGTGC								cell line generated	V4286_20190109 A8	TCATTAAAAAGAAAAAACCTGCCTTTTTTAATTTTCACTCGCTTTCACAAAAGTTTGTTATCGGGCTGTCTGCCGGCAGAGTATAATGCAGACCTGCTGC	CGTTTTCGGGCTTCAAACGCCTCCTGCTGGTAGTGTCCAAGAAGTCCTGCCTTCAACAGAGAAAGGGCGCCGCGCCTCATACTACCCGATCCTGATCC					endocytic	y	y
Tb927.11.14230	Tb11.01.5840,Tb11.01.5840:mRNA,Tb11.01.5840:pep				cell line generated	A1689_20160303 B4	TGGATGTTGTTAAAGCGGTGCTGGAGGTGACGGAGATGAACCTTTCTGAGACCCGCGTACAGCTTCATGCCATTATGTCGGGTTCTGGTAGTGGTTCC	AGCGCTATTGTACGTAACATACCAACCAATTCCACTTCTCACAACACGTTCGCGCATATCCCAATAGAGTTGCTTCTCCACCAATTTGAGAGACCTGTGC					endocytic,cytoplasm[weak]	n	n	cell line generated	V4286_20190109 A6	ACAGTTAAGTTTTAGGGCCCAGTCTATACATATATATTTCTCTCTAGGTACAGTTTCTCCTTCTGTTTCTTCTGAGAAAAGTATAATGCAGACCTGCTGC	AGTGCTTCCGCCGCTAGTGCGCTATAGTGCCTCTTGAGGACATCGAGTTTTGTGTAAGCCCGCAACTCCCTATCATTCATACTACCCGATCCTGATCC					endocytic	n	n
Tb927.8.3200	Tb08.28L1.170				tagging attempted	R4218_20190110 H7	TATTGGAGGAAGCCCCACTTACAAAACCAACCCCACTAGTCCGTAAAACGGTTGTTTTCGTGCCGGAACCACAGCGTGGCGGTTCTGGTAGTGGTTCC	GAGATAAAACGGTAGTCGCACACGTAGCCACACATAACATCCCAATAAAAAAAACTACCTAGCTCGTTCCCCGACATACGCCAATTTGAGAGACCTGTGC								cell line generated	V4286_20190109 G3	GAAGTAATAGTAAAAAAAGAGTTTTACTCAGGTGAAAAAGGAGGCGACAAAAGTGAAGATCCGGGTGGCAGACTGTGCGAGTATAATGCAGACCTGCTGC	GCTCTGGAAAAATCCTTCAAGTTAATGCCAGCATTTTGTAGCAAGGACAGTGCCCCAGGACTAAGACCAGTGGTAACCATACTACCCGATCCTGATCC					cytoplasm[reticulated,weak]	y	y
Tb927.4.4860	Tb04.3M17.50				not attempted											cell line generated	V4286_20190109 G1	CGCTGTTTGCTCCCTTTTTCTTTTGCGTATGCACGTAAGTGCGCAAGCAAGGCAAACACTCTGTTATCATTGTTGTTGGAGTATAATGCAGACCTGCTGC	TCGCAGGAGCCGAAAGGAGATGTGACATCTGCCTTGTTTATCTGTTCCCTGTCTGTTGTGGGGACCACTGCGGACGCCATACTACCCGATCCTGATCC					endocytic	n	n
Tb927.7.2000	Tb07.43M14.440				not attempted											tagging attempted	V4286_20190109 F11	ACACAAACACACACACACACACATATGTGCAGAAAGTAACACAATATTACCTATTTAAAGTTATTATTTTGAGATAGGAAGTATAATGCAGACCTGCTGC	TGCACTTCACCTTGTGCACGATTAAACCGTTCGTTAAACACATTCTGAGTATTTCCCATATTGCCGTTGTTTTGAATCATACTACCCGATCCTGATCC
Tb927.11.580	Tb11.03.0500,Tb11.03.0500:mRNA,Tb11.03.0500:pep				cell line generated	R4212_20170320 E10	TTGCACTGTTCGACAGGGACCTGGTTAGCACAGAACTTAAGAATGGCCGGAAACCAACTATCCTTTTCTATGAAAACGACGGTTCTGGTAGTGGTTCC	ACACAACACGCCAGTCTCACCTAGTGCAACAGCATGATGTGTTTTTTTCTCCTCTCTTCTGCGCTGTTTCCCTCTCCACCCCAATTTGAGAGACCTGTGC					cytoplasm,flagellar cytoplasm	n	n	tagging attempted	V4286_20190109 F9	TCTCTTTGCTTTTGTGTTCCTTCTTTTCTTCCTGTTTTCCCCCACGATGGAGTCAGTTCTTAGTTGCAACTGGCGCAGCAGTATAATGCAGACCTGCTGC	AAGCCGTAGTGACATGGCTCCGGCGCACCACATCGGTAGATGCGCTCCTCGACGTACCCAAAATTTGACGGTACTATCATACTACCCGATCCTGATCC
Tb927.7.6270	Tb07.2F2.590				tagging attempted	V1677_20180101 E11	TTCCGTCGTTTGTCAAGTCATATGAGGTCACGCGGCAGTTGGCACTATTGGCCACGAAGCTACCCAAGCTGCGGAAACGGGGTTCTGGTAGTGGTTCC	TGTATATATATATATATATATATATATACAAATGAACGGAAGGCATGTAGGGGAACTAAAAAAGAAACTAATGGCGGTCTCCAATTTGAGAGACCTGTGC								cell line generated	V4286_20190109 F7	TTGTTGCAACCGCTGTGCCAGAACGTATATTGGAATCTTCACTCTCTGATAAATCGAGCCACCACCGAAATTATTGGCCAGTATAATGCAGACCTGCTGC	GAGGCGTTGCTTTGACTGCTTATGGCAGAGTATCGCATGAAGCGATTCACAAGCCGCTGCTCAATGGTCTCTGCTGGCATACTACCCGATCCTGATCC					nucleoplasm,cytoplasm,flagellar cytoplasm	n	n
Tb927.9.11540	Tb09.211.2700,Tb09.211.2700:mRNA,Tb09.211.2700:pep,chr9contig211.tmp0309				cell line generated	R4222_20180417 A3	TTCAGAACGCAGCCCTAAAAAAGAAAATGTATCGCTCGACGCGGCAGCACGCGCCGTTGAAGGGAACCCGCCCAATGCGAGGTTCTGGTAGTGGTTCC	TTCGCTCTCCTTCGTCGTCGATCGCCTGCCTCCTTATTTATATGCTTCAGTATTCGTAAAAAAAAAACTTAAAATGTTTCCCAATTTGAGAGACCTGTGC					cortical cytoskeleton[posterior,strong],flagellum attachment zone	n	n	cell line generated	V4286_20190109 F5	GGGGAAAGTTGAAGGTGACTGAAAAATAAGGAAACAACCCAATAGAACGTTATTTGTTTAAAACAGTAAACCGAAGGATAGTATAATGCAGACCTGCTGC	TGGCATGTGTACTTGTCAATGACGTCATTCAGACGTTCCAACTCCACTTGAGCATCCGAATCGGCGCTAACGTCAGCCATACTACCCGATCCTGATCC					cortical cytoskeleton[posterior]	n	n
Tb927.5.4130	Tb05.45E22.430				tagging attempted	R4216_20180417 A7	TGCCGACTAGGGTGAAGAGGCTTGTCGTCAAAATGCATCTTGAGGATTCTTTCCGTTGGTGGGATAACAACCAGAAGTGTGGTTCTGGTAGTGGTTCC	CAGATGCAAAAGTACTAGAACCACCTCTCAATCGGATAAAAAGGGCTTAATCATACAAAAAATCAGGTAAGGGCAACACACCAATTTGAGAGACCTGTGC								cell line generated	V4286_20190109 F3	CACTTGTCACTTCCTTACGGCGTAGACTTCGCAGTGTTCTCCTTAGTGGAAGGGTGAATAACGCTTGTGGGCTGCAGCAAGTATAATGCAGACCTGCTGC	CAGCGAAGTGGAATAACTTTTGTTTGTCCGACGCCTCGTGTCTGAAAGACGGTCCCAATACGAGTATTGGGGTGCAGCATACTACCCGATCCTGATCC					mitochondrion	y	y
Tb927.11.8240	Tb11.01.0310,Tb11.01.0310:mRNA,Tb11.01.0310:pep				cell line generated	L3947_20170426 B2	TGATTCGAGCGGATGCAATTGAATATATTGCCGAAGGCGAGCAAATGGCTGTGGATCGATTGACTACAACATATTTTGTGGGTTCTGGTAGTGGTTCC	CTTTAACACATCATAAAACAAAGTTCCCACGAAGCACGTGCCGGCACCCACTGGAGTTAAACGCAGTTTGTTTTCACCAACCAATTTGAGAGACCTGTGC					cytoplasm[points,weak]	y	y	tagging attempted	V4286_20190109 F1	GAGGTGGACGGAGGTGAGGCGCTAGGACTAATAGTGGCGCCTGATATATTGTGCGACATTCGGTGTATGTTAGAAGGGCAGTATAATGCAGACCTGCTGC	TAGTCACTGATCGATGGAGGTGGCGGACGGTCGTCAACGTCCGCCGCCTCAAATGACGGAAGCTCCGGAACATCAGACATACTACCCGATCCTGATCC
Tb927.9.8580	Tb09.211.0460,Tb09.211.0460:mRNA,Tb09.211.0460:pep,chr9contig211.tmp0058c				tagging attempted	R4224_20180401 C8	TCGCCTTCTATAATGTGCTTCCTCACATCACAGAGTCCCACCTAAAGGAAGTGTACGCGCTGTTTGAGGGCGTTAGTGAGGGTTCTGGTAGTGGTTCC	TCGACCGGCCACCGGAGTATATATGTAGGGATATACGGCAAAAGCCTTTCACTGAGGCTACCACCCCTAGAGAAAATTGCCCAATTTGAGAGACCTGTGC								tagging attempted	V4286_20190109 E9	GCGTCTTTACCCTAAGGCAGAAGGAGAGAAGTGAAGGAAGGAGGCAACAGGCCGAGAATTGTGATAGTTATTGTGCAGCAGTATAATGCAGACCTGCTGC	GCGCGTTCCTCCAACGAGAGTACAGGATGAACTTCCATCGGAGTTGATGCACTAGGCGTGGTCCAAAACCATGACACCATACTACCCGATCCTGATCC
Tb927.10.1530	TRYP_x-70a06.p2kb545_878,Tb10.70.6410				cell line generated	L3939_20170427 D11	TACTCCACGCTGCCACGCGGACGCTACACCACCACAAACTACGTATTGTACCACCCATTAGTAAAGCTCAACCGTGTTTGGGTTCTGGTAGTGGTTCC	CACTAACCAGCGCCTTAGCAACTAGAACACAAACACACATAAACACATACAAGGCTGCTAGCACGTAGAGGGTCAGTACTCCAATTTGAGAGACCTGTGC					cytoplasm[reticulated,points,weak],basal body[50%],pro-basal body[50%]	y	n	cell line generated	V4286_20190109 E7	TTTTTTTCTTTTTCCGCTTTCACTTCTTTATGCTTCATTGTACGTAGTCCTGTATTTTTTTCTTTTTGAGTTACGCTAGAGTATAATGCAGACCTGCTGC	CAGAATTTTGCATCGCGCTCAAAGTCTGTCAACAGAGGTCCAAAATCCCCTGCTCGCCCAACACCAGAAACGCCACTCATACTACCCGATCCTGATCC					basal body[75%],pro-basal body[75%],cytoplasm[weak,reticulated]	y	n
Tb927.8.4690	Tb08.4A8.310				cell line generated	L3953_20170222 G9	GTGTGAGGTTGGGCGAGGTCAAGGCGGAGGGGAAGCCGACCATCGCATCGCTTCCCGGGGGCGTTTCGTCGCGGTTTAAAGGTTCTGGTAGTGGTTCC	GTTCATCTGGGGACTGGTTGCCACACCTTGTTAAGCGCCCTTACGCATAGCAGCACCAAATAAATAATGTAAGCACGCACCCAATTTGAGAGACCTGTGC					mitochondrion,kinetoplast[region,strong,25%]	n	n	tagging attempted	V4286_20190109 E5	AGACAGTCGCTGTTGCTTATGTCGTCGTCAATTTACTTCGTTTTTTTTTGTTCTTACTCACATTTTCACTGGGAGCAGCAGTATAATGCAGACCTGCTGC	CGGTTATTCGCGGTGGTGAGTGCTTTGCTAACGCTTTGGCTAGCGTGGCGAGTGACAATAGTCTTGATTTTATCGAGCATACTACCCGATCCTGATCC
Tb927.6.1190	Tb06.3A7.690				cell line generated	R4216_20180417 B9	GTGCGCAGTACATTTGCAACAAATGTCCCGTACCTTCTTGCAGTGAACATGTGATGGAGACATTTGAGGCATATACATTGGGTTCTGGTAGTGGTTCC	TTTACTTTGAACTATATCCTTTTTCGTTTTCGGTGTTGAAGGAGAGACAGCAGCGTCGTTACAACACGCACCGTCCTCCTCCAATTTGAGAGACCTGTGC					cell tip[posterior],basal body,pro-basal body,cytoplasm[weak]	n	n	cell line generated	V4286_20190109 E3	TCAAACGATAAAATTGATAAGCACAGAGGCAAGGGAGGAAGTATAGGTTGTGTAAGACGGCTGTCGTACCTTGCCACATAGTATAATGCAGACCTGCTGC	TGAAGTTTCTTGAGCATGTCGTACGGTGGCGCCGGTATATGCTCATCTAACAAATAGTCGGTCTGAGGTGTAGCGGCCATACTACCCGATCCTGATCC					endocytic,cytoplasm[weak]	y	y
Tb927.6.250	Tb06.28F21.750				tagging attempted	R4216_20180417 C12	GGTGGGCCGGTTATGCCCAGAAGTTGCGAAAGGGTGTGGGGCAGGTGAAGCACACGCTTTCAGCAATTCCTTGCCGTAACGGTTCTGGTAGTGGTTCC	AGACTGCTCTCGTAAATTGAACAACAGTGGACCCGTTTGCTGAAAAAGAAATGGTAAATCAATATGTTATGTTAAGGATTCCAATTTGAGAGACCTGTGC								cell line generated	V4286_20190109 E1	GAAATTACAAACCCTTGAAGGAAACCCGCTCCCAAATGCTTTACGTATGCGTTGGTAACACGCCACGGCCAAGCACGTCAGTATAATGCAGACCTGCTGC	TATTTCCCTCCAGCAATGTTTTGTTCACGAGGCGCGTTCCACTTGCCGAAACATCGAAATGTGTATTTCATTCTTTTCATACTACCCGATCCTGATCC					cytoplasm[weak,reticulated]	y	y
Tb927.8.5290	Tb08.5H5.350				cell line generated	L3953_20170222 H3	GGGAAGAACATGTGGATCCCAAGAGCGGGCGTGTGTTTTACGTCAATCATCAAACACGTGAGACAACTTGGACACGTCCTGGTTCTGGTAGTGGTTCC	GCAGCCGCCACTCCTACGCATTTTGCTCTCACATCGTACAGGCATCTTTTACAGATATATGTCACTCTGTCGCGAATTCTCCAATTTGAGAGACCTGTGC					endocytic	n	n	tagging attempted	V4286_20190109 D11	TAGGTTAGTTATAGTGCGACTTGTTCAGGTCGGTTTTGCTTGACTGTATTGCCACTGGAAGTGGCAAAAAGAAAAAATTAGTATAATGCAGACCTGCTGC	ACCTCGTACACGGCGGCCTCCGACGTGGGCTCCATTCCGGAGAGAAGGTAGTCTCCATCGATGATAAGATAAAGGAACATACTACCCGATCCTGATCC
Tb927.3.2780	Tb03.27C5.110				cell line generated	L3949_20170412 F12	GCGTTTCCGATGACGGTGTGGCGTTGCATTTGCAGGCTCTCTGGCACGCTGTTGAGGTGGGCTACGCATCATCGGCGGTGGGTTCTGGTAGTGGTTCC	AAAACAAAAAAGAAAAGAACAAAAGAACAAAAAAACAAAAAAGAAGAGGATTTAAAAAAAAAACTAGACATAAATGTACCCCAATTTGAGAGACCTGTGC					cytoplasm[points],flagellar cytoplasm,nuclear lumen	y	y	cell line generated	V4286_20190109 D9	TACGTGTTGATGTGTATTACAGCGCAGGTGGACGCAATCCGAAGGGACATTACATCTACACCGCCTGGGTGGTGGTTGGAGTATAATGCAGACCTGCTGC	CCCGTATCTGAGCTTTTAACTTTTACCTCTACCCCACCGCCGGGATCTTTTTGTTGCGGCGCTGGCGAGAACACATACATACTACCCGATCCTGATCC					nucleoplasm	n	n
Tb927.10.3580	TRYP_x-70a06.p2kb545_513,Tb10.70.3840				cell line generated	L3939_20170427 H9	GCCACAAACGCGGTTACGCGGACGAAGCGGCATTTGCCAAGGACGACACAGAAGAAAAAGTGCAACTCCGGTTTACGCAGGGTTCTGGTAGTGGTTCC	CCTCACATTGCAACATGCAAGTCATTAGTCAAAAGTTTCCCTTTAAGAGACAAACATGCGCATGTACGGAGTCGTGAGGCCCAATTTGAGAGACCTGTGC					mitochondrion	n	n	cell line generated	V4286_20190109 D7	TGGCAACTGCACACGGTCTAGGAATAAGGAAAAGCCACTTGTCCCACCCTGTTCACTTTTCTTCCTCTCGATTTGCGCCAGTATAATGCAGACCTGCTGC	GCAATCTCGCGGTAGGAGCTCTCCAAAAGTAGCCGATGCTTCAGAGCACCTATTAAGTTGTTCGTATAGCGAAACGACATACTACCCGATCCTGATCC					endocytic,cytoplasm[weak]	y	y
Tb927.11.940	Tb11.03.0180,Tb11.03.0180:mRNA,Tb11.03.0180:pep				cell line generated	L3947_20170426 C3	GAGGGGATGTGAGTCTCGCTTCGGAGCAGATGCCGGATGAGAGGCGGAGGGAATTAGTTGCGCTGGCACTGGGAGGGCGGGGTTCTGGTAGTGGTTCC	GACTGACCACGCCCCAAGCCCCACCCCCCAACAAGCACACACGCACATAAGGCGGCTACGGAGTGAATCACGCTTCAACGCCAATTTGAGAGACCTGTGC					mitochondrion,kinetoplast[region,strong]	n	n	cell line generated	V4286_20190109 D5	TGCTGGTGTGAGGTGAGTGTGGTATTCAACTTTTTTTTCCCCCTTGAATTTGAAGGATCGCTTGTTTTATCGGTTCCGCAGTATAATGCAGACCTGCTGC	TGAGACTCCCAATCTTCAACGCACTTACCGGTGAGTGCACACATCGGCGCTGCCGTACGGAGTACCACAGCCCGTCTCATACTACCCGATCCTGATCC					endocytic,cytoplasm[weak]	y	y
Tb927.5.1750	Tb05.1P6.800				tagging attempted	R4214_20180320 G1	GAAATGGTCCAAAGCCCCTTCCGCTGACTGCAAAGGGACTTTACTTCCTTTACTTGTGGGACCAAGCGGTGTCTCGCAGCGGTTCTGGTAGTGGTTCC	AAAATAAAACGCATCAACCATAAAACTAGAGGCACAATTAGGGAGCCACAGTTCTCTACTCATGAATGAGTACAAAAATCCCAATTTGAGAGACCTGTGC								cell line generated	U8522_20161019 D6	AAAAGAGTCACAGCCGGTAGATAGTGCACGGTGTCAACGAGTTTGTGTGCGCGTGTGCGTGGTTTCTTCATTGCTCCTTAGTATAATGCAGACCTGCTGC	GCTTCCTGGCGGGCATTCTGCCGTAGCGCCGCGAGTGTCTCATCAAGGTTACGCAAACCTCGCGTACCCTTTGCGTACATACTACCCGATCCTGATCC					flagellum,cytoplasm[weak],basal body	n	n
Tb927.4.5090	Tb04.3M17.570				tagging attempted	R4214_20180530 E8	CTCTATCCTCTCCTTCTTTAACTGTTACCTCCACGTCATCCCTTTTTTTATTTTGGTTTCAACACCGGCGCGGCTACGGCGGTTCTGGTAGTGGTTCC	ATAATGCACATCAACCTCGTGAGTATGCACGGCCCCGTGGCACCGCTAAAGGGACTACGAGCGGTGGAGGGAAAGTGGGGCCAATTTGAGAGACCTGTGC								tagging attempted	V4286_20190109 D1	AGGAACTGGAAGATGATTCACCACAGATTTTGGTGGGACTAAACAAGTCCTGCCTCTTAGAATTACCCTCTGTTTTGGTAGTATAATGCAGACCTGCTGC	GAAAGCGCCTCGCGGGGAGGCAAAAATTGGCGGGGTTCCTTTCCGTTTGACTCCGAAGGGGAGGCCCAAAAAGAGTACATACTACCCGATCCTGATCC
Tb927.10.12390	Tb10.389.1340				cell line generated	L3939_20170427 A5	CGGCATTTGAGGAGATTGAGAGACGACGGCAGCAGGAAGCCGCAGCAAAGGCCGCTGCGGACGATGCTATGCCGTTAGTAGGTTCTGGTAGTGGTTCC	AAAAAAGAAAGTTAGGGGACCGGGAAGGAAAAAAAGGAGTAAAGAACCAGGTCACTCCTGAATATGTACATGGTAGAGATCCAATTTGAGAGACCTGTGC					axoneme[75%]	y	n	tagging attempted	V4286_20190109 C11	CACAGGATTTATTTTTGTTGTTTTGATAGCGTATTGTAGAGGAAGTGTGAAGATACAGATACGCAGCAGCGTCGCGGGAAGTATAATGCAGACCTGCTGC	AGCAGGTTGAACGTGACCTCCGCGTCATTGTACACTTCACTTGTCAACACACGGGGGTGGCGCCGCTGACGTTCTTCCATACTACCCGATCCTGATCC
Tb927.8.6770	Tb08.30K1.680				cell line generated	L3953_20170222 H10	CGCATGTATTAGGTGCATGTGGAAGCAAGGGGGAGCCACTCGTCTACATTATTACAGACGATGTGCAGCGAGTGTTTTGCGGTTCTGGTAGTGGTTCC	TTAACTTCTCACCTTCCGTACTGTTCTTGAGAAGGGGAGCGCGGATTTTCCTAAACCCGAGCTTCACTGCTGTTAACACACCAATTTGAGAGACCTGTGC					nucleolus[strong],cytoplasm[weak],nucleoplasm[weak]	n	n	tagging attempted	V4286_20190109 C9	AAGGAATAGCTGAGGCTGTCACCCAGACAGGTAATCGCAGCAGGGAGGAGAAGGGTGTGACGTAACCAAGTTAAAGGGGAGTATAATGCAGACCTGCTGC	ACCGTATCAATATCATCACCCGTACGGATTGGGATGGGCTTCATGCCACCCTTTGGTACCCACGAAAGGGACGTAAGCATACTACCCGATCCTGATCC
Tb927.11.6910	Tb11.02.4750,Tb11.02.4750:mRNA,Tb11.02.4750:pep				tagging attempted	V1123_20180801 E9	CGAGGGCTTCCGTTTCTGGTGCCGCATCGCAATGTTTTGGACGTGAGAGTGAGGAAAGGGCGGAAGCAACACCTGCCGTTGGTTCTGGTAGTGGTTCC	CTCCCAATATTAAAAGATAAGGTGTAATTAACATGCAAACAACCAAGGAAGTAGACCTCCATCGAGGACATGTGGAGGTGCCAATTTGAGAGACCTGTGC								cell line generated	V4286_20190109 C7	GCTGCCACACGTCCAATTTTCTTTAACTTGTATTATGCAGACTGGGTAGTGAAGGAGTAAGAGATAGCTGAGGCACCGAAGTATAATGCAGACCTGCTGC	AACTGCATCTGAGGGCCTCCGGCAATAACTTCCCATGAGCGGAAAGACCTGGAAGGTACCGGGTGGTGTAGGATAGTCATACTACCCGATCCTGATCC					endocytic	y	y
Tb927.11.4590	TRYP_xi-1013a02.q1k_30,Tb11.02.2190,Tb11.02.2190:mRNA,Tb11.02.2190:pep				cell line generated	L3945_20170418 B12	CCCTTGAAATGTTTTTGAGCCTTTACGGCAAGGAATCGTTCCAACTCCAATGCGCGGAGCGGCTGCTCGCTGAAGTATCGGGTTCTGGTAGTGGTTCC	TTTAAACCAATGTACGCATGTATGGATTTATATAATTGTGTTTGTTCTATGCTTATGACTCCGCAACGTATGGCAGGCCCCCAATTTGAGAGACCTGTGC					basal body,cytoplasm[weak,reticulated]	y	n	tagging attempted	V1115_210180807 H2	CCCACTTGGCTTTCCATCTTTCTTTGGATCCTCTTCAAAATGGTCGAACGAAAAGAAAGGAAGTGGGAACCCGCGACTGAGTATAATGCAGACCTGCTGC	GCCGCCTGTCGGGCGGTACATAACTCACCCGACTCGTAGTGAGCGAGTGCATCCCGCAGGAAGACCAACACTGATGGCATACTACCCGATCCTGATCC
Tb927.8.5140	Tb08.5H5.570				tagging attempted	R4220_20180417 B12	CCCGCGTATACGTGCGTTGTCTGAATGAAGATGTGCTTCTCGAGTCACCATCAGAAGAAGGAACAGAAGGGGAAGGGGCGGGTTCTGGTAGTGGTTCC	TAAACCCACAACTCATTTGTAGAACCTGCAAGCCATCATTAAAAAAAAACACAAGAAAACAAGAAAACAAGAAAACAAAACCAATTTGAGAGACCTGTGC								cell line generated	V4286_20190109 C3	TCGCTTGCGTTTGACAGTTTGTTACTGTTCTCTGCAGTTTCAATAGGGGAGTTGTTGGGCTGCTGTACGCGTAAGGAAAAGTATAATGCAGACCTGCTGC	TTATTCCCATTACCAATGCCAGAGTTGTTCTTATGAACTCCCATCATAGTGTTATTTGCAACAACGTTAGATAACGACATACTACCCGATCCTGATCC					endocytic,cytoplasm[weak]	y	y
Tb927.11.1040	Tb11.03.0060,Tb11.03.0060:mRNA,Tb11.03.0060:pep				cell line generated	R4210_20180222 B6	CACCAAATTTCGAGGTGATGCTGAAGGACTCACTCAAGAGGATTGCTGAGTACCATGGTAGAAAGTACCGTTTGAAGGAGGGTTCTGGTAGTGGTTCC	TGCCTAGTGAGGCCCTCAATTCCTACTGATATCTTTTTTTGGTTTTCAGCACCCGCTTTTATTACCACTGCAATAAAAGCCCAATTTGAGAGACCTGTGC					nucleoplasm[point],nucleoplasm	n	n	cell line generated	V4286_20190109 C1	CTGCGCTTGTTGGTTGGTGGGGGTAGCGGACCTGCTTAATAGAGGTAGCGATTTTAAAGGGAGGGGTGTGAGGCGTCTCAGTATAATGCAGACCTGCTGC	TTAGGGACGAGCAGTGCCACAGATTCTGACAAAGAGGAGGACTGCGTTGACGACGCCGAGACCGGCGGCGCAACTGACATACTACCCGATCCTGATCC					nucleoplasm,nucleoplasm[points]	n	n
Tb927.9.8410	Tb09.211.0330,Tb09.211.0330:mRNA,Tb09.211.0330:pep,chr9contig211.tmp0040c				tagging attempted	R4224_20180401 C2	CAAAGGACGAGAAACCGCTGGAACTTACGGATCCGCAATTGCAGGAGCTGAAGGGTCGGTACAAATCTTGGTTTGCCGCCGGTTCTGGTAGTGGTTCC	TTTCGGTTTGCTTTGCCATACTCGTCATTTATTTACACACACCTGCATACAGACCAAAAACGCACGCGGACATATGCTCCCCAATTTGAGAGACCTGTGC								cell line generated	V4286_20190109 B11	AAAGGGGAGGGGGTGCTGAGAGAGGGCGAGCAATAGTCCTTGCTTTCGTTGACGCAGAAAATCTGGCGGTTGACGAAATAGTATAATGCAGACCTGCTGC	TGTCTACTGGGCACAAGAGAAAATGTAGACGGTATTGCACGCCTGACGTACTGCTGGAACAAAGGACTCCGTTGCCTCATACTACCCGATCCTGATCC					cytoplasm[reticulated,weak]	y	y
Tb927.10.580	TRYP_x-70a06.p2kb545_1056,Tb10.70.7680				cell line generated	L3941_20170411 D2	ATGCTTGGAAGGCAATGGGCGCTGCGGAGAAGGAACCGTTCGACATTGAGGCGGCACAGCTTCGCGTGTCGCTGCAGAAAGGTTCTGGTAGTGGTTCC	CAACTTCAATATGGGCTCTGCATCTGTTTCTGTAATTCTGGCACTAATGAGCAAACAAACGTACGCAAGTGAAGGTAAAACCAATTTGAGAGACCTGTGC					endocytic,cytoplasm[points]	y	y	cell line generated	V1115_210180807 C9	TGCATTGATATATTTTCTTCGTTTCCTGCATTATAGCATTCGAAGGAGGCCACAGGAGGAAATTTACCACGAGCTTGTGAGTATAATGCAGACCTGCTGC	TCTGTGAAGGTGAAGCACCTGCCACCACACCCTGGACAACATGCGATTCGTTGACTACAAGAACCACACTGTAGAAGCATACTACCCGATCCTGATCC					cytoplasm[reticulated]	y	y
Tb927.4.610	Tb04.5E12.1140				cell line generated	R4214_20180530 F4	ATGAAGGTTGGAGTGCGCGCATTTTGCAGATCAGTTCGGCACTGACGGTTCCAACTTTTCCGCCGGAGGAGGGTTCTCAGGGTTCTGGTAGTGGTTCC	CCAGGAAACGTTTTCGGAAAGTTTATTGCGCAACTATATGCAGCATTCCACTACCCGCCTTCTTTTTTCTTTTATGATTCCCAATTTGAGAGACCTGTGC					cytoplasm[weak,75%,reticulated],endocytic[25%]	n	n	cell line generated	V4286_20190109 B7	TGTTTTTTCCTCACGCCAACCCATTTTTTTTCTTGTTCTCCCCTTGCCGCACTCTCATTCACAACTTGAACAAAGAGCAAGTATAATGCAGACCTGCTGC	ACCTTATCATTCTCAGCGAACACGCGCTCCGCATTTGCAACATAGAACTCCAGCGGTGGCTGAGCGGGGTTTTCGGACATACTACCCGATCCTGATCC					endocytic	n	n
Tb927.8.6820	Tb08.30K1.730				cell line generated	R4220_20180417 D11	ATAACAGGAATCCCCAGGATGATGGAATGGATATGCAACGTAAGGGTGCCGGTGGCAACGTGCCACAAGGATCGGTCGTTGGTTCTGGTAGTGGTTCC	TATAATGTTGTGAAACGATATGACCAAAACAACGACTTCAATAGCAAAGGGAAGACATAGGACATGAAAAGAAAAACGGGCCAATTTGAGAGACCTGTGC					kinetoplast[region,points]	n	n	cell line generated	V4286_20190109 B5	GTACAGGGATTGAGGGTATAGTTATTTAAGAAAAGCGGCATTGGGATCTTAAAGCTGTTGAGGGGAGGAGAGGAGACAAAGTATAATGCAGACCTGCTGC	CTATATCCGTCCTGCAAGCGTTTGAAACAGCCGAAGACGCCGGTGGCTGCAGGACAGCGAAGAGGGTAACATTTCCACATACTACCCGATCCTGATCC					cytoplasm[reticulated,weak]	y	y
Tb927.11.12090	Tb11.01.3910,Tb11.01.3910:mRNA,Tb11.01.3910:pep				cell line generated	R4210_20180222 E3	AGGGCGGCGTGAAGCGTCAGAGGTTGCCCGAAATTGAGGACGTTGGTGCTGTGGTTCCAGCCCCAAAACGGAAGCGTATAGGTTCTGGTAGTGGTTCC	GAAAGGCGGCAACAACAAAGAAAATGACATAATAGTACAAGTGGTAAAGAGATACAGAGGGGAAATATGCATGTATATTACCAATTTGAGAGACCTGTGC					nucleolus[strong],nucleoplasm	n	n	cell line generated	V4286_20190109 B3	TGGCGTTGCCTCCCTTTGTTGACGTGCATATTTATATGTTTCCTTTCTCTTATCCGTTTACTTTAGCTGGGCAGCGGCGAGTATAATGCAGACCTGCTGC	GCCTGGACTTCTTCTCGAATTTCCTTCACTTTAGCGTACAATTTGCTCCAGTTGGATGGTGGTTTAAATAGCTTGCCCATACTACCCGATCCTGATCC					nuclear lumen,cytoplasm[weak]	n	n
Tb927.9.6720	Tb09.160.4920,Tb09.160.4920:mRNA,Tb09.160.4920:pep,chr9contig160.tmp0378				cell line generated	R4222_20180417 G6	AGCTGCAAGTGTTGGAAGTGGACTCAGCGGGAACAGGAGGGGGATTGCAGCGTGTCATTTTACGAGTCGAATGCAAAAGGGGTTCTGGTAGTGGTTCC	GCTGGCGCAGAGATTTATTAAGTCTCTTGAGGCGTGCAGTGCCAGATTCTCTTATTCCTCCATTGCCGCTTCTTTCTGGCCCAATTTGAGAGACCTGTGC					cytoplasm[25%],cytoplasm[weak,75%],flagellar cytoplasm[25%],nuclear lumen[25%]	y	y	cell line generated	V4286_20190109 B1	CTACGCGTGCATTCATTCAGACCTAAAGGCACAAGTCTACAACAGTCGGCAAAAAGGAAGAATCGGCGACGGCAGCATTAGTATAATGCAGACCTGCTGC	AGGGTGTGTGTTGCCGACGTGGTCTGAATTGATTCCTCCACGTCACCGGAAAACGCGAAGCGAAATCCATCAGCCAGCATACTACCCGATCCTGATCC					nuclear lumen[strong],cytoplasm,flagellar cytoplasm	n	n
Tb927.6.580	Tb06.3D8.250				tagging attempted	R4216_20180417 F4	AGAAGCGAAAGCACCTCAAGGAGTATTGTGAGGCCACGGGAGCAAATGCTTTGGCCAATTTGCTGAGTGAAGATGTGCTTGGTTCTGGTAGTGGTTCC	AAGTTTACCACTCGACAGATGCATCCACTGTACACACGCCCCCCACTCTTGGTTATGGAACCGTTCGTGGCGGTGAGTCACCAATTTGAGAGACCTGTGC								cell line generated	V4286_20190109 A11	GGCGCCCAAACAGTTGTGAGACAGCAATTAAAGGAAAGAAGGGGGTGGGGGGGAGCGGCGGCATAGTGGCAGTGAAGGAAGTATAATGCAGACCTGCTGC	AGTTTAAGCATAAGTTCCTCCAAAAGTGCATTGTCCAACTGCGTGAATGAGTTAACGACACCCGACACGAGTTTTATCATACTACCCGATCCTGATCC					Golgi apparatus[75%]	y	n
Tb927.2.3780					cell line generated	L3947_20170426 H5	AATTGTTTAAGGATGAATTGACAGAGGATGACATTAATCTTTTGGCGACGTTAATAAAGGTACTGAAGGTGCCGCCTCGAGGTTCTGGTAGTGGTTCC	GAAACCCACCCACTGACAACCGCGGTTTATCCGAACTTCCGTTCGTCATATTCTCACTCATTTCCGCATCAGTGCTGGCTCCAATTTGAGAGACCTGTGC					cytoplasm	n	n	cell line generated	V4286_20190109 A9	ACCGACACCATTACACCCTTTACTTCATAGCACGCCACGCACCACCATCGGTCCAGCCGAAACATCGTTTTAACGGATAAGTATAATGCAGACCTGCTGC	TTTGCGATCATCGCGGCGGGAGGCCCGCCCTTGCGGGCGGGGGCGCCTTTTGGCGCTGCCTTTGGTCCTTTAGGCGGCATACTACCCGATCCTGATCC					cytoplasm[patchy]	n	n
Tb927.10.10720	Tb10.406.0170				cell line generated	L3937_20170504 G3	TTCTACTACTTCTTTCTGCAGTTGCCCTTCGGCGCGCACGCAGGCCTAGAGAGAGTCCGTTATATTTTCAGTACGAGTACGGTTCTGGTAGTGGTTCC	CGCTTTTTCCCTTCCACGGAGACACTCGGCTAACTATGCCACAAACTTACTTACAGTGCCAGCAAATGTTGGACCGTCAACCAATTTGAGAGACCTGTGC					endocytic	n	n	tagging attempted	V4286_20190109 A7	AGCTGTCGAGGTTGAAAGGCCACCTACACGTTGAAGAAAAGGTACTGAACGTGAGAGGGATAACGGAAAGGCGCGCAGCAGTATAATGCAGACCTGCTGC	TTCCTAAACGCGTACGCGTCTGGCCCCCGCACATAGCCTTGGGCCGGCTCGGTCTGATCAAGCAGTTTTCCTCCGGCCATACTACCCGATCCTGATCC
Tb927.8.4610	Tb08.4A8.220				tagging attempted	A1691_20160324 G8	GTGGTGCAGGGGGAGCTGGTAATGGTGTCAGGTTAGCCGGAAACGAAGGGCAAAAGGGCTCGAAGCGTGGTGGTTGCTGTGGTTCTGGTAGTGGTTCC	AAAAATACCGCTGAACCATCCGTTCCGTAATTCACTACCGTAACATATTACCTCTCACTAGTACGAACGAAGATCACATTCCAATTTGAGAGACCTGTGC								cell line generated	V4286_20190109 A5	CAACTTCCTCTTTGTTTTCTTCACTTTTCTCGTCACGTTTTTTTGTTCAATATGCCCGTTTGAAGAGTCCACTTCGCATAGTATAATGCAGACCTGCTGC	TTCCCAACGCCACTGTCGCCAATGACAATAATCTTGAATATGTAGTCGCAGTCCCCACCAGGGGAAGCTGCTGTGATCATACTACCCGATCCTGATCC					endocytic,flagellar pocket[25%]	n	n
Tb927.7.4900	Tb07.26A24.100				cell line generated	L3953_20170222 C8	AATTCCAAATTCGCCCTGGTGAAGGGGCTTTGCTTCTGAAGCGCATGATTTCTCAGCATTTATCAGGAGACAGGAAACGAGGTTCTGGTAGTGGTTCC	GGAATGAAGTCACGCTTCATGGACGTATTCTTCGGTTCATTTTCTCCCACCAACACCAACACCACTACCACCAACACTCCCCAATTTGAGAGACCTGTGC					cell tip[posterior],cytoplasm[points]	n	n	cell line generated	V4286_20190109 A3	AGGGTGAGCAAAGAAAAGGTGAGAGATTCTCAAATAAGAGAGATTCTGATAGCGAAACAGTTTATATATACGTGTAGACAGTATAATGCAGACCTGCTGC	GGAGGTGGAAAATCACGAAATGGGGTGATCACTGAGGGGTAGCGCTCCGCTACCCATCGAAAGAATTTTGGAACACCCATACTACCCGATCCTGATCC					cytoplasm[points],cell tip[posterior,25%]	n	n
Tb927.9.660	Tb09.142.0310,Tb09.142.0310:mRNA,Tb09.142.0310:pep				tagging attempted	V2648_20181412 F2	ACAAGGTGCATAACAACTTCACGTCGCTGCTGTTCGACATTGATGTTGCTGGTAATGTTACCACCGCTAATTCTTCCATCGGTTCTGGTAGTGGTTCC	CATGAGCGCGTGCGAACTCGCACAAAAGCATGTATGCTAAAACATCGGTGAAAAGGAGGAAATGTATATGAACGTATTTGCCAATTTGAGAGACCTGTGC								tagging attempted	V2764_20190108 E8	GCGACTACTGTGAATTTACCTCCTGTTGTGTAAAATCACTTATCCGTTACCACTACATGCCTGCAGTTTATTCGGTTCGAGTATAATGCAGACCTGCTGC	GAGAAAGCTAGGCATCGCTCAACAATAACCTTCATTTCCTTTAAAGCTGTACACAAAAAAATGTGGCACAGACATTTCATACTACCCGATCCTGATCC
Tb927.9.17380	3H15.20,Tb09.244.0660,Tb09.244.0660:pseudogenic_transcript,Tb09.244.0660:pseudogenic_transcript:pep,Tb927.2.6450,chr9contig244a01.tmp0066				tagging attempted	V2648_20181412 E12	AGACGCTAACAAAGACAAGTGTAACAAGGAAAAACAATGCAGTTATGACGACTCTGAAGACAGCAGCAAAAAGTGCAATTGGTTCTGGTAGTGGTTCC	TGCAATTCCCTGTTGTTGTTTCGGTTCCTCCAGTTTGAGATTGTGTCACAGTGACACCTTTTACCTTCGCTTTTTCCGCACCAATTTGAGAGACCTGTGC								tagging attempted	V2764_20190108 E6	TTTTTCTCCTAGAAGACACACCTCTAAGAATCACAATAGCAAGGCGAACCGAAAGCGAAGCACAGTTAACGTAACAGCAAGTATAATGCAGACCTGCTGC	GGCGATACAGGCACTGCCAGCAGCTTTAGGGCCAGCGCGAGCGCCAAGGTACTTGTTGTCCGGCCCGAATTTCGGGGCATACTACCCGATCCTGATCC
Tb927.9.15630	Tb09.244.2410,Tb09.244.2410:mRNA,Tb09.244.2410:pep,chr9contig244a01.tmp0241				not attempted											tagging attempted	V2764_20190108 E4	TCTCTCCTAATTCTCATGACAAGAATCCACTACAAGACAGCAGACACAAGTTTCGATACCATCCGAATAAATAACAATTAGTATAATGCAGACCTGCTGC	TACCAGACTCGATCACCACGAATACCTGCAGTGCATAACACTGTCAAAAGTAGCCATAAATTATGAAAAGTGATGCTCATACTACCCGATCCTGATCC
Tb927.9.15540	Tb09.244.2500,Tb09.244.2500:mRNA,Tb09.244.2500:pep,chr9contig244a01.tmp0250				not attempted											tagging attempted	V2764_20190108 E2	TCTCTCCTAATTCTCATGACAAGAATCCACTACAAGACAGCAGACACAAGTTTCGATACCATCCGAATAAATAACAATTAGTATAATGCAGACCTGCTGC	CTCCAGTCACCGTGCGCACGAATACCTGCAGTGCATAACACTGTCAAAAGTAGCCATAAGTTATGAAAAGTGATGCTCATACTACCCGATCCTGATCC
Tb927.9.15190	Tb09.244.2720,Tb09.244.2720:mRNA,Tb09.244.2720:pep,chr9contig244a01.tmp0272				not attempted											tagging attempted	V2764_20190108 D12	TTTTCTTAACGATTTTGCTTGCTTTTTCATGTCACACTCTGTTTACTATTACTTTACTTTTGAAAGTAGTCCAGCGCCAAGTATAATGCAGACCTGCTGC	GCACGAACACGCTGGATGAACCGCATTACGTCGGAAGACTTCTTCTTCCATAGCTCGTTCAAATACATAAACGATCCCATACTACCCGATCCTGATCC
Tb927.9.11410	Tb09.211.2640,Tb09.211.2640:mRNA,Tb09.211.2640:pep,chr9contig211.tmp0302				not attempted											cell line generated	V2764_20190108 D10	ACTTCATGTTGATGTGTTTGCCAAACCCCTCTTTCCCCTTCTCCTCTTTCATTACTTTCACTAGGGTGCCTAAGTGAAAAGTATAATGCAGACCTGCTGC	CAGTTGACAACAGCGCCCACTGGGAGGGCAAGAGAGACGCGGAACCGGCAACCCTTGACGTTGGCCTTGTCCTTTCCCATACTACCCGATCCTGATCC					nucleolus[strong],cytoplasm[patchy]	y	n
Tb927.8.8360	Tb08.28A12.380				not attempted											cell line generated	V2764_20190108 D8	CTCACTCTTCCTCCCACTTCTTATGTCTCTCGAAACTTTCTCCAAGACAATATATTTCCTCGACTAAGGTAAAATAAGCAGTATAATGCAGACCTGCTGC	GTGGAATATGTGGTGATATGCCTGCCGGTGATGACGCCAGCGAATCCGCCGAATCCGGTCGACTGACCGACGGAAGCCATACTACCCGATCCTGATCC					cytoplasm[reticulated,weak]	y	y
Tb927.8.7860	Tb08.6H23.130				tagging attempted	V2648_20181412 E2	CCTGTATTCAATCCAGCTGCAGTATTATATATATGAATGTGCCAGATGATGATGATACCAGCAAATATTCCCCTAAGCATGGTTCTGGTAGTGGTTCC	CATCCAATATCGAACAAGAAACATGCACAGATCATGTATTGAACCTTATCCAATTATTCTGGCAATAATGGACACATATTCCAATTTGAGAGACCTGTGC								tagging attempted	V2764_20190108 D6	GAGATGTGCGCCCATTTGACGGTCTCAACTAAGCATTGAGCCGCCCCTCGAGTACGCAATCTCCTTTACACCATACGTAAGTATAATGCAGACCTGCTGC	AAATGAGAGAATAATGATAATAATGATAATAGACAACAATACTGTAAGCAACAGGGACTTATAAGAAGAAATTGCAGCATACTACCCGATCCTGATCC
Tb927.8.7590	Tb08.30P3.110				tagging attempted	V2648_20181412 D12	CTCATGGAAGCCCCGAACCTTCGACAAGCTCCAGCAACAGTATCCACGTTTTACCCTTCAACCAATGCAAGGGCCCATTTGGTTCTGGTAGTGGTTCC	TTATGACGATGGTATAGATAAACAGGTGATACAAGGTTAAGCACAATCTCCAGGCCTCATTTGGAGTGACAAGTTGCGTACCAATTTGAGAGACCTGTGC								tagging attempted	V2764_20190108 D4	CCTTGTCTACTGAGTGCCGCGCGATAATTCTCTCTTCCTTCTGCTTCCCTTGTGTATTCCAGGTTCCTCAAGTTGTGTTAGTATAATGCAGACCTGCTGC	AGCAGTAGAAAGCACAACAGCAGGGGTGCGCCGATGCGCTGCTGACCGCGTGCACACATGGAGCCAGCCCTAAAGCCCATACTACCCGATCCTGATCC
Tb927.8.4030	Tb08.10J17.150				cell line generated	V2648_20181412 D10	CGGGTGTTGAATCGGAAAGTAGCGATGAGGAAGTGGAGGAAAGTGAGGTGTGTTACGAAGGGAAAGAGGATGAGGAAGACGGTTCTGGTAGTGGTTCC	AAACCAACAACCAGTAGCAGCACAGCAACAATGTACAACAAGTATACAATCACACCATCCCACTTACATAGATTCTCCTTCCAATTTGAGAGACCTGTGC					nucleoplasm,nucleolus[peripheral,points,strong]	n	n	cell line generated	V2764_20190108 D2	TCAGTTGCGCGCCATCCATATGTGCTTATCTAAGATTTTCTCCCCCGTTGATCAATCACTAAAGGTATTGGTAGAGGTCAGTATAATGCAGACCTGCTGC	TCCTCATCGGTTCCACACTCCTTAGATCGGCCGCGCTTGCGAGTTCCCTTAACCACTTCTTGACCCGCCAATCGTGTCATACTACCCGATCCTGATCC					cytoplasm[reticulated,weak],nucleolus[peripheral,points,75%]	y	n
Tb927.8.2910	Tb08.28F14.300				cell line generated	R4218_20190110 H4	GTGGTGCAGCCCTGTACCAGTTCCACTGTGCCAATCACGCCCTGAGTGATATAGGGAGGCTGTCGAAGTCTGTGTTTCGAGGTTCTGGTAGTGGTTCC	GAGTCCAAGCAACCACGGGGTGAAAACCAAGAACGGTACGCTGCGCAAACTATGCTAATACATCCTTGCGGCTCAACAAACCAATTTGAGAGACCTGTGC					endoplasmic reticulum[75%],cytoplasm[reticulated,25%,weak]	n	n	tagging attempted	V2764_20190108 C12	TTTATTGCTTTGTGCTTGAGCTGCTTCTCTCCGCTGTTGGCTCCACGATGAATGCTCACGAGGATCAACGTTTTTGAAGAGTATAATGCAGACCTGCTGC	AACCTTTCCTCTCTCATCACGGACGGAAGACGGACAAAAAATACCGTCACGAGAACTAGTAAAGCACGAACCCACGGCATACTACCCGATCCTGATCC
Tb927.7.7520	Tb07.30D13.150				cell line generated	V2648_20181412 D7	CATCCTCAAGCTCTTCCTGCGTTGCGGGACGCTGTGGTACCGTACAATTGATTGACCCAGAAAGTGCTAGCGCCGCCAGCGGTTCTGGTAGTGGTTCC	AAACTTGCAAACGTCATGTAAAACAACTTATTCATTCACTTCAATAGCAAAGCGCAAATACAGCAATGGTACGGGGAATACCAATTTGAGAGACCTGTGC					mitochondrion	y	y	cell line generated	V2764_20190108 C10	AATCCTGCACCAATACTTTGTTATTATGCCGTTTTTGTCCTGTAGTTTGAAAGTTGAATTACGTTGAGTTACCAGTATTAGTATAATGCAGACCTGCTGC	AGCACCTGTAGTAACAAAGAAAACACTACGCAAGTGACTACGCCATCCCTAACATACAATTCACGCATGAAGATAACCATACTACCCGATCCTGATCC					endocytic[weak]	y	y
Tb927.7.720	Tb07.29K4.610				cell line generated	R4218_20190110 C12	GTGTCTTCAAATCGGATTGGGTGACACTTAGCATTCAGCAACGACGGAAGGCACCCCTTTGTACGGTGAACATTTCACTTGGTTCTGGTAGTGGTTCC	TCGGTCTCTATGTAAAATCGGTATGAAAAAAACTGCTCATATATATATATTTTTTATACTTATGTTTGAATGTATGGAATCCAATTTGAGAGACCTGTGC					cytoplasm[points]	y	y	cell line generated	R4197_20171206 H10	CACCTGCCAAAAAATAAAACAAAATCAAAAGGAGGACAGGGGAGAACATAAAGCGGAGAAGGGCCATAGACAATTTTACAGTATAATGCAGACCTGCTGC	GTTACAGTACTAACTGCATCGTCCTCGTCGACTTCATCGGAGAATCCAGAGAAACACACATAGTGACCAGAGAGAGCCATACTACCCGATCCTGATCC					cytoplasm[weak,reticulated]	y	y
Tb927.7.6130	Tb07.2F2.400				not attempted											cell line generated	R4197_20171206 H7	GTTCATTTCCTTGTTGCTGCTGTTGTGACGCTCGATCATTTGTTTCATACAGCTGACGTGCAGTCACTGTCCAGGGAGAAGTATAATGCAGACCTGCTGC	GCATGGCTCACCACAGAGAGGACGCATACAAAGCAAGAAGTAAACATTTTATTATCGTGACTAGCCGGCGAATTTGACATACTACCCGATCCTGATCC					cytoplasm[reticulated,weak]	y	y
Tb927.7.5890	Tb07.10C21.60				cell line generated	R4218_20190110 B4	ACAACTATGTGGTGACGTGTGGGGGTGACGGTAGGATATGCATATGTGCGAGCGTCATGAAGGACATGGAAAGGAGAGTGGGTTCTGGTAGTGGTTCC	GAGACTTTCTGCCTTTTCATTCTACCAATAACCATGTCCTCCGTTGATGCGAGCAATACTCCATCCCACATTATAAACTACCAATTTGAGAGACCTGTGC					cytoplasm	y	y	cell line generated	V2764_20190108 C4	TATCGTTAAATCATTAAGCAAAACAAAGACAACCAAGAAAAGAGACAAGGCTGTACCCGCTGTTTTCTCGTTAGATTCAAGTATAATGCAGACCTGCTGC	GGAACTGAAAAAATGGACTTCTTCTCCGATGAATCAGCCCCCGTTTCAACGGTCAAGGGTGCTTTTTTATCCTCATTCATACTACCCGATCCTGATCC					cytoplasm	y	y
Tb927.7.5700	Tb07.10C21.290				cell line generated	R4218_20190110 A10	GTCATGGTAAAGACGATGTGAAAGGGCTCACCTCCAAGCCGCAGAAGACGGGAGAAAGGGGGCGCAGGGAGGGGCGTCGAGGTTCTGGTAGTGGTTCC	TCTTATTCTCCATTTTTCATTTCATTTCATTTCGTTTTCTTTTGCATCGTTTCTTTAGTTTTCCCTCTGTGATGGTGAAACCAATTTGAGAGACCTGTGC					kinetoplast[strong],mitochondrion	n	n	cell line generated	V2764_20190108 C2	TCACTGTGGCTCGTTGTTGTCTTCGGAACTACTGCTTTACTTGCACGGTGACAGAAAGGGAAAAGAAAAAAGGGGGAAAAGTATAATGCAGACCTGCTGC	CCATGGTGCGGGAAAGAACGGCCTTTTTTTTGTTGCAGTAAATAGAACTGGTTAGCTGTTGCAAGGAGTGTTGATGACATACTACCCGATCCTGATCC					mitochondrion	y	y
Tb927.7.4590	Tb07.26A24.660				cell line generated	R4218_20190110 A5	ATAAGATCCTTCGCGATCCCATCACTAAAAAGGCGTATGACTCGGGGAAACTGACTAGTATCCAGTACGATGAAGGAGGAGGTTCTGGTAGTGGTTCC	GTACAAGCTGCGCAAGTAATTAAGCATATCGATATTGTGTGTTGTTAGCGCAAACGAATCCTGCTACGCGTGCTATAGGGCCAATTTGAGAGACCTGTGC					mitochondrion	y	y	cell line generated	R4197_20171206 H1	TGCACGATACCGTAAAGTGGTGTCAGTTTTGTTGCTCTCCCATGTTGCCTCTTTCCAGTTGCTCAATCTCGTTGGGTTCAGTATAATGCAGACCTGCTGC	GTCCATGCACGCCCTATTCTATGATTGATGGGTTGAAAAGAAACGGCAGAATGAATTACAATACATACATCTGCGTGCATACTACCCGATCCTGATCC					cytoplasm[reticulated,weak]	y	y
Tb927.7.340	Tb07.8P12.530				cell line generated	V2648_20181412 C8	ATGTTTTTTATGATGATTTGAGTGGCACAACCTCCCTTATAGCTGGGTTTGCTAGGCGATTGGAGACACTGCAAACTTCCGGTTCTGGTAGTGGTTCC	ATGTGTTTTGAATTGACAAGGATAAAAATTGAACAAAATAAAAAAAAAAACGACCACAAGTACAAAGCATAGATCGAATGCCAATTTGAGAGACCTGTGC					mitochondrion	y	y	cell line generated	V2764_20190108 B10	CTTTTTACGATTTTCTCAGTCTCGCGCCGTTGGGGGGAGGGAAAAGAAACCGGCATATAGTTTCAGGAGCTCTGACCGCAGTATAATGCAGACCTGCTGC	GGGTTTTCCGGTGAGGAAACCCTCGCCGTATTTGATACCCTCGTGCTGTGGAGTTTAACGGGCGCCCTCACATTCCCCATACTACCCGATCCTGATCC					cytoplasm[reticulated,weak]	y	y
Tb927.7.3250	Tb07.13M20.30				cell line generated	V2648_20181412 C5	GAGCGGAGTCCAATCCGGCAGCACATTCGGGTGTTCGTGCCGCTGCACTTTGTTCCGCAGTTCTATTGTTGCGAATGCTTGGTTCTGGTAGTGGTTCC	TTTATTCTCTCTTTTTCCTTCCCCCTCCGTAATATTAATCAACAATACGAAGCAGGACGGTTTCGGCGGTAACATTCCCTCCAATTTGAGAGACCTGTGC					cytoplasm[points,weak]	y	y	cell line generated	V2764_20190108 B8	TCAAGAATAGCACGAGTGATTTAGTTTTTACTCAGTAACGAAGGTGAAAGCTCAAGTATAATTAAATAAAGAGAACAAAAGTATAATGCAGACCTGCTGC	GCGTTTAGTGCATTCCTTTCATAATAATTTGCACGTGTTTCTTTTCCCAACAGCGCCAACAGCACGAACCAAAACCTCATACTACCCGATCCTGATCC					cytoplasm[reticulated,weak]	y	y
Tb927.7.190	Tb07.8P12.250				tagging attempted	V2648_20181412 C3	GAAAAGATCCAAGTGAGATGCTGAGAAACTTCCTCGGGAGAGAACCAAGCAGCGACGCTTTTTTCAAAAGCCTTGGTGTAGGTTCTGGTAGTGGTTCC	GATACTTGAAAATAAAAGGAAGTAGACAGGTATTAAGAAAAAAAAAATGTAAAAATAGTCTGCCATCAGGCTTCGACGTTCCAATTTGAGAGACCTGTGC								cell line generated	R4197_20171206 G8	TCCCACCACTTTTTGGCGTGCATGTGTGCGTTTGTACTACTTTGTTCCAAAGAATTATACACACTTATCTAAGGGGCTGAGTATAATGCAGACCTGCTGC	TGAACCGCAGAAGGGGTCTTAGGGAAAAACTTAGCACATTTGCTTGCATCAACGATATCCGCAAACAGTCTCGACGTCATACTACCCGATCCTGATCC					cytoplasm,flagellar cytoplasm	n	n
Tb927.7.1740	Tb07.43M14.130				not attempted											cell line generated	V2764_20190108 B4	TCTCTCCTGCGTACTTTACGAAAGTTTTGTTACCAACAGAACACGAGTATCTAATTTTCTCCGTTCTGCCTTTACTTTAAGTATAATGCAGACCTGCTGC	GCAGACTCCGGGGCGGGAACAGCTTTAGCGGGCATAACTTCTCTACCTTTTCCTAACAGTATGAGTCCCGTCATAAACATACTACCCGATCCTGATCC					cytoplasm[patchy],nucleolus[50%]	y	n
Tb927.6.540	Tb06.28F21.50				not attempted											cell line generated	V2764_20190108 B2	AGCCAAGGTGTAAGAGTAGCTGTAATGATAAGTTTCTGCTTCTCCCTTTTTTACTGATGAATGTAGAAACAAAATCACAAGTATAATGCAGACCTGCTGC	TGTCTCGACAAATCGCTCTGAGAAGAAACAGATAAAACAGCCACAAACAACCCAATGATAAACACTAATTCGTGCATCATACTACCCGATCCTGATCC					cytoplasm[reticulated,weak]	y	y
Tb927.6.4960	Tb06.30P15.530				cell line generated	V2648_20181412 B10	TAGGTGGAGGTCGTGAGGATGAAGAAAGAGTTATGAAACTGCTTAGTTCATTGCAAAACTGTCAGAGCACGGAAGACATGGGTTCTGGTAGTGGTTCC	TGACTCAAATAAGAACTCTTCTCGCCGAAAACAGTTTCAACCCAGTGCGTACAGCCAGATATATTGCACGTTGGGTATGCCCAATTTGAGAGACCTGTGC					cytoplasm[points]	n	n	cell line generated	V2764_20190108 A12	TTTGGACTCCACTGTTCTTCATTTCGCCTCTTTGTTTTTTCTGTTGCTGTTATTGTCTTTTTGCAGCTTAGCGATAGCGAGTATAATGCAGACCTGCTGC	ATCTGAGGTGAAGTGTACGGCTGCGAGAGGGGACTCATCTGCGACATTGGCGAGTTGCCAGAGTTAGCCGTAAATGACATACTACCCGATCCTGATCC					cytoplasm[points]	y	y
Tb927.6.4600	Tb06.26G9.430				cell line generated	V2648_20181412 B8	CAAAAGAGTCGCTTACCCTGATGCTGGGCCTTACTATCGTGACAAAGGAGTGGCTGCATGAATGCGCTGTCACTGTCGAGGGTTCTGGTAGTGGTTCC	GCAGAGAATTTGTAATGATATGTCAACCCTTAAGCGGGGCCCACATACAAATATATAACTCGCAACATAAAGTTAAACGACCAATTTGAGAGACCTGTGC					nucleolus[strong],nucleoplasm	n	n	cell line generated	R4197_20171206 F12	GGGCATCTTCGCGTCAATTTTCATGTCCTTGGTGCTGGTATTTTGCAATGGAACCACTCATTTTTTAATTTTTTTAAGGAGTATAATGCAGACCTGCTGC	CCTTTTGAAGTGGACAAGACTTGGGGAACGGGTGTGGAGAGACCCAAGTCAGTAAAGCGAATAACATTCTTCTTAGTCATACTACCCGATCCTGATCC					nucleolus[25%],cytoplasm[weak,reticulated]	y	n
Tb927.6.4330	Tb06.26G9.1000				cell line generated	V2648_20181412 B6	TGCAATGTCGTGGGACGCTCATAACTTTACGGCTGCGGGGCGTCCCACCCTTTGTAGCGTCTGAAACTGAATCTACCACTGGTTCTGGTAGTGGTTCC	CTGACGCACACGGGCGAGCAACTGTCAAATCAGCCTGCAGCAAGAACTTGCGTTACTGTGCAACAGTACGACACACGAACCCAATTTGAGAGACCTGTGC					nucleus[points]	n	n	cell line generated	V2764_20190108 A8	TTTCTTTATTCAGTTTTCCCCCTTTCCCCCTTGTTGGCTTGCGCGTTGCTGTTTATTTGTGTGTGTGTTTCTTAGCCGTAGTATAATGCAGACCTGCTGC	ATTTTCCTGTGCTTTTCGGCAAAGGGTTCGACAGGAAACGATACACCTTCAAGCAGTGCGCTGTCACTGCCCTCTGCCATACTACCCGATCCTGATCC					nucleoplasm,nucleoplasm[point]	y	n
Tb927.6.4150	Tb06.4F7.120				tagging attempted	V2648_20181412 B2	ATGCAGTGGTCGCTTTATTAGGTTCTGTTATGCGTCGTTGTGCCTTTCTCACGGGAGTAATTGGGGGATTCTTTGTCCTGGGTTCTGGTAGTGGTTCC	ATATTTGTATGTCACGCCACAATCAACGGTGTGTTGATTCAACTATTTGCATCTAAAGAAAGGGAGGAGGGGAAGAAACGCCAATTTGAGAGACCTGTGC								cell line generated	R4197_20171206 F6	ACCTTACTCTTTAAAGCGCTGGTTTCCCCGTCATGCTTTGCGTAAAAGCGACCATAGAAAAGATAGCATAGCCGCAGCCAGTATAATGCAGACCTGCTGC	GCTCCATTAAGTTCCAGCGACGGCTCCCGAGAGTTCTCCTGAGATGGCTGCAAAGGCTCATCTCCTCCAAGGCGAGACATACTACCCGATCCTGATCC					mitochondrion	n	n
Tb927.9.7900	Tb09.v1.0500,Tb09.v1.0500:mRNA,Tb09.v1.0500:pep				tagging attempted	V2648_20181412 F5	GTGCTTATGCTTATAACCAAAATGTAGATATGATGGAAAAACTATTTGCACTTCTAATTTCATTTTTATGCTTTTTAATTGGTTCTGGTAGTGGTTCC	TCCAAATACTATAACACATGTATTCTGTTCCAAAAAGTTACAATAAGTATTATGGTAATCACATCATAAGATTATTCCGGCCAATTTGAGAGACCTGTGC								tagging attempted	V2764_20190108 E9	TAACTCTTATGCAAATGTGTTATGGAAAATATATACGCGTGCTTTATTTCATATCATCTACTCTAGGAGCATTAGAAAAAGTATAATGCAGACCTGCTGC	TTTATATAATAGCATGGATTATCATCCGCCCATATTGTTACGCAAGATATCAGCAACAACACTCCAAATAGTATTTGCATACTACCCGATCCTGATCC
Tb927.9.2840	Tb09.160.1520,Tb09.160.1520:mRNA,Tb09.160.1520:pep,chr9contig160.tmp0145c				cell line generated	V2648_20181412 F1	AAGTGGCAGCGGTACCATCAAATGGTGAGGAGCATTTAAGCATTACCAGCCATCAGCAGGAAACTCCAGCAGTTGATGAGGGTTCTGGTAGTGGTTCC	GGAAACATGACACACAACAGCACATCACTGCACACACCTCCATAAATTCTCATGCACATCATTAAACAAAAAGTATACACCCAATTTGAGAGACCTGTGC					cytoplasm,flagellar cytoplasm,nuclear lumen	y	y	cell line generated	V2764_20190108 E7	CTTTAACTAACCCTTTCATATCTCTTTGATTTCCCAACATTAACTACAGACTCATAAGCAAGCAAGTTTAACAGTAAACAGTATAATGCAGACCTGCTGC	AAAAAACATTGCAATAACATCAGTATACCACACAGAGTTGTAATCCGAGAGAAGTTTGATGGCACCATGCGGATTTCCATACTACCCGATCCTGATCC					endocytic[weak]	y	y
Tb927.9.15660	Tb09.244.2380,Tb09.244.2380:mRNA,Tb09.244.2380:pep,chr9contig244a01.tmp0238				tagging attempted	V2648_20181412 E10	CTAATCCTGCGGTGGATCAATCCACGGAAGATTTGGAAGGCGATGCTTTTGAATGCGGTTGGGAGGAAAAGGGGAAGCAGGGTTCTGGTAGTGGTTCC	CCGCCTCACGTTAATTTACCTCAAGTGCTGCCGGCAGCACTCACAATTGTCTGATCGACTTCAATTCACTACTGCTGTTACCAATTTGAGAGACCTGTGC								cell line generated	V2764_20190108 E5	TTCGGTGACTGAGGTGTTCAAGAACTGCCATTTTTAAAGGAAAAGGAAAGGAAAACGTCGGTGCACAAATATAAACAACAGTATAATGCAGACCTGCTGC	ACATATAACATTCCCGTTCTGCTGAACGTCGAAAGGGCGTGCGGAGGTACCGACAGCGAGATGCTTCTTAAACAACTCATACTACCCGATCCTGATCC					cytoplasm[reticulated,weak]	y	y
Tb927.9.15550	Tb09.244.2490,Tb09.244.2490:mRNA,Tb09.244.2490:pep,chr9contig244a01.tmp0249				not attempted											tagging attempted	V2764_20190108 E3	TCTCTCCTAATTCTCATGACAAGAATCCACTACAAGACAGCAGACACAAGCTTCGATACCATCCAAATTAATAACAATTAGTATAATGCAGACCTGCTGC	TTCCAGACATGATGAGCACGAATACCTGCGGTGCATAACACTGTCAAAAGTAGCCATAAATTATTAAAAGTGATGCTCATACTACCCGATCCTGATCC
Tb927.9.15530	Tb09.244.2510,Tb09.244.2510:mRNA,Tb09.244.2510:pep,chr9contig244a01.tmp0251				not attempted											tagging attempted	V2764_20190108 E1	TCTCTCCTAATTCTCATGACAAGAATCCACTACAAGACAGCAGACACAAGTTTCGATACCATCCAAATTAATAACAATTAGTATAATGCAGACCTGCTGC	GTCCAGCCATGATGAGCACGAACACCTGCGGTGCATAACACTGTCAAAAGTAGCCATAAGTTATGAAAAGTGATGCTCATACTACCCGATCCTGATCC
Tb927.9.14000	Tb09.211.4550,Tb09.211.4550:mRNA,Tb09.211.4550:pep,chr9contig211.tmp0503c				tagging attempted	V2648_20181412 E8	CCATCGGTTGCACAATTGATGGCGAACACCCGCGAGCGATTCAGGAGAAGGTTCAGGAAGGTAAACTAAAGGTCCCAAACGGTTCTGGTAGTGGTTCC	CGGTGAAACCCACGATCTCGAACAGAAAGATGGAAAACAAAGAGAAGAAACAAAACCCTCCACAGACTCGATGAGCGAAACCAATTTGAGAGACCTGTGC								tagging attempted	V2764_20190108 D11	TCTTTCTCTCTCCCCTCGATCCTCTCTTCTTCTTTTAACGTATCCTTTTATTTCTGGAAGGGAAAACAAAACCTGGAAGAGTATAATGCAGACCTGCTGC	GACGCCGTTGCAGGCACTTCACCACCCACAGCACGGACGACGACTGTGATCTCCTGATTGGGGTCAAACTTGGGGGGCATACTACCCGATCCTGATCC
Tb927.8.950	Tb08.25L8.30				not attempted											tagging attempted	V2764_20190108 D9	TTTGTTGCTATCTTTCCTTACCATTTTGTAGACGAAACATCATTCCAAGATTTCCACATCCAAGAGAGAGTTGAGCCAAAGTATAATGCAGACCTGCTGC	AGTGTAAGATTATTGTTCTTACCAACAGCAAATGGCATGCACAGGAGTACAACTGCTGTGAAACAGGTGAATCGTGTCATACTACCCGATCCTGATCC
Tb927.8.7870	Tb08.6H23.140				not attempted											tagging attempted	V2764_20190108 D7	TCTATTATCATTATTATCATTATTCTCTCATTTCTCTTCTTTAAGACTTACGAATTCCTCAAGTCAAGTCACCAGTGTTAGTATAATGCAGACCTGCTGC	AGCGGTAACACAACCATGAGGAGATGACTGCAAGCCACTGCAGCGCCAAGTGGAGTAACAAGACGCATGAAGGAAGCCATACTACCCGATCCTGATCC
Tb927.8.7700	Tb08.30P3.230				cell line generated	V2648_20181412 E1	CATATGCAGTGCTGTTTGCAGGGGTGGCATTATGCGTATTTGGTACAGGCGCTACCGTGTACAGTGTCGCAGTGGAGTGGGGTTCTGGTAGTGGTTCC	TTTAGAGAGCATATGCCCAATGATATTTGCTCGACACGGGGCATGTATGGAGAAGGACGAGTGACGCCCCACTTCTATCGCCAATTTGAGAGACCTGTGC					pellicular membrane[weak],endocytic	y	n	cell line generated	V2764_20190108 D5	GTCCCATTCGCTGTACCTTTTCTCCCCAATTTCTTCTAGACTTTCCAAAGGCACAAAAGCAGGACAGACAGCGCCTCTTAGTATAATGCAGACCTGCTGC	TCAGTGGCCCCCGCCTCAACGGAGTCTGGTGGGTTCGTGAGCCTCCAGGAATCAGGCGCAGTGGTTCCGTCAGGATGCATACTACCCGATCCTGATCC					pellicular membrane	y	n
Tb927.8.7330	Tb08.10K10.320				tagging attempted	V2648_20181412 D11	GTAACCAAAACAGTGGATCCATACCGACCATATTTGGTGGTCGTTGTTTTTTTATTCCTTTTTTATACAGCACGTTACTTGGTTCTGGTAGTGGTTCC	ATGTTATCGCGTATAAGCCTTAAAAAACTATGACCTCGGAATAAAGAAAAGAGTCATGGGTTTTAGAGCCCAGCTTTCATCCAATTTGAGAGACCTGTGC								cell line generated	V2764_20190108 D3	CGTATGGCGGGTACGTTGTGTGAGGTAGAGTAGTTGTTTCTATGATGATACCTTTTCTTTTTTGACCTTTAGTTACGGAAGTATAATGCAGACCTGCTGC	ACTTCAACGAGGTCTTCGCCAGCAGAAAGCATTGAACAGGTCGAGAACACACACAGAAATAACAGCACTTTCCCCATCATACTACCCGATCCTGATCC					endocytic[weak]	y	y
Tb927.8.2920	Tb08.28F14.310				not attempted											tagging attempted	V2764_20190108 D1	ATTGCTTTGTGCTTGAGCTGCTTCTCTCCCCTGTTGCATAGGAATTTGTATACCGTTTTGGGTTTTGTAGGCGGTGATTAGTATAATGCAGACCTGCTGC	GGCAGATGGACAAAAAATACCCTCACGAGAACTAGTAAAACACGCACACACGGCATCTTCAAAAACTGAGCGCCTTTCATACTACCCGATCCTGATCC
Tb927.8.1620	Tb08.29O9.360				not attempted											cell line generated	V2764_20190108 C11	TTGTTGCATTTCACCACGGGTTTCGGGCGCTTATTCTCTCTTCCCCTTGTTCCTCCCATGTATCAAAAGGAAGCGGTTGAGTATAATGCAGACCTGCTGC	GAACAGCACCATACCAACATCAGCAGTATGGCGAGTTTCAATGCGCCATGCATCGGGATTACACACGCCGGTAGCATCATACTACCCGATCCTGATCC					endoplasmic reticulum	y	y
Tb927.7.7430	Tb07.30D13.350				not attempted											cell line generated	V2764_20190108 C9	CATTTTTAAAATAATATTTTCATTTCTAACACTTTTCCTAGGGTCCCAAGTCATCTAAGCAACACCACCTGCACAAAGTAGTATAATGCAGACCTGCTGC	GTTGCTGCGCTCGCTAGGGGGCAGGCCAGGGCACAGCGTGACGCCAACCCGGAGGCAAACTTGGAACCAAAGCGACGCATACTACCCGATCCTGATCC					cytoplasm,flagellar cytoplasm,nuclear lumen	y	y
Tb927.7.6170	Tb07.2F2.440				not attempted											tagging attempted	V2764_20190108 C7	CTGTTGTGACGCTCGATCATTTGTTTCATACAGCTGACGAGCAGTTCATCACGGTTAGTAGCTGTGTGTTGTTTTCTCAAGTATAATGCAGACCTGCTGC	GTTGGTAAAAAGGTAACATGGCTTATAACAGAGAAAAGGCACACAAGCCAAGAGGCAAATGGCTCCAGTTCCACCTCCATACTACCCGATCCTGATCC
Tb927.7.6040	Tb07.2F2.250				cell line generated	V2648_20181412 D2	GTATTGTAGCAAGCTCCGATGCGTCTGAGGCCCTGTCACGGCGGAGCACAGTAGAGGCTACGGTGCTGAAGGGTGACCTCGGTTCTGGTAGTGGTTCC	CACGCACCCGCACATGCATTGTAAGAAGTAACATCTTCCAAGTACATTGCCGCGAGCTGCCTCAGCAACATCAGGAGAGGCCAATTTGAGAGACCTGTGC					cytoplasm[reticulated,weak]	y	y	tagging attempted	V2764_20190108 C5	TTAATTGTTTTTCCTCCCAATTTTATTTTACTCCCTTGTTAACTAAGGTATCTGCGTCTGCGGCTTAAGCTCGCGTGGTAGTATAATGCAGACCTGCTGC	AGTATCACCGCAAGCAGAAACAGTTGCGCCACAGTGCCACACGGGACGCCACGAGGTCCCCAAACTGCTCTGTGAGGCATACTACCCGATCCTGATCC
Tb927.7.5790	Tb07.10C21.170				tagging attempted	R4218_20190110 A11	CTCGAAGTAAAAAAGAAGGCCTCCGCTACGAAGGAGCCCGTGATGTGGCAGCACTGAAGGAATTTGTTAAAAGCAACATGGGTTCTGGTAGTGGTTCC	AATAACAAGGAAAGAAAATAAATAAATAAATAAAATAAGACTTGCCTCCTATCTATCAAAAATCATGAGGCTCATTTTCACCAATTTGAGAGACCTGTGC								tagging attempted	V2764_20190108 C3	TAATAGTAACAATAACATCCACAAGAGCCCGATTTTTATTTGAAGGGAAGGCAAAAAACAAAAACAAAAACAAAAAAAGAGTATAATGCAGACCTGCTGC	TTCGCCTCATCAGCAAATGAGCCAACAGTAACAAAAGCGATGGCAACAGATAAAAGCAGAAGTGCAAATGAGTTCCTCATACTACCCGATCCTGATCC
Tb927.7.5420	Tb07.10C21.620				not attempted											cell line generated	V2764_20190108 C1	CCCACTGTTTATTTTTGCTGACGTGTACGAAAGAGGCACTGTGACACTCCAGTTGCAATTAAGTAATAACACCTGAGGTAGTATAATGCAGACCTGCTGC	AACCACTGTAGAAAGTAGACAATAACAAACAAGTGTGCTGGAGCGACCCGCGTCTGTATGAGGTCTGTTGTTGTATACATACTACCCGATCCTGATCC					endocytic[weak]	y	y
Tb927.7.400	Tb07.8P12.600				not attempted											cell line generated	V2764_20190108 B11	CCCACTCTTTCCTACTGTTGCCTGCATTTAGACTTAACATTCATTTTAACAACTACCACTACAGCAATTCGGGATAATCAGTATAATGCAGACCTGCTGC	TCTTGAAACCCTTCCCCACCTTTGGGACCGGTGGTGACATACATAAGTATAGCAAGCAAGCACAAAAAACGGGCAGTCATACTACCCGATCCTGATCC					endocytic[weak]	y	y
Tb927.7.3390	Tb07.28B13.680				cell line generated	V2648_20181412 C7	TTGGCGCTGTAGCTCTTTCGTCCGTTCGAGATTATGTTGGACCAGAACACCCACTGTTTCAGCTGACGGACGTGCCTTCGGGTTCTGGTAGTGGTTCC	GAAAAAAAATTGATAGTAAAACCTGTCAAGGCACTTTCCTAGCCTCTAGATGGGGATAAGTCATTTGAATGATTCCCTTACCAATTTGAGAGACCTGTGC					cytoplasm[weak],cytoplasm[points]	y	y	cell line generated	V2764_20190108 B9	TTTCCCATACTCCATTTTACTGTGGAACAAAAATTACGTGCACATGCGTACCCTCGCTTATTTGCTTTTGAGGCACTTTAGTATAATGCAGACCTGCTGC	AAACTACTGGAGGTGAAAATAGACTGAAAACTATCTACGCTGTCAACTACGGACACGCAGAATTCGCCTAACGATGCCATACTACCCGATCCTGATCC					cytoplasm,flagellar cytoplasm,nuclear lumen	y	y
Tb927.7.270	Tb07.8P12.350				tagging attempted	V2648_20181412 C4	AGGGTGAACCGATGGTAAAACGTCACCGGCGTAGGCGAGGCAATGAAAATGAGGATGACATAAACCCCGATAGGGATATTGGTTCTGGTAGTGGTTCC	GCGCTTTTCCGTCACCTAATTTTTATAAACTTACAGAGTGCCTTAAGTCTCACTGTTTAAACGAATTACACTTCTCTCCACCAATTTGAGAGACCTGTGC								cell line generated	R4197_20171206 G9	TCACCTCGTCGCCCTGTTGTTTGTCCTTTATTGCTACCTTTTCAAGTCTTCCTTCTTCTTCCATCAGAGTAGGTTCGCGAGTATAATGCAGACCTGCTGC	TTCGGGTCATATTTCTTCAAAGCACGGCGTGTTTTTAGCGACTTGGGCGCACGGCGCTTGAAGCCACCGATAGAGGACATACTACCCGATCCTGATCC					nucleolus	n	n
Tb927.7.1770	Tb07.43M14.170				cell line generated	V2648_20181412 C2	GCGAGGTAATTACCAACGAAAGCGTCGGTTTTGTTCTGGCTCTCGAAGGCCAGCGTGTAGCACGTTGTTATGATGAAACAGGTTCTGGTAGTGGTTCC	ACGAAGAACCAACGGGTGGGAAGAAGGATGTTGGGTATGCTGCACACACTTGCTTTGTGATCCACCCAGCACCGCAGCCACCAATTTGAGAGACCTGTGC					nucleoplasm,cytoplasm[weak]	n	n	tagging attempted	V2764_20190108 B5	GCAACTTAAATTATTAAACCACTTTTTACGTTCTCCAATCATCTTCTACACAAACATCAACAATCATATGCGAAGAGTAAGTATAATGCAGACCTGCTGC	GCCGCAGCAGCGCTACCGAGCTCAGCAGCCTTCTCACGGATAATCGCGTTTATCCCCGGCTGGCTGTATATACGATCCATACTACCCGATCCTGATCC
Tb927.6.660	Tb06.3D8.500				cell line generated	V2648_20181412 C1	CCATGACGTCCGTGTTGAGTCACGAAAGTGTGGCCTCCACAGCCGCCGGCATTATGGTACGTAGAGGTTGGGTCCGCACTGGTTCTGGTAGTGGTTCC	CTTTCTCAACGAGCAGAAAGAGAACTAATGTGCAAAAATATATAATAAAAAAAAAAGTGTCACGACTCCACCTCAAGCAGCCAATTTGAGAGACCTGTGC					cytoplasm[weak]	n	n	cell line generated	R4197_20171206 G5	GGGGAAAAAGAGGAAGCAAGAACAAAATAAGAAAAAATACCGGCAAAAGAGAATATTGAAGGCGAGGCAGAGGAAGGAAAGTATAATGCAGACCTGCTGC	CGCCAACAGGTATCGAGGTCCGGTGGTTGCGGCAATTGCGAGGACCCTGTTTCTTCGTCGGAGGGGGAATGGAGATCCATACTACCCGATCCTGATCC					cytoplasm,flagellar cytoplasm	y	y
Tb927.6.500	Tb06.28F21.120				not attempted											cell line generated	V2764_20190108 B1	AGCCAAGGTGTAAGAGTAGCTGTAATGATAAGTTTCTGCTTCTCCCTTTTTTACTGATGAATGTAGAAACAAAATCACAAGTATAATGCAGACCTGCTGC	CAGTGCGGCAAAAATATCTGAGAAGAATCAGATAAAACAGCCACAAACAACCCAATGGTAAACACTAATTCGTGCCTCATACTACCCGATCCTGATCC					endocytic[weak]	y	y
Tb927.6.4620	Tb06.26G9.400				cell line generated	V2648_20181412 B9	TATCGGGGAAGATTAGTTCTGACGGGTATTGTTATGCTGATAGGGACCTGTTGTCTAAACCCGACTATACGAGTCAGACCGGTTCTGGTAGTGGTTCC	ACAAGTCGGAGGACGGCAAGGCATTGGCAGCCGGTACCGCCAGAACAGATGGCGGCACATCCCCCTATCTTCACGAACCGCCAATTTGAGAGACCTGTGC					endoplasmic reticulum,nuclear envelope[50%]	y	n	cell line generated	R4197_20171206 G1	AATCTCCTTTTCGTTCATGCAACTGTATGACCATACATCTCCCTCTTTCCAGTTCTTTTCCTCCGAGGTGAACAACGTGAGTATAATGCAGACCTGCTGC	ACAACAATGTGCTGCAGCGCAACCTCGAACGCTGCAGTGCCCGCCAAGTCGCGCTCCTTCAACAGCCCTTGAGCAGCCATACTACCCGATCCTGATCC					cytoplasm[patchy]	n	n
Tb927.6.4370	Tb06.26G9.950				cell line generated	V2648_20181412 B7	AAGAAGAATTTTATGAAGAGGAGGAGGATGAGGAGGATGACGACGAAGAGGATGATGATGATGATGGTGAGGAAGACGGTGGTTCTGGTAGTGGTTCC	CACCTTCCTCGAACAATTTATAATTCCTCAGGCTGAGACTCCTGAGAGGACCACCACCGACTACTTTCACTCACCCTTTTCCAATTTGAGAGACCTGTGC					cytoplasm[patchy]	n	n	cell line generated	V2764_20190108 A9	AAATACAGATCCTCTTTCTTCCTTTTTTCTTTTTCCCGTGGACCACATTTCAGTTTCAAACTTAGTGGTTTCGTTTTTGAGTATAATGCAGACCTGCTGC	TCAATTTTCCCCCCTTGAACCTCTGGGGGTCCCCAGGAGGACTGCTCATTGATGTGAATCTGGGGTAACACAAAGGCCATACTACCCGATCCTGATCC					cytoplasm	y	y
Tb927.6.4190	Tb06.26G9.1160				cell line generated	V2648_20181412 B5	TGATCGTGCGTAGTTCCATTCAAAATGTTAGCGCAGTGGCAAGAGCCATCACACTCAGGCATCTTCAGCCCCACTTGTCAGGTTCTGGTAGTGGTTCC	AACAAAGACAAATATTATGGTAGACAACGGTAAGTAAGCTTCGGTAAGCAGGTGGAAAAAATACTGAACGGCGGCAGCCGCCAATTTGAGAGACCTGTGC					mitochondrion	n	n	cell line generated	V2764_20190108 A7	CCTTTTTACCCGCCCTTTTCCTTTCTCATCCATCACCGCATGCTCACGTGCGGTTACCCGCCTTTTGCTCATGAAGTATAGTATAATGCAGACCTGCTGC	CGAAGTATGCGACAACAGGCATTAATATTCCCCCCAGTAACCTCTGACTCAAGCAATTTCGCAAGCGCCCCCTTTGCCATACTACCCGATCCTGATCC					cytoplasm[reticulated,weak]	y	y
Tb927.6.4160	Tb06.4F7.110				cell line generated	V2648_20181412 B3	TAAACCTGTGCGAGTTTGTGTTGTTTGTTAGGGAATTATCCTCGGGTGAGGTTCGTCCCTCGTCGCACTGCCTTTTGAAGGGTTCTGGTAGTGGTTCC	ACACCTATCATGCTTCGCAAACTGCCCAAACCGCAAAATGATAATCAACTTTATTAAAAAAAAAAAGAAACTGGGCCCAACCAATTTGAGAGACCTGTGC					cytoplasm[reticulated,weak]	y	y	cell line generated	R4197_20171206 F7	GCAAAAATGCACCACATCACATGGCGAGGTCGCAGCTCTTCGCTGCCGGTATCGAGTATGCGATGCCTTTGAGGTACCAAGTATAATGCAGACCTGCTGC	GGGAACGCACCGGGAAGACCCGGCACGTGCGCGAGTATCATATTGTCGCCGTGTTCCTGACAAGACCCGATAAAAGACATACTACCCGATCCTGATCC					cytoplasm[weak,reticulated]	n	n
Tb927.6.4120	Tb06.4F7.180				cell line generated	V2648_20181412 B1	AACGCTACAAATTTAGCGGTGCTGGTGGCCCGTCTTGGAAGGAAAATTTGACAGGTTGGGTCTCTTCTATGTGGAAATCGGGTTCTGGTAGTGGTTCC	ACAACAACAAAAGCAACAACAATATGTTAACCGGTTCAAGTCCCAACGAGAGCAACACCACCAAGGAGGGTCATTTAGCGCCAATTTGAGAGACCTGTGC					mitochondrion,kinetoplast[region,strong]	y	n	tagging attempted	V2764_20190108 A3	AGAGGAAAGGAGGTTTCGGCACTTCGTGCAAGGGAAAAAAAAAGAAGGGAGAGAAGAGGAGGGGGGGAGGGAGGGGAACAGTATAATGCAGACCTGCTGC	GAGCGCAGCATCGATCTGTTTCCTTTCGCGTCACTCTCATCGTCACCGCTAACCAGAGACGGAGGCGGGAAGCCAGACATACTACCCGATCCTGATCC
Tb927.9.7410	Tb09.v1.0320,Tb09.v1.0320:mRNA,Tb09.v1.0320:pep				tagging attempted	V2648_20181412 F4	ATAATGATGGACTTACTCATTTGAATATGGAAACGTGGGGGTTTATATTGTTATTATTCTTATCTCTTATTCTTATCTTTGGTTCTGGTAGTGGTTCC	GCATACATACACACCATTTTAAATGCAACAAAGACGCAAAAAAAAACATAACATAACATATTTGGTAATGTAATATTAAACCAATTTGAGAGACCTGTGC								not attempted
Tb927.8.7930	Tb08.6H23.200				tagging attempted	V2648_20181412 E6	ACATGATGAATGGGTCAGATGATGATGATACCAGCAAATATTCCCCTAAGCATTGTAATATGTGTCCGTTATTGCCAGAAGGTTCTGGTAGTGGTTCC	AGACAACCTAAAAAGAATATTATCGAAAACAATGAATCTAAAAAGAAACATGCACAGATCATGTATTGAACCTTATCCAACCAATTTGAGAGACCTGTGC								not attempted
Tb927.8.7900	Tb08.6H23.170				tagging attempted	V2648_20181412 E4	ACATGATGAATGGGCCAGATGATGATGATACCAGCAAATATTCCCCTAGGCATTGCAATATGTGTCCATTATTGCCAGAAGGTTCTGGTAGTGGTTCC	ATAACCTAAAAAGAATATTATCGAAAACATCCAATATCTAAAAAGAAACATGCACAGATCATGTATTGAACCTTATCCAACCAATTTGAGAGACCTGTGC								not attempted
Tb927.7.7470	Tb07.30D13.310				tagging attempted	V2648_20181412 D6	AGAGCGAGCACTCATCGAGCACCCTGTCAAGTGGGTCGGTGCTTATCATTTCCAATCACGTGGGGGAGCTGGGTGATTTTGGTTCTGGTAGTGGTTCC	TACATCTTTCACAACATCCCATGGCCTTATAAGCCTTAGAAGCCACGATCTATCTGTGATTAACTTCTTTTGATCCTAATCCAATTTGAGAGACCTGTGC								not attempted
Tb927.7.6080	Tb07.2F2.300				cell line generated	V2648_20181412 D4	TCGCACCAGCCCAGCGGCAGAATCTGCTGTTACCTCTGTGCGAACGGTGGCGTGTGTCATTGTTGCGCAAGAACAGCGGAGGTTCTGGTAGTGGTTCC	GTACGTTTCCCCTTATGGTCTGTTATGTGGCCAACTTTCGCCGCTATACGGTGAACCGTGTCCCGGCAGTAGGCCTCAGACCAATTTGAGAGACCTGTGC					cytoplasm[reticulated,weak]	y	y	not attempted
Tb927.7.3260	Tb07.13M20.20				tagging attempted	V2648_20181412 C6	GGCACAAAGAGGCAGAACTCACTAATGACCAGCTTCACGAACGGCAATTCAAGGCGATACAAAACTATCTGGAGTTGCTGGGTTCTGGTAGTGGTTCC	TTCTGCAGAATAGTTGGATTTCAGTCGTACCTCCTGTCACTTTATTCCTAACCGCCCAAACCCCGCACTGAGGTCCCACTCCAATTTGAGAGACCTGTGC								not attempted
Tb927.6.5130	Tb06.30P15.270				tagging attempted	V2648_20181412 B12	CTGCTGCTAGCGCCCCTGCTGCAGCTGCTGCCGAAGCTGAGGAAGAAGACGATGACGATATGGGTTTCGGGCTCTTTGACGGTTCTGGTAGTGGTTCC	TAATTGCAGTAAAAAAAATATATATCGTTCCAAACGTGGAAAACCGTCACAAAAATAAAATGGTCAGCATCGAAACATCCCCAATTTGAGAGACCTGTGC								not attempted
Tb927.6.380	Tb06.28F21.390				cell line generated	V2648_20181412 A12	CTTCCTTGTCGCACATTACGATCTGTGTAGGTGGTGAATTGTGTCTACTCATCGTCTTTTTTTCCCTCGCAATTGTGTGCGGTTCTGGTAGTGGTTCC	GTTATGGGCCAAACGAGTATCTACCCGTATCTTGTTATGGCTTATATGAGTAACACTGCACAGCCGGTAGGCCGCACAAGCCAATTTGAGAGACCTGTGC					cytoplasm[50%],cytoplasm[50%,reticulated,weak],flagellar cytoplasm[50%],nuclear lumen[50%]	n	n	not attempted
Tb927.6.3620	Tb06.4F7.940				tagging attempted	V2648_20181412 A10	ATGCATCATCTGCTTTCGACACCTCAGTGATGCTCTTGGGAACAAGGACACAAGTGCGCTGTATCGACAAGGTGATTCACGGTTCTGGTAGTGGTTCC	AACCCTTTCGGAGATTCCAACTGCCCCTGAGAAATAAAGAGGTCGTAAATTTGGTCCTTGCGTGGGTTCAAGGCTATTGTCCAATTTGAGAGACCTGTGC								cell line generated	V2642_20180821 H10	ACACTATCCATTAACAGAAGAAGCCACCGCATCACCACCAGAATCATCAGCTGCAATTGAGGCGTCAAATGACCCACTGAGTATAATGCAGACCTGCTGC	TGTTTATTGCAACGTTGCTCGTTTGTCACGAACTCACGCAAAAACGCCAAATCGTGCTTAATTTGTGACACCTCCGCCATACTACCCGATCCTGATCC					mitochondrion	y	y
Tb927.6.2660	Tb06.5F5.90				cell line generated	V2648_20181412 A8	AAGGTCTCACAACAAACGGTGTTGTTTTACCTGTTGATACTTTTCTGCTGGAGGCGTACCAGTTTCTCATGCAGGATGCCGGTTCTGGTAGTGGTTCC	CTCTTAGGGGATAGTGATAGGATCCACCAACCGGCTTGCAGCCCAACCACAGCGCCGCTACGCACAGCATCGTGCCACAACCAATTTGAGAGACCTGTGC					cytoplasm[points,weak]	y	y	cell line generated	R4197_20171206 F1	CTATCTCTGTTTTATTCCCGTATCTCGCAGCGACATTAGACACCACGGTGAGGGGAATCCATAAGCAGAGGAAATAGTTAGTATAATGCAGACCTGCTGC	TCACCACTACTCGATATCAAATGACCTGTGAGTTCCGCAGAGGCGCTGTGTGGGCAACACCTTCTCACTGTTTCACCCATACTACCCGATCCTGATCC					cytoplasm,flagellar cytoplasm,nuclear lumen	n	n
Tb927.6.2370	Tb06.4M18.810				cell line generated	V2648_20181412 A6	TTCCACCGTACCAGACGTTCGGGGTAGCGCAGCAAAAGATAACAGCTGCAATTGAAGAGACGGATGACTTCGGTCTCAGTGGTTCTGGTAGTGGTTCC	CCCTGTGTGTGGAACAGTCATTTCGACATCCCTTTCACAATATTTTCAGGTGTACGATAACGAAGAGGGAAACAATCCGCCCAATTTGAGAGACCTGTGC					nucleoplasm,cytoplasm	n	n	cell line generated	R4197_20171206 E11	TAAACTTTTCTCCCCCTGCTTTCCTCCCTCCGAAGCGCATAGTGATTTTTTTTTTAAATATCTCTTCTCGTGGTTGAAAAGTATAATGCAGACCTGCTGC	TTTTTTGAGGGTTGACGATCGTTAGAGAGGGTGAGCCGGTTGGGCCGGCTTTTGCCGGTAAATACAAAATTTCCATGCATACTACCCGATCCTGATCC					cytoplasm,nucleoplasm	n	n
Tb927.6.190	Tb06.26F19.120				tagging attempted	V2648_20181412 A4	GTGGCACCGAACGGTCAGTCAGCACGCTGAGGAGCGCGTCGCTGATTATTATTGCAAACCACTTTGCGGAACATGAGGCAGGTTCTGGTAGTGGTTCC	CACTTCATTCTACGCATATAACACACGGCCTCAACTGCGAAGACGCAGTTTTGTTGCTGAGGAAGAAGGCTTCGCGTTTTCCAATTTGAGAGACCTGTGC								tagging attempted	V2642_20180821 H3	ATTGAGTAAGGATACTGGCCACTGTATATTTGTTTCTTCGAGCTTCTGGCCGCGTATTTTGGACACGGGTAAGCGTGTCAGTATAATGCAGACCTGCTGC	GATGCCGCTGATACGATCATTAGGAGCACCAAAGACATCATCTTTGTGCCGGGCATGTGGCGCCACTGCAGGACACACATACTACCCGATCCTGATCC
Tb927.9.7400	Tb09.v1.0310,Tb09.v1.0310:mRNA,Tb09.v1.0310:pep				tagging attempted	V2648_20181412 F3	TTATAGATGAAGAAGGATTCAAAATGAGGAAGCAACACGCCATAATAGGTCTAATATTTTTTGCAGAAATGTTGGTTATGGGTTCTGGTAGTGGTTCC	GAATCAATATAGCTAAAGTGATGTGGACTCCAAGTTAGTAATCCCAAAAACAAAACCATTGCACAAAATACAACATTGAACCAATTTGAGAGACCTGTGC								not attempted
Tb927.9.15770	Tb09.244.2230,Tb09.244.2230:mRNA,Tb09.244.2230:pep,chr9contig244a01.tmp0223				cell line generated	V2648_20181412 E11	GCATCATTTTCTCCAGTCAACCCTCTTTCAGTTATTTGTCTGTCTTTTTCCAAAGCAACACTTCCTTCCGTTACTTACATGGTTCTGGTAGTGGTTCC	CAGGACATGGAAGGGATATTTCCAATGAGGAAGTTGGGAAGGTTTCAAACAAAAAAGGAGAAAACATATGAGTGATAATGCCAATTTGAGAGACCTGTGC					cytoplasm,flagellar cytoplasm,nuclear lumen	y	y	not attempted
Tb927.9.15570	Tb09.244.2470,Tb09.244.2470:mRNA,Tb09.244.2470:pep,chr9contig244a01.tmp0247				cell line generated	V2648_20181412 E9	GACCAGTTGTGAATTCCGTTGCATCACCTGAAGGGTCGGTGCTGCTACTGATGGCTGGACTGTTTCTCGGTTCTGTACTGGGTTCTGGTAGTGGTTCC	GCTGCCTCACTTGTATGTGCACATAACTGTGTGGAGACAAGTGGAATGGTTGGGATCACAATTCATGGAGTTGCAACCTCCCAATTTGAGAGACCTGTGC					cytoplasm,cytoplasm[points],flagellar cytoplasm,nuclear lumen	y	y	not attempted
Tb927.8.7940	Tb08.6H23.210				tagging attempted	V2648_20181412 E7	CTCCTAGTGATATTGATGTTGGTGTGAGAACGGTTCATTTTATTGGTCTACCAGATGATGATGCTGGAAGGTGTTCTCATGGTTCTGGTAGTGGTTCC	GAATCTAAAAAGAAACATGCACAGATCATGTATTGAACCTTATCCAATTATTCTGGCAATAATGGACACATATTTCAATGCCAATTTGAGAGACCTGTGC								not attempted
Tb927.8.7920	Tb08.6H23.190				tagging attempted	V2648_20181412 E5	TGTACATGATGAATGGGTCAGATGATGATACCAGCAAATGTTCCCCTAAGCATTGTAATATGTGTCCATTATTGCCAGAAGGTTCTGGTAGTGGTTCC	ATATAACCTAAAAAGAATATTATCGAAAACAATAAATCTAAAAAGAAACATGCACAGATCATGTATTGAACCTTACCCAACCAATTTGAGAGACCTGTGC								not attempted
Tb927.8.7890	Tb08.6H23.160				tagging attempted	V2648_20181412 E3	ACATGATGAATGGGCCAGATGATGATGATACCAGCAAATGTTCCCCTAAGCATTGCAATATGCGTCCGTTATTGCCAGAAGGTTCTGGTAGTGGTTCC	ACAACCTAAAAAGAATATTATCGAAAAAATCTAATATCGAAAAAGAAACATGCACAGATCATGTATTGAACCTTATCCAACCAATTTGAGAGACCTGTGC								not attempted
Tb927.8.2940	Tb08.28F14.330				cell line generated	R4218_20190110 H5	CACGAGATCCTACATACCTCTTGATGGGAAAAGAACTGGCACTGGCCATTAACTTGCCTGCGTTGAGCTGTTTTTTTTTTGGTTCTGGTAGTGGTTCC	ACAGGTGCGTTTAGAGAAAGATAACGGTAAACAACAATACTCTGCAATACTAAGTCCAAAACCATTCATGATGCACCCTTCCAATTTGAGAGACCTGTGC					cytoplasm[reticulated]	y	y	not attempted
Tb927.7.6060	Tb07.2F2.270				cell line generated	V2648_20181412 D3	GTATTGTAGCAAGCTCCGATGCGTCTGAGGCCCTGTCACGACGGAGCACAGTAGAGGTTACGTCGATGAAGGGTGACCTCGGTTCTGGTAGTGGTTCC	CACGCACCCGCACATGCATTGTAAGAAGTAACATCTTCCAAGTACATTGCCGCGAGCTGCCTCAGCAACATCAGGAGAGGCCAATTTGAGAGACCTGTGC					mitochondrion	y	y	not attempted
Tb927.7.380	Tb07.8P12.580				cell line generated	V2648_20181412 C9	GCAGCTATGCAGAATCTATAGGAGGATACACATTACTGATCCTTCTTGCAGCACTTTTTCACAGTGCTGCCGCACATTTTGGTTCTGGTAGTGGTTCC	CCCTGTAAACACGTGTTTAGCTAACGCCTAACTTCGACCTGTCGACACGGTAAGAGGATTAGGGAAACAGTTGACAGCTTCCAATTTGAGAGACCTGTGC					cytoplasm[weak,reticulated]	y	y	not attempted
Tb927.6.510	Tb06.28F21.90				cell line generated	V2648_20181412 B11	AACCTGAACCTGGTGCTGCAACGCTGAAATCTGTTGCACTTCCGATTGCAGTCGCGGCTGCTGCTCTCGTTGCCGCATTCGGTTCTGGTAGTGGTTCC	CAGATGGAGAATATATAAACGAAAGCCACCTTTTCAAAGGGGTTTCGTTCCTCCGAGGCGCTTCACACGCTTGCATCCGCCCAATTTGAGAGACCTGTGC					cytoplasm[reticulated]	n	n	not attempted
Tb927.6.3750	Tb06.4F7.740				tagging attempted	V2648_20181412 A11	ACAGCGGTAGCTCTGGTAGCAGCAGCACAGAAGGTCAGGGTGAGCAACAACAGCAGCAGGCATCTGGTGAAAAGAAGGAGGGTTCTGGTAGTGGTTCC	GATAATAATACTCCTTGATAGTAAAAAACGTTAAAAAATCAGTTAGAAAAAAATCAGTAATGCATCCACCAACATTTCACCCAATTTGAGAGACCTGTGC								not attempted
Tb927.6.3200	Tb06.2N9.850				cell line generated	V2648_20181412 A9	TGGACATAGAGAAAGAGTTTCAGCGCTTTCGAGCTGAGCAAAGGGAACGGGAGGGGTATGATCGGTATTCCTCTCCACACGGTTCTGGTAGTGGTTCC	ATAAAGCAGGCAAACAACGCTAACAAACAAGTATCCGAAATTGTGGTGTCAGCGGAAAAAAAAAACAACCAGTAGCAATGCCAATTTGAGAGACCTGTGC					mitochondrion	n	n	cell line generated	V2642_20180821 H9	CTTGTGCTTCGCTTATTCTTTTTTGGCATGTTCTGCTTGCTTGGAACTATCACAGAAACAATTCCTTTGGAACTATTGTAGTATAATGCAGACCTGCTGC	TGATCTGTTGGATCCAATAACTCCTTAGCGAGTTGAGAGGGTCGGAGCTGTCGTCCAATGTATCCTTTCCTACGAAGCATACTACCCGATCCTGATCC					nuclear lumen[50%],cytoplasm[25%],flagellar cytoplasm[25%],nuclear lumen[25%]	y	y
Tb927.6.2580	Tb06.4M18.1310				cell line generated	V2648_20181412 A7	CAAAGGATTTTGACGCAGTTATGTTTGATCGCGCCTCGCCCGGAGGGGCGAGGGGATGTTACTATACTGGTAGTGGTGCAGGTTCTGGTAGTGGTTCC	ATGTTTTTTAAACAAAAAATCATCTGAATACGCACACACGTACGCGACACGAAAATGCCGCGTAGCATCTTATCCGCCGGCCAATTTGAGAGACCTGTGC					mitochondrion,antipodal sites	y	n	cell line generated	V2642_20180821 H7	TCTACGGTGGAAACGAAAGGGGAGCGAGAGGGAAAGCGAAGTGAAGAGGGAAGAAGGTGTGCCAATATTTGTTACTAAGAGTATAATGCAGACCTGCTGC	TCCACCTCCCCTCTGGATGTATATTGGACGTGACGACGGCGGCTAAGTAAGCAGCTCACATGACGACACCAGAACAGCATACTACCCGATCCTGATCC					endocytic,cytoplasm[reticulated]	y	y
Tb927.6.2000	Tb06.4M18.90				cell line generated	R4216_20180417 C7	ATCAACAGCAACGGCAGCAGCAACCGCAACAACAACCACCAGCGAAGCAAGTTGTCCCCCCACGTGCACCAACAAAATTTGGTTCTGGTAGTGGTTCC	CAAATGCACCACCTGCGTCACTGTTTCAAAAAGTGATACAAACGCATACGCTCATCGCTTTATTTCCCAGCCACGGCCTCCCAATTTGAGAGACCTGTGC					nucleoplasm	n	n	cell line generated	R4197_20171206 E10	ATATATATGTATATATATGTATATACATCTTTTCTCCTATTTTCAGCCAGAAATAGTGGAGGGAACCTATAGTTCAAGTAGTATAATGCAGACCTGCTGC	TCTCTTATGAACTTGGTCCTTTCCCTTAACTCTTCCTGCCGCTGCCGTCGCAGTAACTTTTTCTTTTTTGCTTCCTTCATACTACCCGATCCTGATCC					nucleoplasm,cytoplasm[<10%],flagellar cytoplasm[<10%],nuclear lumen[<10%]	n	n
Tb927.6.1860	Tb06.28P18.1000				cell line generated	V2648_20181412 A3	TCGAGGACAAGGTGACAGAATTAGAGCAACTTTCCTCCGATGTAACATCTATGGGTGCCGACGAATCAGACGTTGTAGCAGGTTCTGGTAGTGGTTCC	TTTCACCAACGCGTTGATTCATGCGCTGTCGCGGTTTTGTAAAATTAGTCAGTGATGGACGATGCTTGGCTGAATTGTTCCCAATTTGAGAGACCTGTGC					mitochondrion[50%],antipodal sites[50%]	y	n	cell line generated	V2642_20180821 H2	TTCACACAAGTCTTCCAATTTATTCCCCCTTTGCCTTTTTAATATACCGTCCTTGTGTGGTGACTCCAGCGCAGTAAGCAGTATAATGCAGACCTGCTGC	AAGGCGGTGAGTTGCTGGTGGTGCCGTGCAATATTCCACCACCGTATCGAGCCGGCTGCAGCTAGCAGCATCCGACGCATACTACCCGATCCTGATCC					cytoplasm,flagellar cytoplasm,nuclear lumen	n	n
Tb927.6.1680	Tb06.28P18.530				cell line generated	V2646_20161608 H10	TGGAGGCAACGGCATCACCACAAGGCCCTCGTAAGGTCAAAAAAAGAAAGAAAACTACGGAGGTAAGTGAGGTGACGTCGGGTTCTGGTAGTGGTTCC	TAAATATATATATATATATGACCTGCATCCATTATTCAACGAACAAAACGGCAGTTGCGTTTCCTCCCCAAAGAGTACGTCCAATTTGAGAGACCTGTGC					mitochondrion,kinetoplast[region,strong]	n	n	tagging attempted	V2642_20180821 H1	ATCTGCATGTGACGGGACTCATACAACAAAAAAAAACTTCATAAAAAACTTTGTTAGGTTTATAGTGCCAGCAGAGCAGAGTATAATGCAGACCTGCTGC	AGTGGATGATGGCAACGCCGCACGGGTTGCAATAACTGATGGAGCTGCGGCGCCATTGAAGCCACCAACCAGCGCCGCATACTACCCGATCCTGATCC
Tb927.6.120	Tb06.26F19.33				tagging attempted	V2646_20161608 H8	TCCGGTTTAAGGAAGTGCAGAGACTTCCTGATACTACTGTCAGAAACTACTGTTACTGCGTGCTTCAGGCACTGGGTCAGGGTTCTGGTAGTGGTTCC	ATACTATTTATTATTCTCAGTTGCTTACACGCTTAGCAGCCACAAGGGATAAATTTTATTCTCGTTGTTGTATTTATGAACCAATTTGAGAGACCTGTGC								not attempted
Tb927.6.1070	Tb06.3A7.480				cell line generated	V2646_20161608 H6	GGAGACAGATCACTCTGACGGATATGGCGGTATCACTTTGGTGGGTGTTAGAACAAACGGCGGCAAATATCGCATCAGGGGGTTCTGGTAGTGGTTCC	TACCTTCACGACGGTACAGGCTCGATGGTCGCCCGTTTTCGATATCCAACATTACACATACTGTTTAGATGAATGAAGATCCAATTTGAGAGACCTGTGC					nucleoplasm[points],cytoplasm	n	n	cell line generated	R4197_20171206 E6	AAGCGGGAAAGCAGGAAAACTAAGTGTGAGGCTACGACTCGGGAAACAGAGCGCAGAGGGGTGCGGTGTGGGTTTGGATAGTATAATGCAGACCTGCTGC	TCCCAATCATCGTTTTCCACTACTTCTCCTACAAGGTGCTTGACAAGTGTCGGTAGGAGCCTTTCAAGTGCTCGGGACATACTACCCGATCCTGATCC					nucleoplasm[points]	y	n
Tb927.5.920	Tb05.28F8.480				cell line generated	V2646_20161608 H4	CACAACCATTAAGTCTGGCCGAAGCACAGGAGAAGGCCATGCACTCCTTCGCGCAGCGGGACGACAACAATCGTTCACGTGGTTCTGGTAGTGGTTCC	TGTGGCAAACGATAATGCAAAGAATATTGTCATACTCCCTTCGCGCAGGTGTACGCTTGTGCGTGTTTCATTTCCCAAAACCAATTTGAGAGACCTGTGC					mitochondrion,kinetoplast[region,strong,75%]	n	n	cell line generated	V2642_20180821 G10	CTCTTTTTTTGGAGAAGTAGCTTATAGCGGGGAGGTCTCTTTTCCTTCCTTATTCGATTACACTTCTTCCATTCTCCCGAGTATAATGCAGACCTGCTGC	TGGCGTTGTGAGACAAATCGGCGATACGACTTGTTTTGGGTTCCCAGTGCTGTTAGCGGGCGGTGGAGAAACCGAAGCATACTACCCGATCCTGATCC					endocytic,cytoplasm[weak]	y	y
Tb927.5.650	Tb05.30F7.530				tagging attempted	V2646_20161608 H2	GTGACAATTCGTCAGAGTCGTACGTCATAGTTGTCGAGTTCCCTGAGGGATTCGGGGAGAATACGTCAAGGAATGGGGAGGGTTCTGGTAGTGGTTCC	CCTATGGGGAAATAACGACAAAACGCACATACAAAAAATAGAAAGTAGTGATTCGTAACGGCTGAAATGCTCCAGTGCCACCAATTTGAGAGACCTGTGC								tagging attempted	V2642_20180821 G8	AGTACCACCTCACCCTTTTTGTGTACCGCTCTCTCGTTTCCTGAAGGCTGAAAGGTGATTTGGCTAGCGCTGCCCGCTCAGTATAATGCAGACCTGCTGC	GGCGAAGTAGCGTCGACCACAGCTTTTGAGTTAGCGCCACTACTCTCTGGCCGTGAAGCAGTGCGGGAAAGGAGAAACATACTACCCGATCCTGATCC
Tb927.5.4540	Tb05.26C7.140				tagging attempted	V2646_20161608 G12	CGCTGAGAAGTGCGTCTGTGATTATAATGTCGAACCGGCTTCGGGAATTTGAGGCAGAGGCAACCCAGAGCCCTGAAGCTGGTTCTGGTAGTGGTTCC	GAATGTAATAAGCTATGTGTATATACACGAAAAGTGGAAAACCAAGTGAGACAAAGAAAACTGCAGTGTGCATTATTTCGCCAATTTGAGAGACCTGTGC								tagging attempted	V2642_20180821 G6	TTGGGATTGTTTACTTTGTTCTTTGTAGGACGTTTAGTTTACCTGTTTCACTAGCAGTACCGGCCAAAGTTTCCAAATTAGTATAATGCAGACCTGCTGC	ATACACGGCACGGGACTATTCTCCATGCGGACCCGTGAAACATCGCGACCGAAGAGAATCGACTGATGAATGGAAATCATACTACCCGATCCTGATCC
Tb927.5.4100	Tb05.45E22.390				cell line generated	R4216_20180417 A6	GTTTTGCGATAGTTGAAAGTAGCGGTGTAGTTGCTTCAACCAGCGACGATGGCACCGTTCGCTTTTTCAAACTGAGCCTTGGTTCTGGTAGTGGTTCC	TAGTCGATCCTTACGTCGAACGAATGGAGAGACATCCTCACAGAGACGAATACGGACAGCGAGTCCCTTCATCCACGCCGCCAATTTGAGAGACCTGTGC					nucleoplasm[strong,50%],cytoplasm[50%]	y	n	tagging attempted	V2642_20180821 G4	TTCCATTCTTTTTCTTCTCGCTACAAAGAAAGAAAATTGTTTGTTCTGGGGAGAAAAACTTTCGTTGCAGCAACTAAAAAGTATAATGCAGACCTGCTGC	TCTTGTGCCATTTCAGGGTCAACAATGCCGTCCCTCATGGTTTGTTCCGGTAAGTTACCAGCCGTCAGGGGCCTCTGCATACTACCCGATCCTGATCC
Tb927.5.3700	Tb05.6E7.530				cell line generated	V2646_20161608 G8	AGATGCACATGCGCATGTCTTATCCGGTTAATCGCATTGCTCCATGGATGCCGAAAGTTGCTGATCAAACTGCTAATGCTGGTTCTGGTAGTGGTTCC	GCGGGAAGCGACTCAAAACCAGAGGTATTAAACCTACACCTATGCGTGGTCGTGTAACCAACAACAAATAAAAAATGAACCCAATTTGAGAGACCTGTGC					mitochondrion,kinetoplast[region,strong]	n	n	cell line generated	R4197_20171206 D9	TCTGATCCTGTTATTTATTATTATTATTACTATTTATTATTTTTTTTCTTTTGGTTTTTGCCACAACAGGTATATTACCAGTATAATGCAGACCTGCTGC	ATGATGGCAAGCCTTGCACCGATATCTTTTAGCATAAAGGCAAAATACGGTGCGACGCCGGACACAATAGTTGCGGGCATACTACCCGATCCTGATCC					mitochondrion	y	y
Tb927.5.330	Tb05.29K2.100,Tb927.5.330b				cell line generated	V2646_20161608 G6	CTTGGGACGATGCGTATTGTGAGGAAGTTATTCGCCGTATTGCAGTGAAGGTGGGGCCGTTTGTTGGTCGTTATGCTTCCGGTTCTGGTAGTGGTTCC	CCGCGGTGGATGCGTGTAAATATGGCACGGACATCAGAAAGAAAAAAAACGATAATATTTTGGTTAAAATACGACGACGCCCAATTTGAGAGACCTGTGC					endocytic[50%],flagellar membrane[distal,50%],cytoplasm[weak,reticulated,50%]	n	n	not attempted
Tb927.5.3180	Tb05.27M3.220				cell line generated	R4214_20180530 H4	GGAAGCAGGGAAGTGGTAAAGTTGCTCGTACCATACATAACTCACTGCCTGACTTCTGGGGAATCGCACGTCAATCACAAGGTTCTGGTAGTGGTTCC	AACTGGAAATAAAATGTATACTTTGGTGTACGCGCGCAACTGACAAAAAGTACATGGCATGTGGAAACGCTGTTCTCCCTCCAATTTGAGAGACCTGTGC					cytoplasm[weak,reticulated]	y	y	cell line generated	V2642_20180821 F12	TTCTCATACGTTTCCCCGTATACACGCGTCCTTTCATATGACGCTGGTGAGAAAAACTCTACGAGACACACACAGAAACAGTATAATGCAGACCTGCTGC	GAACGTTCTCTTTTCCATGTTATCCCTACCATTGGGCTTGTTGAATGGCCGGTACTACTGACCTTTTCATTGCTTGACATACTACCCGATCCTGATCC					endocytic	y	y
Tb927.5.2640	Tb05.26K5.780				tagging attempted	R4214_20180320 G9	CTGATCTTACTGCGTTTGTCATCCCCACCGCGGAGGAGCTTATCCGTAAGTTTTATGGGAAAGAGCCGGTGAGTATCTCCGGTTCTGGTAGTGGTTCC	GAACTGGGAGTCCTTACATCCAGTGCCTACAAAAGTGAAGCGTATAATTTTCGATTAAATATTTACCCCAAAAATCGCCACCAATTTGAGAGACCTGTGC								cell line generated	V2642_20180821 F10	ACACCTTCTGATCTCTCTTGTCCCTTACCTAGTAGTCACATTACTGCATTTTACCGGCTTAGTGGAGAGGCTGGTGCTCAGTATAATGCAGACCTGCTGC	GCAACAACTAAACAATCAACACTTTCCGTAACAATGTCTTTCCATGGTTTTAGCTTCGACGCGAAAAATCTGTAAGACATACTACCCGATCCTGATCC					cytoplasm[75%],flagellar cytoplasm[75%],nuclear lumen[75%]	n	n
Tb927.5.2230	Tb05.3C6.210				cell line generated	V2646_20161608 F12	GCGGTATGCATGCGCTCCGTGAAGGCTCTTCTCTTACGCTTTCGCATAAGACAGACACGATGGTGTTTGAGGCCGTGGAGGGTTCTGGTAGTGGTTCC	ACCGAAAAACAGATGAAAATTTAAGTCATTTTTTACATCACCGTATAAACAAAACACACACTAACGTATGCCCGTCACCTCCAATTTGAGAGACCTGTGC					cytoplasm,flagellar membrane[distal,end],flagellar cytoplasm,nuclear lumen	n	n	not attempted
Tb927.5.1320	Tb05.30H13.330				cell line generated	R4214_20180530 F8	ATCTCACTGCACACTATCGAAAGATCGTGTTGGATGTTAGTACTGAGTTGCACGTGATACATCCGTATCTATACGCAACGGGTTCTGGTAGTGGTTCC	GAAACCTTCTCATGCGCATTCTCACCTTCCTTCATACAAATACATATATATATATATATATATATCTTTTCTTTTCCACACCAATTTGAGAGACCTGTGC					kinetochore[50%],nucleoplasm[points,50%],cytoplasm[weak]	y	n	cell line generated	R4197_20171206 D1	CACTGCTTCGCACTTTTATAACCGTCGTTGTTGGTTTGCTTATTTGCTGCTTGTGTCGCTGATCCGTTACGTGCTTGAGAGTATAATGCAGACCTGCTGC	CGATGCAGCGCCGGGTGAATCCAATCGGGGGGAACACGCGACTTCGGCGGTATTGTTTTCATCGGTGCCGAATTCGGCATACTACCCGATCCTGATCC					nucleoplasm[points]	n	n
Tb927.4.830	Tb04.5E12.760				cell line generated	R4214_20180320 F5	CAACGGAGGATCAAAAGAAAATAGAGGCCCGAAATGAACGCATCAAGCGGAGGGAGTTGGAGGAGGAAGGCATTGTGTCGGGTTCTGGTAGTGGTTCC	GGTTATTGTGGTAACCTCAGGTTGATACAGCTCTGTGTGGGAACGAAAGGAGAGAAACCTACAGCTTTTACATGTCTCGGCCAATTTGAGAGACCTGTGC					cytoplasm[reticulated,weak]	n	n	cell line generated	V2642_20180821 F5	TCTCCTTTACTTGACTGCTCTTCCTTTTTTTTTGTTGCACCTGGTCGCCAATTATTTCGTGAGCCAAGGTGACTCATTCAGTATAATGCAGACCTGCTGC	TCAAAGCATTTCGTTGAGACTATACATTCAATCAAGGCATTCTTGGGGCGCCAACAGATGCTTTTGTTCTCCTTTTCCATACTACCCGATCCTGATCC					cytoplasm[reticulated]	y	y
Tb927.4.510	Tb04.5D20.660				cell line generated	R4214_20180320 E9	TCATTACTACGATTGCCGGCCCAAATGAACACTTTGGCATTGTAGTGAAGAGGGCGGTGTCTGATGCTCTGGAGCAAAGCGGTTCTGGTAGTGGTTCC	CTGTTCGTTTAGTAGATGGCAGTCAAGAAAAAGGAACAAACAAGAAAGGAAGCGAAGAGAAATAGTCAAGTGTGTCGCTTCCAATTTGAGAGACCTGTGC					endocytic,cytoplasm[weak]	n	n	cell line generated	R4197_20171206 C8	AACGTATTTCTGCCTCTTTTTGCTTCCTTTTCATTTTTCTTCGTCCCATCAATTTGACACACGTTATAAAAGGGAAGGGAGTATAATGCAGACCTGCTGC	AATATGACAAAGTGGTTGGCCCCTTGATTCAGAAGCCGATCCTTCAACAAACTCGCTTGACTCATTGCAGCCACCTCCATACTACCCGATCCTGATCC					endocytic	n	n
Tb927.4.5010	Tb04.3M17.390				cell line generated	R4214_20180530 E6	AACAAGACGAAAAGGAGGAAGACAAGAAGGAAACCGACGGGGAAGAGGACAAAAAGAAGAAGGAGGATAAGTCAGACTTGGGTTCTGGTAGTGGTTCC	TCTGAACAAGCCGTGACCACATAAACGGTTGAAAGAACTATACTTTCACTTACATGTTAATGAAGGACGTGTGTTGAGCTCCAATTTGAGAGACCTGTGC					endoplasmic reticulum,endocytic,Golgi apparatus	n	n	cell line generated	V2642_20180821 E12	TAACCAGCGATTTAAAAAAGATTTTAATATAAGACTTGAATAAATTCAATATAAGTCAAAACAAAGGCATCTGATAATAAGTATAATGCAGACCTGCTGC	ATGGCGCCGTGAACAGTTGCCACCGTTGCAAGAGCCACGAAGACACAGGCGACCGCTACTGGGCGCATGCACATTAGCATACTACCCGATCCTGATCC					endoplasmic reticulum	n	n
Tb927.4.4890	Tb04.3M17.120				cell line generated	R4214_20180530 E4	TGGGTGCCTGTATGCTCATGGTGCTCGTCTACCCGGTGTACTGTTGGATCAGGGGAAGACCTGACAAGTTTGTCTTTCGTGGTTCTGGTAGTGGTTCC	CCTGGAGAGGGTTATTTGGGTAAGGGCGGGTTCTTCACTTGCTTTCCACATCGGACAAGAAGTTACAGCACGGCACCGCACCAATTTGAGAGACCTGTGC					endoplasmic reticulum	y	y	cell line generated	R4197_20171206 C5	TTTATGCATGTATAGCAGAAGATTACACACATCATACTCAAAGTTGCAAGTGCGCAGGTACTGGAGAGTTGGAACCCATAGTATAATGCAGACCTGCTGC	TGATTGATACCTTCGCTGTGTCCAAACGTTGTTCCACGATCGCCCAGCTCCACATCGCCCTCACACAGTTGGTGGCCCATACTACCCGATCCTGATCC					cytoplasm[reticulated,weak]	y	y
Tb927.4.4630	Tb04.3I12.380				cell line generated	V2646_20161608 E12	AACGCAAAAACTTGATGGTGTGTTTAACTAAAAACAAGAGCTGGAAGGAGGAGCCTGCCTCAGCATGGTACAAGTTCTTTGGTTCTGGTAGTGGTTCC	CGGCCGATAGGGCCAAAGCGAATGAACATTTAAGCCCGATTTACTAGCGCTCCATTTCACTCGACAGCCCATTACGGTACCCAATTTGAGAGACCTGTGC					cytoplasm,cytoplasm[points]	y	y	tagging attempted	V2642_20180821 E7	AGCGAAGAAAGCATTTTATCGGCTTAAAATATCCAGTGCGTATTCATCCAAATTGACGGAGGCTGTGGGGACTGCACTTAGTATAATGCAGACCTGCTGC	TGTTGGTAAATCATGTTACGGATCACATGGCCACCGCTCCGGCGGTTCGGATCTACCGGTACTTCAGGATCAGCGCTCATACTACCCGATCCTGATCC
Tb927.4.4450	Tb04.3I12.1060				tagging attempted	V2646_20161608 E10	CATCCTCAAGTTCCTTCTGCGGTGAAGGTGATTGTAGCGGCGTACAATTGATTGACTTGGAAAATGTTAGCGCTGCCAGCGGTTCTGGTAGTGGTTCC	AAGATTGCACACATGATGTAAAACAACTTATTCATTCACTTCAATAGCAAAGCGCACATATAGCAATGTTACGGGGAATACCAATTTGAGAGACCTGTGC								not attempted
Tb927.4.4410	Tb04.3I12.1110				tagging attempted	V2646_20161608 E8	CATCCTCCAATTCCTTCTGCGGTGAAGGTGATTGTAGCGGCGTGCAATTGATTGACTTGGATAATGTTAGCGCTGCCAGCGGTTCTGGTAGTGGTTCC	AAGATTGCACACATGATGTAAAATAACTTATTCATTCACTTCAATAGCAAAGCGCACATATAGCAATGTTACGGGGAATACCAATTTGAGAGACCTGTGC								cell line generated	V2642_20180821 E4	AATCCTGTACCAATACTTTGTTATTATTCCCTTTTTGTCTTGTAGTTTTCACGTTGGATTACGTTGAGTTACCAGTATCAGTATAATGCAGACCTGCTGC	AGCACCTGTAGTAACAGAGAAAACACTAGGTAAGTGAATGCACCATCTCTAACATACAATTCACGCATGAAGGTAACCATACTACCCGATCCTGATCC					cytoplasm[reticulated]	y	y
Tb927.4.3820	Tb04.30O21.110				cell line generated	V2646_20161608 E6	TGTTCGTTTTTATCGTGGGGAGAAGTTGGGGAGCGGAGCTAATGCAACTAAATGGAGATGCGCCCGATGATGAAGGGTATGGTTCTGGTAGTGGTTCC	TATTCAGAAAGAAACAACCCATCAGGGGTCTGTCTTTCTTCATCCTTTTTTTTATTATTTTACACTCCACGCCACACCACCCAATTTGAGAGACCTGTGC					cytoplasm[weak,reticulated]	y	y	cell line generated	R4197_20171206 B11	ATATATATATATGATCAAATGCCCCGTTCTCACTTTTTCACCTTATCTTTTGGTGAGCCAAGGACCCCCCTCCCCTCTAAGTATAATGCAGACCTGCTGC	TCCAACTTTTCCGTATACGGCTGTAGTCGCTCTGTAAGTTGTGCTCTGCATCTTAAGGCCCGTTGACGTAAATCATTCATACTACCCGATCCTGATCC					cytoplasm[points]	y	y
Tb927.4.3720	Tb04.26G5.660				cell line generated	R4214_20180530 D10	GCGAACGGCGGACAATTCTCCGGCGTTCCGCCAAAGGGCCAGGGTGTGACGATGAGGATGATGACTCTATTGATGAGGAAGGTTCTGGTAGTGGTTCC	AACTTGCTCCCGTGTATCCTTCAATGGGGGAAAGGGGGTTTTAGTTAGTTAATAGGTGCGAGGCGCAAAGAAAACTGCTACCAATTTGAGAGACCTGTGC					cytoplasm,flagellar cytoplasm,nuclear lumen	n	n	cell line generated	R4197_20171206 B10	ACTTAACCAATTACTTTGCACGACCGTACACCATCTTTCTGCCCAGTTTTGTTGTCACTGTCACTACATCCCAGAAACAAGTATAATGCAGACCTGCTGC	TAAGGGTCAAACTTCACCTTATTCATGTGCACCTGATGTGAGCCGCGGGTACCATTCTTCGTGACTCGCCTACTAGGCATACTACCCGATCCTGATCC					cytoplasm,flagellar cytoplasm,nuclear lumen	n	n
Tb927.4.2340	Tb04.1H19.690				cell line generated	R4214_20180320 D6	GACCTACCAGCCAGTATAGTCGTGTGATTACGATGGTGCGGCAACGCCTGGTGGAGGCTTCTCAAGAGGTTGGACTTCTGGGTTCTGGTAGTGGTTCC	AAGGCAGACAGACACGAATCCAAATGCAGTGGAAGGCGAAAGGATGAGACAAACAGCTGGGGAAGATTTAAAAAAAACCTCCAATTTGAGAGACCTGTGC					nucleoplasm[75%]	n	n	cell line generated	V2642_20180821 D8	CCCTTTGGATAATTTACTTCGGCCTGGCACATCACATCACATGATACATATATGTAACCCCACAGAGGAAAGGTGCAGAAGTATAATGCAGACCTGCTGC	TCCGGTGCACCCGGGGGTTCGGGAACCGAAAAGTGTCTTACCGTGACAGTGTGGGCCTCTTCGGGGAAGATCAAGTCCATACTACCCGATCCTGATCC					nucleoplasm	y	n
Tb927.4.1630	Tb04.2L9.1050				cell line generated	R4214_20180320 D3	GTGCCATCTCGCTGCGTCAGCAATATGGAACTGGGAGTGCAAACCGCAAGAAAGCTCGGCTCGGAAAGAAAAACAAATCGGGTTCTGGTAGTGGTTCC	ATGTGCACGTCAGAACATTCGCATGATTATGTCTTGCTGGTGTCGAACCCCATGTATCCCACGACCAGGTACCTGAAACCCCAATTTGAGAGACCTGTGC					nucleoplasm	n	n	cell line generated	R4197_20171206 B6	CATACATCTTTTCCAAACACGCGGGCACGCGCGTGCCGAAATATTTCTTCCACTAACATTATCAAAAGGAGTCGGGTATAGTATAATGCAGACCTGCTGC	GCTGTTAACTTTGTGTATTCCTTCACGAGCGTAAAGGCTCCGTTCACAAGGTCCTTTGTTTGTGGAAGAGAGCCAGACATACTACCCGATCCTGATCC					nucleoplasm,nucleoplasm[points]	n	n
Tb927.4.140	Tb04.5D20.110				cell line generated	V2646_20161608 D10	GAAATATTACATTAGGCAAAACCAACTATGAAAAAAATGGCAATACATTCCAAAATATTCCCTCATCATTGCAGAACTCAGGTTCTGGTAGTGGTTCC	AGTGATGCATTCGATTCGAAAACACATTTCAAAAGCCTTTCGGTCTTTGCTTAACCTGGCGGCAGTAACCATGATTCCTTCCAATTTGAGAGACCTGTGC					cytoplasm[weak,reticulated]	y	y	cell line generated	V2642_20180821 D3	ACCACTGAGGCACGCACGCTCACCAACACCAACAAAGTCAAGCAAAAGGCGCTGTATATTAATACTCAATGGCGCCATAAGTATAATGCAGACCTGCTGC	GAGGAAGTGAAGCGGGTTCCCACAAGTGTTGTGTAACCCCAACGGAAGGAAAAAGGAAAAGGGAACACGAAAGGGAACATACTACCCGATCCTGATCC					endocytic,cytoplasm[reticulated,weak]	y	y
Tb927.3.650	Tb03.27F10.960				cell line generated	R4214_20180320 C9	TTGTCAAATCGAATCATGGTGTTGATCTGTTTAGTATGGCCTGGAACGACTTCCTACGACCCAACTACGATGACGACTTGGGTTCTGGTAGTGGTTCC	CACACACATAATCATTCCACATCACACATAACTTGTGTGGCACTGAATGAAAAGAAGAAAAAACAAAGCCATGTCGACTGCCAATTTGAGAGACCTGTGC					endoplasmic reticulum	n	n	cell line generated	V2642_20180821 D1	GCACTGTCACATGAATAGTCGCACCCCTTACGAAAAAAGAAAAGGCGATAACAAAACAAAAACAAAAGGGAAAGGGGAGAGTATAATGCAGACCTGCTGC	AGTAACAGAGCGATGTTTAACACGCCGGAGACCATCGTACCGACGGGGTTCACCATTTCGGGCCGCTGGTGGTTCATCATACTACCCGATCCTGATCC					cytoplasm[strong],flagellar cytoplasm[strong],nuclear lumen[strong]	n	n
Tb927.3.5390	Tb03.5L5.590				tagging attempted	R4214_20180320 C7	TTGTTGCGTGTCGCGTCTTGAACCTTCGCTGTGGCGAGGAATTTAACGATCGGGAGAAAGACAGCTCCTGTTCTCCCATGGGTTCTGGTAGTGGTTCC	TTTCCGTTTTATCTTTCCCCCCTGCATCAAACCTTGTGTATTATTGTGTGTATTGTGTTTGTTTGCTTGTTTGTGTGAAACCAATTTGAGAGACCTGTGC								tagging attempted	V2642_20180821 C12	TTTTAGACTAAGGTATATTTGGTACCCCGCTCTTTTAAAGGGTTTTAATAAGAGGGGTCAAAAACAAACAAACAAACCCAGTATAATGCAGACCTGCTGC	ATGTTCACATCAGTGGTAGTTTGTTGGGAAGATTCATCAAATGGAACAAAAGAAGTCACGGGCCGTTTTGGAGAAGTCATACTACCCGATCCTGATCC
Tb927.3.4780	Tb03.48K5.380				cell line generated	V2646_20161608 D4	AGCGTTTTGACGACGCGCGGCGGGCACTGCAGATGGCATTTGGGGATAGTAGCTGTGGAGCCCCCACCATGCCGCCACTCGGTTCTGGTAGTGGTTCC	GAATGCTGATGCACTAATGGGACCGCATAGCACCGCTACGGAATTCTCGATAGAAACTACACCCGAGACCATTACGTACCCCAATTTGAGAGACCTGTGC					mitochondrion,kinetoplast[region,cell cycle dependent,strong]	n	n	not attempted
Tb927.3.4350	Tb03.26J7.610				cell line generated	R4214_20180320 C3	TGTGTACACTAGAACCGGATCCCGTTATCTACGAACTCATGCCGAAAACTGGAGCGCGCAAACGCCCGAAGGATTCTTCGGGTTCTGGTAGTGGTTCC	ACAACACAGAGACACCACATGCTACCACGTGCACGAGTTCAGCGGCAAAAAAATGAACTTTACAACAATGCCGAATGATCCCAATTTGAGAGACCTGTGC					nuclear lumen[50%],cytoplasm[weak,reticulated]	n	n	cell line generated	V2642_20180821 C9	TTGAACACATATGTACGTTTCTTCCATAAGCCACGAGAGGGTGGTCTTCGTCTCTCGTGGGTGCCATATACCGAAATACAGTATAATGCAGACCTGCTGC	TATGTCATACCTTGCTGCTCCAGCTTAGATTTAATGAGTTCCAGGTCATTTCCAGATATCGCTGTTGTTGTAACAAGCATACTACCCGATCCTGATCC					glycosome	n	n
Tb927.3.3860	Tb03.28C22.600				cell line generated	V2646_20161608 C12	GTGATGTTGTAGACCCATCACTTAGCGCTCTTTCCAGTGCTGCCGCCAACGTCTCTGTTGAACACCAAGCTGCGAACGTGGGTTCTGGTAGTGGTTCC	TTTTTTCGTGAACACAAAACCGACTATGAAAGAAAGGTATACGATATTTCCAAAATTCAAGTCTCACATACACTGTTTGGCCAATTTGAGAGACCTGTGC					cytoplasm[points],endocytic	y	y	cell line generated	V2642_20180821 C7	TTTCCTTGATATCTCTTTCCGTATTTGTTTACCCGTTTTCAATGCGCACTACAGTAAAAGAAGGAAAGGGGGATCGGGGAGTATAATGCAGACCTGCTGC	GGAATCTCGTCCCTGTCGGCGTCATGCAGGAGTGGCTCAGAAATCGGGTCTGGCCCCATGGTTACCGTTGGGATAGGCATACTACCCGATCCTGATCC					endocytic,cytoplasm[reticulated,weak]	y	y
Tb927.3.3370	Tb03.3K10.450				cell line generated	R4214_20180320 B9	TGTTGGAGTGTCACGTGGGCTACGACAGCGCCACAGACTCGTACCACCTCGTGGATATCGAGGATGACTCAAAGCGAAGCGGTTCTGGTAGTGGTTCC	GCTACGCCGTCACAGTAGAGTCACGCGTGAGAGTTGTATTGATGTGTGGCACCATGTTTGATGTGAAGCTACCTCTCGACCCAATTTGAGAGACCTGTGC					cytoplasm[25%],cytoplasm[75%,weak,reticulated],flagellar cytoplasm[25%],nuclear lumen[25%]	y	y	cell line generated	V2642_20180821 C5	CTGTTGCCGTCGCCGCTCTTTTCTATTGCTTCTTACACACTTTAACACATGCTCCGTCTTCTTTGTACTCCAAGTTGGTAGTATAATGCAGACCTGCTGC	TGCCATAGGAACAGCTTCCCAGACTCACTATCTGTGTTGAGCGACCAGTCCACGCAACGAGTAGGTACCACCTCAGACATACTACCCGATCCTGATCC					cytoplasm[patchy,50%]	n	n
Tb927.3.2510	TB03.48O8.340,Tb03.48O8.340:mRNA				tagging attempted	L3528_20170201 A4	TAAATAATAATGGATTCAACTATATAGATATAACAACTGATATTTTTACATTAATGATTCTATCCCTTTTTTGTATGTCTGGTTCTGGTAGTGGTTCC	GTTAAAATGAAACACACGTACACATAAAAGCAAAATATAAAAAAGATACTGCACGACAATGTTGGTAGCGTACCAGTAAACCAATTTGAGAGACCTGTGC								tagging attempted	V2642_20180821 C4	TTTGTCAATAACAGTAATGAACGTGATAATAAGATTTTTTTCCCTCCTTTTGACTGATGATTGTAGAGGCAAAATCACGAGTATAATGCAGACCTGCTGC	TATTCTGCCATATCACCCTGAGAGGAAGGAGATAAAACAACCACAAGCATCCCAACGGCAAACACTGTTTCGTGTCTCATACTACCCGATCCTGATCC
Tb927.2.4390					cell line generated	V2646_20161608 C6	AAAACTTCTTACTACCTCCTGTTGTAGGGGGTGGAGTAAAGGGTGCTTCTACAAGTAGTTCTGGCATGCCAGATAACTATGGTTCTGGTAGTGGTTCC	TCGAGAGGTACGTGTCTGTCCACAAAGTACAAATTAAAAAAAAAAAACACACACACACAAGACAAACCGACACTGTGATTCCAATTTGAGAGACCTGTGC					nucleoplasm	n	n	tagging attempted	V2642_20180821 C2	ATCTGTCTTAACGGCTTGCTTCTACTAATTTTTTCCCCCTTCTGAAATGGGGAGTCGCGTTACAGTGCTACATATAATAAGTATAATGCAGACCTGCTGC	AACGTGGAGGCCGCCAACGACGGATCTGCTTGAGTTGACGTTGGCAAGGCATGCGACTGTGTGGATGCCCTCTCGGCCATACTACCCGATCCTGATCC
Tb927.11.840	Tb11.03.0300,Tb11.03.0300:mRNA,Tb11.03.0300:pep				cell line generated	L3526_20170208 C4	CTCTCTGCTCTATCCTGCTGGGGGTACTGGCTCAGAAGCTGTTGCGGCGTGACGCCCCCAGTGTTCCAGCTGCTGCAAAGGGTTCTGGTAGTGGTTCC	ACCTCCCCAAACAGCCTCAGCCATCCAAAGTCAAAAATAACCTTCTTTGCGTTTGCTTGCAAATTTATTTCCGCTGCCCTCCAATTTGAGAGACCTGTGC					cell tip[posterior],flagellar membrane[distal,end],flagellar membrane[distal,end]	n	n	cell line generated	V2642_20180821 B12	TTTCCCTCTTTCAAATTTGTTTTTGTTCATTTTCGCGTTCTACAGTAGGGAATTATCGTCGTGGAAGCGTCGAAGGGTAAGTATAATGCAGACCTGCTGC	GACTGGGCATGAGTGCTCCGCTTTGCCCCCATTGACAGCCTTTGCTGTTCGCCCTCCCCCTCACCGGGATGTTTTGCCATACTACCCGATCCTGATCC					cell tip[posterior],flagellar membrane[distal,end],nucleoplasm[weak],cytoplasm[weak]	n	n
Tb927.11.5940	Tb11.02.3740,Tb11.02.3740:mRNA,Tb11.02.3740:pep,Tb11.212.0320				cell line generated	V2646_20161608 C2	GCACATCAGTGATTTACATCTCCAACCGTTGCTCGCAACTTGATGAGTGCTTCTCTGCTGACCAGCCCTTTGTGTCGGTGGGTTCTGGTAGTGGTTCC	AAACAATAACTTTAAAAAAAAACAAAAACGATTCTCGCATAAGGTGTGGGTTGGTAAGGGGGAAAATAGCTACGCAACTCCCAATTTGAGAGACCTGTGC					endocytic	n	n	cell line generated	V2642_20180821 B9	CCACTCTACCACCTATGCAACCTTCTTTCCTACCTCCTCCTTCCGAAGACATTGCGATTAACCTAGTAAAACTTAAAATAGTATAATGCAGACCTGCTGC	GGCGGGGCCCGGACGACACGCGAGGCAGGACGGCAATTCAATACCGCCCCGCACCCACCACACAAACGGTAATCGTTCATACTACCCGATCCTGATCC					mitochondrion	y	y
Tb927.11.3620	Tb11.02.1105,Tb11.02.1105:mRNA,Tb11.02.1105:pep				cell line generated	V2646_20161608 B12	GACAGTTGATGGGGATTTCGCTGCTTTCTGGAATTGCCGCTGCATCTGTGCTTGCGATGATTGTGGTTGTCTTCCTACCAGGTTCTGGTAGTGGTTCC	CAACGATGCTCCATCACTTAAAACACGTCACGTACTAACAAAGTGGTGTTAGTGAGAGGCGGCTCCTCCATTAAGCGTACCCAATTTGAGAGACCTGTGC					endoplasmic reticulum	n	n	not attempted
Tb927.11.1480	Tb11.27.0001,Tb11.27.0001:mRNA,Tb11.27.0001:pep				tagging attempted	V2646_20161608 B10	CCACAAGTACACTGAGCAGCGCATCAGTGGTGATTATCTCCGAAAACAAAGCTTTCCTCGATACATGTTCTTCCATGCTTGGTTCTGGTAGTGGTTCC	GTTAATAACTAGACTATACAGAGGAAGATCGTACATATTTAACTGCTAATATGTCCGCATAAACACGTGCAGGCGTGACGCCAATTTGAGAGACCTGTGC								cell line generated	V2642_20180821 B6	GTCCAAACTATTTCCCCTTTGATCCCTTCCTTTTGTCGTCTGTAAGACATCTTAACGCTAAATAGAGACTAAACAGACAAGTATAATGCAGACCTGCTGC	AGCGTCACGTGCCTCATACGGTGAGAGGACGCCCGTGTGTGTGGTGCAGAAGAACTCAAACCGCACAAAGCTGCCGGCATACTACCCGATCCTGATCC					cytoplasm[reticulated]	y	y
Tb927.11.13190	Tb11.01.4750,Tb11.01.4750:mRNA,Tb11.01.4750:pep				cell line generated	V2646_20161608 B8	AAAGGGAACGAATTACGGACTACCTGTGCTGGGAGGGTCCGACCATTCCGAAACCCGTTCTTGAGGGCCGCGTCTTTAAAGGTTCTGGTAGTGGTTCC	GTTCGACGGTGTAACATTACTGTGGAGATTCTCCGTTCCCGGTCAACTCGCCTTCGCACCGCATACAACTGGACACCAGACCAATTTGAGAGACCTGTGC					cytoplasm[patchy]	n	n	not attempted
Tb927.10.9480	TRYPtp6k15-3d06.p1c_132,Tb10.6k15.0910				tagging attempted	V2646_20161608 B6	TTAGGTATGTAAAGCTCGGTACTGTGTGCCCCATCTCTAACGTTTCAAACCCAAATTGGTTATCTGGGGAGTTGAGAAAGGGTTCTGGTAGTGGTTCC	AGTATGTAAGGGATAAGAGAGTGCGATGCGATGTGCCGCGGATTACGGGTGTAATCTTCAATGCAGATTGACCGTATGCACCAATTTGAGAGACCTGTGC								not attempted
Tb927.10.4390	TRYP_x-70a06.p2kb545_381,Tb10.70.2840				tagging attempted	V2646_20161608 B4	CTGCACCGGTCACCAACACATGCCACTTTTCTTCAAATGCTGGTAAAGCAATGTTTCTCATCCCTTTTTTTCTTTTAGCGGGTTCTGGTAGTGGTTCC	ATACATATACGCATACACATATATACACTATGGTATACACAAAATAAAATAGCAAATTCGAATAAGAATAAAATAGTTGTCCAATTTGAGAGACCTGTGC								cell line generated	V2642_20180821 B3	GCTTGTGTTGTATGAATGAAAATATTCCAATGGTGTTTTTTTTTTAAAAATGTGACTTTGGTTTTCAGGAAGTTTGGAAAGTATAATGCAGACCTGCTGC	ACGGGATCTTGGGCCAAATTTCCTCTTCCAAATAATACCGACAGTTCAATAAAAACGAGCAACACTTTTATGCTATTCATACTACCCGATCCTGATCC					endocytic,cytoplasm[reticulated,weak]	y	y
Tb927.10.16000	TRYP_x-61h03.q2kb185_40,Tb10.61.0280				cell line generated	V2646_20161608 B2	GTTGCTCGACGGAAACAGTAAGCAGTGCATCGGTGATTATTATATCTAATCATGTGGAGGATTTCACCGCGCATCAAACTGGTTCTGGTAGTGGTTCC	GGACAGCAAAACGGAGTTCAGAAAAGAACTGCCACACGGGAAGTGAAAGCCACACATGTACCCACAGAAGAGCATACCAGCCAATTTGAGAGACCTGTGC					endocytic,cytoplasm[weak,reticulated]	y	y	cell line generated	V2642_20180821 A12	TCGCGTTCCTCTCCCCTACCAAATCCCTTCCCCCTTTTGTCTCCACACGAACATAGTTTACTCGGTTAAACAGAAGACCAGTATAATGCAGACCTGCTGC	CTCCTCCGTGCTGGACCGACTACGATGGATGTGTCTGCGGCACTGCCGCCAAAACCAGCAGCACGGGTGCCAACGCACATACTACCCGATCCTGATCC					endocytic,cytoplasm[weak]	y	y
Tb927.10.13040	Tb10.389.0430				cell line generated	V2646_20161608 A12	CGAGTGAGCGCTCGTCAAGCACGTTGTCAAGCGCATCGGTAATTATTATCCCCAATCGGACCACGGATTTTGATAAGTTTGGTTCTGGTAGTGGTTCC	ATCTGGCAAAGAGTTTTGCTCGGGAGGGCGTATTGGCACGTGACTCGGGCTCCTGTTGTGCCATTAACCCCCCAAAACCCCCAATTTGAGAGACCTGTGC					flagellar membrane[distal,end]	n	n	tagging attempted	V2642_20180821 A11	ATATACAAATATATATATCACAACCTCCTGATCTAGGAAACGGTTCCCTGGTGACTGCAACTGGATAAATCCTTCCGCCAGTATAATGCAGACCTGCTGC	TGTACACCCCCGGCTTCCCTCGTCGGCGGCGATGCGGCACATGCTGACAGTAAAAACAACAGCAAGGCTGGTGCTTTCATACTACCCGATCCTGATCC
Tb927.1.5200					tagging attempted	V2646_20161608 A10	AGGAGGTCCACAGCAATTTTACTTTAATGTTACACGACACCAACATTACTGATAATTTGAATAGTACTCATTCCACCATTGGTTCTGGTAGTGGTTCC	CGTGTGCGCGTGCGGAAACGCAAAAAAGCATGTATATAAACACATATGTTTATGAAAGGAAATGTAGATGAACATGTTTGCCAATTTGAGAGACCTGTGC								tagging attempted	V2642_20180821 A8	TTACGCAACTGTTATAAAATTTGTTCCTGCGCGATACACATTCTTTTCTCTCGCATATCCAAGTTTAGTGAACTAGATAAGTATAATGCAGACCTGCTGC	ACCAACGTATAGTCATCCTTGCCGCAAGCACAAGCCATTAAAAATGCCCAAATTAACCATTGAAAAACGGCAACCTTCATACTACCCGATCCTGATCC
Tb927.1.5110					cell line generated	V2646_20161608 A8	TTATAGATGAAGAAGGATTCACAATGAGGAAGCAACATACCCTAATGGGTTTAATGGCTTTTGCAGCAGTTTTGGTTATGGGTTCTGGTAGTGGTTCC	CCATTACACAAAAAAGCAGTGGGTATCACAAACGCACAATACCAATAACAGAACCGTAGCATATAAAATATAACATTGAACCAATTTGAGAGACCTGTGC					endocytic,cytoplasm[weak,reticulated]	y	y	tagging attempted	V2642_20180821 A7	TCATATGTGTGTTAATTTCTCATGAGATGTGAATGTTTTAAATTATCCCATATAAACTTGTTTTGTTTCTAGATAAGTAAGTATAATGCAGACCTGCTGC	GAAGGCTGCTCCGTCACTGCCTTACTGGCAGCACCCAATATTACCAGACACGCTGCAAGAAAAAGTGATACCACCTTCATACTACCCGATCCTGATCC
Tb927.1.4890					tagging attempted	V2646_20161608 A6	TAGATAATGATGGACTTACTCATTTGAATATTGCAACTGGGGGTTTTACATTATTAGTTTTATCTCTTATTTGTACGCTTGGTTCTGGTAGTGGTTCC	ATATTATACCAAATAGACGCAGCAACAAAGAAGCGAAAAAACAAAAGAAAACATAATATAATAGGTAACGTAGAAGCAAACCAATTTGAGAGACCTGTGC								tagging attempted	V2642_20180821 A5	CCAATATCAGTAATGACTGTAATTATAAGCTTTTGTTTTTTCCTCCTTTTCGGCGGATGAATGTATAGGCAAAATTACAAGTATAATGCAGACCTGCTGC	AACGACCCCAAATCCCCCTGAAAGGAAGGAGATAAAACAATCGCAAACAACCCAACAGTAAACACTGTTTCACACCTCATACTACCCGATCCTGATCC
Tb927.1.370					cell line generated	V2646_20161608 A4	TTTCTTGGGTTGATCTCAGGAACGTGTATGGCTGGTTTGATGTTTATGTTGAACTGAGAAAAAAGAGGGTGCATATCCGTGGTTCTGGTAGTGGTTCC	CGAACGGGCTGTTAAATTTAATAACGTGTTCTTAGCAATAAGTGGTTACAATTATACAAAGTGAAGCAATGGGTCACATACCAATTTGAGAGACCTGTGC					endocytic[50%],cytoplasm[reticulated,weak]	y	y	not attempted
Tb927.6.1230	Tb06.3A7.760				cell line generated	R4216_20180417 B10	AGCTTCCCTCAGAGGAGGAAGTTATGAAGTTGAAGTATCGTAGGATGTGCGAACTAGTAAAAAAACACTTGCTGCAAAAAGGTTCTGGTAGTGGTTCC	AGATCAAGTTCCCATCATCCGTTGTACGTAAGCATTGTCAACAACGGCGCAACCAGCTTGCTCACAGAATGTTTTTTTTCCCAATTTGAGAGACCTGTGC					cytoplasm,flagellar cytoplasm	n	n	cell line generated	V2642_20180821 G12	TGTTATGTCCATTTTACCTTCTTCCTTGATATTTTTCTCTCTTTGCCCACGGTATAAGTATTGGATTAGGATTGTGCGGAGTATAATGCAGACCTGCTGC	GTCGCAACACATTCGCCGCGCAGCACCGACTTCACTGCCTCTCCTATATGTAGATGTGCTTCTGTCGATACAGATGGCATACTACCCGATCCTGATCC					cytoplasm[patchy]	y	y
Tb927.6.110	Tb06.26F19.20				cell line generated	R4216_20180417 B7	ACAGAAGTCGCGTGTACACCACTTGTGGAGGAAATATTACATTAGGCAAAACCAACTATGAAAAAAATGGCAATACATTCGGTTCTGGTAGTGGTTCC	AAAAGCCTTTTGGTCTTTCCTTAGCCTGACGGCAGTAACCATGATTCCTTTCATGAGTTCTGCAATGTTGAGGGAATGTTCCAATTTGAGAGACCTGTGC					endocytic,cytoplasm[weak]	y	y	not attempted
Tb927.6.1010	Tb06.3A7.410				cell line generated	V2646_20161608 H5	TACCCATTTTGATTGGGTCCGTTGAGTATCATTGCTCCACCAACCCACCCACTAAGGCGGCCAGGCTGGTCCCACACCAGGGTTCTGGTAGTGGTTCC	GGAAATAAAAACAAAAACCAAGCAATAATGAACGAGAAACACCAATCACAAGGTGAAGCGCAACCCAAGACCACGCCACCCCAATTTGAGAGACCTGTGC					cytoplasm[weak,reticulated],endocytic[50%]	y	y	not attempted
Tb927.5.750	Tb05.30F7.290				cell line generated	R4216_20180417 B4	GTGTTTTGTACAGTGTTGCTTCAGTTGTTGGCATTGGCGCATGCTGGGGGACCTACTGCCTGTGTCAGTACATGTTAGAGGGTTCTGGTAGTGGTTCC	TGAGAAGAACCGAACGTTAGGCACACGCATGTATACACATGCCTTTCGGTATTGCGCTTACTTACACCACATGTCACAGCCCAATTTGAGAGACCTGTGC					cytoplasm[reticulated,points,weak]	y	y	cell line generated	V2642_20180821 G9	CTTCTTTCTTTCCTTGCTCTCGCCCACACGCGTGCTGATGTTACATGCGTGGTACATCGGGCGCGCAAATTGGCGTTAGAGTATAATGCAGACCTGCTGC	ATGCAGCTGTTACGATTTTTGTACGGACCACGAGCAGCATATGAACCATTACGCACAACCACCCTAACAACTACAGACATACTACCCGATCCTGATCC					endocytic	y	y
Tb927.5.540	Tb05.29K2.730				cell line generated	R4216_20180417 B2	AAACATTCGGGCCTTTCTCTCTAAACATACAACGAAAGAAACATCCCCACTCATTTTCCACCCAAACGGAGAAAACAAAAGGTTCTGGTAGTGGTTCC	CTTTTTTTCCTTAGACTTCTTCTTCCCTTTATCGTCAGCACACTTCCGCTTGGCCCTGTCAGGTAACGACTCCCTTCCCCCCAATTTGAGAGACCTGTGC					cytoplasm[<10%],cytoplasm[weak,reticulated],flagellar cytoplasm[<10%],nuclear lumen[<10%]	n	n	cell line generated	V2642_20180821 G7	TTTACCTTCATGAGTCAAACTATCTCCGAACTGATTCTGTGGTGTTTTTCCTCCCTTGCGCCACGTCTGATAAAACAAGAGTATAATGCAGACCTGCTGC	AGGGGCATTTGAGCCATTATCCTAAATATCTCTTGGTGTCGAGGCACATCATCTCCCTCTGAACCCTTCAATTCCTTCATACTACCCGATCCTGATCC					endocytic	y	y
Tb927.5.4340	Tb05.45E22.650				cell line generated	R4216_20180417 A9	CACGAACTCACCCGACCATGACTGCAGAGCAGCTGAAGGCAGCACTTTTAAGAATGAAGTTGCGACTGCACTCAGAGTTAGGTTCTGGTAGTGGTTCC	ACAAATTATCCGTCGTCAACTAACAGAAACTTTCGACGCCTCCCAACTCCACCTCCTTGTGTATTTTTTTCTGTTTTTTTCCAATTTGAGAGACCTGTGC					basal body,pro-basal body	y	n	tagging attempted	V2642_20180821 G5	TCACGGGTTCTTACTAATTCCTTTGGTGTGTTGCGTTCTCACCTTTAGTTATAGGGACCAAAAAAAAAAAGAAGAAAAAAGTATAATGCAGACCTGCTGC	GCAATACGACGCGCCTCTTCTAAGCGCGCACGTCGCGCCTCTGCTTCTTCTTTACTGCGTAAATAGCGCAGCGTCACCATACTACCCGATCCTGATCC
Tb927.5.3740	Tb05.6E7.600				cell line generated	R4214_20180530 H10	CAAGGTGGGCGCAGCAACGGCCGCTGTGTCCCATTTGTGGTTGTAAGTGGGCGGTGTCCAAAACCGCAAAGAATGATTACGGTTCTGGTAGTGGTTCC	TATACCAGGGTATATAGCCAATGTTAATGACACCACTAACTTATTATGCGACACATCACATGTGTACAGCAACAAGATGCCCAATTTGAGAGACCTGTGC					cytoplasm[weak,reticulated]	y	y	cell line generated	V2642_20180821 G3	CGATATGTTGTTATTTTGTTTGTGTTTGTGAACCTCCTCTTGCCAGACTACTGTTACGCCTAGAGAAAATTCATCAAAAAGTATAATGCAGACCTGCTGC	CGGCATTCCGGAGATGCCCCCACGCATCCACCATCTACAGAACCTAAACCCAGTGAAGAACTCACTGAGGAATCCTCCATACTACCCGATCCTGATCC					glycosome	n	n
Tb927.5.3680	Tb05.6E7.510				cell line generated	R4214_20180530 H8	ATGTACTTTTCGGGGAGCCCGAAGATGTTGTGACGGAGGACAGCTTTGAGTGTCAAACGGCTACACAAAACGTTCTCAACGGTTCTGGTAGTGGTTCC	TTCGTGATGTCTCGTTTCAGAGCATCGGCACATACGCACACACACACACACACACACATATATATATATATAACACATATCCAATTTGAGAGACCTGTGC					endoplasmic reticulum	y	y	cell line generated	V2642_20180821 G1	TTATTGGTTAGGTTTCTTGCATATTTCACCTGTTCCTTTCCGCTATACTTTGTGGTCAGTGTATGGGTACCGGGTTTTTAGTATAATGCAGACCTGCTGC	GAAATGTGCCCCGCAACTAACACTTTAGTGGAAGAGCGGTCCACAGATCGCAATGACGGCAGCGATATCGGCGGCGCCATACTACCCGATCCTGATCC					endoplasmic reticulum,nuclear envelope	n	n
Tb927.5.320	Tb05.29K2.90,Tb927.5.320b				tagging attempted	V2646_20161608 G5	CCTCCCCAAAGCAATGTTCTCGTGTGCCGGTGTCCAGTGGGCGGGAAGTAAATAACGGAATGACGGAAAATGATGCTAATGGTTCTGGTAGTGGTTCC	AGAAAAAATATAAACACCAATGTCTGCCTCCGAAGCAGCAACACCAAGAGGAAGTATCCAACTTCTTTACACTTATCACACCAATTTGAGAGACCTGTGC								not attempted
Tb927.5.2740	Tb05.26K5.650				cell line generated	R4214_20180530 G10	AAAGCTCACTTGGTAAAGCCGTAAACACGGTTAACTCGAATGGGTATTATGATGTTATCGCAGATGGGGCATATCCGAAAGGTTCTGGTAGTGGTTCC	AATTTCATCGCATCCATATTCTAATCTACTTGATGGAGCAAATAACCCATATTCCCTCTTTTCCGCATCACGGAGAACGTCCAATTTGAGAGACCTGTGC					endocytic,cytoplasm[weak]	y	y	cell line generated	V2642_20180821 F11	TCGACCCAAATATTTTGCTGTTGTTGTTGTTTTTTCTTTTTCCTTTTCCTCTTCTAATACCACCTTTAAAATATCAGGGAGTATAATGCAGACCTGCTGC	AAGTTCATAGTACGCTGTAGTAGAGCATCTGCAATGCGCCTTGCTACGATGGAGTCATAAATATCCGATAGTTCATCCATACTACCCGATCCTGATCC					cytoplasm[reticulated]	y	y
Tb927.5.2580	Tb05.26K5.1000				cell line generated	R4214_20180530 G8	ACTACATTGGATCAAAAGATTACACAATGAAGAAGATACCGCGACCGAAAGAGTTTTCAGTTGATGACTTCCGTAAGCGCGGTTCTGGTAGTGGTTCC	ATGAGTTCTAATTCCCTATAAATTTTACATAACTGTCACGAACACGTTTTCAACTTCCTCCTTCCCATTATTCCTTTGATCCAATTTGAGAGACCTGTGC					mitochondrion	y	y	cell line generated	R4197_20171206 D3	GACCTTTATTTTGATTGAACGCGCACATAATTTTTTAGAGTACATCTACATATCTATCTACGCACGACTTCATGAGCGCAGTATAATGCAGACCTGCTGC	AATGAAGCCCGATACGCTAAGCAGCGCGTGCTAATTCCATCGGTAACATGAATTCGCAAGATACACCTCATTACTGCCATACTACCCGATCCTGATCC					cytoplasm[weak,reticulated]	y	y
Tb927.5.1900	Tb05.1P6.560				cell line generated	R4214_20180530 G6	AGATGTCCATCGCAACCGTAGAGAGGGAGCGGAAGAAAGCGCGGAAGCTGCAGCAGCAGCGAGTGAAGGATGAAACCATAGGTTCTGGTAGTGGTTCC	ACACGCTAACAACAGTGAGGAAAAATAATTAAAAAAGTGGGCTCAGTTCACCACTATCAAAAATCACCCAGTCCGCTACCCCAATTTGAGAGACCTGTGC					axoneme[distal]	n	n	cell line generated	R4197_20171206 D2	TCTCTCACCTTTTTTTTCCTTATTATTCTACTTTCCTGCTATGGCGAGAGTAGTAGGTGGCAAAAAGGGTAAAGGGCAAAGTATAATGCAGACCTGCTGC	AGGAGCTCCAACTGTGTTCGTTGCCCCACATCGATAACGCTCTGCTTATACTTGGCCACTTCGGGGTCCTCTTCGTGCATACTACCCGATCCTGATCC					axoneme[distal,50%],cytoplasm[50%],flagellar cytoplasm[50%],nuclear lumen[50%]	n	n
Tb927.5.1140	Tb05.28F8.30				cell line generated	R4214_20180320 F6	ATTACATGCGATATGGTGAATGTCGTCTGCGGGAGTACATTGCTCTGCGTGGTTGGCTCGCAGAGAAGGGGCTTCTTTCCGGTTCTGGTAGTGGTTCC	CACTCGTTCTCGTTTTTATTCCTTTTGCTTTCTTTCCTTATGTCTTTTTTTTTCCTCTTTGAAAGGGAAAGGGAAAAAACCCAATTTGAGAGACCTGTGC					cytoplasm	n	n	cell line generated	V2642_20180821 F6	CACTACCACTCCAGTTCTCACTAGCTTAACGTCTTGTAACTTTGGAACTGCCTCTTTAGGGGATACATCGCCGTATTGCAGTATAATGCAGACCTGCTGC	ACACATTCAAATTCACGAGCAGAACGCCGAATGACGGCATGCAGCGGTGTGTTCCCCAACGGGAACGGTCGTAATGCCATACTACCCGATCCTGATCC					cytoplasm[points],flagellar cytoplasm	n	n
Tb927.4.570	Tb04.5E12.1190				cell line generated	R4214_20180530 F2	GGTGTCAGAGGGTTGATATGGCGCGATGTGCTGCTGTGGTGCTCGGGGCAGTGGAGCAAATAATGAGTGAGGGAGGTTTGGGTTCTGGTAGTGGTTCC	CACAAAGAAGGGGAAGGAAGGGACTCGCACCCGCGCAAGCATGAGTGAAAAAAAAAAATGGACAAAAAAGAAAACATTCACCAATTTGAGAGACCTGTGC					cytoplasm[weak,reticulated]	y	y	cell line generated	V2642_20180821 F4	TTTCGTGGCCTCCCTCACGTCTTTTTTTTTTTGCATGGCCGAGTTATTTTGCATAAACACAGTCAAAGGCAAAGAAGACAGTATAATGCAGACCTGCTGC	GTGAAAGTTTCACCACGGGAATCACCCGAAAGAGGGGCCGTCAGTGCGCTTTCGCAGAATCCTGTCGTTAATTGGAACATACTACCCGATCCTGATCC					cytoplasm[points],flagellar cytoplasm	y	y
Tb927.4.5040	Tb04.3M17.450				cell line generated	R4214_20180320 E7	AGCGGAATTTAGAAGCCACCCGGTTAGAGCAGTCGGTAGTGAGGCAAAGCTTAAAAGTAACCGAGGATATTGAGCGACGCGGTTCTGGTAGTGGTTCC	GTAACTGAACATCCAGCAGTCACGCCATCCGCAATTATAGGCCTTTACGGGGACATGGGCTTGTATCCTTCCACCAACATCCAATTTGAGAGACCTGTGC					kinetoplast[25%]	n	n	cell line generated	V2642_20180821 F1	GTTTCCTATGATCTCTGCAACATTTCACGTGACAACGCCCCCACACGTAGTTTTAGTAATTAATACCGTTACCACAGTGAGTATAATGCAGACCTGCTGC	ACATCGAAACGAGGCAAATTTGAGGGGATATAACTGACGCAAGCTGATCTCAAGGAACATACCCGGCACAGCCGAATCATACTACCCGATCCTGATCC					cytoplasm[reticulated]	n	n
Tb927.4.4920	Tb04.3M17.170				tagging attempted	R4214_20180320 E5	GCGCTCGCACACCGACATCAACCACGAAGACTCAGAATATGGCAGGTGAAGTCTTTGCTGAACCGTTTAGTTCTTTTAGGGGTTCTGGTAGTGGTTCC	AAATCGACTTTGGACGAACAGGAGAGACTCTCCTCCCGTTATTCCATTCCTAGGCTTCCCTCAACCCCTGCCAACTGGGGCCAATTTGAGAGACCTGTGC								cell line generated	R4197_20171206 C6	CTCTGTTTCTACCCTCTTTGAACATGGTATTTCCCCCCTTGTCCATTTACACGCACATAGGCACAAAGGAACTTCACCCAGTATAATGCAGACCTGCTGC	ACTCTCTCCATCGACACGTACTTCGGGGCGTTGGGATTGTGCGACGCAACGTGGTTCAAACTCCTTGATGAAGAATCCATACTACCCGATCCTGATCC					mitochondrion	y	y
Tb927.4.4680	Tb04.3I12.250				cell line generated	R4214_20180530 E2	TCTGTGAAAGTGAGCGGGACCTTCTGGACGCGTTAATTCGTGGAATGGAGGAGGAACGACAATGGTACCGTAGCGCCTTCGGTTCTGGTAGTGGTTCC	GAAAAGAATAATATATGGTACACCCCCCAAATCAGTGGGGCCACGCGATATAGTTGGTTGTCACTTGCCTCCGTTACGATCCAATTTGAGAGACCTGTGC					cytoplasm[reticulated,weak]	y	y	cell line generated	V2642_20180821 E8	GTGCGGATATACACTGTGTCATTTCCCCTTCCATGGGACCCATTATTTTGTCTTCACTTATCAAATAGAAAACGGTAGAAGTATAATGCAGACCTGCTGC	AACAAGGGTGTGGTGAAGGTGACTGGGATTAACTCCTCATTGGATAAAATGCTAGAGAGATCAAAATAATTCTTGATCATACTACCCGATCCTGATCC					nucleoplasm,endocytic,cytoplasm[weak]	y	n
Tb927.4.4460	Tb04.3I12.1050				cell line generated	V2646_20161608 E11	TGTTTAACGGCACCTTGGAGAAATTTGATTCACGTGAACCATTATTTGGCACATCTCTCGGGGACAATGGAAAAAATAGTGGTTCTGGTAGTGGTTCC	GCATATGGAAACATGCAGGAAGCGATGCACAGGTATTAGATGTTGCTAGTATTTGTCTCCAACAATATGATGTCGATATTCCAATTTGAGAGACCTGTGC					cytoplasm[weak,75%,reticulated],cytoplasm[<10%],cell tip[posterior,<10%],flagellar cytoplasm[<10%],nuclear lumen[<10%]	y	n	cell line generated	V2642_20180821 E5	AATCCTGTACCAATACTTTGTTATTATTCCCTTTTTGTCTTGTAGTTTTCACGTTGGATTACGTTGAGTTACCAGTATCAGTATAATGCAGACCTGCTGC	AGCACCTGTAGTAACAGAGAAAACACTACGTAAGTGACTGCGCCATCCCTAACATACAATTCACGCATGAAGGTAACCATACTACCCGATCCTGATCC					cytoplasm[reticulated]	y	y
Tb927.4.4430	Tb04.3I12.1090				tagging attempted	V2646_20161608 E9	CATCCTCAAGTTCCTCCTGCGTTGAGGGACGCTGTGGTACCGTGCAATTGATTGAACAGGAAAATGTTAGCGCTGCCAGCGGTTCTGGTAGTGGTTCC	AAGATTGCACACATGATGTAAAACAACTTATTCATTCACTTCAATAGCAAAGCGCACATACAGCAATGTTACGGGGAATACCAATTTGAGAGACCTGTGC								not attempted
Tb927.4.3870	Tb04.30O21.30				cell line generated	V2646_20161608 E7	AGCACTCTGTCAGCACACTCGGGAGTGCGTCACTCATTATAATTTCCAATCATGGATTGGAGCGTGAGCTTCACGGGAATGGTTCTGGTAGTGGTTCC	AGGAAAAATTACGAACCTTTGCAACATACACCACCAACACATAGGGTAACACAAGCTTTCCACAGTTAAAGCGAAAACAACCAATTTGAGAGACCTGTGC					endocytic,cytoplasm[reticulated],flagellar membrane[50%]	y	n	not attempted
Tb927.4.3750	Tb04.30O21.310				tagging attempted	V2646_20161608 E5	AGCGGTCCGCGAGTACACTTAGGAGTGCGTCACTCATTATAATTTCTAATCATGGATTGGATGGGGAGGCGCGTACCACAGGTTCTGGTAGTGGTTCC	ATGCGTCGCCGCGGACACTCCACGCCAAACTGAAAAGGGAAAAGCTTAATTGTGCAGGCTCCCGAGCCAGGGATAAATATCCAATTTGAGAGACCTGTGC								cell line generated	V2642_20180821 D12	TCTGGATCTGGGATGTCTCTGAGGTGCCACCGTACCTGTCGATGTCACGAGGTAGACGTTTCAAACTTAGGTTGCTCCAAGTATAATGCAGACCTGCTGC	ACAGAAATAGCAGGAAGAATAGTTGTGCTGAGAAGAAATGGGGAAAGTGCGCATAAGAAACTAGATCTGATGTTGCACATACTACCCGATCCTGATCC					endocytic,cytoplasm[weak]	y	y
Tb927.4.3240	Tb04.2H8.350				tagging attempted	V2646_20161608 E3	TGTTGGAACAAACTTCCAGAATCGACGCTCTCGAAAAGGAACTCCAGTCAATCTTCAGCAGCATCACCATATCCACAGCTGGTTCTGGTAGTGGTTCC	TAATACTGCTGACAGTTGTTGAGGCACAGGGTGTAAAAAGAGAAGGTGAGCGAAAGAGGCGTGTGTTCTCTTTTTCATTTCCAATTTGAGAGACCTGTGC								tagging attempted	V2642_20180821 D9	TAGCGTGTAAGCGATGTGCCCTTCCAAAAAAGGTACGCTCTTCGAACTGGCTTAGTTTTTCCTGAAGTAAGAGTGTGGAAGTATAATGCAGACCTGCTGC	CTATAACTCACCTGTGTTCTTCCAGCATATGGCAACACAAAGAAAACGACGGTAACGGTCACTTGACTTATCTTAATCATACTACCCGATCCTGATCC
Tb927.4.1960	Tb04.29M18.590				cell line generated	R4214_20180530 D4	GGGATCCCTCCAGTGCGTGTGAACCTGAAGAGGTGTTTTACGTTTACTGCGCAAATGCTACGGCCTCAGGGGAGGAGGCTGGTTCTGGTAGTGGTTCC	AGTAAAAATAAACGATGTCATTTTTATCGGCAGGCCATTGAGTTATTATAACTTTCTCCGGAAACTTTCCCTCGGAGCATCCAATTTGAGAGACCTGTGC					cytoplasm,flagellum attachment zone[distal,cell cycle dependent]	y	n	cell line generated	R4197_20171206 B7	GTGGCGTTGCTGTTGTTTCTTCCACTTGATTCCTCTCCCGTTTCCTCTGTTCTTTGAAGGGCCACCCGATACGGTGGTGAGTATAATGCAGACCTGCTGC	GAATGGGTGGCGCTACAACAGTTACGCTCCCATTCATCCTGGTAGCTCTCTAAATTTTCAAGGCTAATGAAGCCATCCATACTACCCGATCCTGATCC					flagellum attachment zone[distal,cell cycle dependent],cytoplasm[weak]	n	n
Tb927.4.1420	Tb04.2L9.630				cell line generated	V2646_20161608 D11	CATACGAAGAGGCGCTCAAGGAGAAGGCTGAGCGTGCCACGAAGACGGTGCATAAATTACCCGTGGGCGCGAAACTTAGTGGTTCTGGTAGTGGTTCC	CCGCGCTCCAAAGGGGTCACACCGCGGGCACCCGCCGAAAATTCAAGTTCAACACACCTTACCGCAATTTATGACACGCCCCAATTTGAGAGACCTGTGC					mitochondrion,kinetoplast[region,cell cycle dependent]	n	n	cell line generated	V2642_20180821 D4	CATAGTACTGGAGGAAAGTGCTTTGCTGGCCGTTAACTCAGCCCAAGGAAGAGGCACCCTTTATATAACCATACTAGTGAGTATAATGCAGACCTGCTGC	TTAATTTCCAGCACCTGTTGTTGCGCGTTGGTGTGCGTCATCTTGGGACCACACAACCACAGTGATGACCGGCACAACATACTACCCGATCCTGATCC					cytoplasm	n	n
Tb927.3.840	Tb03.27F10.620				tagging attempted	R4214_20180530 C10	GTGACTATTCGCTTCACGTAGCCGTATTGGTTTTGATTTCATGCGCGATAGGAGTGCTATCTTGGTTGTTGCAAACCCCTGGTTCTGGTAGTGGTTCC	CTTCACACATTCATATTTTTCCCCCTTTCCTTTTGGAAGTGCTTTAGAGTTGACCGATGCTGCGTCGTCTCCTCTCTTCCCCAATTTGAGAGACCTGTGC								cell line generated	R4197_20171206 B2	CGCCACTGAATTTCTCACTTCTCTACCTGTCCAAACCAACGAAGCAAAAGAAGTCTTTACTAGGGTGTTTGTTGGGGGCAGTATAATGCAGACCTGCTGC	CGCTGTCCCACCAAAATGGAGGGATTAAACGACTCGCCAGTGGGAAGGGCACTCGGTGGAAGCACCACAGAAACATTCATACTACCCGATCCTGATCC					cytoplasm[50%],endoplasmic reticulum[50%],flagellar cytoplasm[50%],nuclear lumen[50%]	y	y
Tb927.3.5710	Tb03.2H15.560				tagging attempted	V2646_20161608 D7	CAAACACTAAAACGCAGGCTTCTTCTTGGAAATCAAATAATCCTATTATCATGTTTTTAACACTTTCTTTATTGTTGCTTGGTTCTGGTAGTGGTTCC	GTTTTGATACACTCACTTCCCTTCTCCGTTAAAAGCATACTTTCTTCAAAACAGTCTACATTACCGTTTATTAAATGATACCAATTTGAGAGACCTGTGC								not attempted
Tb927.3.5170	Tb03.5L5.200				cell line generated	R4214_20180530 C6	GGGAAGCGGGAGATGTGGAGCCTGTTTTCTTTCTTCCTTGCTCTTCCGGTTCCAGTTTTGTGAGAGGGTTACTCGGTCTAGGTTCTGGTAGTGGTTCC	GGGTGGAAAGTAGCAACCACATGCCGTAAATGATGAGCTAACAGCAGAAAAATCGGTGCTGAAAACCTCTCGCCATACACCCAATTTGAGAGACCTGTGC					cytoplasm,nucleus[points],flagellar cytoplasm,nuclear lumen	n	n	tagging attempted	V2642_20180821 C11	CGTCCCTTTTCTCCCTACACCTATACAACTTCCTTGCATGTTTTCCTTTCTACTCTTTCCTTGTCTGCTAGACGCATCAAGTATAATGCAGACCTGCTGC	TGACGGAGACTCGACGGTGTCAGTTCGTCGGATAAATCCACGACAAGTGGAAGCTCTGCCCAAGAAACCTCCCTCCCCATACTACCCGATCCTGATCC
Tb927.3.4690	Tb03.48K5.190				cell line generated	R4214_20180320 C5	ATCCGCTCTGTACTCCAAGTGAAACCTCGCGGAATGTGAAAGGAAGTTTGCGTGGACACTACAAGGAATCAGGGGAACATGGTTCTGGTAGTGGTTCC	CCTCAGCAAGTTAAAAAAAAAAAAGAGGATAATTCAGGAGGATACACGAGGAGGGGGGGGGCGGCGGACACCAGCACCCCCCAATTTGAGAGACCTGTGC					cytoplasm,flagellar cytoplasm	n	n	cell line generated	V2642_20180821 C10	GGCAACGATTAAGGAACAAAAAAGGGCACGTAAAAGCTGGACGCTGCGCTGTCATTTGGCTACCGACGAGTCTACAGGGAGTATAATGCAGACCTGCTGC	CTATCATCATCACTCTGAAGGCCAACGTACTCAACTAGCCGGAGTAAACTCTCCTTGTACGGGTTAACCGCAATTTTCATACTACCCGATCCTGATCC					cytoplasm	n	n
Tb927.3.4120	Tb03.26J7.180				cell line generated	R4214_20180320 C2	CACTTATCACTATTCACTTGGTAGCTGCCATCGTCGTCGTGCCATTAATGGGTGTACTCTTCGCCTTCTTACTGCGTCGCGGTTCTGGTAGTGGTTCC	AACTTCTTTAGTGTGTATTGGACCGCTGACAGAGACCAATTAAAATCATCCTCGGAACTTCCTTAAACCAGACTATCAGACCAATTTGAGAGACCTGTGC					hook complex,cytoplasm[<10%],flagellar cytoplasm[<10%],nuclear lumen[<10%]	n	n	cell line generated	R4197_20171206 A6	TTTTTTTTTTGCTTTCTTCCCTATCGTATCATTCACAACAATGAACGCGGACACCAAGGTATTTCCGTCCTCGGAAACAAGTATAATGCAGACCTGCTGC	AACTGCATACAATTGGCAGCCTTCCCAGACGCCGCCACAACATCCGCTGCTGAAAGTGAAGGGGGCCCCTCGCTACTCATACTACCCGATCCTGATCC					Golgi apparatus	n	n
Tb927.3.3580	Tb03.28C22.1060				cell line generated	R4214_20180530 B10	AAAAGGGGCAAAAGAAATCTTCAGAGAAGGTGGAGAAGAAGCCTGGGAAGAAATCCACTGGAGCCAATGCTGGAGACTTGGGTTCTGGTAGTGGTTCC	GAGGTAAAACAAACCAACTCAACAGAGGTTCAAGAGTAAAGCAATCAGCGCTGAATGTCACGCCCAAACTTTGTTAAACCCCAATTTGAGAGACCTGTGC					endoplasmic reticulum,Golgi apparatus	n	n	cell line generated	V2642_20180821 C6	GTATTCTGTAGTGACAAGAATAGGAATCGACTAGAACAGGTGCGCGCGTGGGTGTAAGAATCGGAAAAAAATATTGAAAAGTATAATGCAGACCTGCTGC	ATTTCCACCGGGGCGGAAGTTAACATCACAAAGACAACGAACAGCACCCGGAGGGCGAAGAACATACCCGATTGGATCATACTACCCGATCCTGATCC					cytoplasm[patchy]	n	n
Tb927.3.2570	Tb03.48O8.280				tagging attempted	V2646_20161608 C9	CGGAACAGCAGACAAGCAAATCTCAGCCGCTGCAACCACCTATCTACCAGGTGTTTTCCTCAGTGTTGCTCCTATTTCTCGGTTCTGGTAGTGGTTCC	AAATGGGCATGCACGAATGCAGCACCTTTGAAGGGACAAAAACTCGTTTTAGAAAGAAAACTGACAAATAATTTGTACTCCCAATTTGAGAGACCTGTGC								not attempted
Tb927.3.1430	Tb03.1J15.410				cell line generated	R4214_20180530 A12	ATCTTCTGGTGCTGTACACGGTGGAGCTCCCAAAGATTCTTACGGAGGAACAGAGAAAGGCTATTGAAAGGGCACTCGACGGTTCTGGTAGTGGTTCC	GCGCAAACGTGCATTGGTGCAAGTGCAATTTTGTAAGTCCTCACTTATATTGCTCTTCTCTTTCCCCAACTTCACTCCCTCCAATTTGAGAGACCTGTGC					endoplasmic reticulum	y	y	cell line generated	V2642_20180821 C3	GGAATATATATATATATATATATATATATATATATTCGCTGGGTATAACTGGTATACGTGTATTTTAGTTGCTTTGGGGAGTATAATGCAGACCTGCTGC	ACATTCCGGAAAAAAGCAATGGTTATGACAACGCTTAGTCGAGTGAGTCGGAAAAGGGGCGAAGACATTGTGCAGCGCATACTACCCGATCCTGATCC					endocytic,cytoplasm[reticulated,weak]	y	y
Tb927.11.9580	Tb11.01.1340,Tb11.01.1340:mRNA,Tb11.01.1340:pep				cell line generated	L3526_20170208 D8	GGTTGCTGGAGGATATCCAGATTCTGTTAGACGCGCACAAGGCGTTTACTGACGAAGGTGATGCGGAAATTGTCCAGCGGGGTTCTGGTAGTGGTTCC	CAGGTGTAATAACCTAATACCAGATGGTTCCCGCAACACAATTAGGCAATGAGGTGGTGTAACATGCGAGAGGGATGAGTCCAATTTGAGAGACCTGTGC					endoplasmic reticulum,nuclear envelope	n	n	cell line generated	V2642_20180821 C1	TTATTTCTTTTCTATTTTTGTCCATCATGCCACCACCTTCTGTATGCAGGTGACAACTATTTTCATCAAGTGTAGTGTGAGTATAATGCAGACCTGCTGC	CTGGCGACAAACACAGTTCCTGTGACTACGACCACAACCGACACCACAACTATCAGAACTGACAGTACCTCCTCGCCCATACTACCCGATCCTGATCC					endocytic,cytoplasm[reticulated],glycosome[<10%]	y	n
Tb927.11.7460	Tb11.02.5450,Tb11.02.5450:mRNA,Tb11.02.5450:pep				cell line generated	R4212_20170320 F10	AGAGCGTGACCAACCCCATCATCCAGAAGACTTACCAATCCGCCGGCGGAGGCGACAAGCCACAACCCATGGACGATCTGGGTTCTGGTAGTGGTTCC	ATTTAAACGAACCAAATTTGCTGCAGTAATTATAAAAAACGGCATTATAAAACAAACGATTCAAACACCTGCCAGTACACCCAATTTGAGAGACCTGTGC					endoplasmic reticulum	n	n	cell line generated	V2642_20180821 B11	AAAGATAAGCTAAGCATACTAAAACACACAAACCTACTTACCTAACACTAATATTAAGTTCAAGATAATCCCCCTCCCGAGTATAATGCAGACCTGCTGC	CCACTTTCGGGTGCTGCTGAGACGGCTGCAACCGTCACAGTCAGGAACACCGCTGCAGTGGTCAGCCACATCCTCGACATACTACCCGATCCTGATCC					cytoplasm[75%]	n	n
Tb927.11.4090	Tb11.v5.0055,Tb11.v5.0055.1,Tb11.v5.0055.1:pep				tagging attempted	V2646_20161608 C1	GTAAACAAAACAGTGGATCCATGCGGTCCTTATTCGGTGACCGTTGTTTTTTTATTCCTCTTTTATACAGCATGTTACTTGGTTCTGGTAGTGGTTCC	ATGTTATCGCGTATAAGCCTTAAAAAACTATGACCTCGGAATAAAGCAAAGAGTCGTGGGTTTTAGAGCCCAGTGTTCATCCAATTTGAGAGACCTGTGC								tagging attempted	V2642_20180821 B8	TATTTTTTTGGTACGTTGCGTAAACTAGAGCATTGATTTTCTTCTCGTATCTTTTCTTTATTCCTGCTGTAGGTTTAAAAGTATAATGCAGACCTGCTGC	TTTACCTCTACGAGGTCTTCGCCAGCAGAAAGCACCGAAGGGGCAGGAAACACACACAGGAATAATAGCACTCTCCTCATACTACCCGATCCTGATCC
Tb927.11.16840	Tb11.01.8600,Tb11.01.8600:mRNA,Tb11.01.8600:pep				cell line generated	V2646_20161608 B11	CGCACCGCAACTCCGAGAACTCCCCTGAGAATTTGCGGTCGGGTAGAGCTTTGCCACCAAGGAGTGAGGAGGTAGTTGCTGGTTCTGGTAGTGGTTCC	AACCTGTAAACACCCCGCACATAGCTCACCAACTGGAGAATCAACTTGATAGACCCTAGGCCCGTACTGAACTAATACACCCAATTTGAGAGACCTGTGC					cell tip[posterior],cytoplasm[weak,reticulated],flagellar tip	y	n	cell line generated	V2642_20180821 B7	CTCTCTTTTTCCTTTCCTCCTTTTTGTTGCGTGTTTTTTTTCTTTTACTATGGCCCGAAGTGCACGCTACGTAAGTGTGAGTATAATGCAGACCTGCTGC	GCCGATGTTGTGTAATCGAACTCCCCCAGCCCATCCCACGGCTGCAAAACATGCTGCAATTGCTGAAGTAGCGAGGCCATACTACCCGATCCTGATCC					mitochondrion	n	n
Tb927.11.13740	Tb11.01.5310,Tb11.01.5310:mRNA,Tb11.01.5310:pep				cell line generated	V2646_20161608 B9	CAACTGACGCCACGATGACGGGGAGCACTGTGACAAATGATTCGGTGATATTCATATCCGGAAACCCCGAAGCGCAGCGGGGTTCTGGTAGTGGTTCC	TACACTGCCCTACATCGGTAGGCCCCTAAATGGGCTTACCTCACGATTCCTTCCCCTGTCATTAGTTCGTGGAGTGGTTTCCAATTTGAGAGACCTGTGC					flagellar membrane,flagellar membrane[distal,strong],cytoplasm[weak,reticulated]	n	n	cell line generated	V2642_20180821 B5	CGTAGGCAACAACGAAAACGATTACAAAAGTACCTCAGTGAAAGAGTTTCCGAGTGGTGCTATTTATACTTGCGGGGAGAGTATAATGCAGACCTGCTGC	AATGGTGCCGTGGCGACAATGGAATTTCGGCGAAGGGCACTGTCACTGGATATAAGACACGAAGCCTTCGTGGTGGTCATACTACCCGATCCTGATCC					cytoplasm[patchy]	n	n
Tb927.11.12450	Tb11.01.4290,Tb11.01.4290:mRNA				cell line generated	L3522_20170127 D9	AGCGTGCGCTGGATGTGTGTCCCGATCACCCCGAGAGCGTTGGCCTTCAAGCAGAAATTCGAAAAATACTTGCGGCCCCCGGTTCTGGTAGTGGTTCC	AGGGTAGTTTGCACCAGCTGGAATAATAATCTATAGTATGCATGTATGATCGTATATTGAGGGTCACCAACTTGGCTTAGCCAATTTGAGAGACCTGTGC					flagellar pocket,cytoplasm[reticulated]	y	n	cell line generated	V2642_20180821 B4	TGAATGTATGGGTGTCCGTGCCATTACTTTGTATGTTCTCTTTCTCTCCAATATCTTTCATTATCTTCATAGCTTGCCAAGTATAATGCAGACCTGCTGC	TCGATGCCTGGAGGTGCCTCAGAATCAACCTCTATCGGGTTCGCGTGACCGGTACTTGGCGCCTCCGTCATCTCAGCCATACTACCCGATCCTGATCC					transition zone,cytoplasm	n	n
Tb927.10.5360	TRYP_x-70a06.p2kb545_230,Tb10.70.1690				cell line generated	V2646_20161608 B5	GTTTCCATAGTGAGCGCGACCAGTACCGCGCCGGTGCTGCTGCCCAAGGCGAGGATGCCGCGCCCGTTGCTGCGGTTGAGGGTTCTGGTAGTGGTTCC	CCAAGACGAGACGCAGTTAAGCATAAATTAGTAAAATAAACACCACACAAACACAATGCCATCAGTAACCCAAACCGTTCCCAATTTGAGAGACCTGTGC					cytoplasm[patchy]	n	n	not attempted
Tb927.10.2430	TRYP_x-70a06.p2kb545_717,Tb10.70.5260				tagging attempted	V2646_20161608 B3	CGAGTGGCGCTGATCATACGTTCAGTACGCTAACGAGCGCCTCGCTGATTGTCATTACCCAGCCACGCGGTTCTTCCTCTGGTTCTGGTAGTGGTTCC	GTAACCGTCTACGGACTCTACGTTTTTTTTTTACTTCCACCCTCGCCGGTAGCTGGGTCTCCGTGCCCCTCAGGCGTGGTCCAATTTGAGAGACCTGTGC								cell line generated	V2642_20180821 B1	TTGTACATTGTACTTTCCATCTTAATTATTTGACTAGAAGGATTGTTAACGTATTTCCCCCCAAATTACGACCGTCACCAGTATAATGCAGACCTGCTGC	CCAACGCTTCCCTCGGTTCCTGGACGAGTGGAGAAACGACGACGCTGCTGTGCCCTGCGTCCCACTGTCGATTCGTGCATACTACCCGATCCTGATCC					cytoplasm,flagellar cytoplasm,nuclear lumen	n	n
Tb927.10.13690	Tb10.389.0030				tagging attempted	V2646_20161608 B1	CGTGGGATATTGGTATTGTTCTGCTTTCATTTGAATATTGTATTCCGGCGGTGAAGGCAATGGATACGGAGCTAGTTGCGGGTTCTGGTAGTGGTTCC	GAGGATATCAAGTTATTGCATTTTAGGTTTTCGTGTCAACTAGAAAATCAGAGAGCCGACACCACATCCCCTCAGTATCTCCAATTTGAGAGACCTGTGC								not attempted
Tb927.1.5240					tagging attempted	V2646_20161608 A11	ACAAAGTTCACAACAACTTTACTTCGCTGCTGCTCGAAAACAATATCACTGGGAATGTGAATAAAACAAGATCAAGCTTCGGTTCTGGTAGTGGTTCC	CGTGTACCCGTGCGAACTCGCACAAAAGCATGTATGCAAAAACATCAGTAGACAGGAGAAAATGTATATAAACGTACTTGCCAATTTGAGAGACCTGTGC								tagging attempted	V2642_20180821 A9	ATTGATTACCTCTGGTAGTTTGTGCTTTTGTTGTGGCATGGTTTGCTATCCACTGGTTTTTTGTAGGCAATAATAGAAAAGTATAATGCAGACCTGCTGC	CAAGTACCGTCTTCTTCCGCCCCACAAACGTAAACTACAAGCAATAATGAAATCACTAACTCTACAATAACAACCTTCATACTACCCGATCCTGATCC
Tb927.1.5120					tagging attempted	V2646_20161608 A9	ACGAGATACACAAAAACTTTACTTCATTGCTACTTAACACCAATTTTACTGGAATTGTGAATAGTAGTAATTCCGATTTTGGTTCTGGTAGTGGTTCC	CGAGCACGGGCACACAGAAACACAGACATGCATGCAAACGCGTTGGCTAACAGGTAAAGAAATGTACGTACATGCATTTGCCAATTTGAGAGACCTGTGC								not attempted
Tb927.1.4910					tagging attempted	V2646_20161608 A7	ACGAAGTCCACAGGAGTTTCACTTCTTTGCTAGTCAACCCCAATCTCACTGACACCGGGGATGGTATTGATTCCATTTTTGGTTCTGGTAGTGGTTCC	CCAGCACAAAACACACACACACGACACGTAAGTAGGCGCATACACACAATGTATTAAGAACATGCTCATAACCGTGTTCGCCAATTTGAGAGACCTGTGC								not attempted
Tb927.1.4870					tagging attempted	V2646_20161608 A5	ATGAAGTCCACAGGAGTTTCACTTCGTTGCTGTTCGACACGAATAGCATTGATAATGTGAAAAGCACTAATTCTACCATCGGTTCTGGTAGTGGTTCC	TATCAGTTGAAAAGGATGAGAGCACGCACGCGTAAAGTTATTTTTATTATAGAACGAGGGAAAATATCTGAAAATATCTGCCAATTTGAGAGACCTGTGC								cell line generated	V2642_20180821 A4	GATACCCACTGCTTTTTTGTGTAATGGAGGGGATGTGTTTTTCCTCTTTTATATCTTTTGCCACATGTGATTGTAGGTAAGTATAATGCAGACCTGCTGC	GTACACCCATTGTCCTCCTTCCCATCAATACAAATTACAGAAAATAACAAAACAACCAATTCCGCTATCGTAACTTTCATACTACCCGATCCTGATCC					cytoplasm[points]	y	y
Tb927.1.2040					cell line generated	V2646_20161608 A3	TAAATAATGATTGTTTCTATTATATAGATGTGAAAACTGGTGTTGTTATGCTATTAATTCTTTCCCTTTTTTGTATGTTTGGTTCTGGTAGTGGTTCC	AACAATATGCACACGTGTACATGCACAAACCATTAAAAAAACAAGATGCTACGCAACAATGTTGGTAACGTAACAATAAACCAATTTGAGAGACCTGTGC					cytoplasm[weak,75%,reticulated],cytoplasm[25%],flagellar cytoplasm[25%],nuclear lumen[25%]	y	y	tagging attempted	V2642_20180821 A3	GTCTCTCAATAACAATAATGACTGTAATGATAAGCTTTTGTCCCTCTCTTTGACTAATGAATGTAGAGGCAAAATCACGAGTATAATGCAGACCTGCTGC	AAAGACCACATATCACCCTGAGAGGAAGGAGATAAGACAGCCGCAAGCAACGCAATGGCAAACACTGTTTCGCGCCTCATACTACCCGATCCTGATCC
Tb927.4.4470	Tb04.3I12.1040				not attempted											tagging attempted	V2642_20180821 E6	TCATCCCTCACAAAAAAATTAAAAAAAGATAGAAAACAAAAGGTTCCCAACGAATAAGATAGGCAGCAAAGGCGGAAGAAGTATAATGCAGACCTGCTGC	ATGTTGTATATATTTACATTAATCTGTGCTGCTGATGCTGTTGTGTGGAAGAGTAATGGCAGTAGAAGTAATTTAAGCATACTACCCGATCCTGATCC
Tb927.4.4270	Tb04.1D20.200				not attempted											cell line generated	V2642_20180821 E2	ACTTATCACCGACAGTAGGGTCTCTACGCCCCCTCAACTCCACTGGATTCTCAAATATGAACGCCTTTGATGTGTAGTTAGTATAATGCAGACCTGCTGC	AAGAGAATAATGATAAGCCAATACCTCCGCTTGTGTGCTGTACATCTTCCAATCCGATTTCCCCGAAGCGCGGGGGCCATACTACCCGATCCTGATCC					endocytic	n	n
Tb927.4.3590	Tb04.26G5.430				not attempted											cell line generated	V2642_20180821 D10	TTTCATACCCTTTGCTTTTTTTTCTATTGTGAAATGCCACAACAAGTGCTCATTTGTGTGTAATCGAAGCGGGAAGGACAGTATAATGCAGACCTGCTGC	TTCACGCCACCCAAAAATAGTTTCCCCTTAAGCTTCTCCTCCAGCTTCCCGCTCTTCACATTGACGTCCTTGATCGACATACTACCCGATCCTGATCC					cytoplasm[75%,patchy]	n	n
Tb927.4.1790	Tb04.2L9.1330				not attempted											tagging attempted	V2642_20180821 D6	TTTATCTGTAATTATCACTTTTACTTTGTTGTCACATATAATTGCGCGAATTGCACTAGGAACAAGCGAGCACACCAACAGTATAATGCAGACCTGCTGC	CCACGAATCTGACGGCTGCGTTTGCGGGGAAGGAACCCAAGATGGCCGTGACGGGGGTGCTCGAACTTGCAGTGAGACATACTACCCGATCCTGATCC
Tb927.11.5960	Tb11.02.3770,Tb11.02.3770:mRNA,Tb11.02.3770:pep,Tb11.212.0290				not attempted											tagging attempted	V2642_20180821 B10	TCTTTCATTTTCACTATTCTTCTATTGTGACAGGATACTTCTAGCGCAGTTTTTCTCTCAAGCTATTTTAAAGTTCGTTAGTATAATGCAGACCTGCTGC	GCGGGATCTGGGGCGGCGGCACGCACCACCTCCATAACGAAGGCGATGGCAAAGACAAGTGCGACGGATTTCGAGAACATACTACCCGATCCTGATCC
Tb927.10.4120	TRYP_x-70a06.p2kb545_421,Tb10.70.3160,embl.383				not attempted											cell line generated	V2642_20180821 B2	TATTTGGGGACTCTTTTGAAACCTCTCTGACCATAATTTGCTTTCATTCCTTCTTCTGTTTCGTCTTTTCCAATACTCGAGTATAATGCAGACCTGCTGC	AGTTGGATCTTGGTGTTGATGGTGTCCACCTTCGACTTGACCTTCTTCGCCATTGTGCTACTGGAAAGGGAGGCTGCCATACTACCCGATCCTGATCC					cytoplasm[patchy],nucleolus	n	n
Tb927.1.600					not attempted											cell line generated	V2642_20180821 A10	TAGTAAGTTACGTGCTGGCCTTAAGCTATAAGATTATTGTAAACAAGGAGAAAGAAGTAAGTGAATACCATATTTCATCAGTATAATGCAGACCTGCTGC	TCATTCATACCAACACCACAGCCGGTGAGGAACGAAACGATCCCACCGACAATAATGACCCATAAGTATGGATGCACCATACTACCCGATCCTGATCC					endoplasmic reticulum[<10%],endocytic,cytoplasm[reticulated],nuclear envelope[<10%]	y	n
Tb927.1.5100					not attempted											tagging attempted	V2642_20180821 A6	CTGCCAATATCAGTAATGACTGTAATGATAAGTTTGTGATTCTCTCTTTTTGACTAATTGATGTATGAACAGGATCACGAGTATAATGCAGACCTGCTGC	TACCCAACCATATCGCCCTGAAAGGAAGGAGATAAAACAGTCGCAAACAGCCCAACAGTAAACACTATTTCATACCTCATACTACCCGATCCTGATCC
Tb927.6.2320	Tb06.4M18.720				not attempted											cell line generated	V2642_20180821 H5	AGGAAAGGTATTATTAAGAAAAAGGCGTGGCGCGGGTGCCCCACTTCGTGGAAGAGAGTGGTTCTTAACGAATTAAGCTAGTATAATGCAGACCTGCTGC	CAAACGCAAGAGCAGACAAAACATAGCAGAAAAAACGGCGCCATCGTCACAGACGCTAGCAGGTTACTCCACGCCCGCATACTACCCGATCCTGATCC					endocytic,cytoplasm[reticulated]	y	y
Tb927.4.5260	Tb04.3M17.820				not attempted											cell line generated	V2642_20180821 F3	AATTGTGTTTCTAACAACTGCGCGAATTCTCGCATTTGCCAATTTAAATTGTTTTTCCCTCGATAACTTCTTTGTAGACAGTATAATGCAGACCTGCTGC	ACAAGTAGAAGTATCACTGCTATGTCTGCTGTACGTGGCCTCCTCCTCGCTTGTGTTGGTCGCATCTTCAGCGGTGACATACTACCCGATCCTGATCC					endocytic,cytoplasm[reticulated]	y	y
Tb927.4.4840	Tb04.3M17.30				not attempted											cell line generated	R4197_20171206 C4	CGCTGTTTGCTCCCTTTTTCTTTTGCGTATGCACGTAAGTGCGCAAGCAAGGCAAACACTCTGTTATCATTATTGTTGGAGTATAATGCAGACCTGCTGC	TCGCAGGAGCCGAAAGGAGATGTGACATCTGCCTTGTTTATCTGTTCCCTGTCTGTTGTGGGGACCACTGCGGACGCCATACTACCCGATCCTGATCC					cytoplasm,endocytic[<10%],endoplasmic reticulum[<10%],flagellar cytoplasm,nuclear lumen	y	y
Tb927.4.4290	Tb04.1D20.180				not attempted											cell line generated	R4197_20171206 C1	GATCGTTAGAACCCGCTATTTACTACACCAACACTCTCACTATTCTACTATACTTTCAAAAGACAGTCACCTCTATATAAGTATAATGCAGACCTGCTGC	ACGCATATGGTAAAGAGCAATACCGTCAAAGAAATGCTGCTGCGCAGTATTCTTCCGCGACTGTTAAATTGCCTACACATACTACCCGATCCTGATCC					endocytic,cytoplasm[weak,reticulated]	y	y
Tb927.9.8700	Tb09.211.0520,Tb09.211.0520:mRNA,Tb09.211.0520:pep,chr9contig211.tmp0065c				cell line generated	V1689_20181201 D8	AATTCCTTAGTGGGGAACGATGTGATGATGGCGATGATAATGAAAGCAGCGGGTCCGCCCTTTCTATTGATAAAGATGATGGTTCTGGTAGTGGTTCC	ACTAATTGTTTTTTAACTCTTTAGTCCAGCATACAATACCCTTGATGTTCTCGTAGAAAGGTGGTGACGAGACAAAAGGTCCAATTTGAGAGACCTGTGC					cytoplasm[reticulated]	y	y	cell line generated	A9214_20160204 D6	GCTTTTTTACCCACTCATTCCCCCTTTGTTGTTGTTTTGTTGGCAGGTTGTGGGTTAGATTCCAAGGAACCCGTGCAGAAGTATAATGCAGACCTGCTGC	GCCCTTTCTGCGTTGGAAGTCCATGCAGTCCTGCAGCGGTGTTGAGGTGGCAATTCGAAGTCCTTAAATGACCCCTCCATACTACCCGATCCTGATCC					cytoplasm	y	y
Tb927.9.8400	Tb09.211.0320,Tb09.211.0320:mRNA,Tb09.211.0320:pep,chr9contig211.tmp0038c				tagging attempted	V1689_20181201 D6	CTCTTCAGCCGAGTGTTCGCGGAAACCAGCGTAAGTTAGCCCAGTACCAGTCAATTATCAGGGGTCAGTCAAGGCGTTGCGGTTCTGGTAGTGGTTCC	ACGGTCTTTCTCGACTATTTTGATTGCTGACATACACAAATTATCCGTAACAAAAATCTGTTTTTCAACCTCTATTGTCCCCAATTTGAGAGACCTGTGC								cell line generated	U8526_20160915 B6	CTTTTTTTCTTGTTTTTTTTTTCTGTCCTCGTTTGCTTGGGTTTTCTGGTTGCGTCATTTGGCTTCGTCTTAAGATACGAGTATAATGCAGACCTGCTGC	CGCAACATATGAGCCCGCACCAACTGCAGCATCATGTCGTACTCCTCCCGAAGTTCCAATCCTCGCCCATTTCCAATCATACTACCCGATCCTGATCC					endocytic,cytoplasm,flagellar cytoplasm,nuclear lumen	y	y
Tb927.9.7270	Tb09.160.5330,Tb09.160.5330:mRNA,Tb09.160.5330:pep,chr9contig160.tmp0419				tagging attempted	V1689_20181201 D4	TTTCTGGAATTTCAATACGTTTTACGAGCCGGCGATGTTTAACGAAGATGCCATGGTCAGAACGGTACACACGGAGAAGGGGTTCTGGTAGTGGTTCC	TATCAGATCTACCTCATGGGACCTGAAGTGTCCAGCACAGTGACATTCTCTCATGTCAATTGCCACCAGTCTTGTATAGTCCAATTTGAGAGACCTGTGC								cell line generated	U8526_20160915 E2	GCCAACACGTGATGTGTACCCGGGGACGAGGAAGCAGATCGGTGATTATTCGAGTTGGGGGCGGAAAGTGGAGGTGATTAGTATAATGCAGACCTGCTGC	TCATCACCTTTCATTATGTACGGTGTGGGGATGAAGAATTCTAACGAAAATTTGGACCACAAATATGTTTTATTACTCATACTACCCGATCCTGATCC					cytoplasm[points]	y	y
Tb927.9.6470	Tb09.160.4720,Tb09.160.4720:mRNA,Tb09.160.4720:pep,chr9contig160.tmp0358				tagging attempted	V1689_20181201 D2	CCCCGCCACAGCGAAGGGCTTTGATATTCGAATGTCGCAAGCAGCCGAGCGATTGGGAAACGCCGATTGGCGAAGGGGCCGGTTCTGGTAGTGGTTCC	GCTCCTCTGAAGCTCCCCTTCCGGAACCCATTTTTCGTGCTGGAACGAAACACTCGCACTTTATCAATTTGTTTGGCTCCCCAATTTGAGAGACCTGTGC								cell line generated	U8526_20160915 G9	TCAAAGTTATTTTTTTCTAGTTTCAGTGAGTGTAAAAGTTGAAGGCAGGGAAAAAGAAGGAAGACTGCAAGAAGAAACCAGTATAATGCAGACCTGCTGC	TGTTTACCCGCAGTTTCATCGAATGATTCTTCCGACTCATCGATGACCTCCCAGTCGCTGATGCCGCCCTCCAGTGTCATACTACCCGATCCTGATCC					cell tip[25%,posterior],cytoplasm[weak,points]	y	n
Tb927.9.5330	Tb09.160.3830,Tb09.160.3830:mRNA,Tb09.160.3830:pep,chr9contig160.tmp0297				tagging attempted	V1689_20181201 C12	GTGCGTTTGAAGTAATCTGTCGAATTCAGCATTTGACAAACTCCAGTGTGAAGATAATGGATTACTCAAGTGATGGAGCGGGTTCTGGTAGTGGTTCC	AGAAACGTATGGTGAGCTGAGATGGTACCTGGCAAGGTAGAGTTAATGTGCGGACGAGCACATCCACCCACCTAACTCCTCCAATTTGAGAGACCTGTGC								cell line generated	U3613_20160321 H7	TCCTGAGGGAGCTTACCCTTCAACCGCACTGGGGCTAATATAGCAGTTTGTCACGTTACTGTTTGCACCCAACAATTGGAGTATAATGCAGACCTGCTGC	CATCCGCCCATAGATATGTACTTTCGGGGTAGCCGAACGCCGCTAAAATCAATAGAACGCAGAAGCTTACAGCGCTGCATACTACCCGATCCTGATCC					cytoplasm	y	y
Tb927.9.4250	Tb09.160.2860,Tb09.160.2860:mRNA,Tb09.160.2860:pep,chr9contig160.tmp0234				tagging attempted	V1689_20181201 C10	ATTTTCATCCAAGCAGGACATCGACTATCACCCCCGGCGCGGATGCACCGCGGAACGGCATACGCGTAAAACTGAAATCAGGTTCTGGTAGTGGTTCC	CATCTACTTACCCAACCTTGCATCCGTATTGTCAGCCTTCGCCTACCACATTTATTTCCTCAGTTAGACACGACTGGAGACCAATTTGAGAGACCTGTGC								cell line generated	A9214_20160204 A12	GGACTGCGGAATAATACCAGAGAAGGCGCAACAGAGGAGCACCGGGCCCATCGAAAGGTGACAACCCCAAACGATAGGAAGTATAATGCAGACCTGCTGC	AGTCCTCGTGAATGATCAACTTTCTTCTGCCGGCCATTGTTCATAGTTGCAGCTCCGGAACCACAAACCGTCGAAAGCATACTACCCGATCCTGATCC					axoneme	y	n
Tb927.9.3680	Tb09.160.2290,Tb09.160.2290:mRNA,Tb09.160.2290:pep,chr9contig160.tmp0198				cell line generated	V1689_20181201 C8	CGTGGGTAGACGCGAGGAGGACACTCAAAGGCGCGAGCAGCTACCACTTCAGAGATGCACGGATCCCCTCGAAGGACAAAGGTTCTGGTAGTGGTTCC	CATATTGCCAACGCCGGCGGGGCACGTTTGCTGACGCATGATTGAGGTCCACACCGCAAACGCGTACACATCAAATCACGCCAATTTGAGAGACCTGTGC					flagellar tip[anterior],cytoplasm[reticulated]	y	n	cell line generated	A9214_20160204 A10	TGGAGGAAAAAAAAAATTTAAAGTGGAAAGGGGAAGGCACAGGCAAGGCAAGGCAAGCCTGAGGAGCTGCTGTCGAACAAGTATAATGCAGACCTGCTGC	CGCTCGAGAAGGTTCCATCGTTCCCCATCTGAGGGTTTCGCCTTGCCGAGTACATAATCACTTCCAAAGCACTGGGCCATACTACCCGATCCTGATCC					cytoplasm[reticulated,weak],flagellar tip	y	n
Tb927.9.3580	Tb09.160.2200,Tb09.160.2200:mRNA,Tb09.160.2200:pep,chr9contig160.tmp0190				tagging attempted	V1689_20181201 C6	CCACCGCCAGTGCTGGAGATTTGGCGAATAAGAACTTGAACAAATTCGCGGTTGCTAGTGACAGTGACAGTGATTCTGACGGTTCTGGTAGTGGTTCC	TATATAAAGCCTTCCTCAGAAGAACGAAAGTTTTTTCTTAGCATGTTCGAGTGAAAGCTAACTAGGTGAAGCGTCAGCGCCCAATTTGAGAGACCTGTGC								cell line generated	A9214_20160204 A8	TAAAGAGACGCGAGAAGGCGAGTGAAAGGAAGGAGCAGGTCGCGTTCGCTGTACCCAGTGGTTGGTAACCGCCTTGCTGAGTATAATGCAGACCTGCTGC	ACACACGGTGGTACATACCGCCACTCACCTCTGCCATCCTCGATCTCGTGTTTAATATCCTCGGGAGAGGCCACATGCATACTACCCGATCCTGATCC					cytoplasm[weak,reticulated]	y	y
Tb927.9.3370	Tb09.160.2020,Tb09.160.2020:mRNA,Tb09.160.2020:pep,chr9contig160.tmp0177				tagging attempted	V1689_20181201 C4	GCGGAAAAATGCTTGGACATGTGATTGGAGCTAACCCTGGAATGCTGAGACAAAAATTAAGAGATATCATCAAAGACAACGGTTCTGGTAGTGGTTCC	ATACCCCACTGACTTCCCCCCGTGGTGCTGTGAAAAAAGGGGTATGACTCGCTGTACTGTGCCCCTTTTCTCCGGAACTCCCAATTTGAGAGACCTGTGC								cell line generated	U3613_20160321 H5	ACGAGTCCACACCGCGTAAGACGTGCTCGTGTGACCGAGCCAGGCAAAGCGGAGTAACTCAGTTCGAAGTAAGGGGAAAAGTATAATGCAGACCTGCTGC	GTAAACCAAGCCACTGTGAGAATGTCTTCGCTCATTATGTTTCTGAACTGTTCCACGCTATAAACATCCACTACCGACATACTACCCGATCCTGATCC					mitochondrion	y	y
Tb927.9.3260	Tb09.160.1920,Tb09.160.1920:mRNA,Tb09.160.1920:pep,chr9contig160.tmp0172				tagging attempted	V1689_20181201 C2	GTTGGACAAGGAACGAGTTGGAAAAACGCCTCAGAACGCGATGGGAATGTCGGGGATTGTGCATATCCTTTGTATGCGCGGGTTCTGGTAGTGGTTCC	TGGGTGTCGCTCGTTTCGGATAGCAGCGCCCCTCTGTGTTTGATGGCGCGCACTCTCGGGTGTTTGGGCGTCCTGGACAGCCAATTTGAGAGACCTGTGC								cell line generated	U8499_20161024 A11	TCAATTTTAACGCAGCAGTTTGAGGGCCGTCACGCACGGTATCAACGCTTTCTCTCATACCCCTTCTGCTAGGAAAGATAGTATAATGCAGACCTGCTGC	CTAGATATCATCCGAACCGTTTCGTTGCGCCAGAAGAAAAACCAAGCGGGAAATTTCTCTTGTCTCCGCGCCGCTTCCATACTACCCGATCCTGATCC					cytoplasm[reticulated]	y	y
Tb927.9.3100	Tb09.160.1760,Tb09.160.1760:mRNA,Tb09.160.1760:pep,chr9contig160.tmp0164c				tagging attempted	V1689_20181201 B12	TGCCCGTTGTGGAGCACTGTTACTCGCCAACAAGCAATATAAGAGCGTTTGTGAAGTGTACTGTTGCATCCAGCCAGCGGGGTTCTGGTAGTGGTTCC	CACCCAGAGCGTCTGAGCCTCATACTTGCTACCCAGTGCCCTGCCAAAAGCAGAAAACGAGCACGTGACTCCCCGAAGTTCCAATTTGAGAGACCTGTGC								cell line generated	U8499_20161024 B8	TCTTCATTTACAATTCCTCGTCCTCTCTTTCTGTGTGACCCGTGGGTTTCAAAGGATGGGGTTCTCGTAGCTTTGGGATAGTATAATGCAGACCTGCTGC	GCTGAGTTATTTTGCAATGTCTCCTCGACGAAACTGCGGCACCGCTGTGGCTGGCAAAGTTGGACAATCGTACGTCTCATACTACCCGATCCTGATCC					cytoplasm[reticulated]	y	y
Tb927.9.2490	Tb09.160.1180,Tb09.160.1180:mRNA,Tb09.160.1180:pep,chr9contig160.tmp0118c				tagging attempted	V1689_20181201 B10	CCTTCCCAACAGTTTGTGCCTTCTACCATTCTCTAACTGGTGGAACGACGGAATCAGTGGAAGGGGAGGACGTTGATGGAGGTTCTGGTAGTGGTTCC	TAAAACTGTTAAACTACAAGCGGTATTTAGGAATAGAAAAAAAAAATTACGACACAACGATAAAGAAACTTTTCAAGGAACCAATTTGAGAGACCTGTGC								cell line generated	U5348_20160420 D2	CTCGTGCGCGTCACGTGGCTGCGAGGGTAGTGACCACGCGTGTCAACGTGGAGTAAACCATACGCGAGTATTGAGGTAAAGTATAATGCAGACCTGCTGC	TCATAATCACCGCCAATCCGTTCCAAGCAAATGTAGTCACTTACATTGACCTCCAAACACGATCTGTTCATTCCCGTCATACTACCCGATCCTGATCC					cytoplasm[reticulated]	y	y
Tb927.9.2350	Tb09.160.1090,Tb09.160.1090:mRNA,Tb09.160.1090:pep,chr9contig160.tmp0109c				cell line generated	V1689_20181201 B8	TTCTTCAATCACGGCCGCGTGCTCGTGCCGTGTCTCAGTGTTCTTCCTCAGTCTATCGATGCAGTGCCCACCGTAGGTGGGGTTCTGGTAGTGGTTCC	AAAGAGGGGAAAAGCGTCAGTGCGAAGAGTGGCTAAGCAAAACGCAGCAGAAGTTATAACTGTGAATAAAAATCGTGCCACCAATTTGAGAGACCTGTGC					cytoplasm,flagellar cytoplasm	n	n	cell line generated	U8520_20161026 A6	ACACTATTAAGAATTCGCTACCACCGAAACCTCTCGTTTTTTTTTCCCCTTTACCCCCTTCACGTAGCAATTTCTGTACAGTATAATGCAGACCTGCTGC	TCATCACACCAGGAGAGGGGGACACCATCAAGAATATGCGAGGGAGGGAACAAAATGTTGACAGTCAGATACTCCTCCATACTACCCGATCCTGATCC					cytoplasm[points]	y	y
Tb927.9.15940	Tb09.244.2060,Tb09.244.2060:mRNA,Tb09.244.2060:pep,chr9contig244a01.tmp0206				tagging attempted	V1689_20181201 B4	AGGTTTTGAAAAGTTATGAGGATGTCTGCAACGTTGAAGAAATGACCGACCCCGACTTCGTGGTCGACCCACTGGATAAGGGTTCTGGTAGTGGTTCC	AGGACGTGTCAGCTGGGCAGCTGGATATTTGCCCCTCAACCAACCACTACTCGCTGCGTGTAGTAAAAATCCACCACTCGCCAATTTGAGAGACCTGTGC								cell line generated	U8499_20161024 H10	TGCCCCCCTCATTCACACACATATACACATATACAAAGACACTGTGAAGCGATAAAAAGCAGCGTCGAGACCTGGCGAAAGTATAATGCAGACCTGCTGC	ACGCATGCCACTGCAGAAAGGGATGCACCCACTGTGTTGACTGAACACTTTTTACCATCGACGAAGCGGAGACACTGCATACTACCCGATCCTGATCC					endocytic,cytoplasm[weak]	y	y
Tb927.9.15290	Tb09.244.2660,Tb09.244.2660:mRNA,Tb09.244.2660:pep,chr9contig244a01.tmp0266				tagging attempted	V1689_20181201 B2	AGGCATATGTTCGAGCGATTGCGGCGGATGTACCGTTGGAGGATTGGTGCGGGTTTGCGCTGGTGGGCCTGCCGATCTCGGGTTCTGGTAGTGGTTCC	GTTCACCACATGGAAGACAATCGGCATAATTTTGTGAATACTCGGCGCCTTATATGATCGATCACACATTTCCCGCAATACCAATTTGAGAGACCTGTGC								cell line generated	U3613_20160321 H3	ATACAATATTAGGGTTGTGACACAGTAAGTTTGTTTTCTCTTTTAGTGAGAAGAAATTACCGCTCTTTCGCCGCTGGTGAGTATAATGCAGACCTGCTGC	CGCACCGCCGTTAAGCCAGCCGTCGGTGCGCCAAGCACCAACTCCGCCGGGGGATACCACGGCTGGGCACTTGGATTCATACTACCCGATCCTGATCC					cytoplasm	y	y
Tb927.9.12100	Tb09.211.3170,Tb09.211.3170:mRNA,Tb09.211.3170:pep,chr9contig211.tmp0359				tagging attempted	V1689_20181201 A12	CGCTTATTTCAAGAATAGAAAAAGAACAAGAGAGAATACGAATGACAATGTTGATTAACCGTACGGACGCAACAAGAGATGGTTCTGGTAGTGGTTCC	GAAAAAAAAAAAAGAGACTACAATCATAGTTGCCAGTGTAGACAAATACCCAAGTCATACCTAAACTTAGTGGGTAGGGCCCAATTTGAGAGACCTGTGC								cell line generated	U3613_20160321 G12	GGTTACATGGGATTTTATTACTAGAAACTGAGGGAAGTAAGTGGGTTTGGGGGAAGACATATCAAGTCTGAATTGGCAAAGTATAATGCAGACCTGCTGC	AAGCTACGGCGGCTTGCAACACTCCCGATAAAGGGCAACAAGGCGTGTCGCCTTATGCCTATTTGACTAGAAACAGACATACTACCCGATCCTGATCC					cytoplasm[points]	y	y
Tb927.8.870	Tb08.12O16.490				tagging attempted	V1689_20181201 A6	GCGGGAACCAAACGGTGCCGAACACTCATCAGGTGGTTCATGTATCGGATGAAGAGGTGCAAAATGCGGTACAAACCGTCGGTTCTGGTAGTGGTTCC	GAAGACAAGCCTTCGGAGGAATGATAATCAAGTAAATGAAGGCTATGTCAATGACGATTATATGCGGGTGTAAAGTCTCCCCAATTTGAGAGACCTGTGC								cell line generated	U3607_20160223 G1	GAAAGGAAAAAAGAAAAGGAATATATATATATATATATATATATATTTTGATACCTGCGCGTTTGATATAATTACCGTCAGTATAATGCAGACCTGCTGC	CCAATCTTTACCTTTGAGAAGTTTCCGGATCCGAGCGTTTTTCCAAGTTCATAACGCCCAATGCGTTTCGTACCTCTCATACTACCCGATCCTGATCC					cytoplasm,flagellar cytoplasm,nuclear lumen	y	y
Tb927.8.8130	Tb08.28A12.150				tagging attempted	V1689_20181201 A4	GCAGAAGCGATGAGGAACCGGATTCCCACCACGTGGTAAATGTTGGGTGCTTCGGTTTCTCCTTCTTTTCTCCATGGGATGGTTCTGGTAGTGGTTCC	CCAGGCTCACCTCCACTTTATTTTCCTGGTTCCAATAATTTTTTTTTTTAATTTAGCTGTAGAGCTCAACATATTCGACCCCAATTTGAGAGACCTGTGC								cell line generated	U8503_20161025 H8	ACACCTGGCGGAATCGGTAACTGTTGTGCGTGATTGTGCCGTTCCCGTCTGCGTTTTTTAGTTTCTTTCTGGAATTGTAAGTATAATGCAGACCTGCTGC	GCATCTGAAGCCGGCTCCCCTTGCGCCTGGGGCCTCTTAAACGAAAGCCATTTCAAAATCATTCGCTGCTGCGTTACCATACTACCCGATCCTGATCC					cytoplasm[weak,points]	y	y
Tb927.9.8710	Tb09.211.0530,Tb09.211.0530:mRNA,Tb09.211.0530:pep,chr9contig211.tmp0066c				cell line generated	V1689_20181201 D9	AGCAAAGTGAAATATCTTCAGGGATGGTGGAGGCGGCTCGGAGACTCCGAGAAAGTCCCAGATATCAGAGGAATGATTCTGGTTCTGGTAGTGGTTCC	CAACCAACAATAACCCAGCCCTCAGCAAAAAAAAAAAACAACAAAAATCGCCTCACAGCGAGCGAAGTTGTACAATGGGCCCAATTTGAGAGACCTGTGC					mitochondrion	n	n	cell line generated	U3609_20160101 H9	CATCCGGTGCTACAGATGTACTGCACTTCCCTTTTTCCCCTCCTCTAACTCTTTGCGGGCGCTATGCAAAAGAAGTCCCAGTATAATGCAGACCTGCTGC	ATCCACCAGGCCTTGAGCCGCGTGAACGGACTAATGAAGCGCCGTCGCCTACCCACTTGCCAGAACCTCAGCACTGACATACTACCCGATCCTGATCC					cytoplasm[weak,points]	y	y
Tb927.9.860	Tb09.v4.0001,Tb09.v4.0001:mRNA,Tb09.v4.0001:pep				tagging attempted	V1689_20181201 D7	ACAAAACAGGGTGCAAATACAATGACAAATATAGAAATGCGAAAAAGACCCTGCAAAAGCTACAACGGCGGGAACACCAGGGTTCTGGTAGTGGTTCC	AGCATAACTATATAACCACAAATGCAAGAAAAGAGGGGTTTTATTAATCATAACAGAATTGCTTCCTGTGGTGTTTTTGGCCAATTTGAGAGACCTGTGC								cell line generated	U8526_20160915 A10	AGAGGGAGTGTTAGGATGAATAAAAAAGGGAGACTCTGCCACAGTCGCCAGATCGATAGCATCTCAGGGCTCTACGGTGAGTATAATGCAGACCTGCTGC	GCTGCCACCGCTATTTTTTTTTTGGAATTTTCTTCGTGCCTTCGTGAGAGTTTCCCCCCACTGGCGCGGCCATCAACCATACTACCCGATCCTGATCC					cytoplasm[points,weak],cytoplasm[<10%],flagellar cytoplasm[<10%],nuclear lumen[<10%]	y	y
Tb927.9.8330	Tb09.211.0260,Tb09.211.0260:mRNA,Tb09.211.0260:pep,chr9contig211.tmp0029c				cell line generated	V1689_20181201 D5	TTATGTTGCTCAATGGAGAAGGGGACCACGAATCGAACGATCTTTCAAGGACAAATTCAGCGAACGGGGCTCGGAAGAGAGGTTCTGGTAGTGGTTCC	TCTTTTTTCGTTCTTTTTTTTCCCCCCCTCCTCCCCAACACGCAAACCCAACTGGCCCACTTTACACCAACGACAAAAAACCAATTTGAGAGACCTGTGC					flagellum attachment zone[anterior,strong],cytoplasm,cell tip[anterior]	n	n	cell line generated	U8526_20160915 B10	CATCAGCCGCTGCATAATCCGTGCGCGTTGTAGTGGAAGAATACCGCAGCACATCAGGCAACAGAGACACATATACGACAGTATAATGCAGACCTGCTGC	CTGTTCGTTCCCTTGTTGCTCGATGTGCGGGCTGTTCCACACTTCTGACTGCGTGGTCGCTGTTGCTCAAAAGGAGACATACTACCCGATCCTGATCC					flagellum attachment zone[distal,<10%],endocytic	y	n
Tb927.9.670	Tb09.142.0320,Tb09.142.0320:mRNA,Tb09.142.0320:pep				tagging attempted	V1689_20181201 D3	TCAAGGGATGCTGTCAACAACCCCTGAGCACAAACATCACTATTTCCAACACTGGGCTGAGAGGGAACAGAAACAATTCCGGTTCTGGTAGTGGTTCC	AAAGAGTTTGAGTACCGTGGCTCCGCGTCCACCTTCACTTTGCTGGGGGTTTTTGCATTTGTATCGTGTCCATGTCGATCCCAATTTGAGAGACCTGTGC								cell line generated	U8526_20160915 G3	AAGTGTTTTGCTTCAATCAAATTCTTAATATAAGCAACCTAGACGGATAGTGAAGGTGAGGTGTGCGTCGTAAAGTTTCAGTATAATGCAGACCTGCTGC	CCTAAGGTCATACAGCCGATTCCAGTCCCCTTTACCAGGCTCGTTGTTGGACTCTCCTGCCTTGGCGCGGCACACCACATACTACCCGATCCTGATCC					cytoplasm[strong,<10%],cytoplasm[points,reticulated,weak],flagellar cytoplasm[strong,<10%],nuclear lumen[strong,<10%]	y	y
Tb927.9.5520	Tb09.160.4020,Tb09.160.4020:mRNA,Tb09.160.4020:pep,chr9contig160.tmp0308				tagging attempted	V1689_20181201 D1	TAAACCACCGTCGGCCGAGAGAAAAACCGGGATCGCGGTACGTGGCGCAGGCTGCTCCGGCGTTACGTATTTCAAGAAGGGGTTCTGGTAGTGGTTCC	GCGCTTCGGTGAAGGGACTTCAAAGAAGTAGTTCATAGAACCAAGAACTCTGATGGCTTTTTTTGTTTTTTGCCTTTCCTCCAATTTGAGAGACCTGTGC								cell line generated	U3611_20160308 H4	TACGTATATACTTGTATAACGTAACCTCGCGCCTGTATATTACCTACAAGTGCACGTGCGTTGAACTTAACACAGTGCCAGTATAATGCAGACCTGCTGC	TCATCCCCAGAACCTGGTGAGGCGTTTCCAGGATTAGTGGAAACATCACTGTCCTCGCAAGATAAATTGTTCTGATTCATACTACCCGATCCTGATCC					cytoplasm,flagellar cytoplasm,nuclear lumen	y	y
Tb927.9.5220	Tb09.160.3740,Tb09.160.3740:mRNA,Tb09.160.3740:pep,chr9contig160.tmp0291				tagging attempted	V1689_20181201 C11	CAAAGTATCATTTGCAAACTGACAAGAGTCTAAAAACGTTCTTGCAGCTCGTGAGCGAAAACAAGCACATTATGCGAACTGGTTCTGGTAGTGGTTCC	AAACTTGAGGAAGGGAAAATCAAAAGAGGAAAAAAGAGAGGGGCGAGGAAGCACGAGCAAATGCGCACACTCGCAAGAAGCCAATTTGAGAGACCTGTGC								cell line generated	A1699_20160203 F11	GCCATTAGCCGCGGGAACACGGGGGTGAAGGGAAAGAAACAGTAAGGAAGGGTAATCTGCGCAGAAGTGTCTTGTGTTCCGTATAATGCAGACCTGCTGC	ACTATCATTAACCCCCCCAAAGAAAGTTTGAGACGTGCTAAAGCTTCTCCCTTCGCGTTTTTCGTAATAAATAAGCGCATACTACCCGATCCTGATCC					endocytic,cytoplasm[weak]	y	y
Tb927.9.3870	Tb09.160.2470,Tb09.160.2470:mRNA,Tb09.160.2470:pep,chr9contig160.tmp0210				tagging attempted	V1689_20181201 C9	ACCTTGTGCGCCCCGAACAGTGGAGAGAGCGAACTGTTGTGGCCACCGGTGACGGCAGTGCGACTGCGAATGATATGTCGGGTTCTGGTAGTGGTTCC	GCTCTAATGCTTACATATGATGTACAGCTGAAACAGGGGAAACGTGAAGGAAAGGGGGGTGAGCAAACAAAATGAGTGATCCAATTTGAGAGACCTGTGC								cell line generated	A9214_20160204 A11	AATCTCATCAACACAAATTCTGGTCATTTTTTTAAAAAAAAGATATTTATATCGGATAACAAAGGTAATTATTAGAAAAAGTATAATGCAGACCTGCTGC	GTTGCACCTGGGCTTACCAGCTGCTGGAAAAAGTAGGAACTGATCTTTGTAGGATTGGGTATTGGCCTCCTCTTTTTCATACTACCCGATCCTGATCC					flagellum,cytoplasm[reticulated,weak]	y	n
Tb927.9.3640	Tb09.160.2250,Tb09.160.2250:mRNA,Tb09.160.2250:pep,chr9contig160.tmp0195				tagging attempted	V1689_20181201 C7	TGCTGCAGAAAAAGCAGGCGGCGTCGGAGGCATATGGTGGAAGTAGCGACGGTGGCGCCAGGAAAGAGGGGGCTGAAGAGGGTTCTGGTAGTGGTTCC	GGATACACCCAGACGCGTACTCTTTCGACAGATAACAATTTACAGCCATTCACAAACTCCAAACATGCGCAACAGGGTGGCCAATTTGAGAGACCTGTGC								cell line generated	A9214_20160204 A9	CACGCTGCTCATTGCCCCTTTTCCAACACTTCCTTTGTTTCAATATAACTCAATTTCGCACGTGTGTGGTGGTAGAAGAAGTATAATGCAGACCTGCTGC	ACGCGCCCACCTGTAGCGATGCCGCGCGTAAGCAATGGAGAGTTCCGCTGCCCACGGCAAAACACGCCCAGGCGTCGCATACTACCCGATCCTGATCC					cytoplasm[points,reticulated]	y	y
Tb927.9.3340	Tb09.160.1990,Tb09.160.1990:mRNA,Tb09.160.1990:pep,chr9contig160.tmp0565				tagging attempted	V1689_20181201 C3	ATGCACCGAAGTATGCGGAAATGATGTCAGATATTGGACTAAATTTGGGGCCGGAGGCGGCGGACGAGCGAAAGCTCAGCGGTTCTGGTAGTGGTTCC	AACCGACAGCAGGCCGGTCACCCCTCCACTCCTCCGGAAAAAAGTTTTTTCTTTGAAAGCGAAGCGCACTTTTTCACCTGCCAATTTGAGAGACCTGTGC								cell line generated	A9214_20160204 A5	AGTTGTTTTGCTATTCATTTTCTCCCCCCAATGATCTTTCATTTTTTCCATCTGGCATTACCTTCTGCGAGTGCAGATTAGTATAATGCAGACCTGCTGC	AGCATCTCCTCCAGCTCTTCGTTAAGCTCTTTGTCAGTGTCGTCATAGCCTATTTTGTCAGACTTGTCGTAGTACGACATACTACCCGATCCTGATCC					cytoplasm[reticulated,points],cytoplasm[strong,<10%],flagellar cytoplasm[strong,<10%],nuclear lumen[strong,<10%]	y	y
Tb927.9.3130	Tb09.160.1790,Tb09.160.1790:mRNA,Tb09.160.1790:pep,chr9contig160.tmp0166c				tagging attempted	V1689_20181201 C1	GCCGTAGCCATAGCCGTAGGAAGCGGAGATCTTCTTCACGGAAGTCTAGTTGCAAAAGCAGGGGGGGAACAGAAAAGCAAGGTTCTGGTAGTGGTTCC	AGAGGGCAATAGCAACCCGTCTCGCCTCCAGATCCGTACCGGAATAACATTTTTGAAAGAGGCGGAAACCGTCCTCTCTTCCAATTTGAGAGACCTGTGC								cell line generated	A9214_20160204 A4	CTGGGGTTGTGACTGTGTTACTTTCTCTGGGTGCACATATACGTCGTGACCCCCTCTTTGTTTAGTGATTTTTTAGGGAAGTATAATGCAGACCTGCTGC	CTCGTTGGTGGCCCAGTGGGAATCTTTGTCCCACTCAGCGTCCCGGCTAAGCTCCGATCCTCGTCACTACCAAGATCCATACTACCCGATCCTGATCC					paraflagellar rod,cytoplasm	y	n
Tb927.9.3030	Tb09.160.1710,Tb09.160.1710:mRNA,Tb09.160.1710:pep,chr9contig160.tmp0160c				tagging attempted	V1689_20181201 B11	GAACGCAATCGGGAGTACAACCCACCCCCGTTCCACCGCCTACTTCTGAGGGGAAACTACCACCAATAGGTAAAAAGCGCGGTTCTGGTAGTGGTTCC	TCTAAAGCCAATAAAACACAGAAGAAACGTATCTCAGGTAATGTCGTGGCGTCCACCCCTTCAGGTTCCTGCCATCAGCTCCAATTTGAGAGACCTGTGC								cell line generated	A9214_20160204 A3	ATTTCTTTTCCTGGTGCTGCTTTCACGTTTTTTTCCCGGTTTTTTTTCGTTTCCAAAGCTAGTGAGGTGCAGGTGCCTCAGTATAATGCAGACCTGCTGC	ACATCCGGGCCCGAAGGCACACCCACATTAGAGCGCACGACCACATTTTGCGAATCACGGCCAGGGGGAAAAACCGACATACTACCCGATCCTGATCC					axoneme,cytoplasm[weak]	y	n
Tb927.9.2470	Tb09.160.1160,Tb09.160.1160:mRNA,Tb09.160.1160:pep,chr9contig160.tmp0116c				tagging attempted	V1689_20181201 B9	CCGCTCCGGGCGCCGATGAGCCAAGTATCAATGATGTTGAGGAACTTGGCAGTGAGGATGCATCTGTGCAACAGGCATCTGGTTCTGGTAGTGGTTCC	ATCTTCAATAATACATGCGCACATTATCCACGCGACGTACCGCCTCCAGTCACATTAGAGTCAGTAACAGTTGGAGAGGTCCAATTTGAGAGACCTGTGC								cell line generated	U5348_20160420 D1	CTCGTGCGCGTCACGTGGCTGCGAGGGTAGTGACCACGCGTGTCAACGTGGAGTAAACCATACGCGAGTATTGAGGTAAAGTATAATGCAGACCTGCTGC	TCATAATCACCGCCAATCCGTTCCAAGCAAATGTAGTCACTTACATTGACCTCCAAACACGATCTGTTCATTCCCGTCATACTACCCGATCCTGATCC					cytoplasm[reticulated]	y	y
Tb927.9.2240	Tb09.160.0990,Tb09.160.0990:mRNA,Tb09.160.0990:pep,chr9contig160.tmp0099c				tagging attempted	V1689_20181201 B7	AAACAGACTTTGAGGCTGCGGCACTTGCCTGTGGTTTGCCGCTATTGCCAAGCGTTGAAGAATGCACAGGAGTTGTCAATGGTTCTGGTAGTGGTTCC	GGACACATTTTCATCTTGTTTTCACAGTACCAACTGTGACAGCGCCTGCACATCAGTCCACCTTCAGCCACTGCTTTGCACCAATTTGAGAGACCTGTGC								cell line generated	U5324_20160414 B11	AAATATAAACACGCACACGCACACATATATATATATATATATATATATATATATAGGTAGAGAAGGTAGGTTGATCGTGAGTATAATGCAGACCTGCTGC	TGCGCCCCGCTCCTCCTGCAGCAAACCCCAACAGCCCACCCTCCATCATGGCTCTTCGTGGTGGAAGTGTTGCACCCCATACTACCCGATCCTGATCC					cytoplasm[weak]	y	y
Tb927.9.15980	Tb09.244.2020,Tb09.244.2020:mRNA,Tb09.244.2020:pep,chr9contig244a01.tmp0202				tagging attempted	V1689_20181201 B5	GTTCACTGCTGTTTGGTATCTTTGCTGGATGTATGTGTGCCCTGGGTGTCAATTCGGCTCTCCCGAAAGATGAGTCACAGGGTTCTGGTAGTGGTTCC	GCTTAAGCTGATGTTAGTTATATTGTGCCTTTAGAATTTGTCCTAAAGTGTTAGGCGGCGGTGTCAAAATCCAAGTAACACCAATTTGAGAGACCTGTGC								cell line generated	U8499_20161024 H7	GACCATTTTTCTTGCCCTTTCACCTTGCTTCGTAGAAGGTTAGTTGTTACTCAAAGGTGTGCTGGCTGAAATTGGAAGGAGTATAATGCAGACCTGCTGC	GACACCACCATCACCGACATCCCAAAACACATGAAGGTGATATAGGCAAGGAGTTCATGCACAGAACCGAAGCCAAGCATACTACCCGATCCTGATCC					endocytic,cytoplasm[weak]	y	y
Tb927.9.15850	Tb09.244.2160,Tb09.244.2160:mRNA,Tb09.244.2160:pep,chr9contig244a01.tmp0216				tagging attempted	V1689_20181201 B3	ATGATACACCTGAGAATCTTATTGATAATTCAACGCGGATTTTGAAGCCTGGTGGTATAATTCTCGGTTCCACAAAATCGGGTTCTGGTAGTGGTTCC	TTTGTGTATAGGTATATATATATATATATGTGAATGAGAAAGTGACTACCTTATGCATGACATTTCCTTAGCGGGGATGTCCAATTTGAGAGACCTGTGC								cell line generated	U8501_20161025 A7	ATAAAATAAAATAAAACGAGATATCTTTGATTAATTAATTTTGTGGAATAATTTAAAAATAAAAAAAAACAAAAATCAAAGTATAATGCAGACCTGCTGC	CCAATAAAAAAATGATGTGAAGCTTTATATGATTCAGCCACACAACTCCGCCGGCTCGCATCCTCCGAGTTTCCGTCCATACTACCCGATCCTGATCC					endocytic,cytoplasm[weak],nucleus[<10%],cytoplasm[<10%]	y	n
Tb927.9.14650	Tb09.211.5010,Tb09.211.5010:mRNA,Tb09.211.5010:pep,chr9contig211.tmp0549				tagging attempted	V1689_20181201 B1	GCCGAAAAGGCTCAACCGGTGGAGTACAGCCCCGAAATGGCTCAAACAATCGGGGAACTGTACCCGCAGGAGGATATCCAGGTTCTGGTAGTGGTTCC	GTCGCCTACCGATAGTTTTCGCCACTTCCTCAGCGTCGACTGACACGACCCCTGGTTGTTCCACCGGTGGGCGGGGAATACCAATTTGAGAGACCTGTGC								cell line generated	U5348_20160420 B9	AATCGACATAACGACCACAAAAAATTGTCGCTACGAAGACTTCCGTAGCGCATTTGAAAGGGCTCGACCAGCCCAATGCAGTATAATGCAGACCTGCTGC	CCATTTTTTGAAAAAATATTAGGTTCGACTGCACCTAATTTTTTGGCGACCTCTTTGTTGCAGTAACCGTTGTTACTCATACTACCCGATCCTGATCC					cytoplasm[reticulated]	y	y
Tb927.9.11910	Tb09.211.3030,Tb09.211.3030:mRNA,Tb09.211.3030:pep,chr9contig211.tmp0343				cell line generated	V1689_20181201 A11	TATTATTTTACGATGTATTCGGCACCGTTATGGAAAAAATTCAATGTCGCGGATACAACCTGAACTCGCTATATCTGCCTGGTTCTGGTAGTGGTTCC	GAAAAGAAAATGAGGCGATAGAACAAAAACAAAAATGCAGAGAAGAGAATAGAAGAGGTGATGGTAACGAAACCCTCACGCCAATTTGAGAGACCTGTGC					mitochondrion	n	n	cell line generated	U3611_20160308 H2	TACCGTGGACATCTAACGCTTTACTGTCTCGTAGACGCGGCAGCTCGGGAAAACACTGCATCGGAACGTGACATAGTGAAGTATAATGCAGACCTGCTGC	TAGCCCCACCATAGCAGACATTTCCTCGACCCACAGAACGGCCCCAAGCTACTCAGTCGACGAGTGTATACCCTAAACATACTACCCGATCCTGATCC					cytoplasm[points]	y	y
Tb927.9.10670	Tb09.211.2080,Tb09.211.2080:mRNA,Tb09.211.2080:pep,chr9contig211.tmp0244c				cell line generated	V1689_20181201 A9	TCACTTCTTCACACAGCCTCTCAACGCTCGCAGCGGTGGATGTGAGGTTGCCTGACGCTGGATTCATAGAAGACAATTCAGGTTCTGGTAGTGGTTCC	TACCCCACGAAACGGCACTACAAACTGCAGCTTTTCTTTTTCGTCGAGCAGGTGGTAAACGTTCGATCAGTTGTCCACCTCCAATTTGAGAGACCTGTGC					basal body[region,strong],cytoplasm	n	n	cell line generated	A1689_20160303 F11	CAAGTTGAGGACTGTGCGTTCCATCCAAACGAAATAATATGAACAATAATAATAATAATAATAATGATTGTTATTATTAGGTATAATGCAGACCTGCTGC	TTTTCGGCATGATTCCTACCTAACTGCTCCCGACGCATGACTATGAACAGTCTATCCAAGGAAAAGAAAGGCATAAAACGACTACCCGATCCTGATCC					cytoplasm[reticulated]	y	y
Tb927.8.960	Tb08.25L8.40				cell line generated	V1689_20181201 A7	CATCCGTCGACGAAGCGCAGGCGTATCCCAATCACGATGAGGAAAGCAATGTTTCTCTCTCATGTGATTCGTCGCACAACGGTTCTGGTAGTGGTTCC	CATTCATAAAACATCCCCAACAGAGTGGCATCCATTGACAGCATGCGGTAATAAGTGCCTCCAGCAGCTGTCAGACAAGACCAATTTGAGAGACCTGTGC					cytoplasm[reticulated]	y	y	cell line generated	U5346_20160505 F8	TGCAAGAGCATAAAGGCATACACGTTGAGAGAAAGGGAATAAGCGAGTACTGAGAAGGTTGTTGTAGCGTTTGGTATTTAGTATAATGCAGACCTGCTGC	CGGTAACGTGGAGATAGAGAGGAAGCATGGCTGGTACCTGTGCCACAGTGGGTTGAGTCCCTTCTTAGAAACATTTGCATACTACCCGATCCTGATCC					cytoplasm[reticulated]	y	y
Tb927.8.8320	Tb08.28A12.340				tagging attempted	V1689_20181201 A5	TTGTTTATCGGGAGGAATTGACGCGGAGCGCATTGGTATCAGCGGAGCGTGGCGCTCGAGCGTGCATGATATCCCTCAAGGGTTCTGGTAGTGGTTCC	GGCCTCTTCACACCCGAGAAAGTTGGAGAAGACCCCATATCATTGTTTGGATCCGCTTGAGCAATAAGTGGAGACCCGTGCCAATTTGAGAGACCTGTGC								cell line generated	U8503_20161025 G9	GGGTCTCAGTGTAGTTGGCGCTTCCGTTTTGCTTTTCGTTTTGTTTTGATAGTTTTTTTTTAATTTAAATTTTGATTAAAGTATAATGCAGACCTGCTGC	TTCCTTTGCGCGATTTCACCCCTCTCAGTGGGTGAACCAAAACTACTATCCGAGTGAGCAATGTCAGAAAGTACATTCATACTACCCGATCCTGATCC					cytoplasm[reticulated,weak]	y	y
Tb927.8.7960	Tb08.6H23.230				tagging attempted	V1689_20181201 A3	AATTGGTGACAATTTTTGAAGGGACGCTTCATGAGATTCGCAGCGCGTGTGTGGCTGAGGATGATGGCGATGATGTTGGGGGTTCTGGTAGTGGTTCC	TAAAACACCAGAAAACAGCAACACGTAACAAAAGCCACTTGCCTCTCCACACAAGCCAGAGAAAATACCACCGGCAGACTCCAATTTGAGAGACCTGTGC								cell line generated	U8505_20161025 A8	TGGTATAAGTCGTTTCTTTCTTTCTTTTCTTTTTTCTGTTGTTTTCATCAACTGGACTGAAAGTGGTGGCGCATTCGTGAGTATAATGCAGACCTGCTGC	ACGCGCGGGGGTGATGGCGAAATGTGCCTCAAATCTGCCGGTGTCGGCGCTGTCGCTGCTTCAGATGGTTCATTTGTCATACTACCCGATCCTGATCC					cytoplasm[reticulated]	y	y
Tb927.8.7840	Tb08.6H23.110				tagging attempted	V1687_20181214 H10	CTCGCATGGAGGCGTTGCAGCGGGATATGGAGCAACAGAGAGGAGCCGGTAAAAACTCTCTTCCCATTCCCCAAAATGTGGGTTCTGGTAGTGGTTCC	ATCAACTATAAACCTCCAGAGTATATGGAACTTCCCTTCCATTGCTGCTGGTTTCAACCCCGTTTCACCGTTTGATGCGGCCAATTTGAGAGACCTGTGC								cell line generated	U8505_20161025 A9	ACGTGCATTTCCATCAACATTGTCACGCCATGACAAAACCGTGAAGAAGTTGCCGGCACCGCTGCAGTGTGCGGCACTGAGTATAATGCAGACCTGCTGC	TTCGGTGGTGGTGGAGGTGGGACGGAAATGGCCTTATGTTCTACAGGCGTTGAAGGGTCGGATGCGGGCTCTTCCAACATACTACCCGATCCTGATCC					cytoplasm[reticulated,weak]	y	y
Tb927.8.6940	Tb08.10K10.870				tagging attempted	V1687_20181214 H6	TTCGCCTTAAAAACGAGGTAGATCGCTTGCGTGAGGCCACATTTCCCTCATTTGCTGTTGTTACGAGGAGGACCGCCAGAGGTTCTGGTAGTGGTTCC	CTTCCTTCTGCCACTTGTCCGAATAACACCGACTTCTGCCTCACTTGCCCCCCCTCGCCAGTGTCAGCAGGGCACCGCCACCAATTTGAGAGACCTGTGC								cell line generated	U5346_20160505 E7	AAACTTTCGTTGTTGCTCCATCCGCGCGCTCCGTGCCAAACATTATAGGGTATTATTACGCAGTGTATTTTTATATTAGAGTATAATGCAGACCTGCTGC	GCTCCTAGGAGAAAGTCGTCACCCGCAGCGACGAGAGCAGAGGGAGAGTTGAACCCTAGAATGCGCGCGTTGGTTGCCATACTACCCGATCCTGATCC					axoneme,cytoplasm[reticulated]	y	n
Tb927.8.6790	Tb08.30K1.700				tagging attempted	V1687_20181214 H4	GCGACTGGATGGTGGATGGCATGAGAAAACAAACACAGCTGCAACCTTCTGTTACGGCATCCACAGTGGGGAGGACTGTTGGTTCTGGTAGTGGTTCC	ACGGCGTAGCCGTGGTGACGGGGCTGTAACCTCCACACTTGCACACTCGGTGGTACCTCCCCGGGGCGCGTGCAAAATTGCCAATTTGAGAGACCTGTGC								cell line generated	U5346_20160505 E5	AAAAAAAAACAAATTACATTTGTCTATATACACGCATAATTGTGAAGCAGATTAGAAGACGGACGAAAAAGGTAGGAAAAGTATAATGCAGACCTGCTGC	CGCGCCGCCAACCTGGCGCCCAGTCTTATACTAACTTCCTCCTCCTCATCTTTTGAAGACTCCATCCGCATCGTCACCATACTACCCGATCCTGATCC					cytoplasm[points],axoneme[weak]	y	n
Tb927.8.5850	Tb08.11J15.1110				tagging attempted	V1687_20181214 H2	AAGCTTGTGATGTATTGGAGGGCGTTCTTTGCTTTCTTGAGGGAGTTGCTGCGGGCCGCACCAGAAAAATTAAAGAATCCGGTTCTGGTAGTGGTTCC	AACACTCTTTTTGAAGGCACGTGTTTACCGACCATGGAGGGAGATGGTGAATAAGTGAGTACCCTGCCAGTCAGCAATAACCAATTTGAGAGACCTGTGC								cell line generated	U3615_20160321 G9	GGCGCCCTCAGGAGCATTAGTGGGACACACAGCACAAGGAAGACGTAAAGGGGTTGTCGGTAGAATAACTGGAAAAAAAAGTATAATGCAGACCTGCTGC	ACGAAGAGAAAGAGTGTGGCGAAAAGAAACTGGAGAAATTTAGAAGTGTCGAAGCCTGTCGACTCCGGTCCCGGCTCCATACTACCCGATCCTGATCC					cytoplasm[points,weak]	y	y
Tb927.8.520	Tb08.25E9.720				cell line generated	V1687_20181214 G12	AGTATTATGAGTGCCGAGAGGGAGTAACTAATAAAAGAGCGTTATATAACCTTTTGATAATTGTTATTTTTCTTTTCTTCGGTTCTGGTAGTGGTTCC	ACACAGAAAAAATGCCCATATATTTTACCCAATACTCACTAACGTATTCGATATACCTTCTCCCATGGTTGTAAGTAATTCCAATTTGAGAGACCTGTGC					cytoplasm,flagellar cytoplasm,nuclear lumen	n	n	cell line generated	U8507_20161027 B1	AGAATGTTCAGTCCCGGGCTGACGTCGGAGCCCAATTACGCATTTCGCGGCAACCCCGCGTACAGAAGCTACTGGTCCAAGTATAATGCAGACCTGCTGC	CTTACACCTTGAGGTGGCGAGTAAACATGGTTCAAGGCTATGATGCAGTGATTCTGATTTCTTAAACGCCACACCCGCATACTACCCGATCCTGATCC					cytoplasm[weak,reticulated]	y	y
Tb927.8.4840	Tb08.4A8.540				tagging attempted	V1687_20181214 G10	CCACGACAGCTGCGACGACACCCTCTCGGACCTCAACGCGTCACCTCTCATTGAGGAGCGCATCGACTTTGGGACCCTATGGTTCTGGTAGTGGTTCC	GAGCCTATTGTGGAATGTAAAATTAGCAATAAACACTGATATTAAGTGAAGGAGAAGTGCAAATTAAAAGAAGATATTTTCCAATTTGAGAGACCTGTGC								cell line generated	U5320_20160412 H5	CTTCTCACTCCCACCTGTCTCACCTGTACTTCCAGTGGTTTGACGTCTGCCTTGCAGCGTGCTAATCACCAAGGAGGCTAGTATAATGCAGACCTGCTGC	ACGTGCTGCGGATTCGCTGCTCCCTTCACCAGGGGCCGCACTCGCACACCAACACTAACCAAAGCGGAACTATTTACCATACTACCCGATCCTGATCC					cytoplasm[reticulated],flagellar pocket collar[50%]	y	n
Tb927.8.4620	Tb08.4A8.230				tagging attempted	V1687_20181214 G8	AGGGTCATGGGGACAAGGCGATAGGGAACATCGTACGATTAAACACAAGTACACATACTAAAAAGAGGAAGTGGAGGTGCGGTTCTGGTAGTGGTTCC	GTTCCTCCAAAGCTCCTCCCTCAGTGAACGAGGGCTTACCCGTTCATTGAATGGCAAATGCTATTGCCACCATAAGAGGTCCAATTTGAGAGACCTGTGC								cell line generated	A1691_20160324 G9	ATTAAAAGAACTAGCGACATCCCAGGTGAAGAGGAAAAGAAAGGGGAAGGGAAATATAGGGTTAGGTGAAGTTTCCTTACGTATAATGCAGACCTGCTGC	CAGAACCGCGATGAGATGTTGCTCTTCCCTACACCCACATCACCAATTACTATAATCTTGTAAGCGGGTTCCTCTTTCATACTACCCGATCCTGATCC					endocytic,flagellar pocket[points]	y	n
Tb927.8.4300	Tb08.29H22.530				tagging attempted	V1687_20181214 G6	GGAGGGGGAAATCCAAAATAAAAAGAAAACAAATATGTTTTTGGGTTGAATTCTGCTGCATGAAATTATTCATTTTTTTTGGTTCTGGTAGTGGTTCC	CCCACTGTGAAGGTGAAATATGTTACAAAACAATAATAATGACAACAACAGGCTGCGAGTGAGTTCCCCTCCATCATCCTCCAATTTGAGAGACCTGTGC								cell line generated	R4205_20180119 G4	AGCACATGAATATACATATACATATTTATATATACATGCATATATCTGTATCCACATATATAAATATGTGTCAGTGTAAAGTATAATGCAGACCTGCTGC	TACCCAAAGCAAACAAACACACAAATAAACAAACACGTATATGGCATCAATAATATATATATATATATATGTATATTCATACTACCCGATCCTGATCC					cytoplasm[<10%],endocytic[weak],cytoplasm[weak],flagellar cytoplasm[<10%],nuclear lumen[<10%]	y	y
Tb927.8.3050	Tb08.28F14.530				tagging attempted	V1687_20181214 G2	CCGTTGCGGACGGTGCCGCTGGCGACGCCGTTACCTGCTACCGTTTCAGTGATCGTTTCTTCCGTGGCTTTGCCATACAGGGTTCTGGTAGTGGTTCC	ACATCCTAAGGTTGTTTTTGGGGTACCGCCAGTAAGCCATGTGCGTGTGTGCCCCTCGCGGCTTCAGTGGAAGGAAGAGCCCAATTTGAGAGACCTGTGC								cell line generated	R4205_20180119 F10	TCATTCTAACAAGGTTAGCAGCCTTTTTGTTGTCGTTGTTGTAAACCCGCAGGAAACAAGTACATATTTGAGTGACGCAAGTATAATGCAGACCTGCTGC	ATGATGACAACAACCGTCAGCAGGCCGCACATGGAGAGAACCGCTATGACAATTTCGGGCTTGACGGTTGCTGTGGTCATACTACCCGATCCTGATCC					cytoplasm[reticulated,weak]	y	y
Tb927.7.940	Tb07.29K4.250				tagging attempted	V1687_20181214 F10	CGGAGAACAAGTTGTTGAAGGCTGAGGAACCGATATCATGCAAATACGCAATGGTGTTCCAAACACCCGCTATATGCGAGGGTTCTGGTAGTGGTTCC	GAGGGAATGTTGTCAAGAGTAGTTGGAGTTGGGTAGCATCTTACGAGAAAGTGATAATTATTAACCGACTATTAGGCGGTCCAATTTGAGAGACCTGTGC								cell line generated	R4205_20180119 E10	TATCGGATTCTCTGCTGACTGTGCTTCTTCCTTGCTACTATTGTGTAAAATGTGACTAAGGTTAGTTTAGAAATATAATAGTATAATGCAGACCTGCTGC	CCATAAGTAGGGTCCAGTGCCAACGACACATGCACCAACAACGATATAGTCAATAAAACAGCAAACAACATATCGGTCATACTACCCGATCCTGATCC					cytoplasm[points,weak],endocytic	y	y
Tb927.7.7250	Tb07.21H15.60				tagging attempted	V1687_20181214 F8	GCGATTCCACAGTGACGGCGTGCATGCTTACGGCGGAACCTTCAGCGATTAACACACCGTCGCGGGGGGATTGCAGAGCGGGTTCTGGTAGTGGTTCC	AGCACAAAACAACGATCCTTTCCACCCTCCGGGGTTCCCTTCTCACCCCTTTTAGTCGACCATATTGTACAGTGTCGGCACCAATTTGAGAGACCTGTGC								cell line generated	A1689_20160303 C11	GGGATTGATACTGTTGAAAGCAGTATACTCATTACCAGAAACATTGACAGGTAAGTAGATAGATATATATATATAGCAAGGTATAATGCAGACCTGCTGC	TGTAGACAGGCTCGCATCAATTGACTGTTCCATGTGTTATTTGGGTCCTCTACCATACGTGGCCTAGGTCTGGGTGGCATACTACCCGATCCTGATCC					axoneme,cytoplasm[weak]	y	n
Tb927.7.6800	Tb07.15M23.630				tagging attempted	V1687_20181214 F6	CCGCCCAGGTTAGCTCCGAGTCTGCGGGTAAGGGTGGAGGGGAACCGCGGAAGAAGAAGGAGAAAAAGAAATCAAAGGCGGGTTCTGGTAGTGGTTCC	AATAAAAGTCTCGAATGCAGTTCAGCGCACGCGCCACGGACACGGACGCGGACACGTCGGGAGAGTGTAGATTTTCATCTCCAATTTGAGAGACCTGTGC								cell line generated	U3613_20160321 F10	CAGGAGGAATTGTGCAGGGGCTGGAGCTAACCTGGTATTCGCTGCTGTGGGGTCAACTTGCTGCTGGTTTGGATCCGACAGTATAATGCAGACCTGCTGC	TCATTCACCAGCCCCTCTAACATCTGCCCACCACCAGTTGTTGCTGATGCCACATGGTGAAGGGTCCGCGCCAGCCGCATACTACCCGATCCTGATCC					cytoplasm	y	y
Tb927.7.6430	Tb07.33N13.360				tagging attempted	V1687_20181214 F4	TTCCCCCTTCACTAGGTACCAGTGGAGGAGTAGAAGGGAAGACCATGACATTATCCGAAGATCTCGGCTGTGAGAACCAAGGTTCTGGTAGTGGTTCC	TGGTCTTTATATGATAATTTTATATGTCCAACTCTCGGCGAGTCTATATTTCTTGTACAACTCGGAACACTTCACTTAGCCCAATTTGAGAGACCTGTGC								cell line generated	U8509_20161115 H6	GCTTTTAGACTCCTTTATCTTTTTACTGCTTCCGTTTCCGTCCGAAGTCAAAGTTTCTTTGGAGGTAATTTTCGCGGATAGTATAATGCAGACCTGCTGC	TATGCTAATCCCATCCCCTTGTTCACAGGAACGTGCCGCTCAACCTTTAGGACAAACTGCCGCGGAAGGCCCCCAGACATACTACCCGATCCTGATCC					cytoplasm[weak,reticulated]	y	y
[truncated: 9,457 more rows]

## Sheet: TableS4
Group		Species	Type	Source	Original ID
[truncated: 112 more rows]

## Sheet: TableS5
Species	Source localiation	Remapped localisation
[truncated: 97 more rows]

[truncated: 3 more sheets: TableS6, TableS7, TableS8]
