# Supplementary material for: Genome-wide subcellular protein map for the flagellate parasite Trypanosoma brucei
Source: Nat Microbiol. 2023 Feb 20;8(3):533–47. doi: 10.1038/s41564-022-01295-6 (PMC9981465; doi:10.1038/s41564-022-01295-6)
Supplement: Source Data Fig. 1 — Source data. [file 41564_2022_1295_MOESM3_ESM.xlsx]

## Sheet: FigureS1A
terminus	status	fraction	count		terminus	attempt	status	count	fraction
C	success	0.768252	6040		N	first attempt	growth failure	2124	0.257955
C	failure	0.231748	1822		N	first attempt	success	5966	0.724557
N	success	0.776172	6391		N	first attempt	imaging problem	45	0.00546515
N	failure	0.223828	1843		N	first attempt	PCR failure	99	0.0120233
either	success	0.890494	7766		N	second attempt	success	508	0.663185
either	failure	0.109506	955		N	second attempt	PCR failure	49	0.0639687
					N	second attempt	growth failure	208	0.27154
					N	second attempt	imaging problem	1	0.00130548
					C	first attempt	success	5659	0.719791
					C	first attempt	growth failure	2072	0.263546
					C	first attempt	PCR failure	110	0.0139914
					C	first attempt	imaging problem	21	0.00267108
					C	second attempt	success	492	0.49348
					C	second attempt	growth failure	423	0.424273
					C	second attempt	PCR failure	82	0.0822467

## Sheet: FigureS1B
terminus	status	fraction	count
C	success	0.768252	6040
C	failure	0.231748	1822
N	success	0.776172	6391
N	failure	0.223828	1843
either	success	0.890494	7766
either	failure	0.109506	955

## Sheet: FigureS1C
localisation	terminus	status	fraction	count
nucleoplasm	C	signal	0.660348	418
nucleoplasm	C	failure	0.252765	160
nucleoplasm	C	no signal	0.0868878	55
nucleoplasm	N	signal	0.697917	469
nucleoplasm	N	failure	0.168155	113
nucleoplasm	N	no signal	0.133929	90
nucleolus	C	signal	0.672131	246
nucleolus	C	failure	0.243169	89
nucleolus	C	no signal	0.0846995	31
nucleolus	N	signal	0.738318	237
nucleolus	N	failure	0.155763	50
nucleolus	N	no signal	0.105919	34
spindle	C	signal	0.75	15
spindle	C	failure	0.1	2
spindle	C	no signal	0.15	3
spindle	N	signal	0.518519	14
spindle	N	failure	0.148148	4
spindle	N	no signal	0.333333	9
kinetochore	C	signal	0.818182	9
kinetochore	C	failure	0	0
kinetochore	C	no signal	0.181818	2
kinetochore	N	signal	0.7	14
kinetochore	N	failure	0.3	6
kinetochore	N	no signal	0	0
nuclear envelope	C	signal	0.596774	37
nuclear envelope	C	failure	0.225806	14
nuclear envelope	C	no signal	0.177419	11
nuclear envelope	N	signal	0.307692	48
nuclear envelope	N	failure	0.461538	72
nuclear envelope	N	no signal	0.230769	36
nuclear pore	C	signal	0.813559	48
nuclear pore	C	failure	0.152542	9
nuclear pore	C	no signal	0.0338983	2
nuclear pore	N	signal	0.754717	40
nuclear pore	N	failure	0.207547	11
nuclear pore	N	no signal	0.0377358	2
cytoplasm	C	signal	0.574734	919
cytoplasm	C	failure	0.253283	405
cytoplasm	C	no signal	0.171982	275
cytoplasm	N	signal	0.524462	804
cytoplasm	N	failure	0.224397	344
cytoplasm	N	no signal	0.251142	385
glycosome	C	signal	0.484536	47
glycosome	C	failure	0.28866	28
glycosome	C	no signal	0.226804	22
glycosome	N	signal	0.580645	18
glycosome	N	failure	0.225806	7
glycosome	N	no signal	0.193548	6
acidocalcisome	C	signal	0.521739	12
acidocalcisome	C	failure	0.217391	5
acidocalcisome	C	no signal	0.26087	6
acidocalcisome	N	signal	0.666667	8
acidocalcisome	N	failure	0.25	3
acidocalcisome	N	no signal	0.0833333	1
endocytic	C	signal	0.491304	113
endocytic	C	failure	0.304348	70
endocytic	C	no signal	0.204348	47
endocytic	N	signal	0.429508	131
endocytic	N	failure	0.252459	77
endocytic	N	no signal	0.318033	97
Golgi apparatus	C	signal	0.569231	37
Golgi apparatus	C	failure	0.307692	20
Golgi apparatus	C	no signal	0.123077	8
Golgi apparatus	N	signal	0.47619	40
Golgi apparatus	N	failure	0.380952	32
Golgi apparatus	N	no signal	0.142857	12
endoplasmic reticulum	C	signal	0.568421	54
endoplasmic reticulum	C	failure	0.231579	22
endoplasmic reticulum	C	no signal	0.2	19
endoplasmic reticulum	N	signal	0.318627	65
endoplasmic reticulum	N	failure	0.460784	94
endoplasmic reticulum	N	no signal	0.220588	45
mitochondrion	C	signal	0.463636	51
mitochondrion	C	failure	0.263636	29
mitochondrion	C	no signal	0.272727	30
mitochondrion	N	signal	0.195652	144
mitochondrion	N	failure	0.346467	255
mitochondrion	N	no signal	0.45788	337
kinetoplast	C	signal	0.516129	16
kinetoplast	C	failure	0.225806	7
kinetoplast	C	no signal	0.258065	8
kinetoplast	N	signal	0.18087	104
kinetoplast	N	failure	0.351304	202
kinetoplast	N	no signal	0.467826	269
antipodal sites	C	signal	0	0
antipodal sites	C	failure	0	0
antipodal sites	C	no signal	1	4
antipodal sites	N	signal	0.241379	21
antipodal sites	N	failure	0.252874	22
antipodal sites	N	no signal	0.505747	44
axoneme	C	signal	0.760234	260
axoneme	C	failure	0.201754	69
axoneme	C	no signal	0.0380117	13
axoneme	N	signal	0.716418	288
axoneme	N	failure	0.186567	75
axoneme	N	no signal	0.0970149	39
basal body	C	signal	0.674641	141
basal body	C	failure	0.220096	46
basal body	C	no signal	0.105263	22
basal body	N	signal	0.682243	146
basal body	N	failure	0.17757	38
basal body	N	no signal	0.140187	30
flagellar tip	C	signal	0.735849	39
flagellar tip	C	failure	0.132075	7
flagellar tip	C	no signal	0.132075	7
flagellar tip	N	signal	0.787234	37
flagellar tip	N	failure	0.106383	5
flagellar tip	N	no signal	0.106383	5
paraflagellar rod	C	signal	0.684685	76
paraflagellar rod	C	failure	0.297297	33
paraflagellar rod	C	no signal	0.018018	2
paraflagellar rod	N	signal	0.719298	82
paraflagellar rod	N	failure	0.192982	22
paraflagellar rod	N	no signal	0.0877193	10
intraflagellar transport particle	C	signal	0.692308	18
intraflagellar transport particle	C	failure	0.307692	8
intraflagellar transport particle	C	no signal	0	0
intraflagellar transport particle	N	signal	0.95	19
intraflagellar transport particle	N	failure	0.05	1
intraflagellar transport particle	N	no signal	0	0
flagellar pocket	C	signal	0.679245	72
flagellar pocket	C	failure	0.216981	23
flagellar pocket	C	no signal	0.103774	11
flagellar pocket	N	signal	0.550388	71
flagellar pocket	N	failure	0.20155	26
flagellar pocket	N	no signal	0.248062	32
hook complex	C	signal	0.753247	58
hook complex	C	failure	0.181818	14
hook complex	C	no signal	0.0649351	5
hook complex	N	signal	0.826087	57
hook complex	N	failure	0.144928	10
hook complex	N	no signal	0.0289855	2
flagellum attachment zone	C	signal	0.634921	40
flagellum attachment zone	C	failure	0.269841	17
flagellum attachment zone	C	no signal	0.0952381	6
flagellum attachment zone	N	signal	0.741935	46
flagellum attachment zone	N	failure	0.145161	9
flagellum attachment zone	N	no signal	0.112903	7
pellicular membrane	C	signal	0.4	16
pellicular membrane	C	failure	0.425	17
pellicular membrane	C	no signal	0.175	7
pellicular membrane	N	signal	0.4	16
pellicular membrane	N	failure	0.175	7
pellicular membrane	N	no signal	0.425	17
cortical cytoskeleton	C	signal	0.708333	34
cortical cytoskeleton	C	failure	0.270833	13
cortical cytoskeleton	C	no signal	0.0208333	1
cortical cytoskeleton	N	signal	0.723404	34
cortical cytoskeleton	N	failure	0.0851064	4
cortical cytoskeleton	N	no signal	0.191489	9
cell tip	C	signal	0.635514	68
cell tip	C	failure	0.28972	31
cell tip	C	no signal	0.0747664	8
cell tip	N	signal	0.632653	62
cell tip	N	failure	0.142857	14
cell tip	N	no signal	0.22449	22
