# Supplementary material for: Genome-wide subcellular protein map for the flagellate parasite Trypanosoma brucei
Source: Nat Microbiol. 2023 Feb 20;8(3):533–47. doi: 10.1038/s41564-022-01295-6 (PMC9981465; doi:10.1038/s41564-022-01295-6)
Supplement: Source Data Fig. 2 — Source data. [file 41564_2022_1295_MOESM4_ESM.xlsx]

## Sheet: FigureS2
localisation	species	measure	proportion	count
nucleus	Trypanosoma brucei	rbb	1	183
nucleus	Trypanosoma brucei	ortho	0	0
nucleus	Trypanosoma cruzi	rbb	0.721311	132
nucleus	Trypanosoma cruzi	ortho	0.0710383	13
nucleus	Leishmania mexicana	rbb	0.765027	140
nucleus	Leishmania mexicana	ortho	0.0546448	10
nucleus	Bodo saltans	rbb	0.617486	113
nucleus	Bodo saltans	ortho	0.0874317	16
nucleus	Naegleria gruberi	rbb	0.251366	46
nucleus	Naegleria gruberi	ortho	0.0163934	3
nucleus	Trichomonas vaginalis	rbb	0.196721	36
nucleus	Trichomonas vaginalis	ortho	0.00546448	1
nucleus	Tritrichomonas foetus	rbb	0.185792	34
nucleus	Tritrichomonas foetus	ortho	0.00546448	1
nucleus	Giardia intestinalis	rbb	0.125683	23
nucleus	Giardia intestinalis	ortho	0	0
nucleus	Monocercomonoides sp.	rbb	0.213115	39
nucleus	Monocercomonoides sp.	ortho	0.010929	2
nucleus	Streblomastix strix	rbb	0.191257	35
nucleus	Streblomastix strix	ortho	0.010929	2
nucleus	Kipferlia bialata	rbb	0.0218579	4
nucleus	Kipferlia bialata	ortho	0.0437158	8
nucleus	Spironucleus salmonicida	rbb	0.136612	25
nucleus	Spironucleus salmonicida	ortho	0.010929	2
nucleus	Entamoeba histolytica	rbb	0.202186	37
nucleus	Entamoeba histolytica	ortho	0.0163934	3
nucleus	Dictyostelium discoideum	rbb	0.278689	51
nucleus	Dictyostelium discoideum	ortho	0	0
nucleus	Acanthamoeba castellanii	rbb	0.218579	40
nucleus	Acanthamoeba castellanii	ortho	0	0
nucleus	Thecamonas trahens	rbb	0.278689	51
nucleus	Thecamonas trahens	ortho	0	0
nucleus	Monosiga brevicollis	rbb	0.26776	49
nucleus	Monosiga brevicollis	ortho	0	0
nucleus	Salpingoeca rosetta	rbb	0.278689	51
nucleus	Salpingoeca rosetta	ortho	0	0
nucleus	Capsaspora owczarzaki	rbb	0.273224	50
nucleus	Capsaspora owczarzaki	ortho	0	0
nucleus	Fonticula alba	rbb	0.196721	36
nucleus	Fonticula alba	ortho	0.00546448	1
nucleus	Sphaeroforma arctica	rbb	0.256831	47
nucleus	Sphaeroforma arctica	ortho	0	0
nucleus	Caenorhabditis elegans	rbb	0.240437	44
nucleus	Caenorhabditis elegans	ortho	0	0
nucleus	Capitella teleta	rbb	0.306011	56
nucleus	Capitella teleta	ortho	0	0
nucleus	Lottia gigantea	rbb	0.278689	51
nucleus	Lottia gigantea	ortho	0	0
nucleus	Drosophila melanogaster	rbb	0.300546	55
nucleus	Drosophila melanogaster	ortho	0	0
nucleus	Apis mellifera	rbb	0.295082	54
nucleus	Apis mellifera	ortho	0	0
nucleus	Glossina morsitans	rbb	0.289617	53
nucleus	Glossina morsitans	ortho	0	0
nucleus	Trichoplax adhaerens	rbb	0.26776	49
nucleus	Trichoplax adhaerens	ortho	0	0
nucleus	Nematostella vectensis	rbb	0.322404	59
nucleus	Nematostella vectensis	ortho	0	0
nucleus	Strongylocentrotus purpuratus	rbb	0.306011	56
nucleus	Strongylocentrotus purpuratus	ortho	0	0
nucleus	Ciona intestinalis	rbb	0.289617	53
nucleus	Ciona intestinalis	ortho	0	0
nucleus	Takifugu rubripes	rbb	0.278689	51
nucleus	Takifugu rubripes	ortho	0	0
nucleus	Danio rerio	rbb	0.311475	57
nucleus	Danio rerio	ortho	0	0
nucleus	Gallus gallus	rbb	0.278689	51
nucleus	Gallus gallus	ortho	0	0
nucleus	Homo sapiens	rbb	0.31694	58
nucleus	Homo sapiens	ortho	0	0
nucleus	Encephalitozoon cuniculi	rbb	0.153005	28
nucleus	Encephalitozoon cuniculi	ortho	0	0
nucleus	Batrachochytrium dendrobatidis	rbb	0.251366	46
nucleus	Batrachochytrium dendrobatidis	ortho	0	0
nucleus	Rhizopus delemar	rbb	0.251366	46
nucleus	Rhizopus delemar	ortho	0	0
nucleus	Ustilago maydis	rbb	0.234973	43
nucleus	Ustilago maydis	ortho	0	0
nucleus	Schizosaccharomyces pombe	rbb	0.202186	37
nucleus	Schizosaccharomyces pombe	ortho	0	0
nucleus	Aspergillus nidulans	rbb	0.202186	37
nucleus	Aspergillus nidulans	ortho	0.010929	2
nucleus	Neurospora crassa	rbb	0.229508	42
nucleus	Neurospora crassa	ortho	0	0
nucleus	Saccharomyces cerevisiae	rbb	0.240437	44
nucleus	Saccharomyces cerevisiae	ortho	0	0
nucleus	Agaricus bisporus	rbb	0.218579	40
nucleus	Agaricus bisporus	ortho	0	0
nucleus	Guillardia theta	rbb	0.278689	51
nucleus	Guillardia theta	ortho	0.0218579	4
nucleus	Chloropicon primus	rbb	0.278689	51
nucleus	Chloropicon primus	ortho	0	0
nucleus	Klebsormidium nitens	rbb	0.311475	57
nucleus	Klebsormidium nitens	ortho	0	0
nucleus	Chara braunii	rbb	0.245902	45
nucleus	Chara braunii	ortho	0	0
nucleus	Cyanidioschyzon merolae	rbb	0.202186	37
nucleus	Cyanidioschyzon merolae	ortho	0	0
nucleus	Porphyra umbilicalis	rbb	0.163934	30
nucleus	Porphyra umbilicalis	ortho	0	0
nucleus	Porphyridium purpureum	rbb	0.240437	44
nucleus	Porphyridium purpureum	ortho	0	0
nucleus	Chondrus crispus	rbb	0.245902	45
nucleus	Chondrus crispus	ortho	0	0
nucleus	Gracilariopsis chorda	rbb	0.240437	44
nucleus	Gracilariopsis chorda	ortho	0	0
nucleus	Chlamydomonas reinhardtii	rbb	0.256831	47
nucleus	Chlamydomonas reinhardtii	ortho	0	0
nucleus	Ostreococcus tauri	rbb	0.278689	51
nucleus	Ostreococcus tauri	ortho	0	0
nucleus	Physcomitrella patens	rbb	0.295082	54
nucleus	Physcomitrella patens	ortho	0	0
nucleus	Oryza sativa	rbb	0.289617	53
nucleus	Oryza sativa	ortho	0	0
nucleus	Populus trichocarpa	rbb	0.306011	56
nucleus	Populus trichocarpa	ortho	0	0
nucleus	Arabidopsis thaliana	rbb	0.295082	54
nucleus	Arabidopsis thaliana	ortho	0	0
nucleus	Emiliania huxleyi	rbb	0.240437	44
nucleus	Emiliania huxleyi	ortho	0.0382514	7
nucleus	Chrysochromulina tobinii	rbb	0.234973	43
nucleus	Chrysochromulina tobinii	ortho	0.0218579	4
nucleus	Phytophthora sojae	rbb	0.289617	53
nucleus	Phytophthora sojae	ortho	0	0
nucleus	Aureococcus anophagefferens	rbb	0.224044	41
nucleus	Aureococcus anophagefferens	ortho	0	0
nucleus	Thalassiosira pseudonana	rbb	0.218579	40
nucleus	Thalassiosira pseudonana	ortho	0.0163934	3
nucleus	Phaeodactylum tricornutum	rbb	0.245902	45
nucleus	Phaeodactylum tricornutum	ortho	0	0
nucleus	Cafeteria roenbergensis	rbb	0.229508	42
nucleus	Cafeteria roenbergensis	ortho	0.0163934	3
nucleus	Nannochloropsis gaditana	rbb	0.0601093	11
nucleus	Nannochloropsis gaditana	ortho	0.0163934	3
nucleus	Symbiodinium microadriaticum	rbb	0.163934	30
nucleus	Symbiodinium microadriaticum	ortho	0.125683	23
nucleus	Perkinsus marinus	rbb	0.240437	44
nucleus	Perkinsus marinus	ortho	0.010929	2
nucleus	Paramecium tetraurelia	rbb	0.224044	41
nucleus	Paramecium tetraurelia	ortho	0.010929	2
nucleus	Tetrahymena thermophila	rbb	0.251366	46
nucleus	Tetrahymena thermophila	ortho	0	0
nucleus	Cryptosporidium parvum	rbb	0.163934	30
nucleus	Cryptosporidium parvum	ortho	0.0273224	5
nucleus	Theileria annulata	rbb	0.169399	31
nucleus	Theileria annulata	ortho	0.0163934	3
nucleus	Plasmodium berghei	rbb	0.202186	37
nucleus	Plasmodium berghei	ortho	0.00546448	1
nucleus	Plasmodium falciparum	rbb	0.213115	39
nucleus	Plasmodium falciparum	ortho	0	0
nucleus	Toxoplasma gondii	rbb	0.234973	43
nucleus	Toxoplasma gondii	ortho	0	0
nucleus	Lotharella oceanica	rbb	0.0327869	6
nucleus	Lotharella oceanica	ortho	0	0
nucleus	Reticulomyxa filosa	rbb	0.213115	39
nucleus	Reticulomyxa filosa	ortho	0.0491803	9
nuclear lumen	Trypanosoma brucei	rbb	1	1220
nuclear lumen	Trypanosoma brucei	ortho	0	0
nuclear lumen	Trypanosoma cruzi	rbb	0.561475	685
nuclear lumen	Trypanosoma cruzi	ortho	0.052459	64
nuclear lumen	Leishmania mexicana	rbb	0.645082	787
nuclear lumen	Leishmania mexicana	ortho	0.0663934	81
nuclear lumen	Bodo saltans	rbb	0.547541	668
nuclear lumen	Bodo saltans	ortho	0.0762295	93
nuclear lumen	Naegleria gruberi	rbb	0.246721	301
nuclear lumen	Naegleria gruberi	ortho	0.00901639	11
nuclear lumen	Trichomonas vaginalis	rbb	0.159836	195
nuclear lumen	Trichomonas vaginalis	ortho	0.0180328	22
nuclear lumen	Tritrichomonas foetus	rbb	0.157377	192
nuclear lumen	Tritrichomonas foetus	ortho	0.0196721	24
nuclear lumen	Giardia intestinalis	rbb	0.097541	119
nuclear lumen	Giardia intestinalis	ortho	0.0377049	46
nuclear lumen	Monocercomonoides sp.	rbb	0.153279	187
nuclear lumen	Monocercomonoides sp.	ortho	0.0368852	45
nuclear lumen	Streblomastix strix	rbb	0.154098	188
nuclear lumen	Streblomastix strix	ortho	0.0286885	35
nuclear lumen	Kipferlia bialata	rbb	0.0245902	30
nuclear lumen	Kipferlia bialata	ortho	0.0122951	15
nuclear lumen	Spironucleus salmonicida	rbb	0.103279	126
nuclear lumen	Spironucleus salmonicida	ortho	0.0401639	49
nuclear lumen	Entamoeba histolytica	rbb	0.144262	176
nuclear lumen	Entamoeba histolytica	ortho	0.0196721	24
nuclear lumen	Dictyostelium discoideum	rbb	0.229508	280
nuclear lumen	Dictyostelium discoideum	ortho	0.00819672	10
nuclear lumen	Acanthamoeba castellanii	rbb	0.243443	297
nuclear lumen	Acanthamoeba castellanii	ortho	0.00737705	9
nuclear lumen	Thecamonas trahens	rbb	0.222131	271
nuclear lumen	Thecamonas trahens	ortho	0.0147541	18
nuclear lumen	Monosiga brevicollis	rbb	0.215574	263
nuclear lumen	Monosiga brevicollis	ortho	0.0262295	32
nuclear lumen	Salpingoeca rosetta	rbb	0.240984	294
nuclear lumen	Salpingoeca rosetta	ortho	0.0221311	27
nuclear lumen	Capsaspora owczarzaki	rbb	0.237705	290
nuclear lumen	Capsaspora owczarzaki	ortho	0	0
nuclear lumen	Fonticula alba	rbb	0.181967	222
nuclear lumen	Fonticula alba	ortho	0.0270492	33
nuclear lumen	Sphaeroforma arctica	rbb	0.216393	264
nuclear lumen	Sphaeroforma arctica	ortho	0.0188525	23
nuclear lumen	Caenorhabditis elegans	rbb	0.222131	271
nuclear lumen	Caenorhabditis elegans	ortho	0.0139344	17
nuclear lumen	Capitella teleta	rbb	0.263115	321
nuclear lumen	Capitella teleta	ortho	0	0
nuclear lumen	Lottia gigantea	rbb	0.260656	318
nuclear lumen	Lottia gigantea	ortho	0	0
nuclear lumen	Drosophila melanogaster	rbb	0.22541	275
nuclear lumen	Drosophila melanogaster	ortho	0.0131148	16
nuclear lumen	Apis mellifera	rbb	0.237705	290
nuclear lumen	Apis mellifera	ortho	0.00163934	2
nuclear lumen	Glossina morsitans	rbb	0.218852	267
nuclear lumen	Glossina morsitans	ortho	0.00327869	4
nuclear lumen	Trichoplax adhaerens	rbb	0.240164	293
nuclear lumen	Trichoplax adhaerens	ortho	0	0
nuclear lumen	Nematostella vectensis	rbb	0.263934	322
nuclear lumen	Nematostella vectensis	ortho	0	0
nuclear lumen	Strongylocentrotus purpuratus	rbb	0.261475	319
nuclear lumen	Strongylocentrotus purpuratus	ortho	0	0
nuclear lumen	Ciona intestinalis	rbb	0.241803	295
nuclear lumen	Ciona intestinalis	ortho	0.0057377	7
nuclear lumen	Takifugu rubripes	rbb	0.252459	308
nuclear lumen	Takifugu rubripes	ortho	0.00655738	8
nuclear lumen	Danio rerio	rbb	0.262295	320
nuclear lumen	Danio rerio	ortho	0.000819672	1
nuclear lumen	Gallus gallus	rbb	0.241803	295
nuclear lumen	Gallus gallus	ortho	0.00655738	8
nuclear lumen	Homo sapiens	rbb	0.266393	325
nuclear lumen	Homo sapiens	ortho	0	0
nuclear lumen	Encephalitozoon cuniculi	rbb	0.0770492	94
nuclear lumen	Encephalitozoon cuniculi	ortho	0.0155738	19
nuclear lumen	Batrachochytrium dendrobatidis	rbb	0.232787	284
nuclear lumen	Batrachochytrium dendrobatidis	ortho	0.00819672	10
nuclear lumen	Rhizopus delemar	rbb	0.204918	250
nuclear lumen	Rhizopus delemar	ortho	0.0163934	20
nuclear lumen	Ustilago maydis	rbb	0.19918	243
nuclear lumen	Ustilago maydis	ortho	0.0114754	14
nuclear lumen	Schizosaccharomyces pombe	rbb	0.205738	251
nuclear lumen	Schizosaccharomyces pombe	ortho	0	0
nuclear lumen	Aspergillus nidulans	rbb	0.193443	236
nuclear lumen	Aspergillus nidulans	ortho	0.000819672	1
nuclear lumen	Neurospora crassa	rbb	0.207377	253
nuclear lumen	Neurospora crassa	ortho	0.00491803	6
nuclear lumen	Saccharomyces cerevisiae	rbb	0.189344	231
nuclear lumen	Saccharomyces cerevisiae	ortho	0.0106557	13
nuclear lumen	Agaricus bisporus	rbb	0.204098	249
nuclear lumen	Agaricus bisporus	ortho	0	0
nuclear lumen	Guillardia theta	rbb	0.262295	320
nuclear lumen	Guillardia theta	ortho	0.0303279	37
nuclear lumen	Chloropicon primus	rbb	0.231967	283
nuclear lumen	Chloropicon primus	ortho	0.00245902	3
nuclear lumen	Klebsormidium nitens	rbb	0.262295	320
nuclear lumen	Klebsormidium nitens	ortho	0	0
nuclear lumen	Chara braunii	rbb	0.222951	272
nuclear lumen	Chara braunii	ortho	0.0057377	7
nuclear lumen	Cyanidioschyzon merolae	rbb	0.15082	184
nuclear lumen	Cyanidioschyzon merolae	ortho	0.0245902	30
nuclear lumen	Porphyra umbilicalis	rbb	0.144262	176
nuclear lumen	Porphyra umbilicalis	ortho	0.0245902	30
nuclear lumen	Porphyridium purpureum	rbb	0.2	244
nuclear lumen	Porphyridium purpureum	ortho	0.0172131	21
nuclear lumen	Chondrus crispus	rbb	0.160656	196
nuclear lumen	Chondrus crispus	ortho	0.00491803	6
nuclear lumen	Gracilariopsis chorda	rbb	0.201639	246
nuclear lumen	Gracilariopsis chorda	ortho	0	0
nuclear lumen	Chlamydomonas reinhardtii	rbb	0.219672	268
nuclear lumen	Chlamydomonas reinhardtii	ortho	0.0229508	28
nuclear lumen	Ostreococcus tauri	rbb	0.208197	254
nuclear lumen	Ostreococcus tauri	ortho	0.0155738	19
nuclear lumen	Physcomitrella patens	rbb	0.25082	306
nuclear lumen	Physcomitrella patens	ortho	0	0
nuclear lumen	Oryza sativa	rbb	0.231148	282
nuclear lumen	Oryza sativa	ortho	0.0057377	7
nuclear lumen	Populus trichocarpa	rbb	0.247541	302
nuclear lumen	Populus trichocarpa	ortho	0	0
nuclear lumen	Arabidopsis thaliana	rbb	0.240984	294
nuclear lumen	Arabidopsis thaliana	ortho	0	0
nuclear lumen	Emiliania huxleyi	rbb	0.228689	279
nuclear lumen	Emiliania huxleyi	ortho	0.0508197	62
nuclear lumen	Chrysochromulina tobinii	rbb	0.193443	236
nuclear lumen	Chrysochromulina tobinii	ortho	0.0327869	40
nuclear lumen	Phytophthora sojae	rbb	0.256557	313
nuclear lumen	Phytophthora sojae	ortho	0.00163934	2
nuclear lumen	Aureococcus anophagefferens	rbb	0.205738	251
nuclear lumen	Aureococcus anophagefferens	ortho	0.00819672	10
nuclear lumen	Thalassiosira pseudonana	rbb	0.215574	263
nuclear lumen	Thalassiosira pseudonana	ortho	0.0172131	21
nuclear lumen	Phaeodactylum tricornutum	rbb	0.209016	255
nuclear lumen	Phaeodactylum tricornutum	ortho	0.00901639	11
nuclear lumen	Cafeteria roenbergensis	rbb	0.204918	250
nuclear lumen	Cafeteria roenbergensis	ortho	0.0327869	40
nuclear lumen	Nannochloropsis gaditana	rbb	0.0852459	104
nuclear lumen	Nannochloropsis gaditana	ortho	0.00983607	12
nuclear lumen	Symbiodinium microadriaticum	rbb	0.190984	233
nuclear lumen	Symbiodinium microadriaticum	ortho	0.0639344	78
nuclear lumen	Perkinsus marinus	rbb	0.219672	268
nuclear lumen	Perkinsus marinus	ortho	0.0229508	28
nuclear lumen	Paramecium tetraurelia	rbb	0.210656	257
nuclear lumen	Paramecium tetraurelia	ortho	0.00655738	8
nuclear lumen	Tetrahymena thermophila	rbb	0.213934	261
nuclear lumen	Tetrahymena thermophila	ortho	0.00491803	6
nuclear lumen	Cryptosporidium parvum	rbb	0.145902	178
nuclear lumen	Cryptosporidium parvum	ortho	0.00737705	9
nuclear lumen	Theileria annulata	rbb	0.119672	146
nuclear lumen	Theileria annulata	ortho	0.0278689	34
nuclear lumen	Plasmodium berghei	rbb	0.170492	208
nuclear lumen	Plasmodium berghei	ortho	0.0106557	13
nuclear lumen	Plasmodium falciparum	rbb	0.161475	197
nuclear lumen	Plasmodium falciparum	ortho	0.0221311	27
nuclear lumen	Toxoplasma gondii	rbb	0.194262	237
nuclear lumen	Toxoplasma gondii	ortho	0.0327869	40
nuclear lumen	Lotharella oceanica	rbb	0.00409836	5
nuclear lumen	Lotharella oceanica	ortho	0.00983607	12
nuclear lumen	Reticulomyxa filosa	rbb	0.190164	232
nuclear lumen	Reticulomyxa filosa	ortho	0.0368852	45
nucleoplasm	Trypanosoma brucei	rbb	1	997
nucleoplasm	Trypanosoma brucei	ortho	0	0
nucleoplasm	Trypanosoma cruzi	rbb	0.712136	710
nucleoplasm	Trypanosoma cruzi	ortho	0.0712136	71
nucleoplasm	Leishmania mexicana	rbb	0.767302	765
nucleoplasm	Leishmania mexicana	ortho	0.100301	100
nucleoplasm	Bodo saltans	rbb	0.62989	628
nucleoplasm	Bodo saltans	ortho	0.0782347	78
nucleoplasm	Naegleria gruberi	rbb	0.339017	338
nucleoplasm	Naegleria gruberi	ortho	0.0190572	19
nucleoplasm	Trichomonas vaginalis	rbb	0.261785	261
nucleoplasm	Trichomonas vaginalis	ortho	0.0661986	66
nucleoplasm	Tritrichomonas foetus	rbb	0.254764	254
nucleoplasm	Tritrichomonas foetus	ortho	0.0511535	51
nucleoplasm	Giardia intestinalis	rbb	0.170512	170
nucleoplasm	Giardia intestinalis	ortho	0.0571715	57
nucleoplasm	Monocercomonoides sp.	rbb	0.244734	244
nucleoplasm	Monocercomonoides sp.	ortho	0.0762287	76
nucleoplasm	Streblomastix strix	rbb	0.255767	255
nucleoplasm	Streblomastix strix	ortho	0.0591775	59
nucleoplasm	Kipferlia bialata	rbb	0.0391174	39
nucleoplasm	Kipferlia bialata	ortho	0.0150451	15
nucleoplasm	Spironucleus salmonicida	rbb	0.15346	153
nucleoplasm	Spironucleus salmonicida	ortho	0.0672016	67
nucleoplasm	Entamoeba histolytica	rbb	0.262788	262
nucleoplasm	Entamoeba histolytica	ortho	0.0481444	48
nucleoplasm	Dictyostelium discoideum	rbb	0.342026	341
nucleoplasm	Dictyostelium discoideum	ortho	0.0471414	47
nucleoplasm	Acanthamoeba castellanii	rbb	0.314945	314
nucleoplasm	Acanthamoeba castellanii	ortho	0.0471414	47
nucleoplasm	Thecamonas trahens	rbb	0.322969	322
nucleoplasm	Thecamonas trahens	ortho	0.0240722	24
nucleoplasm	Monosiga brevicollis	rbb	0.314945	314
nucleoplasm	Monosiga brevicollis	ortho	0.0310933	31
nucleoplasm	Salpingoeca rosetta	rbb	0.32999	329
nucleoplasm	Salpingoeca rosetta	ortho	0.0461384	46
nucleoplasm	Capsaspora owczarzaki	rbb	0.339017	338
nucleoplasm	Capsaspora owczarzaki	ortho	0.0110331	11
nucleoplasm	Fonticula alba	rbb	0.278837	278
nucleoplasm	Fonticula alba	ortho	0.0421264	42
nucleoplasm	Sphaeroforma arctica	rbb	0.300903	300
nucleoplasm	Sphaeroforma arctica	ortho	0.0581745	58
nucleoplasm	Caenorhabditis elegans	rbb	0.315948	315
nucleoplasm	Caenorhabditis elegans	ortho	0.0330993	33
nucleoplasm	Capitella teleta	rbb	0.362086	361
nucleoplasm	Capitella teleta	ortho	0.0260782	26
nucleoplasm	Lottia gigantea	rbb	0.349047	348
nucleoplasm	Lottia gigantea	ortho	0.0270812	27
nucleoplasm	Drosophila melanogaster	rbb	0.323972	323
nucleoplasm	Drosophila melanogaster	ortho	0.0290873	29
nucleoplasm	Apis mellifera	rbb	0.347041	346
nucleoplasm	Apis mellifera	ortho	0	0
nucleoplasm	Glossina morsitans	rbb	0.325978	325
nucleoplasm	Glossina morsitans	ortho	0.0130391	13
nucleoplasm	Trichoplax adhaerens	rbb	0.339017	338
nucleoplasm	Trichoplax adhaerens	ortho	0.0120361	12
nucleoplasm	Nematostella vectensis	rbb	0.373119	372
nucleoplasm	Nematostella vectensis	ortho	0.0180542	18
nucleoplasm	Strongylocentrotus purpuratus	rbb	0.356068	355
nucleoplasm	Strongylocentrotus purpuratus	ortho	0.0160481	16
nucleoplasm	Ciona intestinalis	rbb	0.352056	351
nucleoplasm	Ciona intestinalis	ortho	0.00501505	5
nucleoplasm	Takifugu rubripes	rbb	0.365095	364
nucleoplasm	Takifugu rubripes	ortho	0.00902708	9
nucleoplasm	Danio rerio	rbb	0.371113	370
nucleoplasm	Danio rerio	ortho	0.00300903	3
nucleoplasm	Gallus gallus	rbb	0.351053	350
nucleoplasm	Gallus gallus	ortho	0.00200602	2
nucleoplasm	Homo sapiens	rbb	0.369107	368
nucleoplasm	Homo sapiens	ortho	0	0
nucleoplasm	Encephalitozoon cuniculi	rbb	0.172518	172
nucleoplasm	Encephalitozoon cuniculi	ortho	0.0551655	55
nucleoplasm	Batrachochytrium dendrobatidis	rbb	0.338014	337
nucleoplasm	Batrachochytrium dendrobatidis	ortho	0.0110331	11
nucleoplasm	Rhizopus delemar	rbb	0.314945	314
nucleoplasm	Rhizopus delemar	ortho	0.0150451	15
nucleoplasm	Ustilago maydis	rbb	0.305918	305
nucleoplasm	Ustilago maydis	ortho	0.0250752	25
nucleoplasm	Schizosaccharomyces pombe	rbb	0.30993	309
nucleoplasm	Schizosaccharomyces pombe	ortho	0.0300903	30
nucleoplasm	Aspergillus nidulans	rbb	0.27984	279
nucleoplasm	Aspergillus nidulans	ortho	0.0280843	28
nucleoplasm	Neurospora crassa	rbb	0.300903	300
nucleoplasm	Neurospora crassa	ortho	0.0531595	53
nucleoplasm	Saccharomyces cerevisiae	rbb	0.27984	279
nucleoplasm	Saccharomyces cerevisiae	ortho	0.0401204	40
nucleoplasm	Agaricus bisporus	rbb	0.313942	313
nucleoplasm	Agaricus bisporus	ortho	0.0230692	23
nucleoplasm	Guillardia theta	rbb	0.344032	343
nucleoplasm	Guillardia theta	ortho	0.0521565	52
nucleoplasm	Chloropicon primus	rbb	0.345035	344
nucleoplasm	Chloropicon primus	ortho	0.00401204	4
nucleoplasm	Klebsormidium nitens	rbb	0.36008	359
nucleoplasm	Klebsormidium nitens	ortho	0.00200602	2
nucleoplasm	Chara braunii	rbb	0.327984	327
nucleoplasm	Chara braunii	ortho	0.0280843	28
nucleoplasm	Cyanidioschyzon merolae	rbb	0.259779	259
nucleoplasm	Cyanidioschyzon merolae	ortho	0.0461384	46
nucleoplasm	Porphyra umbilicalis	rbb	0.217653	217
nucleoplasm	Porphyra umbilicalis	ortho	0.0561685	56
nucleoplasm	Porphyridium purpureum	rbb	0.308927	308
nucleoplasm	Porphyridium purpureum	ortho	0.0381143	38
nucleoplasm	Chondrus crispus	rbb	0.27683	276
nucleoplasm	Chondrus crispus	ortho	0.0210632	21
nucleoplasm	Gracilariopsis chorda	rbb	0.310933	310
nucleoplasm	Gracilariopsis chorda	ortho	0.0190572	19
nucleoplasm	Chlamydomonas reinhardtii	rbb	0.303912	303
nucleoplasm	Chlamydomonas reinhardtii	ortho	0.0601805	60
nucleoplasm	Ostreococcus tauri	rbb	0.325978	325
nucleoplasm	Ostreococcus tauri	ortho	0.0200602	20
nucleoplasm	Physcomitrella patens	rbb	0.359077	358
nucleoplasm	Physcomitrella patens	ortho	0.0110331	11
nucleoplasm	Oryza sativa	rbb	0.322969	322
nucleoplasm	Oryza sativa	ortho	0.0230692	23
nucleoplasm	Populus trichocarpa	rbb	0.358074	357
nucleoplasm	Populus trichocarpa	ortho	0.00401204	4
nucleoplasm	Arabidopsis thaliana	rbb	0.358074	357
nucleoplasm	Arabidopsis thaliana	ortho	0.00601805	6
nucleoplasm	Emiliania huxleyi	rbb	0.304915	304
nucleoplasm	Emiliania huxleyi	ortho	0.0541625	54
nucleoplasm	Chrysochromulina tobinii	rbb	0.27683	276
nucleoplasm	Chrysochromulina tobinii	ortho	0.0330993	33
nucleoplasm	Phytophthora sojae	rbb	0.352056	351
nucleoplasm	Phytophthora sojae	ortho	0	0
nucleoplasm	Aureococcus anophagefferens	rbb	0.275827	275
nucleoplasm	Aureococcus anophagefferens	ortho	0.0280843	28
nucleoplasm	Thalassiosira pseudonana	rbb	0.302909	302
nucleoplasm	Thalassiosira pseudonana	ortho	0.0401204	40
nucleoplasm	Phaeodactylum tricornutum	rbb	0.320963	320
nucleoplasm	Phaeodactylum tricornutum	ortho	0.0200602	20
nucleoplasm	Cafeteria roenbergensis	rbb	0.282849	282
nucleoplasm	Cafeteria roenbergensis	ortho	0.0682046	68
nucleoplasm	Nannochloropsis gaditana	rbb	0.124373	124
nucleoplasm	Nannochloropsis gaditana	ortho	0.00702106	7
nucleoplasm	Symbiodinium microadriaticum	rbb	0.250752	250
nucleoplasm	Symbiodinium microadriaticum	ortho	0.0491474	49
nucleoplasm	Perkinsus marinus	rbb	0.313942	313
nucleoplasm	Perkinsus marinus	ortho	0.0411234	41
nucleoplasm	Paramecium tetraurelia	rbb	0.291876	291
nucleoplasm	Paramecium tetraurelia	ortho	0.0491474	49
nucleoplasm	Tetrahymena thermophila	rbb	0.310933	310
nucleoplasm	Tetrahymena thermophila	ortho	0.0320963	32
nucleoplasm	Cryptosporidium parvum	rbb	0.2668	266
nucleoplasm	Cryptosporidium parvum	ortho	0.0481444	48
nucleoplasm	Theileria annulata	rbb	0.251755	251
nucleoplasm	Theileria annulata	ortho	0.0391174	39
nucleoplasm	Plasmodium berghei	rbb	0.272818	272
nucleoplasm	Plasmodium berghei	ortho	0.0260782	26
nucleoplasm	Plasmodium falciparum	rbb	0.259779	259
nucleoplasm	Plasmodium falciparum	ortho	0.0401204	40
nucleoplasm	Toxoplasma gondii	rbb	0.282849	282
nucleoplasm	Toxoplasma gondii	ortho	0.0601805	60
nucleoplasm	Lotharella oceanica	rbb	0.0320963	32
nucleoplasm	Lotharella oceanica	ortho	0.0230692	23
nucleoplasm	Reticulomyxa filosa	rbb	0.267803	267
nucleoplasm	Reticulomyxa filosa	ortho	0.0561685	56
nucleolus	Trypanosoma brucei	rbb	1	506
nucleolus	Trypanosoma brucei	ortho	0	0
nucleolus	Trypanosoma cruzi	rbb	0.652174	330
nucleolus	Trypanosoma cruzi	ortho	0.0889328	45
nucleolus	Leishmania mexicana	rbb	0.727273	368
nucleolus	Leishmania mexicana	ortho	0.152174	77
nucleolus	Bodo saltans	rbb	0.662055	335
nucleolus	Bodo saltans	ortho	0.136364	69
nucleolus	Naegleria gruberi	rbb	0.286561	145
nucleolus	Naegleria gruberi	ortho	0.152174	77
nucleolus	Trichomonas vaginalis	rbb	0.243083	123
nucleolus	Trichomonas vaginalis	ortho	0.13834	70
nucleolus	Tritrichomonas foetus	rbb	0.241107	122
nucleolus	Tritrichomonas foetus	ortho	0.124506	63
nucleolus	Giardia intestinalis	rbb	0.193676	98
nucleolus	Giardia intestinalis	ortho	0.156126	79
nucleolus	Monocercomonoides sp.	rbb	0.231225	117
nucleolus	Monocercomonoides sp.	ortho	0.187747	95
nucleolus	Streblomastix strix	rbb	0.237154	120
nucleolus	Streblomastix strix	ortho	0.164032	83
nucleolus	Kipferlia bialata	rbb	0.0612648	31
nucleolus	Kipferlia bialata	ortho	0.083004	42
nucleolus	Spironucleus salmonicida	rbb	0.177866	90
nucleolus	Spironucleus salmonicida	ortho	0.162055	82
nucleolus	Entamoeba histolytica	rbb	0.266798	135
nucleolus	Entamoeba histolytica	ortho	0.146245	74
nucleolus	Dictyostelium discoideum	rbb	0.300395	152
nucleolus	Dictyostelium discoideum	ortho	0.13834	70
nucleolus	Acanthamoeba castellanii	rbb	0.266798	135
nucleolus	Acanthamoeba castellanii	ortho	0.12253	62
nucleolus	Thecamonas trahens	rbb	0.300395	152
nucleolus	Thecamonas trahens	ortho	0.114625	58
nucleolus	Monosiga brevicollis	rbb	0.29249	148
nucleolus	Monosiga brevicollis	ortho	0.120553	61
nucleolus	Salpingoeca rosetta	rbb	0.300395	152
nucleolus	Salpingoeca rosetta	ortho	0.13834	70
nucleolus	Capsaspora owczarzaki	rbb	0.320158	162
nucleolus	Capsaspora owczarzaki	ortho	0.100791	51
nucleolus	Fonticula alba	rbb	0.27668	140
nucleolus	Fonticula alba	ortho	0.13834	70
nucleolus	Sphaeroforma arctica	rbb	0.3083	156
nucleolus	Sphaeroforma arctica	ortho	0.132411	67
nucleolus	Caenorhabditis elegans	rbb	0.290514	147
nucleolus	Caenorhabditis elegans	ortho	0.134387	68
nucleolus	Capitella teleta	rbb	0.314229	159
nucleolus	Capitella teleta	ortho	0.124506	63
nucleolus	Lottia gigantea	rbb	0.324111	164
nucleolus	Lottia gigantea	ortho	0.102767	52
nucleolus	Drosophila melanogaster	rbb	0.300395	152
nucleolus	Drosophila melanogaster	ortho	0.130435	66
nucleolus	Apis mellifera	rbb	0.314229	159
nucleolus	Apis mellifera	ortho	0.116601	59
nucleolus	Glossina morsitans	rbb	0.385375	195
nucleolus	Glossina morsitans	ortho	0.0316206	16
nucleolus	Trichoplax adhaerens	rbb	0.312253	158
nucleolus	Trichoplax adhaerens	ortho	0.108696	55
nucleolus	Nematostella vectensis	rbb	0.332016	168
nucleolus	Nematostella vectensis	ortho	0.102767	52
nucleolus	Strongylocentrotus purpuratus	rbb	0.3083	156
nucleolus	Strongylocentrotus purpuratus	ortho	0.126482	64
nucleolus	Ciona intestinalis	rbb	0.314229	159
nucleolus	Ciona intestinalis	ortho	0.108696	55
nucleolus	Takifugu rubripes	rbb	0.324111	164
nucleolus	Takifugu rubripes	ortho	0.110672	56
nucleolus	Danio rerio	rbb	0.318182	161
nucleolus	Danio rerio	ortho	0.12253	62
nucleolus	Gallus gallus	rbb	0.3083	156
nucleolus	Gallus gallus	ortho	0.100791	51
nucleolus	Homo sapiens	rbb	0.33004	167
nucleolus	Homo sapiens	ortho	0	0
nucleolus	Encephalitozoon cuniculi	rbb	0.140316	71
nucleolus	Encephalitozoon cuniculi	ortho	0.162055	82
nucleolus	Batrachochytrium dendrobatidis	rbb	0.3083	156
nucleolus	Batrachochytrium dendrobatidis	ortho	0.104743	53
nucleolus	Rhizopus delemar	rbb	0.298419	151
nucleolus	Rhizopus delemar	ortho	0.126482	64
nucleolus	Ustilago maydis	rbb	0.280632	142
nucleolus	Ustilago maydis	ortho	0.126482	64
nucleolus	Schizosaccharomyces pombe	rbb	0.294466	149
nucleolus	Schizosaccharomyces pombe	ortho	0.12253	62
nucleolus	Aspergillus nidulans	rbb	0.266798	135
nucleolus	Aspergillus nidulans	ortho	0.114625	58
nucleolus	Neurospora crassa	rbb	0.27668	140
nucleolus	Neurospora crassa	ortho	0.140316	71
nucleolus	Saccharomyces cerevisiae	rbb	0.298419	151
nucleolus	Saccharomyces cerevisiae	ortho	0.116601	59
nucleolus	Agaricus bisporus	rbb	0.282609	143
nucleolus	Agaricus bisporus	ortho	0.116601	59
nucleolus	Guillardia theta	rbb	0.312253	158
nucleolus	Guillardia theta	ortho	0.13834	70
nucleolus	Chloropicon primus	rbb	0.314229	159
nucleolus	Chloropicon primus	ortho	0.116601	59
nucleolus	Klebsormidium nitens	rbb	0.332016	168
nucleolus	Klebsormidium nitens	ortho	0.104743	53
nucleolus	Chara braunii	rbb	0.300395	152
nucleolus	Chara braunii	ortho	0.128458	65
nucleolus	Cyanidioschyzon merolae	rbb	0.245059	124
nucleolus	Cyanidioschyzon merolae	ortho	0.15415	78
nucleolus	Porphyra umbilicalis	rbb	0.177866	90
nucleolus	Porphyra umbilicalis	ortho	0.144269	73
nucleolus	Porphyridium purpureum	rbb	0.290514	147
nucleolus	Porphyridium purpureum	ortho	0.148221	75
nucleolus	Chondrus crispus	rbb	0.250988	127
nucleolus	Chondrus crispus	ortho	0.130435	66
nucleolus	Gracilariopsis chorda	rbb	0.290514	147
nucleolus	Gracilariopsis chorda	ortho	0.134387	68
nucleolus	Chlamydomonas reinhardtii	rbb	0.274704	139
nucleolus	Chlamydomonas reinhardtii	ortho	0.13834	70
nucleolus	Ostreococcus tauri	rbb	0.304348	154
nucleolus	Ostreococcus tauri	ortho	0.132411	67
nucleolus	Physcomitrella patens	rbb	0.324111	164
nucleolus	Physcomitrella patens	ortho	0.116601	59
nucleolus	Oryza sativa	rbb	0.300395	152
nucleolus	Oryza sativa	ortho	0.130435	66
nucleolus	Populus trichocarpa	rbb	0.328063	166
nucleolus	Populus trichocarpa	ortho	0.108696	55
nucleolus	Arabidopsis thaliana	rbb	0.33004	167
nucleolus	Arabidopsis thaliana	ortho	0.106719	54
nucleolus	Emiliania huxleyi	rbb	0.280632	142
nucleolus	Emiliania huxleyi	ortho	0.160079	81
nucleolus	Chrysochromulina tobinii	rbb	0.241107	122
nucleolus	Chrysochromulina tobinii	ortho	0.108696	55
nucleolus	Phytophthora sojae	rbb	0.324111	164
nucleolus	Phytophthora sojae	ortho	0.100791	51
nucleolus	Aureococcus anophagefferens	rbb	0.229249	116
nucleolus	Aureococcus anophagefferens	ortho	0.140316	71
nucleolus	Thalassiosira pseudonana	rbb	0.290514	147
nucleolus	Thalassiosira pseudonana	ortho	0.13834	70
nucleolus	Phaeodactylum tricornutum	rbb	0.296443	150
nucleolus	Phaeodactylum tricornutum	ortho	0.132411	67
nucleolus	Cafeteria roenbergensis	rbb	0.264822	134
nucleolus	Cafeteria roenbergensis	ortho	0.150198	76
nucleolus	Nannochloropsis gaditana	rbb	0.0948617	48
nucleolus	Nannochloropsis gaditana	ortho	0.0454545	23
nucleolus	Symbiodinium microadriaticum	rbb	0.221344	112
nucleolus	Symbiodinium microadriaticum	ortho	0.162055	82
nucleolus	Perkinsus marinus	rbb	0.296443	150
nucleolus	Perkinsus marinus	ortho	0.124506	63
nucleolus	Paramecium tetraurelia	rbb	0.268775	136
nucleolus	Paramecium tetraurelia	ortho	0.152174	77
nucleolus	Tetrahymena thermophila	rbb	0.272727	138
nucleolus	Tetrahymena thermophila	ortho	0.158103	80
nucleolus	Cryptosporidium parvum	rbb	0.270751	137
nucleolus	Cryptosporidium parvum	ortho	0.140316	71
nucleolus	Theileria annulata	rbb	0.231225	117
nucleolus	Theileria annulata	ortho	0.156126	79
nucleolus	Plasmodium berghei	rbb	0.241107	122
nucleolus	Plasmodium berghei	ortho	0.136364	69
nucleolus	Plasmodium falciparum	rbb	0.229249	116
nucleolus	Plasmodium falciparum	ortho	0.148221	75
nucleolus	Toxoplasma gondii	rbb	0.264822	134
nucleolus	Toxoplasma gondii	ortho	0.162055	82
nucleolus	Lotharella oceanica	rbb	0.0533597	27
nucleolus	Lotharella oceanica	ortho	0.0790514	40
nucleolus	Reticulomyxa filosa	rbb	0.217391	110
nucleolus	Reticulomyxa filosa	ortho	0.146245	74
nuclear envelope	Trypanosoma brucei	rbb	1	194
nuclear envelope	Trypanosoma brucei	ortho	0	0
nuclear envelope	Trypanosoma cruzi	rbb	0.623711	121
nuclear envelope	Trypanosoma cruzi	ortho	0.0670103	13
nuclear envelope	Leishmania mexicana	rbb	0.685567	133
nuclear envelope	Leishmania mexicana	ortho	0.108247	21
nuclear envelope	Bodo saltans	rbb	0.623711	121
nuclear envelope	Bodo saltans	ortho	0.0721649	14
nuclear envelope	Naegleria gruberi	rbb	0.309278	60
nuclear envelope	Naegleria gruberi	ortho	0	0
nuclear envelope	Trichomonas vaginalis	rbb	0.149485	29
nuclear envelope	Trichomonas vaginalis	ortho	0	0
nuclear envelope	Tritrichomonas foetus	rbb	0.164948	32
nuclear envelope	Tritrichomonas foetus	ortho	0	0
nuclear envelope	Giardia intestinalis	rbb	0.0721649	14
nuclear envelope	Giardia intestinalis	ortho	0.0515464	10
nuclear envelope	Monocercomonoides sp.	rbb	0.164948	32
nuclear envelope	Monocercomonoides sp.	ortho	0	0
nuclear envelope	Streblomastix strix	rbb	0.139175	27
nuclear envelope	Streblomastix strix	ortho	0.0309278	6
nuclear envelope	Kipferlia bialata	rbb	0	0
nuclear envelope	Kipferlia bialata	ortho	0	0
nuclear envelope	Spironucleus salmonicida	rbb	0.0927835	18
nuclear envelope	Spironucleus salmonicida	ortho	0	0
nuclear envelope	Entamoeba histolytica	rbb	0.154639	30
nuclear envelope	Entamoeba histolytica	ortho	0.0103093	2
nuclear envelope	Dictyostelium discoideum	rbb	0.319588	62
nuclear envelope	Dictyostelium discoideum	ortho	0.0103093	2
nuclear envelope	Acanthamoeba castellanii	rbb	0.298969	58
nuclear envelope	Acanthamoeba castellanii	ortho	0	0
nuclear envelope	Thecamonas trahens	rbb	0.28866	56
nuclear envelope	Thecamonas trahens	ortho	0.0103093	2
nuclear envelope	Monosiga brevicollis	rbb	0.237113	46
nuclear envelope	Monosiga brevicollis	ortho	0.00515464	1
nuclear envelope	Salpingoeca rosetta	rbb	0.268041	52
nuclear envelope	Salpingoeca rosetta	ortho	0.00515464	1
nuclear envelope	Capsaspora owczarzaki	rbb	0.28866	56
nuclear envelope	Capsaspora owczarzaki	ortho	0	0
nuclear envelope	Fonticula alba	rbb	0.252577	49
nuclear envelope	Fonticula alba	ortho	0.0206186	4
nuclear envelope	Sphaeroforma arctica	rbb	0.257732	50
nuclear envelope	Sphaeroforma arctica	ortho	0.0463918	9
nuclear envelope	Caenorhabditis elegans	rbb	0.262887	51
nuclear envelope	Caenorhabditis elegans	ortho	0	0
nuclear envelope	Capitella teleta	rbb	0.309278	60
nuclear envelope	Capitella teleta	ortho	0	0
nuclear envelope	Lottia gigantea	rbb	0.340206	66
nuclear envelope	Lottia gigantea	ortho	0	0
nuclear envelope	Drosophila melanogaster	rbb	0.247423	48
nuclear envelope	Drosophila melanogaster	ortho	0.0154639	3
nuclear envelope	Apis mellifera	rbb	0.283505	55
nuclear envelope	Apis mellifera	ortho	0	0
nuclear envelope	Glossina morsitans	rbb	0.242268	47
nuclear envelope	Glossina morsitans	ortho	0	0
nuclear envelope	Trichoplax adhaerens	rbb	0.252577	49
nuclear envelope	Trichoplax adhaerens	ortho	0.0360825	7
nuclear envelope	Nematostella vectensis	rbb	0.278351	54
nuclear envelope	Nematostella vectensis	ortho	0	0
nuclear envelope	Strongylocentrotus purpuratus	rbb	0.283505	55
nuclear envelope	Strongylocentrotus purpuratus	ortho	0.0206186	4
nuclear envelope	Ciona intestinalis	rbb	0.252577	49
nuclear envelope	Ciona intestinalis	ortho	0	0
nuclear envelope	Takifugu rubripes	rbb	0.309278	60
nuclear envelope	Takifugu rubripes	ortho	0	0
nuclear envelope	Danio rerio	rbb	0.314433	61
nuclear envelope	Danio rerio	ortho	0	0
nuclear envelope	Gallus gallus	rbb	0.278351	54
nuclear envelope	Gallus gallus	ortho	0.0103093	2
nuclear envelope	Homo sapiens	rbb	0.293814	57
nuclear envelope	Homo sapiens	ortho	0	0
nuclear envelope	Encephalitozoon cuniculi	rbb	0.103093	20
nuclear envelope	Encephalitozoon cuniculi	ortho	0.0103093	2
nuclear envelope	Batrachochytrium dendrobatidis	rbb	0.262887	51
nuclear envelope	Batrachochytrium dendrobatidis	ortho	0.0154639	3
nuclear envelope	Rhizopus delemar	rbb	0.268041	52
nuclear envelope	Rhizopus delemar	ortho	0	0
nuclear envelope	Ustilago maydis	rbb	0.247423	48
nuclear envelope	Ustilago maydis	ortho	0.0154639	3
nuclear envelope	Schizosaccharomyces pombe	rbb	0.273196	53
nuclear envelope	Schizosaccharomyces pombe	ortho	0	0
nuclear envelope	Aspergillus nidulans	rbb	0.237113	46
nuclear envelope	Aspergillus nidulans	ortho	0.0154639	3
nuclear envelope	Neurospora crassa	rbb	0.273196	53
nuclear envelope	Neurospora crassa	ortho	0	0
nuclear envelope	Saccharomyces cerevisiae	rbb	0.252577	49
nuclear envelope	Saccharomyces cerevisiae	ortho	0	0
nuclear envelope	Agaricus bisporus	rbb	0.257732	50
nuclear envelope	Agaricus bisporus	ortho	0	0
nuclear envelope	Guillardia theta	rbb	0.314433	61
nuclear envelope	Guillardia theta	ortho	0.0721649	14
nuclear envelope	Chloropicon primus	rbb	0.293814	57
nuclear envelope	Chloropicon primus	ortho	0	0
nuclear envelope	Klebsormidium nitens	rbb	0.350515	68
nuclear envelope	Klebsormidium nitens	ortho	0	0
nuclear envelope	Chara braunii	rbb	0.28866	56
nuclear envelope	Chara braunii	ortho	0	0
nuclear envelope	Cyanidioschyzon merolae	rbb	0.226804	44
nuclear envelope	Cyanidioschyzon merolae	ortho	0	0
nuclear envelope	Porphyra umbilicalis	rbb	0.190722	37
nuclear envelope	Porphyra umbilicalis	ortho	0.0360825	7
nuclear envelope	Porphyridium purpureum	rbb	0.293814	57
nuclear envelope	Porphyridium purpureum	ortho	0	0
nuclear envelope	Chondrus crispus	rbb	0.226804	44
nuclear envelope	Chondrus crispus	ortho	0	0
nuclear envelope	Gracilariopsis chorda	rbb	0.252577	49
nuclear envelope	Gracilariopsis chorda	ortho	0.0103093	2
nuclear envelope	Chlamydomonas reinhardtii	rbb	0.252577	49
nuclear envelope	Chlamydomonas reinhardtii	ortho	0	0
nuclear envelope	Ostreococcus tauri	rbb	0.257732	50
nuclear envelope	Ostreococcus tauri	ortho	0.0103093	2
nuclear envelope	Physcomitrella patens	rbb	0.314433	61
nuclear envelope	Physcomitrella patens	ortho	0	0
nuclear envelope	Oryza sativa	rbb	0.28866	56
nuclear envelope	Oryza sativa	ortho	0	0
nuclear envelope	Populus trichocarpa	rbb	0.314433	61
nuclear envelope	Populus trichocarpa	ortho	0	0
nuclear envelope	Arabidopsis thaliana	rbb	0.329897	64
nuclear envelope	Arabidopsis thaliana	ortho	0	0
nuclear envelope	Emiliania huxleyi	rbb	0.247423	48
nuclear envelope	Emiliania huxleyi	ortho	0.0927835	18
nuclear envelope	Chrysochromulina tobinii	rbb	0.237113	46
nuclear envelope	Chrysochromulina tobinii	ortho	0.0463918	9
nuclear envelope	Phytophthora sojae	rbb	0.298969	58
nuclear envelope	Phytophthora sojae	ortho	0.0154639	3
nuclear envelope	Aureococcus anophagefferens	rbb	0.252577	49
nuclear envelope	Aureococcus anophagefferens	ortho	0	0
nuclear envelope	Thalassiosira pseudonana	rbb	0.252577	49
nuclear envelope	Thalassiosira pseudonana	ortho	0.0206186	4
nuclear envelope	Phaeodactylum tricornutum	rbb	0.252577	49
nuclear envelope	Phaeodactylum tricornutum	ortho	0.0412371	8
nuclear envelope	Cafeteria roenbergensis	rbb	0.252577	49
nuclear envelope	Cafeteria roenbergensis	ortho	0.0103093	2
nuclear envelope	Nannochloropsis gaditana	rbb	0.128866	25
nuclear envelope	Nannochloropsis gaditana	ortho	0	0
nuclear envelope	Symbiodinium microadriaticum	rbb	0.190722	37
nuclear envelope	Symbiodinium microadriaticum	ortho	0.0927835	18
nuclear envelope	Perkinsus marinus	rbb	0.247423	48
nuclear envelope	Perkinsus marinus	ortho	0.0463918	9
nuclear envelope	Paramecium tetraurelia	rbb	0.242268	47
nuclear envelope	Paramecium tetraurelia	ortho	0.00515464	1
nuclear envelope	Tetrahymena thermophila	rbb	0.242268	47
nuclear envelope	Tetrahymena thermophila	ortho	0	0
nuclear envelope	Cryptosporidium parvum	rbb	0.14433	28
nuclear envelope	Cryptosporidium parvum	ortho	0.0618557	12
nuclear envelope	Theileria annulata	rbb	0.113402	22
nuclear envelope	Theileria annulata	ortho	0.0206186	4
nuclear envelope	Plasmodium berghei	rbb	0.154639	30
nuclear envelope	Plasmodium berghei	ortho	0.0309278	6
nuclear envelope	Plasmodium falciparum	rbb	0.185567	36
nuclear envelope	Plasmodium falciparum	ortho	0.0206186	4
nuclear envelope	Toxoplasma gondii	rbb	0.190722	37
nuclear envelope	Toxoplasma gondii	ortho	0.0670103	13
nuclear envelope	Lotharella oceanica	rbb	0.00515464	1
nuclear envelope	Lotharella oceanica	ortho	0	0
nuclear envelope	Reticulomyxa filosa	rbb	0.21134	41
nuclear envelope	Reticulomyxa filosa	ortho	0.0206186	4
nuclear pore	Trypanosoma brucei	rbb	1	73
nuclear pore	Trypanosoma brucei	ortho	0	0
nuclear pore	Trypanosoma cruzi	rbb	0.821918	60
nuclear pore	Trypanosoma cruzi	ortho	0	0
nuclear pore	Leishmania mexicana	rbb	0.808219	59
nuclear pore	Leishmania mexicana	ortho	0	0
nuclear pore	Bodo saltans	rbb	0.657534	48
nuclear pore	Bodo saltans	ortho	0.0273973	2
nuclear pore	Naegleria gruberi	rbb	0.219178	16
nuclear pore	Naegleria gruberi	ortho	0	0
nuclear pore	Trichomonas vaginalis	rbb	0.150685	11
nuclear pore	Trichomonas vaginalis	ortho	0	0
nuclear pore	Tritrichomonas foetus	rbb	0.0958904	7
nuclear pore	Tritrichomonas foetus	ortho	0.0410959	3
nuclear pore	Giardia intestinalis	rbb	0.0684932	5
nuclear pore	Giardia intestinalis	ortho	0.0547945	4
nuclear pore	Monocercomonoides sp.	rbb	0.191781	14
nuclear pore	Monocercomonoides sp.	ortho	0	0
nuclear pore	Streblomastix strix	rbb	0.109589	8
nuclear pore	Streblomastix strix	ortho	0.0410959	3
nuclear pore	Kipferlia bialata	rbb	0.0136986	1
nuclear pore	Kipferlia bialata	ortho	0	0
nuclear pore	Spironucleus salmonicida	rbb	0.0547945	4
nuclear pore	Spironucleus salmonicida	ortho	0	0
nuclear pore	Entamoeba histolytica	rbb	0.191781	14
nuclear pore	Entamoeba histolytica	ortho	0	0
nuclear pore	Dictyostelium discoideum	rbb	0.232877	17
nuclear pore	Dictyostelium discoideum	ortho	0	0
nuclear pore	Acanthamoeba castellanii	rbb	0.287671	21
nuclear pore	Acanthamoeba castellanii	ortho	0	0
nuclear pore	Thecamonas trahens	rbb	0.246575	18
nuclear pore	Thecamonas trahens	ortho	0	0
nuclear pore	Monosiga brevicollis	rbb	0.205479	15
nuclear pore	Monosiga brevicollis	ortho	0	0
nuclear pore	Salpingoeca rosetta	rbb	0.219178	16
nuclear pore	Salpingoeca rosetta	ortho	0	0
nuclear pore	Capsaspora owczarzaki	rbb	0.219178	16
nuclear pore	Capsaspora owczarzaki	ortho	0	0
nuclear pore	Fonticula alba	rbb	0.205479	15
nuclear pore	Fonticula alba	ortho	0	0
nuclear pore	Sphaeroforma arctica	rbb	0.246575	18
nuclear pore	Sphaeroforma arctica	ortho	0	0
nuclear pore	Caenorhabditis elegans	rbb	0.246575	18
nuclear pore	Caenorhabditis elegans	ortho	0	0
nuclear pore	Capitella teleta	rbb	0.30137	22
nuclear pore	Capitella teleta	ortho	0	0
nuclear pore	Lottia gigantea	rbb	0.260274	19
nuclear pore	Lottia gigantea	ortho	0	0
nuclear pore	Drosophila melanogaster	rbb	0.232877	17
nuclear pore	Drosophila melanogaster	ortho	0	0
nuclear pore	Apis mellifera	rbb	0.260274	19
nuclear pore	Apis mellifera	ortho	0	0
nuclear pore	Glossina morsitans	rbb	0.219178	16
nuclear pore	Glossina morsitans	ortho	0	0
nuclear pore	Trichoplax adhaerens	rbb	0.273973	20
nuclear pore	Trichoplax adhaerens	ortho	0	0
nuclear pore	Nematostella vectensis	rbb	0.273973	20
nuclear pore	Nematostella vectensis	ortho	0	0
nuclear pore	Strongylocentrotus purpuratus	rbb	0.273973	20
nuclear pore	Strongylocentrotus purpuratus	ortho	0	0
nuclear pore	Ciona intestinalis	rbb	0.260274	19
nuclear pore	Ciona intestinalis	ortho	0	0
nuclear pore	Takifugu rubripes	rbb	0.219178	16
nuclear pore	Takifugu rubripes	ortho	0	0
nuclear pore	Danio rerio	rbb	0.260274	19
nuclear pore	Danio rerio	ortho	0	0
nuclear pore	Gallus gallus	rbb	0.246575	18
nuclear pore	Gallus gallus	ortho	0	0
nuclear pore	Homo sapiens	rbb	0.287671	21
nuclear pore	Homo sapiens	ortho	0	0
nuclear pore	Encephalitozoon cuniculi	rbb	0.0684932	5
nuclear pore	Encephalitozoon cuniculi	ortho	0.0410959	3
nuclear pore	Batrachochytrium dendrobatidis	rbb	0.260274	19
nuclear pore	Batrachochytrium dendrobatidis	ortho	0	0
nuclear pore	Rhizopus delemar	rbb	0.246575	18
nuclear pore	Rhizopus delemar	ortho	0	0
nuclear pore	Ustilago maydis	rbb	0.232877	17
nuclear pore	Ustilago maydis	ortho	0	0
nuclear pore	Schizosaccharomyces pombe	rbb	0.246575	18
nuclear pore	Schizosaccharomyces pombe	ortho	0	0
nuclear pore	Aspergillus nidulans	rbb	0.246575	18
nuclear pore	Aspergillus nidulans	ortho	0	0
nuclear pore	Neurospora crassa	rbb	0.178082	13
nuclear pore	Neurospora crassa	ortho	0	0
nuclear pore	Saccharomyces cerevisiae	rbb	0.246575	18
nuclear pore	Saccharomyces cerevisiae	ortho	0	0
nuclear pore	Agaricus bisporus	rbb	0.246575	18
nuclear pore	Agaricus bisporus	ortho	0	0
nuclear pore	Guillardia theta	rbb	0.232877	17
nuclear pore	Guillardia theta	ortho	0	0
nuclear pore	Chloropicon primus	rbb	0.219178	16
nuclear pore	Chloropicon primus	ortho	0	0
nuclear pore	Klebsormidium nitens	rbb	0.246575	18
nuclear pore	Klebsormidium nitens	ortho	0	0
nuclear pore	Chara braunii	rbb	0.246575	18
nuclear pore	Chara braunii	ortho	0	0
nuclear pore	Cyanidioschyzon merolae	rbb	0.178082	13
nuclear pore	Cyanidioschyzon merolae	ortho	0	0
nuclear pore	Porphyra umbilicalis	rbb	0.164384	12
nuclear pore	Porphyra umbilicalis	ortho	0	0
nuclear pore	Porphyridium purpureum	rbb	0.232877	17
nuclear pore	Porphyridium purpureum	ortho	0	0
nuclear pore	Chondrus crispus	rbb	0.205479	15
nuclear pore	Chondrus crispus	ortho	0	0
nuclear pore	Gracilariopsis chorda	rbb	0.219178	16
nuclear pore	Gracilariopsis chorda	ortho	0	0
nuclear pore	Chlamydomonas reinhardtii	rbb	0.178082	13
nuclear pore	Chlamydomonas reinhardtii	ortho	0.0136986	1
nuclear pore	Ostreococcus tauri	rbb	0.246575	18
nuclear pore	Ostreococcus tauri	ortho	0	0
nuclear pore	Physcomitrella patens	rbb	0.287671	21
nuclear pore	Physcomitrella patens	ortho	0	0
nuclear pore	Oryza sativa	rbb	0.232877	17
nuclear pore	Oryza sativa	ortho	0	0
nuclear pore	Populus trichocarpa	rbb	0.246575	18
nuclear pore	Populus trichocarpa	ortho	0	0
nuclear pore	Arabidopsis thaliana	rbb	0.246575	18
nuclear pore	Arabidopsis thaliana	ortho	0	0
nuclear pore	Emiliania huxleyi	rbb	0.232877	17
nuclear pore	Emiliania huxleyi	ortho	0	0
nuclear pore	Chrysochromulina tobinii	rbb	0.178082	13
nuclear pore	Chrysochromulina tobinii	ortho	0.0136986	1
nuclear pore	Phytophthora sojae	rbb	0.232877	17
nuclear pore	Phytophthora sojae	ortho	0	0
nuclear pore	Aureococcus anophagefferens	rbb	0.164384	12
nuclear pore	Aureococcus anophagefferens	ortho	0	0
nuclear pore	Thalassiosira pseudonana	rbb	0.178082	13
nuclear pore	Thalassiosira pseudonana	ortho	0	0
nuclear pore	Phaeodactylum tricornutum	rbb	0.191781	14
nuclear pore	Phaeodactylum tricornutum	ortho	0.0136986	1
nuclear pore	Cafeteria roenbergensis	rbb	0.164384	12
nuclear pore	Cafeteria roenbergensis	ortho	0.0136986	1
nuclear pore	Nannochloropsis gaditana	rbb	0.0547945	4
nuclear pore	Nannochloropsis gaditana	ortho	0.0136986	1
nuclear pore	Symbiodinium microadriaticum	rbb	0.191781	14
nuclear pore	Symbiodinium microadriaticum	ortho	0	0
nuclear pore	Perkinsus marinus	rbb	0.205479	15
nuclear pore	Perkinsus marinus	ortho	0	0
nuclear pore	Paramecium tetraurelia	rbb	0.205479	15
nuclear pore	Paramecium tetraurelia	ortho	0	0
nuclear pore	Tetrahymena thermophila	rbb	0.178082	13
nuclear pore	Tetrahymena thermophila	ortho	0.0273973	2
nuclear pore	Cryptosporidium parvum	rbb	0.178082	13
nuclear pore	Cryptosporidium parvum	ortho	0	0
nuclear pore	Theileria annulata	rbb	0.164384	12
nuclear pore	Theileria annulata	ortho	0	0
nuclear pore	Plasmodium berghei	rbb	0.164384	12
nuclear pore	Plasmodium berghei	ortho	0	0
nuclear pore	Plasmodium falciparum	rbb	0.164384	12
nuclear pore	Plasmodium falciparum	ortho	0	0
nuclear pore	Toxoplasma gondii	rbb	0.191781	14
nuclear pore	Toxoplasma gondii	ortho	0.0136986	1
nuclear pore	Lotharella oceanica	rbb	0.0136986	1
nuclear pore	Lotharella oceanica	ortho	0.0136986	1
nuclear pore	Reticulomyxa filosa	rbb	0.191781	14
nuclear pore	Reticulomyxa filosa	ortho	0	0
spindle	Trypanosoma brucei	rbb	1	30
spindle	Trypanosoma brucei	ortho	0	0
spindle	Trypanosoma cruzi	rbb	0.9	27
spindle	Trypanosoma cruzi	ortho	0.0666667	2
spindle	Leishmania mexicana	rbb	0.633333	19
spindle	Leishmania mexicana	ortho	0.0333333	1
spindle	Bodo saltans	rbb	0.433333	13
spindle	Bodo saltans	ortho	0.1	3
spindle	Naegleria gruberi	rbb	0.0666667	2
spindle	Naegleria gruberi	ortho	0.133333	4
spindle	Trichomonas vaginalis	rbb	0.1	3
spindle	Trichomonas vaginalis	ortho	0	0
spindle	Tritrichomonas foetus	rbb	0.0666667	2
spindle	Tritrichomonas foetus	ortho	0.0333333	1
spindle	Giardia intestinalis	rbb	0.0666667	2
spindle	Giardia intestinalis	ortho	0.0333333	1
spindle	Monocercomonoides sp.	rbb	0.0666667	2
spindle	Monocercomonoides sp.	ortho	0.0666667	2
spindle	Streblomastix strix	rbb	0.0666667	2
spindle	Streblomastix strix	ortho	0.0666667	2
spindle	Kipferlia bialata	rbb	0	0
spindle	Kipferlia bialata	ortho	0.0333333	1
spindle	Spironucleus salmonicida	rbb	0.0666667	2
spindle	Spironucleus salmonicida	ortho	0	0
spindle	Entamoeba histolytica	rbb	0.1	3
spindle	Entamoeba histolytica	ortho	0	0
spindle	Dictyostelium discoideum	rbb	0.1	3
spindle	Dictyostelium discoideum	ortho	0	0
spindle	Acanthamoeba castellanii	rbb	0.0666667	2
spindle	Acanthamoeba castellanii	ortho	0.0666667	2
spindle	Thecamonas trahens	rbb	0.133333	4
spindle	Thecamonas trahens	ortho	0.0666667	2
spindle	Monosiga brevicollis	rbb	0.133333	4
spindle	Monosiga brevicollis	ortho	0	0
spindle	Salpingoeca rosetta	rbb	0.0666667	2
spindle	Salpingoeca rosetta	ortho	0.1	3
spindle	Capsaspora owczarzaki	rbb	0.133333	4
spindle	Capsaspora owczarzaki	ortho	0.0333333	1
spindle	Fonticula alba	rbb	0.133333	4
spindle	Fonticula alba	ortho	0	0
spindle	Sphaeroforma arctica	rbb	0.0666667	2
spindle	Sphaeroforma arctica	ortho	0.1	3
spindle	Caenorhabditis elegans	rbb	0.1	3
spindle	Caenorhabditis elegans	ortho	0.0333333	1
spindle	Capitella teleta	rbb	0.1	3
spindle	Capitella teleta	ortho	0.1	3
spindle	Lottia gigantea	rbb	0.1	3
spindle	Lottia gigantea	ortho	0.1	3
spindle	Drosophila melanogaster	rbb	0.166667	5
spindle	Drosophila melanogaster	ortho	0	0
spindle	Apis mellifera	rbb	0.1	3
spindle	Apis mellifera	ortho	0.0666667	2
spindle	Glossina morsitans	rbb	0.133333	4
spindle	Glossina morsitans	ortho	0.0333333	1
spindle	Trichoplax adhaerens	rbb	0.1	3
spindle	Trichoplax adhaerens	ortho	0.0666667	2
spindle	Nematostella vectensis	rbb	0.0666667	2
spindle	Nematostella vectensis	ortho	0.133333	4
spindle	Strongylocentrotus purpuratus	rbb	0.1	3
spindle	Strongylocentrotus purpuratus	ortho	0.1	3
spindle	Ciona intestinalis	rbb	0.1	3
spindle	Ciona intestinalis	ortho	0.0666667	2
spindle	Takifugu rubripes	rbb	0.1	3
spindle	Takifugu rubripes	ortho	0.1	3
spindle	Danio rerio	rbb	0.1	3
spindle	Danio rerio	ortho	0.1	3
spindle	Gallus gallus	rbb	0.1	3
spindle	Gallus gallus	ortho	0.0666667	2
spindle	Homo sapiens	rbb	0.133333	4
spindle	Homo sapiens	ortho	0	0
spindle	Encephalitozoon cuniculi	rbb	0.0333333	1
spindle	Encephalitozoon cuniculi	ortho	0.1	3
spindle	Batrachochytrium dendrobatidis	rbb	0.0666667	2
spindle	Batrachochytrium dendrobatidis	ortho	0.0666667	2
spindle	Rhizopus delemar	rbb	0.0666667	2
spindle	Rhizopus delemar	ortho	0	0
spindle	Ustilago maydis	rbb	0.0666667	2
spindle	Ustilago maydis	ortho	0	0
spindle	Schizosaccharomyces pombe	rbb	0.0666667	2
spindle	Schizosaccharomyces pombe	ortho	0	0
spindle	Aspergillus nidulans	rbb	0.1	3
spindle	Aspergillus nidulans	ortho	0	0
spindle	Neurospora crassa	rbb	0.0666667	2
spindle	Neurospora crassa	ortho	0.0333333	1
spindle	Saccharomyces cerevisiae	rbb	0.1	3
spindle	Saccharomyces cerevisiae	ortho	0	0
spindle	Agaricus bisporus	rbb	0.1	3
spindle	Agaricus bisporus	ortho	0	0
spindle	Guillardia theta	rbb	0.133333	4
spindle	Guillardia theta	ortho	0.0333333	1
spindle	Chloropicon primus	rbb	0.0666667	2
spindle	Chloropicon primus	ortho	0.0666667	2
spindle	Klebsormidium nitens	rbb	0.0666667	2
spindle	Klebsormidium nitens	ortho	0.133333	4
spindle	Chara braunii	rbb	0.133333	4
spindle	Chara braunii	ortho	0	0
spindle	Cyanidioschyzon merolae	rbb	0.1	3
spindle	Cyanidioschyzon merolae	ortho	0	0
spindle	Porphyra umbilicalis	rbb	0.0333333	1
spindle	Porphyra umbilicalis	ortho	0.0333333	1
spindle	Porphyridium purpureum	rbb	0.1	3
spindle	Porphyridium purpureum	ortho	0	0
spindle	Chondrus crispus	rbb	0.0666667	2
spindle	Chondrus crispus	ortho	0.0333333	1
spindle	Gracilariopsis chorda	rbb	0.1	3
spindle	Gracilariopsis chorda	ortho	0.0333333	1
spindle	Chlamydomonas reinhardtii	rbb	0.1	3
spindle	Chlamydomonas reinhardtii	ortho	0.0333333	1
spindle	Ostreococcus tauri	rbb	0.166667	5
spindle	Ostreococcus tauri	ortho	0	0
spindle	Physcomitrella patens	rbb	0.0666667	2
spindle	Physcomitrella patens	ortho	0.0666667	2
spindle	Oryza sativa	rbb	0.1	3
spindle	Oryza sativa	ortho	0.1	3
spindle	Populus trichocarpa	rbb	0.0666667	2
spindle	Populus trichocarpa	ortho	0.133333	4
spindle	Arabidopsis thaliana	rbb	0.0666667	2
spindle	Arabidopsis thaliana	ortho	0.133333	4
spindle	Emiliania huxleyi	rbb	0.0333333	1
spindle	Emiliania huxleyi	ortho	0.0333333	1
spindle	Chrysochromulina tobinii	rbb	0.0666667	2
spindle	Chrysochromulina tobinii	ortho	0.0333333	1
spindle	Phytophthora sojae	rbb	0.0666667	2
spindle	Phytophthora sojae	ortho	0.0333333	1
spindle	Aureococcus anophagefferens	rbb	0.133333	4
spindle	Aureococcus anophagefferens	ortho	0	0
spindle	Thalassiosira pseudonana	rbb	0.0666667	2
spindle	Thalassiosira pseudonana	ortho	0	0
spindle	Phaeodactylum tricornutum	rbb	0.0666667	2
spindle	Phaeodactylum tricornutum	ortho	0.0333333	1
spindle	Cafeteria roenbergensis	rbb	0.133333	4
spindle	Cafeteria roenbergensis	ortho	0.0333333	1
spindle	Nannochloropsis gaditana	rbb	0	0
spindle	Nannochloropsis gaditana	ortho	0	0
spindle	Symbiodinium microadriaticum	rbb	0.0666667	2
spindle	Symbiodinium microadriaticum	ortho	0.1	3
spindle	Perkinsus marinus	rbb	0.133333	4
spindle	Perkinsus marinus	ortho	0	0
spindle	Paramecium tetraurelia	rbb	0.133333	4
spindle	Paramecium tetraurelia	ortho	0	0
spindle	Tetrahymena thermophila	rbb	0.133333	4
spindle	Tetrahymena thermophila	ortho	0	0
spindle	Cryptosporidium parvum	rbb	0.0333333	1
spindle	Cryptosporidium parvum	ortho	0.166667	5
spindle	Theileria annulata	rbb	0.1	3
spindle	Theileria annulata	ortho	0.0666667	2
spindle	Plasmodium berghei	rbb	0.0333333	1
spindle	Plasmodium berghei	ortho	0.1	3
spindle	Plasmodium falciparum	rbb	0.0666667	2
spindle	Plasmodium falciparum	ortho	0.0666667	2
spindle	Toxoplasma gondii	rbb	0	0
spindle	Toxoplasma gondii	ortho	0.166667	5
spindle	Lotharella oceanica	rbb	0	0
spindle	Lotharella oceanica	ortho	0	0
spindle	Reticulomyxa filosa	rbb	0.0666667	2
spindle	Reticulomyxa filosa	ortho	0.1	3
spindle pole	Trypanosoma brucei	rbb	1	9
spindle pole	Trypanosoma brucei	ortho	0	0
spindle pole	Trypanosoma cruzi	rbb	0.666667	6
spindle pole	Trypanosoma cruzi	ortho	0.111111	1
spindle pole	Leishmania mexicana	rbb	0.777778	7
spindle pole	Leishmania mexicana	ortho	0	0
spindle pole	Bodo saltans	rbb	0.555556	5
spindle pole	Bodo saltans	ortho	0	0
spindle pole	Naegleria gruberi	rbb	0.444444	4
spindle pole	Naegleria gruberi	ortho	0	0
spindle pole	Trichomonas vaginalis	rbb	0.222222	2
spindle pole	Trichomonas vaginalis	ortho	0.111111	1
spindle pole	Tritrichomonas foetus	rbb	0.333333	3
spindle pole	Tritrichomonas foetus	ortho	0	0
spindle pole	Giardia intestinalis	rbb	0.222222	2
spindle pole	Giardia intestinalis	ortho	0.111111	1
spindle pole	Monocercomonoides sp.	rbb	0.222222	2
spindle pole	Monocercomonoides sp.	ortho	0.111111	1
spindle pole	Streblomastix strix	rbb	0.111111	1
spindle pole	Streblomastix strix	ortho	0.222222	2
spindle pole	Kipferlia bialata	rbb	0	0
spindle pole	Kipferlia bialata	ortho	0	0
spindle pole	Spironucleus salmonicida	rbb	0.111111	1
spindle pole	Spironucleus salmonicida	ortho	0.111111	1
spindle pole	Entamoeba histolytica	rbb	0.222222	2
spindle pole	Entamoeba histolytica	ortho	0.111111	1
spindle pole	Dictyostelium discoideum	rbb	0.444444	4
spindle pole	Dictyostelium discoideum	ortho	0	0
spindle pole	Acanthamoeba castellanii	rbb	0.111111	1
spindle pole	Acanthamoeba castellanii	ortho	0.333333	3
spindle pole	Thecamonas trahens	rbb	0.333333	3
spindle pole	Thecamonas trahens	ortho	0.111111	1
spindle pole	Monosiga brevicollis	rbb	0.222222	2
spindle pole	Monosiga brevicollis	ortho	0.222222	2
spindle pole	Salpingoeca rosetta	rbb	0.333333	3
spindle pole	Salpingoeca rosetta	ortho	0.111111	1
spindle pole	Capsaspora owczarzaki	rbb	0.333333	3
spindle pole	Capsaspora owczarzaki	ortho	0	0
spindle pole	Fonticula alba	rbb	0	0
spindle pole	Fonticula alba	ortho	0.333333	3
spindle pole	Sphaeroforma arctica	rbb	0.333333	3
spindle pole	Sphaeroforma arctica	ortho	0.111111	1
spindle pole	Caenorhabditis elegans	rbb	0.111111	1
spindle pole	Caenorhabditis elegans	ortho	0	0
spindle pole	Capitella teleta	rbb	0.333333	3
spindle pole	Capitella teleta	ortho	0	0
spindle pole	Lottia gigantea	rbb	0.333333	3
spindle pole	Lottia gigantea	ortho	0.111111	1
spindle pole	Drosophila melanogaster	rbb	0.333333	3
spindle pole	Drosophila melanogaster	ortho	0	0
spindle pole	Apis mellifera	rbb	0.333333	3
spindle pole	Apis mellifera	ortho	0.111111	1
spindle pole	Glossina morsitans	rbb	0.333333	3
spindle pole	Glossina morsitans	ortho	0.111111	1
spindle pole	Trichoplax adhaerens	rbb	0.333333	3
spindle pole	Trichoplax adhaerens	ortho	0.111111	1
spindle pole	Nematostella vectensis	rbb	0.333333	3
spindle pole	Nematostella vectensis	ortho	0	0
spindle pole	Strongylocentrotus purpuratus	rbb	0.333333	3
spindle pole	Strongylocentrotus purpuratus	ortho	0	0
spindle pole	Ciona intestinalis	rbb	0.333333	3
spindle pole	Ciona intestinalis	ortho	0	0
spindle pole	Takifugu rubripes	rbb	0.333333	3
spindle pole	Takifugu rubripes	ortho	0	0
spindle pole	Danio rerio	rbb	0.333333	3
spindle pole	Danio rerio	ortho	0	0
spindle pole	Gallus gallus	rbb	0.333333	3
spindle pole	Gallus gallus	ortho	0	0
spindle pole	Homo sapiens	rbb	0.333333	3
spindle pole	Homo sapiens	ortho	0	0
spindle pole	Encephalitozoon cuniculi	rbb	0.111111	1
spindle pole	Encephalitozoon cuniculi	ortho	0.111111	1
spindle pole	Batrachochytrium dendrobatidis	rbb	0.333333	3
spindle pole	Batrachochytrium dendrobatidis	ortho	0.111111	1
spindle pole	Rhizopus delemar	rbb	0.333333	3
spindle pole	Rhizopus delemar	ortho	0	0
spindle pole	Ustilago maydis	rbb	0.333333	3
spindle pole	Ustilago maydis	ortho	0	0
spindle pole	Schizosaccharomyces pombe	rbb	0.333333	3
spindle pole	Schizosaccharomyces pombe	ortho	0	0
spindle pole	Aspergillus nidulans	rbb	0.333333	3
spindle pole	Aspergillus nidulans	ortho	0	0
spindle pole	Neurospora crassa	rbb	0.333333	3
spindle pole	Neurospora crassa	ortho	0	0
spindle pole	Saccharomyces cerevisiae	rbb	0.222222	2
spindle pole	Saccharomyces cerevisiae	ortho	0	0
spindle pole	Agaricus bisporus	rbb	0.222222	2
spindle pole	Agaricus bisporus	ortho	0.111111	1
spindle pole	Guillardia theta	rbb	0.222222	2
spindle pole	Guillardia theta	ortho	0.222222	2
spindle pole	Chloropicon primus	rbb	0.333333	3
spindle pole	Chloropicon primus	ortho	0	0
spindle pole	Klebsormidium nitens	rbb	0.333333	3
spindle pole	Klebsormidium nitens	ortho	0	0
spindle pole	Chara braunii	rbb	0.333333	3
spindle pole	Chara braunii	ortho	0	0
spindle pole	Cyanidioschyzon merolae	rbb	0.222222	2
spindle pole	Cyanidioschyzon merolae	ortho	0	0
spindle pole	Porphyra umbilicalis	rbb	0.111111	1
spindle pole	Porphyra umbilicalis	ortho	0	0
spindle pole	Porphyridium purpureum	rbb	0.333333	3
spindle pole	Porphyridium purpureum	ortho	0	0
spindle pole	Chondrus crispus	rbb	0.111111	1
spindle pole	Chondrus crispus	ortho	0	0
spindle pole	Gracilariopsis chorda	rbb	0.222222	2
spindle pole	Gracilariopsis chorda	ortho	0.111111	1
spindle pole	Chlamydomonas reinhardtii	rbb	0.222222	2
spindle pole	Chlamydomonas reinhardtii	ortho	0.222222	2
spindle pole	Ostreococcus tauri	rbb	0.333333	3
spindle pole	Ostreococcus tauri	ortho	0	0
spindle pole	Physcomitrella patens	rbb	0.333333	3
spindle pole	Physcomitrella patens	ortho	0	0
spindle pole	Oryza sativa	rbb	0.333333	3
spindle pole	Oryza sativa	ortho	0	0
spindle pole	Populus trichocarpa	rbb	0.333333	3
spindle pole	Populus trichocarpa	ortho	0	0
spindle pole	Arabidopsis thaliana	rbb	0.333333	3
spindle pole	Arabidopsis thaliana	ortho	0	0
spindle pole	Emiliania huxleyi	rbb	0.222222	2
spindle pole	Emiliania huxleyi	ortho	0.111111	1
spindle pole	Chrysochromulina tobinii	rbb	0.333333	3
spindle pole	Chrysochromulina tobinii	ortho	0.222222	2
spindle pole	Phytophthora sojae	rbb	0.333333	3
spindle pole	Phytophthora sojae	ortho	0	0
spindle pole	Aureococcus anophagefferens	rbb	0.111111	1
spindle pole	Aureococcus anophagefferens	ortho	0	0
spindle pole	Thalassiosira pseudonana	rbb	0.333333	3
spindle pole	Thalassiosira pseudonana	ortho	0	0
spindle pole	Phaeodactylum tricornutum	rbb	0.333333	3
spindle pole	Phaeodactylum tricornutum	ortho	0	0
spindle pole	Cafeteria roenbergensis	rbb	0.333333	3
spindle pole	Cafeteria roenbergensis	ortho	0	0
spindle pole	Nannochloropsis gaditana	rbb	0.111111	1
spindle pole	Nannochloropsis gaditana	ortho	0	0
spindle pole	Symbiodinium microadriaticum	rbb	0.222222	2
spindle pole	Symbiodinium microadriaticum	ortho	0	0
spindle pole	Perkinsus marinus	rbb	0.222222	2
spindle pole	Perkinsus marinus	ortho	0.222222	2
spindle pole	Paramecium tetraurelia	rbb	0.333333	3
spindle pole	Paramecium tetraurelia	ortho	0.222222	2
spindle pole	Tetrahymena thermophila	rbb	0.333333	3
spindle pole	Tetrahymena thermophila	ortho	0.111111	1
spindle pole	Cryptosporidium parvum	rbb	0.111111	1
spindle pole	Cryptosporidium parvum	ortho	0.111111	1
spindle pole	Theileria annulata	rbb	0.111111	1
spindle pole	Theileria annulata	ortho	0	0
spindle pole	Plasmodium berghei	rbb	0.222222	2
spindle pole	Plasmodium berghei	ortho	0	0
spindle pole	Plasmodium falciparum	rbb	0.222222	2
spindle pole	Plasmodium falciparum	ortho	0	0
spindle pole	Toxoplasma gondii	rbb	0.333333	3
spindle pole	Toxoplasma gondii	ortho	0	0
spindle pole	Lotharella oceanica	rbb	0	0
spindle pole	Lotharella oceanica	ortho	0	0
spindle pole	Reticulomyxa filosa	rbb	0.111111	1
spindle pole	Reticulomyxa filosa	ortho	0.333333	3
kinetochore	Trypanosoma brucei	rbb	1	23
kinetochore	Trypanosoma brucei	ortho	0	0
kinetochore	Trypanosoma cruzi	rbb	0.73913	17
kinetochore	Trypanosoma cruzi	ortho	0.0434783	1
kinetochore	Leishmania mexicana	rbb	0.869565	20
kinetochore	Leishmania mexicana	ortho	0	0
kinetochore	Bodo saltans	rbb	0.521739	12
kinetochore	Bodo saltans	ortho	0.130435	3
kinetochore	Naegleria gruberi	rbb	0	0
kinetochore	Naegleria gruberi	ortho	0.0434783	1
kinetochore	Trichomonas vaginalis	rbb	0.0434783	1
kinetochore	Trichomonas vaginalis	ortho	0.0869565	2
kinetochore	Tritrichomonas foetus	rbb	0	0
kinetochore	Tritrichomonas foetus	ortho	0.0869565	2
kinetochore	Giardia intestinalis	rbb	0	0
kinetochore	Giardia intestinalis	ortho	0.0869565	2
kinetochore	Monocercomonoides sp.	rbb	0.0434783	1
kinetochore	Monocercomonoides sp.	ortho	0.0434783	1
kinetochore	Streblomastix strix	rbb	0	0
kinetochore	Streblomastix strix	ortho	0.130435	3
kinetochore	Kipferlia bialata	rbb	0	0
kinetochore	Kipferlia bialata	ortho	0	0
kinetochore	Spironucleus salmonicida	rbb	0.0434783	1
kinetochore	Spironucleus salmonicida	ortho	0.0434783	1
kinetochore	Entamoeba histolytica	rbb	0	0
kinetochore	Entamoeba histolytica	ortho	0.0869565	2
kinetochore	Dictyostelium discoideum	rbb	0	0
kinetochore	Dictyostelium discoideum	ortho	0.0434783	1
kinetochore	Acanthamoeba castellanii	rbb	0	0
kinetochore	Acanthamoeba castellanii	ortho	0.0869565	2
kinetochore	Thecamonas trahens	rbb	0	0
kinetochore	Thecamonas trahens	ortho	0.0434783	1
kinetochore	Monosiga brevicollis	rbb	0	0
kinetochore	Monosiga brevicollis	ortho	0.0434783	1
kinetochore	Salpingoeca rosetta	rbb	0.0434783	1
kinetochore	Salpingoeca rosetta	ortho	0	0
kinetochore	Capsaspora owczarzaki	rbb	0.0434783	1
kinetochore	Capsaspora owczarzaki	ortho	0	0
kinetochore	Fonticula alba	rbb	0	0
kinetochore	Fonticula alba	ortho	0.0869565	2
kinetochore	Sphaeroforma arctica	rbb	0	0
kinetochore	Sphaeroforma arctica	ortho	0.0434783	1
kinetochore	Caenorhabditis elegans	rbb	0.0434783	1
kinetochore	Caenorhabditis elegans	ortho	0	0
kinetochore	Capitella teleta	rbb	0.0434783	1
kinetochore	Capitella teleta	ortho	0	0
kinetochore	Lottia gigantea	rbb	0.0434783	1
kinetochore	Lottia gigantea	ortho	0	0
kinetochore	Drosophila melanogaster	rbb	0	0
kinetochore	Drosophila melanogaster	ortho	0.0434783	1
kinetochore	Apis mellifera	rbb	0	0
kinetochore	Apis mellifera	ortho	0.0434783	1
kinetochore	Glossina morsitans	rbb	0	0
kinetochore	Glossina morsitans	ortho	0.0434783	1
kinetochore	Trichoplax adhaerens	rbb	0.0434783	1
kinetochore	Trichoplax adhaerens	ortho	0	0
kinetochore	Nematostella vectensis	rbb	0.0869565	2
kinetochore	Nematostella vectensis	ortho	0	0
kinetochore	Strongylocentrotus purpuratus	rbb	0.0434783	1
kinetochore	Strongylocentrotus purpuratus	ortho	0.0434783	1
kinetochore	Ciona intestinalis	rbb	0.0434783	1
kinetochore	Ciona intestinalis	ortho	0.0434783	1
kinetochore	Takifugu rubripes	rbb	0	0
kinetochore	Takifugu rubripes	ortho	0.0869565	2
kinetochore	Danio rerio	rbb	0	0
kinetochore	Danio rerio	ortho	0.0869565	2
kinetochore	Gallus gallus	rbb	0	0
kinetochore	Gallus gallus	ortho	0.0869565	2
kinetochore	Homo sapiens	rbb	0	0
kinetochore	Homo sapiens	ortho	0	0
kinetochore	Encephalitozoon cuniculi	rbb	0	0
kinetochore	Encephalitozoon cuniculi	ortho	0	0
kinetochore	Batrachochytrium dendrobatidis	rbb	0	0
kinetochore	Batrachochytrium dendrobatidis	ortho	0.0434783	1
kinetochore	Rhizopus delemar	rbb	0.0869565	2
kinetochore	Rhizopus delemar	ortho	0.0434783	1
kinetochore	Ustilago maydis	rbb	0	0
kinetochore	Ustilago maydis	ortho	0.0434783	1
kinetochore	Schizosaccharomyces pombe	rbb	0	0
kinetochore	Schizosaccharomyces pombe	ortho	0.0434783	1
kinetochore	Aspergillus nidulans	rbb	0	0
kinetochore	Aspergillus nidulans	ortho	0.0434783	1
kinetochore	Neurospora crassa	rbb	0.0434783	1
kinetochore	Neurospora crassa	ortho	0.0434783	1
kinetochore	Saccharomyces cerevisiae	rbb	0	0
kinetochore	Saccharomyces cerevisiae	ortho	0	0
kinetochore	Agaricus bisporus	rbb	0	0
kinetochore	Agaricus bisporus	ortho	0.0434783	1
kinetochore	Guillardia theta	rbb	0.0434783	1
kinetochore	Guillardia theta	ortho	0.0434783	1
kinetochore	Chloropicon primus	rbb	0	0
kinetochore	Chloropicon primus	ortho	0.0434783	1
kinetochore	Klebsormidium nitens	rbb	0	0
kinetochore	Klebsormidium nitens	ortho	0.0434783	1
kinetochore	Chara braunii	rbb	0	0
kinetochore	Chara braunii	ortho	0.0869565	2
kinetochore	Cyanidioschyzon merolae	rbb	0	0
kinetochore	Cyanidioschyzon merolae	ortho	0.0434783	1
kinetochore	Porphyra umbilicalis	rbb	0	0
kinetochore	Porphyra umbilicalis	ortho	0.0434783	1
kinetochore	Porphyridium purpureum	rbb	0	0
kinetochore	Porphyridium purpureum	ortho	0	0
kinetochore	Chondrus crispus	rbb	0	0
kinetochore	Chondrus crispus	ortho	0.0434783	1
kinetochore	Gracilariopsis chorda	rbb	0.0434783	1
kinetochore	Gracilariopsis chorda	ortho	0.0434783	1
kinetochore	Chlamydomonas reinhardtii	rbb	0	0
kinetochore	Chlamydomonas reinhardtii	ortho	0.0869565	2
kinetochore	Ostreococcus tauri	rbb	0	0
kinetochore	Ostreococcus tauri	ortho	0.0869565	2
kinetochore	Physcomitrella patens	rbb	0	0
kinetochore	Physcomitrella patens	ortho	0.0434783	1
kinetochore	Oryza sativa	rbb	0.0434783	1
kinetochore	Oryza sativa	ortho	0.0434783	1
kinetochore	Populus trichocarpa	rbb	0	0
kinetochore	Populus trichocarpa	ortho	0.0869565	2
kinetochore	Arabidopsis thaliana	rbb	0.0434783	1
kinetochore	Arabidopsis thaliana	ortho	0.0434783	1
kinetochore	Emiliania huxleyi	rbb	0	0
kinetochore	Emiliania huxleyi	ortho	0.0434783	1
kinetochore	Chrysochromulina tobinii	rbb	0.0434783	1
kinetochore	Chrysochromulina tobinii	ortho	0	0
kinetochore	Phytophthora sojae	rbb	0.0434783	1
kinetochore	Phytophthora sojae	ortho	0	0
kinetochore	Aureococcus anophagefferens	rbb	0.0434783	1
kinetochore	Aureococcus anophagefferens	ortho	0	0
kinetochore	Thalassiosira pseudonana	rbb	0.0434783	1
kinetochore	Thalassiosira pseudonana	ortho	0	0
kinetochore	Phaeodactylum tricornutum	rbb	0.0434783	1
kinetochore	Phaeodactylum tricornutum	ortho	0	0
kinetochore	Cafeteria roenbergensis	rbb	0.0434783	1
kinetochore	Cafeteria roenbergensis	ortho	0	0
kinetochore	Nannochloropsis gaditana	rbb	0	0
kinetochore	Nannochloropsis gaditana	ortho	0	0
kinetochore	Symbiodinium microadriaticum	rbb	0	0
kinetochore	Symbiodinium microadriaticum	ortho	0.130435	3
kinetochore	Perkinsus marinus	rbb	0.0434783	1
kinetochore	Perkinsus marinus	ortho	0.0434783	1
kinetochore	Paramecium tetraurelia	rbb	0	0
kinetochore	Paramecium tetraurelia	ortho	0.0869565	2
kinetochore	Tetrahymena thermophila	rbb	0	0
kinetochore	Tetrahymena thermophila	ortho	0.0869565	2
kinetochore	Cryptosporidium parvum	rbb	0	0
kinetochore	Cryptosporidium parvum	ortho	0.0434783	1
kinetochore	Theileria annulata	rbb	0.0434783	1
kinetochore	Theileria annulata	ortho	0	0
kinetochore	Plasmodium berghei	rbb	0	0
kinetochore	Plasmodium berghei	ortho	0.0434783	1
kinetochore	Plasmodium falciparum	rbb	0	0
kinetochore	Plasmodium falciparum	ortho	0.0434783	1
kinetochore	Toxoplasma gondii	rbb	0	0
kinetochore	Toxoplasma gondii	ortho	0.0434783	1
kinetochore	Lotharella oceanica	rbb	0	0
kinetochore	Lotharella oceanica	ortho	0	0
kinetochore	Reticulomyxa filosa	rbb	0	0
kinetochore	Reticulomyxa filosa	ortho	0.0434783	1
cytoplasm	Trypanosoma brucei	rbb	1	4252
cytoplasm	Trypanosoma brucei	ortho	0	0
cytoplasm	Trypanosoma cruzi	rbb	0.628881	2674
cytoplasm	Trypanosoma cruzi	ortho	0.0825494	351
cytoplasm	Leishmania mexicana	rbb	0.656867	2793
cytoplasm	Leishmania mexicana	ortho	0.0971308	413
cytoplasm	Bodo saltans	rbb	0.567027	2411
cytoplasm	Bodo saltans	ortho	0.104186	443
cytoplasm	Naegleria gruberi	rbb	0.233772	994
cytoplasm	Naegleria gruberi	ortho	0.0315146	134
cytoplasm	Trichomonas vaginalis	rbb	0.157103	668
cytoplasm	Trichomonas vaginalis	ortho	0.037159	158
cytoplasm	Tritrichomonas foetus	rbb	0.158984	676
cytoplasm	Tritrichomonas foetus	ortho	0.0322201	137
cytoplasm	Giardia intestinalis	rbb	0.100894	429
cytoplasm	Giardia intestinalis	ortho	0.0536218	228
cytoplasm	Monocercomonoides sp.	rbb	0.149106	634
cytoplasm	Monocercomonoides sp.	ortho	0.0644403	274
cytoplasm	Streblomastix strix	rbb	0.146754	624
cytoplasm	Streblomastix strix	ortho	0.0571496	243
cytoplasm	Kipferlia bialata	rbb	0.0235183	100
cytoplasm	Kipferlia bialata	ortho	0.0249294	106
cytoplasm	Spironucleus salmonicida	rbb	0.0973659	414
cytoplasm	Spironucleus salmonicida	ortho	0.0526811	224
cytoplasm	Entamoeba histolytica	rbb	0.137347	584
cytoplasm	Entamoeba histolytica	ortho	0.0317498	135
cytoplasm	Dictyostelium discoideum	rbb	0.217545	925
cytoplasm	Dictyostelium discoideum	ortho	0.0301035	128
cytoplasm	Acanthamoeba castellanii	rbb	0.210254	894
cytoplasm	Acanthamoeba castellanii	ortho	0.0211665	90
cytoplasm	Thecamonas trahens	rbb	0.21778	926
cytoplasm	Thecamonas trahens	ortho	0.048683	207
cytoplasm	Monosiga brevicollis	rbb	0.202258	860
cytoplasm	Monosiga brevicollis	ortho	0.0390405	166
cytoplasm	Salpingoeca rosetta	rbb	0.222719	947
cytoplasm	Salpingoeca rosetta	ortho	0.0373942	159
cytoplasm	Capsaspora owczarzaki	rbb	0.21778	926
cytoplasm	Capsaspora owczarzaki	ortho	0.0164628	70
cytoplasm	Fonticula alba	rbb	0.16698	710
cytoplasm	Fonticula alba	ortho	0.0522107	222
cytoplasm	Sphaeroforma arctica	rbb	0.187912	799
cytoplasm	Sphaeroforma arctica	ortho	0.0463311	197
cytoplasm	Caenorhabditis elegans	rbb	0.200376	852
cytoplasm	Caenorhabditis elegans	ortho	0.0312794	133
cytoplasm	Capitella teleta	rbb	0.242944	1033
cytoplasm	Capitella teleta	ortho	0.0237535	101
cytoplasm	Lottia gigantea	rbb	0.24365	1036
cytoplasm	Lottia gigantea	ortho	0.0178739	76
cytoplasm	Drosophila melanogaster	rbb	0.21096	897
cytoplasm	Drosophila melanogaster	ortho	0.0242239	103
cytoplasm	Apis mellifera	rbb	0.218956	931
cytoplasm	Apis mellifera	ortho	0.0178739	76
cytoplasm	Glossina morsitans	rbb	0.230715	981
cytoplasm	Glossina morsitans	ortho	0	0
cytoplasm	Trichoplax adhaerens	rbb	0.228833	973
cytoplasm	Trichoplax adhaerens	ortho	0.0197554	84
cytoplasm	Nematostella vectensis	rbb	0.252587	1074
cytoplasm	Nematostella vectensis	ortho	0.0152869	65
cytoplasm	Strongylocentrotus purpuratus	rbb	0.247413	1052
cytoplasm	Strongylocentrotus purpuratus	ortho	0.0164628	70
cytoplasm	Ciona intestinalis	rbb	0.235419	1001
cytoplasm	Ciona intestinalis	ortho	0.0178739	76
cytoplasm	Takifugu rubripes	rbb	0.246707	1049
cytoplasm	Takifugu rubripes	ortho	0.0164628	70
cytoplasm	Danio rerio	rbb	0.252117	1072
cytoplasm	Danio rerio	ortho	0.0148166	63
cytoplasm	Gallus gallus	rbb	0.241063	1025
cytoplasm	Gallus gallus	ortho	0.0122295	52
cytoplasm	Homo sapiens	rbb	0.255644	1087
cytoplasm	Homo sapiens	ortho	0	0
cytoplasm	Encephalitozoon cuniculi	rbb	0.0722013	307
cytoplasm	Encephalitozoon cuniculi	ortho	0.0348071	148
cytoplasm	Batrachochytrium dendrobatidis	rbb	0.216604	921
cytoplasm	Batrachochytrium dendrobatidis	ortho	0.0284572	121
cytoplasm	Rhizopus delemar	rbb	0.193791	824
cytoplasm	Rhizopus delemar	ortho	0.0338664	144
cytoplasm	Ustilago maydis	rbb	0.18556	789
cytoplasm	Ustilago maydis	ortho	0.0277516	118
cytoplasm	Schizosaccharomyces pombe	rbb	0.177563	755
cytoplasm	Schizosaccharomyces pombe	ortho	0.0293979	125
cytoplasm	Aspergillus nidulans	rbb	0.172389	733
cytoplasm	Aspergillus nidulans	ortho	0.0293979	125
cytoplasm	Neurospora crassa	rbb	0.191675	815
cytoplasm	Neurospora crassa	ortho	0.0301035	128
cytoplasm	Saccharomyces cerevisiae	rbb	0.169802	722
cytoplasm	Saccharomyces cerevisiae	ortho	0.0322201	137
cytoplasm	Agaricus bisporus	rbb	0.187676	798
cytoplasm	Agaricus bisporus	ortho	0.0218721	93
cytoplasm	Guillardia theta	rbb	0.241769	1028
cytoplasm	Guillardia theta	ortho	0.05127	218
cytoplasm	Chloropicon primus	rbb	0.226246	962
cytoplasm	Chloropicon primus	ortho	0.0174036	74
cytoplasm	Klebsormidium nitens	rbb	0.246472	1048
cytoplasm	Klebsormidium nitens	ortho	0.0101129	43
cytoplasm	Chara braunii	rbb	0.214017	910
cytoplasm	Chara braunii	ortho	0.019285	82
cytoplasm	Cyanidioschyzon merolae	rbb	0.15969	679
cytoplasm	Cyanidioschyzon merolae	ortho	0.0315146	134
cytoplasm	Porphyra umbilicalis	rbb	0.142756	607
cytoplasm	Porphyra umbilicalis	ortho	0.0380997	162
cytoplasm	Porphyridium purpureum	rbb	0.192615	819
cytoplasm	Porphyridium purpureum	ortho	0.0296331	126
cytoplasm	Chondrus crispus	rbb	0.162747	692
cytoplasm	Chondrus crispus	ortho	0.0164628	70
cytoplasm	Gracilariopsis chorda	rbb	0.182973	778
cytoplasm	Gracilariopsis chorda	ortho	0.0157573	67
cytoplasm	Chlamydomonas reinhardtii	rbb	0.211665	900
cytoplasm	Chlamydomonas reinhardtii	ortho	0.0420978	179
cytoplasm	Ostreococcus tauri	rbb	0.194967	829
cytoplasm	Ostreococcus tauri	ortho	0.0221072	94
cytoplasm	Physcomitrella patens	rbb	0.236359	1005
cytoplasm	Physcomitrella patens	ortho	0.0134055	57
cytoplasm	Oryza sativa	rbb	0.207432	882
cytoplasm	Oryza sativa	ortho	0.0268109	114
cytoplasm	Populus trichocarpa	rbb	0.222248	945
cytoplasm	Populus trichocarpa	ortho	0.0119944	51
cytoplasm	Arabidopsis thaliana	rbb	0.224365	954
cytoplasm	Arabidopsis thaliana	ortho	0.0098777	42
cytoplasm	Emiliania huxleyi	rbb	0.206491	878
cytoplasm	Emiliania huxleyi	ortho	0.0658514	280
cytoplasm	Chrysochromulina tobinii	rbb	0.189793	807
cytoplasm	Chrysochromulina tobinii	ortho	0.0399812	170
cytoplasm	Phytophthora sojae	rbb	0.238946	1016
cytoplasm	Phytophthora sojae	ortho	0.033396	142
cytoplasm	Aureococcus anophagefferens	rbb	0.190969	812
cytoplasm	Aureococcus anophagefferens	ortho	0.0380997	162
cytoplasm	Thalassiosira pseudonana	rbb	0.195202	830
cytoplasm	Thalassiosira pseudonana	ortho	0.0404516	172
cytoplasm	Phaeodactylum tricornutum	rbb	0.194262	826
cytoplasm	Phaeodactylum tricornutum	ortho	0.0312794	133
cytoplasm	Cafeteria roenbergensis	rbb	0.197084	838
cytoplasm	Cafeteria roenbergensis	ortho	0.0475071	202
cytoplasm	Nannochloropsis gaditana	rbb	0.0809031	344
cytoplasm	Nannochloropsis gaditana	ortho	0.00329257	14
cytoplasm	Symbiodinium microadriaticum	rbb	0.175447	746
cytoplasm	Symbiodinium microadriaticum	ortho	0.0665569	283
cytoplasm	Perkinsus marinus	rbb	0.189558	806
cytoplasm	Perkinsus marinus	ortho	0.0526811	224
cytoplasm	Paramecium tetraurelia	rbb	0.198495	844
cytoplasm	Paramecium tetraurelia	ortho	0.042333	180
cytoplasm	Tetrahymena thermophila	rbb	0.208137	885
cytoplasm	Tetrahymena thermophila	ortho	0.0317498	135
cytoplasm	Cryptosporidium parvum	rbb	0.130056	553
cytoplasm	Cryptosporidium parvum	ortho	0.0331609	141
cytoplasm	Theileria annulata	rbb	0.118532	504
cytoplasm	Theileria annulata	ortho	0.0395108	168
cytoplasm	Plasmodium berghei	rbb	0.146049	621
cytoplasm	Plasmodium berghei	ortho	0.0336312	143
cytoplasm	Plasmodium falciparum	rbb	0.145343	618
cytoplasm	Plasmodium falciparum	ortho	0.0350423	149
cytoplasm	Toxoplasma gondii	rbb	0.179445	763
cytoplasm	Toxoplasma gondii	ortho	0.0470367	200
cytoplasm	Lotharella oceanica	rbb	0.0056444	24
cytoplasm	Lotharella oceanica	ortho	0.0185795	79
cytoplasm	Reticulomyxa filosa	rbb	0.177328	754
cytoplasm	Reticulomyxa filosa	ortho	0.0507996	216
glycosome	Trypanosoma brucei	rbb	1	111
glycosome	Trypanosoma brucei	ortho	0	0
glycosome	Trypanosoma cruzi	rbb	0.63964	71
glycosome	Trypanosoma cruzi	ortho	0.162162	18
glycosome	Leishmania mexicana	rbb	0.63964	71
glycosome	Leishmania mexicana	ortho	0.162162	18
glycosome	Bodo saltans	rbb	0.621622	69
glycosome	Bodo saltans	ortho	0.153153	17
glycosome	Naegleria gruberi	rbb	0.297297	33
glycosome	Naegleria gruberi	ortho	0	0
glycosome	Trichomonas vaginalis	rbb	0.162162	18
glycosome	Trichomonas vaginalis	ortho	0	0
glycosome	Tritrichomonas foetus	rbb	0.189189	21
glycosome	Tritrichomonas foetus	ortho	0	0
glycosome	Giardia intestinalis	rbb	0.126126	14
glycosome	Giardia intestinalis	ortho	0.018018	2
glycosome	Monocercomonoides sp.	rbb	0.144144	16
glycosome	Monocercomonoides sp.	ortho	0.00900901	1
glycosome	Streblomastix strix	rbb	0.144144	16
glycosome	Streblomastix strix	ortho	0.018018	2
glycosome	Kipferlia bialata	rbb	0.027027	3
glycosome	Kipferlia bialata	ortho	0.027027	3
glycosome	Spironucleus salmonicida	rbb	0.108108	12
glycosome	Spironucleus salmonicida	ortho	0	0
glycosome	Entamoeba histolytica	rbb	0.162162	18
glycosome	Entamoeba histolytica	ortho	0	0
glycosome	Dictyostelium discoideum	rbb	0.306306	34
glycosome	Dictyostelium discoideum	ortho	0	0
glycosome	Acanthamoeba castellanii	rbb	0.324324	36
glycosome	Acanthamoeba castellanii	ortho	0.018018	2
glycosome	Thecamonas trahens	rbb	0.279279	31
glycosome	Thecamonas trahens	ortho	0.0630631	7
glycosome	Monosiga brevicollis	rbb	0.216216	24
glycosome	Monosiga brevicollis	ortho	0.027027	3
glycosome	Salpingoeca rosetta	rbb	0.315315	35
glycosome	Salpingoeca rosetta	ortho	0	0
glycosome	Capsaspora owczarzaki	rbb	0.333333	37
glycosome	Capsaspora owczarzaki	ortho	0	0
glycosome	Fonticula alba	rbb	0.225225	25
glycosome	Fonticula alba	ortho	0	0
glycosome	Sphaeroforma arctica	rbb	0.279279	31
glycosome	Sphaeroforma arctica	ortho	0	0
glycosome	Caenorhabditis elegans	rbb	0.27027	30
glycosome	Caenorhabditis elegans	ortho	0.018018	2
glycosome	Capitella teleta	rbb	0.333333	37
glycosome	Capitella teleta	ortho	0	0
glycosome	Lottia gigantea	rbb	0.342342	38
glycosome	Lottia gigantea	ortho	0	0
glycosome	Drosophila melanogaster	rbb	0.261261	29
glycosome	Drosophila melanogaster	ortho	0	0
glycosome	Apis mellifera	rbb	0.261261	29
glycosome	Apis mellifera	ortho	0	0
glycosome	Glossina morsitans	rbb	0.279279	31
glycosome	Glossina morsitans	ortho	0	0
glycosome	Trichoplax adhaerens	rbb	0.315315	35
glycosome	Trichoplax adhaerens	ortho	0	0
glycosome	Nematostella vectensis	rbb	0.324324	36
glycosome	Nematostella vectensis	ortho	0	0
glycosome	Strongylocentrotus purpuratus	rbb	0.324324	36
glycosome	Strongylocentrotus purpuratus	ortho	0	0
glycosome	Ciona intestinalis	rbb	0.342342	38
glycosome	Ciona intestinalis	ortho	0	0
glycosome	Takifugu rubripes	rbb	0.324324	36
glycosome	Takifugu rubripes	ortho	0	0
glycosome	Danio rerio	rbb	0.306306	34
glycosome	Danio rerio	ortho	0	0
glycosome	Gallus gallus	rbb	0.315315	35
glycosome	Gallus gallus	ortho	0	0
glycosome	Homo sapiens	rbb	0.315315	35
glycosome	Homo sapiens	ortho	0	0
glycosome	Encephalitozoon cuniculi	rbb	0.108108	12
glycosome	Encephalitozoon cuniculi	ortho	0.00900901	1
glycosome	Batrachochytrium dendrobatidis	rbb	0.288288	32
glycosome	Batrachochytrium dendrobatidis	ortho	0	0
glycosome	Rhizopus delemar	rbb	0.27027	30
glycosome	Rhizopus delemar	ortho	0	0
glycosome	Ustilago maydis	rbb	0.234234	26
glycosome	Ustilago maydis	ortho	0	0
glycosome	Schizosaccharomyces pombe	rbb	0.189189	21
glycosome	Schizosaccharomyces pombe	ortho	0	0
glycosome	Aspergillus nidulans	rbb	0.27027	30
glycosome	Aspergillus nidulans	ortho	0	0
glycosome	Neurospora crassa	rbb	0.261261	29
glycosome	Neurospora crassa	ortho	0	0
glycosome	Saccharomyces cerevisiae	rbb	0.198198	22
glycosome	Saccharomyces cerevisiae	ortho	0	0
glycosome	Agaricus bisporus	rbb	0.261261	29
glycosome	Agaricus bisporus	ortho	0	0
glycosome	Guillardia theta	rbb	0.306306	34
glycosome	Guillardia theta	ortho	0.045045	5
glycosome	Chloropicon primus	rbb	0.288288	32
glycosome	Chloropicon primus	ortho	0	0
glycosome	Klebsormidium nitens	rbb	0.315315	35
glycosome	Klebsormidium nitens	ortho	0	0
glycosome	Chara braunii	rbb	0.27027	30
glycosome	Chara braunii	ortho	0.036036	4
glycosome	Cyanidioschyzon merolae	rbb	0.27027	30
glycosome	Cyanidioschyzon merolae	ortho	0	0
glycosome	Porphyra umbilicalis	rbb	0.207207	23
glycosome	Porphyra umbilicalis	ortho	0.00900901	1
glycosome	Porphyridium purpureum	rbb	0.261261	29
glycosome	Porphyridium purpureum	ortho	0	0
glycosome	Chondrus crispus	rbb	0.189189	21
glycosome	Chondrus crispus	ortho	0.00900901	1
glycosome	Gracilariopsis chorda	rbb	0.234234	26
glycosome	Gracilariopsis chorda	ortho	0.00900901	1
glycosome	Chlamydomonas reinhardtii	rbb	0.261261	29
glycosome	Chlamydomonas reinhardtii	ortho	0.00900901	1
glycosome	Ostreococcus tauri	rbb	0.279279	31
glycosome	Ostreococcus tauri	ortho	0	0
glycosome	Physcomitrella patens	rbb	0.324324	36
glycosome	Physcomitrella patens	ortho	0	0
glycosome	Oryza sativa	rbb	0.279279	31
glycosome	Oryza sativa	ortho	0	0
glycosome	Populus trichocarpa	rbb	0.315315	35
glycosome	Populus trichocarpa	ortho	0	0
glycosome	Arabidopsis thaliana	rbb	0.333333	37
glycosome	Arabidopsis thaliana	ortho	0	0
glycosome	Emiliania huxleyi	rbb	0.279279	31
glycosome	Emiliania huxleyi	ortho	0	0
glycosome	Chrysochromulina tobinii	rbb	0.216216	24
glycosome	Chrysochromulina tobinii	ortho	0	0
glycosome	Phytophthora sojae	rbb	0.342342	38
glycosome	Phytophthora sojae	ortho	0	0
glycosome	Aureococcus anophagefferens	rbb	0.225225	25
glycosome	Aureococcus anophagefferens	ortho	0	0
glycosome	Thalassiosira pseudonana	rbb	0.279279	31
glycosome	Thalassiosira pseudonana	ortho	0	0
glycosome	Phaeodactylum tricornutum	rbb	0.261261	29
glycosome	Phaeodactylum tricornutum	ortho	0	0
glycosome	Cafeteria roenbergensis	rbb	0.198198	22
glycosome	Cafeteria roenbergensis	ortho	0.045045	5
glycosome	Nannochloropsis gaditana	rbb	0.135135	15
glycosome	Nannochloropsis gaditana	ortho	0.00900901	1
glycosome	Symbiodinium microadriaticum	rbb	0.216216	24
glycosome	Symbiodinium microadriaticum	ortho	0.0540541	6
glycosome	Perkinsus marinus	rbb	0.225225	25
glycosome	Perkinsus marinus	ortho	0.036036	4
glycosome	Paramecium tetraurelia	rbb	0.216216	24
glycosome	Paramecium tetraurelia	ortho	0.045045	5
glycosome	Tetrahymena thermophila	rbb	0.252252	28
glycosome	Tetrahymena thermophila	ortho	0	0
glycosome	Cryptosporidium parvum	rbb	0.126126	14
glycosome	Cryptosporidium parvum	ortho	0	0
glycosome	Theileria annulata	rbb	0.108108	12
glycosome	Theileria annulata	ortho	0	0
glycosome	Plasmodium berghei	rbb	0.18018	20
glycosome	Plasmodium berghei	ortho	0	0
glycosome	Plasmodium falciparum	rbb	0.189189	21
glycosome	Plasmodium falciparum	ortho	0	0
glycosome	Toxoplasma gondii	rbb	0.18018	20
glycosome	Toxoplasma gondii	ortho	0.045045	5
glycosome	Lotharella oceanica	rbb	0	0
glycosome	Lotharella oceanica	ortho	0	0
glycosome	Reticulomyxa filosa	rbb	0.252252	28
glycosome	Reticulomyxa filosa	ortho	0.0720721	8
acidocalcisome	Trypanosoma brucei	rbb	1	28
acidocalcisome	Trypanosoma brucei	ortho	0	0
acidocalcisome	Trypanosoma cruzi	rbb	0.821429	23
acidocalcisome	Trypanosoma cruzi	ortho	0.0357143	1
acidocalcisome	Leishmania mexicana	rbb	0.714286	20
acidocalcisome	Leishmania mexicana	ortho	0	0
acidocalcisome	Bodo saltans	rbb	0.714286	20
acidocalcisome	Bodo saltans	ortho	0.0357143	1
acidocalcisome	Naegleria gruberi	rbb	0.285714	8
acidocalcisome	Naegleria gruberi	ortho	0	0
acidocalcisome	Trichomonas vaginalis	rbb	0.142857	4
acidocalcisome	Trichomonas vaginalis	ortho	0	0
acidocalcisome	Tritrichomonas foetus	rbb	0.178571	5
acidocalcisome	Tritrichomonas foetus	ortho	0	0
acidocalcisome	Giardia intestinalis	rbb	0.107143	3
acidocalcisome	Giardia intestinalis	ortho	0	0
acidocalcisome	Monocercomonoides sp.	rbb	0.25	7
acidocalcisome	Monocercomonoides sp.	ortho	0	0
acidocalcisome	Streblomastix strix	rbb	0.178571	5
acidocalcisome	Streblomastix strix	ortho	0	0
acidocalcisome	Kipferlia bialata	rbb	0	0
acidocalcisome	Kipferlia bialata	ortho	0.0357143	1
acidocalcisome	Spironucleus salmonicida	rbb	0.107143	3
acidocalcisome	Spironucleus salmonicida	ortho	0	0
acidocalcisome	Entamoeba histolytica	rbb	0.107143	3
acidocalcisome	Entamoeba histolytica	ortho	0	0
acidocalcisome	Dictyostelium discoideum	rbb	0.392857	11
acidocalcisome	Dictyostelium discoideum	ortho	0	0
acidocalcisome	Acanthamoeba castellanii	rbb	0.321429	9
acidocalcisome	Acanthamoeba castellanii	ortho	0	0
acidocalcisome	Thecamonas trahens	rbb	0.321429	9
acidocalcisome	Thecamonas trahens	ortho	0	0
acidocalcisome	Monosiga brevicollis	rbb	0.321429	9
acidocalcisome	Monosiga brevicollis	ortho	0	0
acidocalcisome	Salpingoeca rosetta	rbb	0.285714	8
acidocalcisome	Salpingoeca rosetta	ortho	0	0
acidocalcisome	Capsaspora owczarzaki	rbb	0.428571	12
acidocalcisome	Capsaspora owczarzaki	ortho	0	0
acidocalcisome	Fonticula alba	rbb	0.178571	5
acidocalcisome	Fonticula alba	ortho	0	0
acidocalcisome	Sphaeroforma arctica	rbb	0.392857	11
acidocalcisome	Sphaeroforma arctica	ortho	0	0
acidocalcisome	Caenorhabditis elegans	rbb	0.285714	8
acidocalcisome	Caenorhabditis elegans	ortho	0	0
acidocalcisome	Capitella teleta	rbb	0.357143	10
acidocalcisome	Capitella teleta	ortho	0	0
acidocalcisome	Lottia gigantea	rbb	0.392857	11
acidocalcisome	Lottia gigantea	ortho	0	0
acidocalcisome	Drosophila melanogaster	rbb	0.25	7
acidocalcisome	Drosophila melanogaster	ortho	0	0
acidocalcisome	Apis mellifera	rbb	0.25	7
acidocalcisome	Apis mellifera	ortho	0	0
acidocalcisome	Glossina morsitans	rbb	0.357143	10
acidocalcisome	Glossina morsitans	ortho	0	0
acidocalcisome	Trichoplax adhaerens	rbb	0.321429	9
acidocalcisome	Trichoplax adhaerens	ortho	0	0
acidocalcisome	Nematostella vectensis	rbb	0.321429	9
acidocalcisome	Nematostella vectensis	ortho	0	0
acidocalcisome	Strongylocentrotus purpuratus	rbb	0.285714	8
acidocalcisome	Strongylocentrotus purpuratus	ortho	0	0
acidocalcisome	Ciona intestinalis	rbb	0.285714	8
acidocalcisome	Ciona intestinalis	ortho	0	0
acidocalcisome	Takifugu rubripes	rbb	0.285714	8
acidocalcisome	Takifugu rubripes	ortho	0	0
acidocalcisome	Danio rerio	rbb	0.25	7
acidocalcisome	Danio rerio	ortho	0	0
acidocalcisome	Gallus gallus	rbb	0.321429	9
acidocalcisome	Gallus gallus	ortho	0	0
acidocalcisome	Homo sapiens	rbb	0.285714	8
acidocalcisome	Homo sapiens	ortho	0	0
acidocalcisome	Encephalitozoon cuniculi	rbb	0.142857	4
acidocalcisome	Encephalitozoon cuniculi	ortho	0	0
acidocalcisome	Batrachochytrium dendrobatidis	rbb	0.321429	9
acidocalcisome	Batrachochytrium dendrobatidis	ortho	0	0
acidocalcisome	Rhizopus delemar	rbb	0.321429	9
acidocalcisome	Rhizopus delemar	ortho	0	0
acidocalcisome	Ustilago maydis	rbb	0.321429	9
acidocalcisome	Ustilago maydis	ortho	0	0
acidocalcisome	Schizosaccharomyces pombe	rbb	0.285714	8
acidocalcisome	Schizosaccharomyces pombe	ortho	0	0
acidocalcisome	Aspergillus nidulans	rbb	0.321429	9
acidocalcisome	Aspergillus nidulans	ortho	0	0
acidocalcisome	Neurospora crassa	rbb	0.321429	9
acidocalcisome	Neurospora crassa	ortho	0	0
acidocalcisome	Saccharomyces cerevisiae	rbb	0.285714	8
acidocalcisome	Saccharomyces cerevisiae	ortho	0	0
acidocalcisome	Agaricus bisporus	rbb	0.357143	10
acidocalcisome	Agaricus bisporus	ortho	0	0
acidocalcisome	Guillardia theta	rbb	0.428571	12
acidocalcisome	Guillardia theta	ortho	0	0
acidocalcisome	Chloropicon primus	rbb	0.357143	10
acidocalcisome	Chloropicon primus	ortho	0	0
acidocalcisome	Klebsormidium nitens	rbb	0.357143	10
acidocalcisome	Klebsormidium nitens	ortho	0	0
acidocalcisome	Chara braunii	rbb	0.321429	9
acidocalcisome	Chara braunii	ortho	0	0
acidocalcisome	Cyanidioschyzon merolae	rbb	0.321429	9
acidocalcisome	Cyanidioschyzon merolae	ortho	0	0
acidocalcisome	Porphyra umbilicalis	rbb	0.357143	10
acidocalcisome	Porphyra umbilicalis	ortho	0	0
acidocalcisome	Porphyridium purpureum	rbb	0.357143	10
acidocalcisome	Porphyridium purpureum	ortho	0	0
acidocalcisome	Chondrus crispus	rbb	0.285714	8
acidocalcisome	Chondrus crispus	ortho	0	0
acidocalcisome	Gracilariopsis chorda	rbb	0.25	7
acidocalcisome	Gracilariopsis chorda	ortho	0	0
acidocalcisome	Chlamydomonas reinhardtii	rbb	0.535714	15
acidocalcisome	Chlamydomonas reinhardtii	ortho	0	0
acidocalcisome	Ostreococcus tauri	rbb	0.428571	12
acidocalcisome	Ostreococcus tauri	ortho	0	0
acidocalcisome	Physcomitrella patens	rbb	0.392857	11
acidocalcisome	Physcomitrella patens	ortho	0	0
acidocalcisome	Oryza sativa	rbb	0.357143	10
acidocalcisome	Oryza sativa	ortho	0	0
acidocalcisome	Populus trichocarpa	rbb	0.392857	11
acidocalcisome	Populus trichocarpa	ortho	0	0
acidocalcisome	Arabidopsis thaliana	rbb	0.392857	11
acidocalcisome	Arabidopsis thaliana	ortho	0	0
acidocalcisome	Emiliania huxleyi	rbb	0.5	14
acidocalcisome	Emiliania huxleyi	ortho	0	0
acidocalcisome	Chrysochromulina tobinii	rbb	0.428571	12
acidocalcisome	Chrysochromulina tobinii	ortho	0	0
acidocalcisome	Phytophthora sojae	rbb	0.428571	12
acidocalcisome	Phytophthora sojae	ortho	0	0
acidocalcisome	Aureococcus anophagefferens	rbb	0.428571	12
acidocalcisome	Aureococcus anophagefferens	ortho	0	0
acidocalcisome	Thalassiosira pseudonana	rbb	0.321429	9
acidocalcisome	Thalassiosira pseudonana	ortho	0	0
acidocalcisome	Phaeodactylum tricornutum	rbb	0.357143	10
acidocalcisome	Phaeodactylum tricornutum	ortho	0	0
acidocalcisome	Cafeteria roenbergensis	rbb	0.428571	12
acidocalcisome	Cafeteria roenbergensis	ortho	0	0
acidocalcisome	Nannochloropsis gaditana	rbb	0.178571	5
acidocalcisome	Nannochloropsis gaditana	ortho	0	0
acidocalcisome	Symbiodinium microadriaticum	rbb	0.392857	11
acidocalcisome	Symbiodinium microadriaticum	ortho	0.0357143	1
acidocalcisome	Perkinsus marinus	rbb	0.392857	11
acidocalcisome	Perkinsus marinus	ortho	0	0
acidocalcisome	Paramecium tetraurelia	rbb	0.357143	10
acidocalcisome	Paramecium tetraurelia	ortho	0	0
acidocalcisome	Tetrahymena thermophila	rbb	0.357143	10
acidocalcisome	Tetrahymena thermophila	ortho	0	0
acidocalcisome	Cryptosporidium parvum	rbb	0.214286	6
acidocalcisome	Cryptosporidium parvum	ortho	0	0
acidocalcisome	Theileria annulata	rbb	0.142857	4
acidocalcisome	Theileria annulata	ortho	0	0
acidocalcisome	Plasmodium berghei	rbb	0.25	7
acidocalcisome	Plasmodium berghei	ortho	0	0
acidocalcisome	Plasmodium falciparum	rbb	0.25	7
acidocalcisome	Plasmodium falciparum	ortho	0	0
acidocalcisome	Toxoplasma gondii	rbb	0.25	7
acidocalcisome	Toxoplasma gondii	ortho	0	0
acidocalcisome	Lotharella oceanica	rbb	0	0
acidocalcisome	Lotharella oceanica	ortho	0	0
acidocalcisome	Reticulomyxa filosa	rbb	0.285714	8
acidocalcisome	Reticulomyxa filosa	ortho	0.107143	3
lipid droplet	Trypanosoma brucei	rbb	1	9
lipid droplet	Trypanosoma brucei	ortho	0	0
lipid droplet	Trypanosoma cruzi	rbb	0.888889	8
lipid droplet	Trypanosoma cruzi	ortho	0	0
lipid droplet	Leishmania mexicana	rbb	0.777778	7
lipid droplet	Leishmania mexicana	ortho	0	0
lipid droplet	Bodo saltans	rbb	0.777778	7
lipid droplet	Bodo saltans	ortho	0	0
lipid droplet	Naegleria gruberi	rbb	0.222222	2
lipid droplet	Naegleria gruberi	ortho	0.111111	1
lipid droplet	Trichomonas vaginalis	rbb	0	0
lipid droplet	Trichomonas vaginalis	ortho	0	0
lipid droplet	Tritrichomonas foetus	rbb	0	0
lipid droplet	Tritrichomonas foetus	ortho	0.111111	1
lipid droplet	Giardia intestinalis	rbb	0	0
lipid droplet	Giardia intestinalis	ortho	0.111111	1
lipid droplet	Monocercomonoides sp.	rbb	0	0
lipid droplet	Monocercomonoides sp.	ortho	0.222222	2
lipid droplet	Streblomastix strix	rbb	0	0
lipid droplet	Streblomastix strix	ortho	0	0
lipid droplet	Kipferlia bialata	rbb	0	0
lipid droplet	Kipferlia bialata	ortho	0	0
lipid droplet	Spironucleus salmonicida	rbb	0	0
lipid droplet	Spironucleus salmonicida	ortho	0.111111	1
lipid droplet	Entamoeba histolytica	rbb	0	0
lipid droplet	Entamoeba histolytica	ortho	0	0
lipid droplet	Dictyostelium discoideum	rbb	0.333333	3
lipid droplet	Dictyostelium discoideum	ortho	0	0
lipid droplet	Acanthamoeba castellanii	rbb	0.444444	4
lipid droplet	Acanthamoeba castellanii	ortho	0	0
lipid droplet	Thecamonas trahens	rbb	0.444444	4
lipid droplet	Thecamonas trahens	ortho	0	0
lipid droplet	Monosiga brevicollis	rbb	0.555556	5
lipid droplet	Monosiga brevicollis	ortho	0	0
lipid droplet	Salpingoeca rosetta	rbb	0.444444	4
lipid droplet	Salpingoeca rosetta	ortho	0	0
lipid droplet	Capsaspora owczarzaki	rbb	0.444444	4
lipid droplet	Capsaspora owczarzaki	ortho	0	0
lipid droplet	Fonticula alba	rbb	0.333333	3
lipid droplet	Fonticula alba	ortho	0	0
lipid droplet	Sphaeroforma arctica	rbb	0.666667	6
lipid droplet	Sphaeroforma arctica	ortho	0	0
lipid droplet	Caenorhabditis elegans	rbb	0.333333	3
lipid droplet	Caenorhabditis elegans	ortho	0	0
lipid droplet	Capitella teleta	rbb	0.444444	4
lipid droplet	Capitella teleta	ortho	0	0
lipid droplet	Lottia gigantea	rbb	0.555556	5
lipid droplet	Lottia gigantea	ortho	0	0
lipid droplet	Drosophila melanogaster	rbb	0.333333	3
lipid droplet	Drosophila melanogaster	ortho	0	0
lipid droplet	Apis mellifera	rbb	0.222222	2
lipid droplet	Apis mellifera	ortho	0	0
lipid droplet	Glossina morsitans	rbb	0.222222	2
lipid droplet	Glossina morsitans	ortho	0	0
lipid droplet	Trichoplax adhaerens	rbb	0.444444	4
lipid droplet	Trichoplax adhaerens	ortho	0	0
lipid droplet	Nematostella vectensis	rbb	0.444444	4
lipid droplet	Nematostella vectensis	ortho	0	0
lipid droplet	Strongylocentrotus purpuratus	rbb	0.444444	4
lipid droplet	Strongylocentrotus purpuratus	ortho	0	0
lipid droplet	Ciona intestinalis	rbb	0.222222	2
lipid droplet	Ciona intestinalis	ortho	0	0
lipid droplet	Takifugu rubripes	rbb	0.555556	5
lipid droplet	Takifugu rubripes	ortho	0	0
lipid droplet	Danio rerio	rbb	0.555556	5
lipid droplet	Danio rerio	ortho	0	0
lipid droplet	Gallus gallus	rbb	0.555556	5
lipid droplet	Gallus gallus	ortho	0	0
lipid droplet	Homo sapiens	rbb	0.444444	4
lipid droplet	Homo sapiens	ortho	0	0
lipid droplet	Encephalitozoon cuniculi	rbb	0	0
lipid droplet	Encephalitozoon cuniculi	ortho	0.222222	2
lipid droplet	Batrachochytrium dendrobatidis	rbb	0.333333	3
lipid droplet	Batrachochytrium dendrobatidis	ortho	0	0
lipid droplet	Rhizopus delemar	rbb	0.333333	3
lipid droplet	Rhizopus delemar	ortho	0	0
lipid droplet	Ustilago maydis	rbb	0.333333	3
lipid droplet	Ustilago maydis	ortho	0	0
lipid droplet	Schizosaccharomyces pombe	rbb	0.111111	1
lipid droplet	Schizosaccharomyces pombe	ortho	0.222222	2
lipid droplet	Aspergillus nidulans	rbb	0.222222	2
lipid droplet	Aspergillus nidulans	ortho	0.111111	1
lipid droplet	Neurospora crassa	rbb	0.111111	1
lipid droplet	Neurospora crassa	ortho	0.222222	2
lipid droplet	Saccharomyces cerevisiae	rbb	0.222222	2
lipid droplet	Saccharomyces cerevisiae	ortho	0.111111	1
lipid droplet	Agaricus bisporus	rbb	0.333333	3
lipid droplet	Agaricus bisporus	ortho	0	0
lipid droplet	Guillardia theta	rbb	0.333333	3
lipid droplet	Guillardia theta	ortho	0.222222	2
lipid droplet	Chloropicon primus	rbb	0.555556	5
lipid droplet	Chloropicon primus	ortho	0	0
lipid droplet	Klebsormidium nitens	rbb	0.555556	5
lipid droplet	Klebsormidium nitens	ortho	0	0
lipid droplet	Chara braunii	rbb	0.222222	2
lipid droplet	Chara braunii	ortho	0	0
lipid droplet	Cyanidioschyzon merolae	rbb	0.222222	2
lipid droplet	Cyanidioschyzon merolae	ortho	0	0
lipid droplet	Porphyra umbilicalis	rbb	0.111111	1
lipid droplet	Porphyra umbilicalis	ortho	0.222222	2
lipid droplet	Porphyridium purpureum	rbb	0.333333	3
lipid droplet	Porphyridium purpureum	ortho	0	0
lipid droplet	Chondrus crispus	rbb	0.111111	1
lipid droplet	Chondrus crispus	ortho	0	0
lipid droplet	Gracilariopsis chorda	rbb	0.111111	1
lipid droplet	Gracilariopsis chorda	ortho	0	0
lipid droplet	Chlamydomonas reinhardtii	rbb	0.333333	3
lipid droplet	Chlamydomonas reinhardtii	ortho	0	0
lipid droplet	Ostreococcus tauri	rbb	0.555556	5
lipid droplet	Ostreococcus tauri	ortho	0	0
lipid droplet	Physcomitrella patens	rbb	0.444444	4
lipid droplet	Physcomitrella patens	ortho	0	0
lipid droplet	Oryza sativa	rbb	0.333333	3
lipid droplet	Oryza sativa	ortho	0	0
lipid droplet	Populus trichocarpa	rbb	0.333333	3
lipid droplet	Populus trichocarpa	ortho	0	0
lipid droplet	Arabidopsis thaliana	rbb	0.333333	3
lipid droplet	Arabidopsis thaliana	ortho	0.111111	1
lipid droplet	Emiliania huxleyi	rbb	0.666667	6
lipid droplet	Emiliania huxleyi	ortho	0	0
lipid droplet	Chrysochromulina tobinii	rbb	0.333333	3
lipid droplet	Chrysochromulina tobinii	ortho	0	0
lipid droplet	Phytophthora sojae	rbb	0.555556	5
lipid droplet	Phytophthora sojae	ortho	0	0
lipid droplet	Aureococcus anophagefferens	rbb	0.333333	3
lipid droplet	Aureococcus anophagefferens	ortho	0	0
lipid droplet	Thalassiosira pseudonana	rbb	0.333333	3
[truncated: 5,021 more rows]
