# Supplementary material for: Genome-wide subcellular protein map for the flagellate parasite Trypanosoma brucei
Source: Nat Microbiol. 2023 Feb 20;8(3):533–47. doi: 10.1038/s41564-022-01295-6 (PMC9981465; doi:10.1038/s41564-022-01295-6)
Supplement: Source Data Fig. 3 — Source data. [file 41564_2022_1295_MOESM5_ESM.xlsx]

## Sheet: FigureS3A
localisation	species	measure	proportion	count
nucleus	Trypanosoma brucei	rbb	1	2142
nucleus	Trypanosoma brucei	ortho	0	0
nucleus	Trypanosoma cruzi	rbb	0.622782	1334
nucleus	Trypanosoma cruzi	ortho	0.0662932	142
nucleus	Leishmania mexicana	rbb	0.689076	1476
nucleus	Leishmania mexicana	ortho	0.0845005	181
nucleus	Bodo saltans	rbb	0.579365	1241
nucleus	Bodo saltans	ortho	0.0807656	173
nucleus	Naegleria gruberi	rbb	0.279645	599
nucleus	Naegleria gruberi	ortho	0.0130719	28
nucleus	Trichomonas vaginalis	rbb	0.20028	429
nucleus	Trichomonas vaginalis	ortho	0.0373483	80
nucleus	Tritrichomonas foetus	rbb	0.197479	423
nucleus	Tritrichomonas foetus	ortho	0.0294118	63
nucleus	Giardia intestinalis	rbb	0.12605	270
nucleus	Giardia intestinalis	ortho	0.0434174	93
nucleus	Monocercomonoides sp.	rbb	0.189076	405
nucleus	Monocercomonoides sp.	ortho	0.0532213	114
nucleus	Streblomastix strix	rbb	0.192344	412
nucleus	Streblomastix strix	ortho	0.0434174	93
nucleus	Kipferlia bialata	rbb	0.0308123	66
nucleus	Kipferlia bialata	ortho	0.0135387	29
nucleus	Spironucleus salmonicida	rbb	0.120915	259
nucleus	Spironucleus salmonicida	ortho	0.0490196	105
nucleus	Entamoeba histolytica	rbb	0.190476	408
nucleus	Entamoeba histolytica	ortho	0.0312792	67
nucleus	Dictyostelium discoideum	rbb	0.273109	585
nucleus	Dictyostelium discoideum	ortho	0.0214753	46
nucleus	Acanthamoeba castellanii	rbb	0.263772	565
nucleus	Acanthamoeba castellanii	ortho	0.0238095	51
nucleus	Thecamonas trahens	rbb	0.261905	561
nucleus	Thecamonas trahens	ortho	0.0177404	38
nucleus	Monosiga brevicollis	rbb	0.253035	542
nucleus	Monosiga brevicollis	ortho	0.0266106	57
nucleus	Salpingoeca rosetta	rbb	0.274043	587
nucleus	Salpingoeca rosetta	ortho	0.0303455	65
nucleus	Capsaspora owczarzaki	rbb	0.276377	592
nucleus	Capsaspora owczarzaki	ortho	0	0
nucleus	Fonticula alba	rbb	0.214753	460
nucleus	Fonticula alba	ortho	0.0322129	69
nucleus	Sphaeroforma arctica	rbb	0.245098	525
nucleus	Sphaeroforma arctica	ortho	0.0364146	78
nucleus	Caenorhabditis elegans	rbb	0.256769	550
nucleus	Caenorhabditis elegans	ortho	0.0214753	46
nucleus	Capitella teleta	rbb	0.300187	643
nucleus	Capitella teleta	ortho	0.0102708	22
nucleus	Lottia gigantea	rbb	0.296452	635
nucleus	Lottia gigantea	ortho	0.00933707	20
nucleus	Drosophila melanogaster	rbb	0.26704	572
nucleus	Drosophila melanogaster	ortho	0.0154062	33
nucleus	Apis mellifera	rbb	0.280579	601
nucleus	Apis mellifera	ortho	0	0
nucleus	Glossina morsitans	rbb	0.26564	569
nucleus	Glossina morsitans	ortho	0.00326797	7
nucleus	Trichoplax adhaerens	rbb	0.278711	597
nucleus	Trichoplax adhaerens	ortho	0.00233427	5
nucleus	Nematostella vectensis	rbb	0.30859	661
nucleus	Nematostella vectensis	ortho	0.00233427	5
nucleus	Strongylocentrotus purpuratus	rbb	0.298786	640
nucleus	Strongylocentrotus purpuratus	ortho	0.00140056	3
nucleus	Ciona intestinalis	rbb	0.286648	614
nucleus	Ciona intestinalis	ortho	0.00186741	4
nucleus	Takifugu rubripes	rbb	0.297386	637
nucleus	Takifugu rubripes	ortho	0.00420168	9
nucleus	Danio rerio	rbb	0.304388	652
nucleus	Danio rerio	ortho	0	0
nucleus	Gallus gallus	rbb	0.286181	613
nucleus	Gallus gallus	ortho	0.00233427	5
nucleus	Homo sapiens	rbb	0.308123	660
nucleus	Homo sapiens	ortho	0	0
nucleus	Encephalitozoon cuniculi	rbb	0.114379	245
nucleus	Encephalitozoon cuniculi	ortho	0.0312792	67
nucleus	Batrachochytrium dendrobatidis	rbb	0.269841	578
nucleus	Batrachochytrium dendrobatidis	ortho	0.00980392	21
nucleus	Rhizopus delemar	rbb	0.246499	528
nucleus	Rhizopus delemar	ortho	0.0163399	35
nucleus	Ustilago maydis	rbb	0.238095	510
nucleus	Ustilago maydis	ortho	0.0186741	40
nucleus	Schizosaccharomyces pombe	rbb	0.242764	520
nucleus	Schizosaccharomyces pombe	ortho	0.0107376	23
nucleus	Aspergillus nidulans	rbb	0.222689	477
nucleus	Aspergillus nidulans	ortho	0.0144725	31
nucleus	Neurospora crassa	rbb	0.239963	514
nucleus	Neurospora crassa	ortho	0.0252101	54
nucleus	Saccharomyces cerevisiae	rbb	0.221289	474
nucleus	Saccharomyces cerevisiae	ortho	0.0228758	49
nucleus	Agaricus bisporus	rbb	0.243697	522
nucleus	Agaricus bisporus	ortho	0.0102708	22
nucleus	Guillardia theta	rbb	0.290383	622
nucleus	Guillardia theta	ortho	0.0387488	83
nucleus	Chloropicon primus	rbb	0.273576	586
nucleus	Chloropicon primus	ortho	0.00140056	3
nucleus	Klebsormidium nitens	rbb	0.298319	639
nucleus	Klebsormidium nitens	ortho	0	0
nucleus	Chara braunii	rbb	0.262372	562
nucleus	Chara braunii	ortho	0.0121382	26
nucleus	Cyanidioschyzon merolae	rbb	0.194678	417
nucleus	Cyanidioschyzon merolae	ortho	0.0308123	66
nucleus	Porphyra umbilicalis	rbb	0.170401	365
nucleus	Porphyra umbilicalis	ortho	0.0340803	73
nucleus	Porphyridium purpureum	rbb	0.240896	516
nucleus	Porphyridium purpureum	ortho	0.0247432	53
nucleus	Chondrus crispus	rbb	0.207283	444
nucleus	Chondrus crispus	ortho	0.00840336	18
nucleus	Gracilariopsis chorda	rbb	0.243231	521
nucleus	Gracilariopsis chorda	ortho	0.00233427	5
nucleus	Chlamydomonas reinhardtii	rbb	0.2507	537
nucleus	Chlamydomonas reinhardtii	ortho	0.0359477	77
nucleus	Ostreococcus tauri	rbb	0.253501	543
nucleus	Ostreococcus tauri	ortho	0.0168067	36
nucleus	Physcomitrella patens	rbb	0.292717	627
nucleus	Physcomitrella patens	ortho	0	0
nucleus	Oryza sativa	rbb	0.26564	569
nucleus	Oryza sativa	ortho	0.0130719	28
nucleus	Populus trichocarpa	rbb	0.289449	620
nucleus	Populus trichocarpa	ortho	0	0
nucleus	Arabidopsis thaliana	rbb	0.288049	617
nucleus	Arabidopsis thaliana	ortho	0	0
nucleus	Emiliania huxleyi	rbb	0.255369	547
nucleus	Emiliania huxleyi	ortho	0.0504202	108
nucleus	Chrysochromulina tobinii	rbb	0.222222	476
nucleus	Chrysochromulina tobinii	ortho	0.0322129	69
nucleus	Phytophthora sojae	rbb	0.291317	624
nucleus	Phytophthora sojae	ortho	0	0
nucleus	Aureococcus anophagefferens	rbb	0.227358	487
nucleus	Aureococcus anophagefferens	ortho	0.019141	41
nucleus	Thalassiosira pseudonana	rbb	0.244631	524
nucleus	Thalassiosira pseudonana	ortho	0.0308123	66
nucleus	Phaeodactylum tricornutum	rbb	0.246965	529
nucleus	Phaeodactylum tricornutum	ortho	0.0168067	36
nucleus	Cafeteria roenbergensis	rbb	0.232493	498
nucleus	Cafeteria roenbergensis	ortho	0.047619	102
nucleus	Nannochloropsis gaditana	rbb	0.0985061	211
nucleus	Nannochloropsis gaditana	ortho	0.00887021	19
nucleus	Symbiodinium microadriaticum	rbb	0.208683	447
nucleus	Symbiodinium microadriaticum	ortho	0.0592904	127
nucleus	Perkinsus marinus	rbb	0.2507	537
nucleus	Perkinsus marinus	ortho	0.0312792	67
nucleus	Paramecium tetraurelia	rbb	0.238562	511
nucleus	Paramecium tetraurelia	ortho	0.0256769	55
nucleus	Tetrahymena thermophila	rbb	0.249767	535
nucleus	Tetrahymena thermophila	ortho	0.015873	34
nucleus	Cryptosporidium parvum	rbb	0.187208	401
nucleus	Cryptosporidium parvum	ortho	0.0270775	58
nucleus	Theileria annulata	rbb	0.167134	358
nucleus	Theileria annulata	ortho	0.035014	75
nucleus	Plasmodium berghei	rbb	0.204015	437
nucleus	Plasmodium berghei	ortho	0.0200747	43
nucleus	Plasmodium falciparum	rbb	0.194678	417
nucleus	Plasmodium falciparum	ortho	0.0312792	67
nucleus	Toxoplasma gondii	rbb	0.22549	483
nucleus	Toxoplasma gondii	ortho	0.0434174	93
nucleus	Lotharella oceanica	rbb	0.0168067	36
nucleus	Lotharella oceanica	ortho	0.0140056	30
nucleus	Reticulomyxa filosa	rbb	0.217087	465
nucleus	Reticulomyxa filosa	ortho	0.0452848	97
nucleolus	Trypanosoma brucei	rbb	1	506
nucleolus	Trypanosoma brucei	ortho	0	0
nucleolus	Trypanosoma cruzi	rbb	0.652174	330
nucleolus	Trypanosoma cruzi	ortho	0.0889328	45
nucleolus	Leishmania mexicana	rbb	0.727273	368
nucleolus	Leishmania mexicana	ortho	0.152174	77
nucleolus	Bodo saltans	rbb	0.662055	335
nucleolus	Bodo saltans	ortho	0.136364	69
nucleolus	Naegleria gruberi	rbb	0.286561	145
nucleolus	Naegleria gruberi	ortho	0.152174	77
nucleolus	Trichomonas vaginalis	rbb	0.243083	123
nucleolus	Trichomonas vaginalis	ortho	0.13834	70
nucleolus	Tritrichomonas foetus	rbb	0.241107	122
nucleolus	Tritrichomonas foetus	ortho	0.124506	63
nucleolus	Giardia intestinalis	rbb	0.193676	98
nucleolus	Giardia intestinalis	ortho	0.156126	79
nucleolus	Monocercomonoides sp.	rbb	0.231225	117
nucleolus	Monocercomonoides sp.	ortho	0.187747	95
nucleolus	Streblomastix strix	rbb	0.237154	120
nucleolus	Streblomastix strix	ortho	0.164032	83
nucleolus	Kipferlia bialata	rbb	0.0612648	31
nucleolus	Kipferlia bialata	ortho	0.083004	42
nucleolus	Spironucleus salmonicida	rbb	0.177866	90
nucleolus	Spironucleus salmonicida	ortho	0.162055	82
nucleolus	Entamoeba histolytica	rbb	0.266798	135
nucleolus	Entamoeba histolytica	ortho	0.146245	74
nucleolus	Dictyostelium discoideum	rbb	0.300395	152
nucleolus	Dictyostelium discoideum	ortho	0.13834	70
nucleolus	Acanthamoeba castellanii	rbb	0.266798	135
nucleolus	Acanthamoeba castellanii	ortho	0.12253	62
nucleolus	Thecamonas trahens	rbb	0.300395	152
nucleolus	Thecamonas trahens	ortho	0.114625	58
nucleolus	Monosiga brevicollis	rbb	0.29249	148
nucleolus	Monosiga brevicollis	ortho	0.120553	61
nucleolus	Salpingoeca rosetta	rbb	0.300395	152
nucleolus	Salpingoeca rosetta	ortho	0.13834	70
nucleolus	Capsaspora owczarzaki	rbb	0.320158	162
nucleolus	Capsaspora owczarzaki	ortho	0.100791	51
nucleolus	Fonticula alba	rbb	0.27668	140
nucleolus	Fonticula alba	ortho	0.13834	70
nucleolus	Sphaeroforma arctica	rbb	0.3083	156
nucleolus	Sphaeroforma arctica	ortho	0.132411	67
nucleolus	Caenorhabditis elegans	rbb	0.290514	147
nucleolus	Caenorhabditis elegans	ortho	0.134387	68
nucleolus	Capitella teleta	rbb	0.314229	159
nucleolus	Capitella teleta	ortho	0.124506	63
nucleolus	Lottia gigantea	rbb	0.324111	164
nucleolus	Lottia gigantea	ortho	0.102767	52
nucleolus	Drosophila melanogaster	rbb	0.300395	152
nucleolus	Drosophila melanogaster	ortho	0.130435	66
nucleolus	Apis mellifera	rbb	0.314229	159
nucleolus	Apis mellifera	ortho	0.116601	59
nucleolus	Glossina morsitans	rbb	0.385375	195
nucleolus	Glossina morsitans	ortho	0.0316206	16
nucleolus	Trichoplax adhaerens	rbb	0.312253	158
nucleolus	Trichoplax adhaerens	ortho	0.108696	55
nucleolus	Nematostella vectensis	rbb	0.332016	168
nucleolus	Nematostella vectensis	ortho	0.102767	52
nucleolus	Strongylocentrotus purpuratus	rbb	0.3083	156
nucleolus	Strongylocentrotus purpuratus	ortho	0.126482	64
nucleolus	Ciona intestinalis	rbb	0.314229	159
nucleolus	Ciona intestinalis	ortho	0.108696	55
nucleolus	Takifugu rubripes	rbb	0.324111	164
nucleolus	Takifugu rubripes	ortho	0.110672	56
nucleolus	Danio rerio	rbb	0.318182	161
nucleolus	Danio rerio	ortho	0.12253	62
nucleolus	Gallus gallus	rbb	0.3083	156
nucleolus	Gallus gallus	ortho	0.100791	51
nucleolus	Homo sapiens	rbb	0.33004	167
nucleolus	Homo sapiens	ortho	0	0
nucleolus	Encephalitozoon cuniculi	rbb	0.140316	71
nucleolus	Encephalitozoon cuniculi	ortho	0.162055	82
nucleolus	Batrachochytrium dendrobatidis	rbb	0.3083	156
nucleolus	Batrachochytrium dendrobatidis	ortho	0.104743	53
nucleolus	Rhizopus delemar	rbb	0.298419	151
nucleolus	Rhizopus delemar	ortho	0.126482	64
nucleolus	Ustilago maydis	rbb	0.280632	142
nucleolus	Ustilago maydis	ortho	0.126482	64
nucleolus	Schizosaccharomyces pombe	rbb	0.294466	149
nucleolus	Schizosaccharomyces pombe	ortho	0.12253	62
nucleolus	Aspergillus nidulans	rbb	0.266798	135
nucleolus	Aspergillus nidulans	ortho	0.114625	58
nucleolus	Neurospora crassa	rbb	0.27668	140
nucleolus	Neurospora crassa	ortho	0.140316	71
nucleolus	Saccharomyces cerevisiae	rbb	0.298419	151
nucleolus	Saccharomyces cerevisiae	ortho	0.116601	59
nucleolus	Agaricus bisporus	rbb	0.282609	143
nucleolus	Agaricus bisporus	ortho	0.116601	59
nucleolus	Guillardia theta	rbb	0.312253	158
nucleolus	Guillardia theta	ortho	0.13834	70
nucleolus	Chloropicon primus	rbb	0.314229	159
nucleolus	Chloropicon primus	ortho	0.116601	59
nucleolus	Klebsormidium nitens	rbb	0.332016	168
nucleolus	Klebsormidium nitens	ortho	0.104743	53
nucleolus	Chara braunii	rbb	0.300395	152
nucleolus	Chara braunii	ortho	0.128458	65
nucleolus	Cyanidioschyzon merolae	rbb	0.245059	124
nucleolus	Cyanidioschyzon merolae	ortho	0.15415	78
nucleolus	Porphyra umbilicalis	rbb	0.177866	90
nucleolus	Porphyra umbilicalis	ortho	0.144269	73
nucleolus	Porphyridium purpureum	rbb	0.290514	147
nucleolus	Porphyridium purpureum	ortho	0.148221	75
nucleolus	Chondrus crispus	rbb	0.250988	127
nucleolus	Chondrus crispus	ortho	0.130435	66
nucleolus	Gracilariopsis chorda	rbb	0.290514	147
nucleolus	Gracilariopsis chorda	ortho	0.134387	68
nucleolus	Chlamydomonas reinhardtii	rbb	0.274704	139
nucleolus	Chlamydomonas reinhardtii	ortho	0.13834	70
nucleolus	Ostreococcus tauri	rbb	0.304348	154
nucleolus	Ostreococcus tauri	ortho	0.132411	67
nucleolus	Physcomitrella patens	rbb	0.324111	164
nucleolus	Physcomitrella patens	ortho	0.116601	59
nucleolus	Oryza sativa	rbb	0.300395	152
nucleolus	Oryza sativa	ortho	0.130435	66
nucleolus	Populus trichocarpa	rbb	0.328063	166
nucleolus	Populus trichocarpa	ortho	0.108696	55
nucleolus	Arabidopsis thaliana	rbb	0.33004	167
nucleolus	Arabidopsis thaliana	ortho	0.106719	54
nucleolus	Emiliania huxleyi	rbb	0.280632	142
nucleolus	Emiliania huxleyi	ortho	0.160079	81
nucleolus	Chrysochromulina tobinii	rbb	0.241107	122
nucleolus	Chrysochromulina tobinii	ortho	0.108696	55
nucleolus	Phytophthora sojae	rbb	0.324111	164
nucleolus	Phytophthora sojae	ortho	0.100791	51
nucleolus	Aureococcus anophagefferens	rbb	0.229249	116
nucleolus	Aureococcus anophagefferens	ortho	0.140316	71
nucleolus	Thalassiosira pseudonana	rbb	0.290514	147
nucleolus	Thalassiosira pseudonana	ortho	0.13834	70
nucleolus	Phaeodactylum tricornutum	rbb	0.296443	150
nucleolus	Phaeodactylum tricornutum	ortho	0.132411	67
nucleolus	Cafeteria roenbergensis	rbb	0.264822	134
nucleolus	Cafeteria roenbergensis	ortho	0.150198	76
nucleolus	Nannochloropsis gaditana	rbb	0.0948617	48
nucleolus	Nannochloropsis gaditana	ortho	0.0454545	23
nucleolus	Symbiodinium microadriaticum	rbb	0.221344	112
nucleolus	Symbiodinium microadriaticum	ortho	0.162055	82
nucleolus	Perkinsus marinus	rbb	0.296443	150
nucleolus	Perkinsus marinus	ortho	0.124506	63
nucleolus	Paramecium tetraurelia	rbb	0.268775	136
nucleolus	Paramecium tetraurelia	ortho	0.152174	77
nucleolus	Tetrahymena thermophila	rbb	0.272727	138
nucleolus	Tetrahymena thermophila	ortho	0.158103	80
nucleolus	Cryptosporidium parvum	rbb	0.270751	137
nucleolus	Cryptosporidium parvum	ortho	0.140316	71
nucleolus	Theileria annulata	rbb	0.231225	117
nucleolus	Theileria annulata	ortho	0.156126	79
nucleolus	Plasmodium berghei	rbb	0.241107	122
nucleolus	Plasmodium berghei	ortho	0.136364	69
nucleolus	Plasmodium falciparum	rbb	0.229249	116
nucleolus	Plasmodium falciparum	ortho	0.148221	75
nucleolus	Toxoplasma gondii	rbb	0.264822	134
nucleolus	Toxoplasma gondii	ortho	0.162055	82
nucleolus	Lotharella oceanica	rbb	0.0533597	27
nucleolus	Lotharella oceanica	ortho	0.0790514	40
nucleolus	Reticulomyxa filosa	rbb	0.217391	110
nucleolus	Reticulomyxa filosa	ortho	0.146245	74
spindle	Trypanosoma brucei	rbb	1	59
spindle	Trypanosoma brucei	ortho	0	0
spindle	Trypanosoma cruzi	rbb	0.830508	49
spindle	Trypanosoma cruzi	ortho	0.0508475	3
spindle	Leishmania mexicana	rbb	0.762712	45
spindle	Leishmania mexicana	ortho	0	0
spindle	Bodo saltans	rbb	0.508475	30
spindle	Bodo saltans	ortho	0.101695	6
spindle	Naegleria gruberi	rbb	0.101695	6
spindle	Naegleria gruberi	ortho	0.0847458	5
spindle	Trichomonas vaginalis	rbb	0.101695	6
spindle	Trichomonas vaginalis	ortho	0.0508475	3
spindle	Tritrichomonas foetus	rbb	0.0847458	5
spindle	Tritrichomonas foetus	ortho	0.0508475	3
spindle	Giardia intestinalis	rbb	0.0677966	4
spindle	Giardia intestinalis	ortho	0.0677966	4
spindle	Monocercomonoides sp.	rbb	0.0847458	5
spindle	Monocercomonoides sp.	ortho	0.0677966	4
spindle	Streblomastix strix	rbb	0.0508475	3
spindle	Streblomastix strix	ortho	0.118644	7
spindle	Kipferlia bialata	rbb	0	0
spindle	Kipferlia bialata	ortho	0.0169492	1
spindle	Spironucleus salmonicida	rbb	0.0677966	4
spindle	Spironucleus salmonicida	ortho	0.0338983	2
spindle	Entamoeba histolytica	rbb	0.0847458	5
spindle	Entamoeba histolytica	ortho	0.0508475	3
spindle	Dictyostelium discoideum	rbb	0.118644	7
spindle	Dictyostelium discoideum	ortho	0.0169492	1
spindle	Acanthamoeba castellanii	rbb	0.0508475	3
spindle	Acanthamoeba castellanii	ortho	0.118644	7
spindle	Thecamonas trahens	rbb	0.118644	7
spindle	Thecamonas trahens	ortho	0.0677966	4
spindle	Monosiga brevicollis	rbb	0.101695	6
spindle	Monosiga brevicollis	ortho	0.0508475	3
spindle	Salpingoeca rosetta	rbb	0.101695	6
spindle	Salpingoeca rosetta	ortho	0.0677966	4
spindle	Capsaspora owczarzaki	rbb	0.135593	8
spindle	Capsaspora owczarzaki	ortho	0.0169492	1
spindle	Fonticula alba	rbb	0.0677966	4
spindle	Fonticula alba	ortho	0.0508475	3
spindle	Sphaeroforma arctica	rbb	0.0847458	5
spindle	Sphaeroforma arctica	ortho	0.0847458	5
spindle	Caenorhabditis elegans	rbb	0.0847458	5
spindle	Caenorhabditis elegans	ortho	0.0169492	1
spindle	Capitella teleta	rbb	0.118644	7
spindle	Capitella teleta	ortho	0.0508475	3
spindle	Lottia gigantea	rbb	0.118644	7
spindle	Lottia gigantea	ortho	0.0677966	4
spindle	Drosophila melanogaster	rbb	0.135593	8
spindle	Drosophila melanogaster	ortho	0.0169492	1
spindle	Apis mellifera	rbb	0.101695	6
spindle	Apis mellifera	ortho	0.0677966	4
spindle	Glossina morsitans	rbb	0.118644	7
spindle	Glossina morsitans	ortho	0.0508475	3
spindle	Trichoplax adhaerens	rbb	0.118644	7
spindle	Trichoplax adhaerens	ortho	0.0508475	3
spindle	Nematostella vectensis	rbb	0.118644	7
spindle	Nematostella vectensis	ortho	0.0677966	4
spindle	Strongylocentrotus purpuratus	rbb	0.118644	7
spindle	Strongylocentrotus purpuratus	ortho	0.0677966	4
spindle	Ciona intestinalis	rbb	0.118644	7
spindle	Ciona intestinalis	ortho	0.0508475	3
spindle	Takifugu rubripes	rbb	0.101695	6
spindle	Takifugu rubripes	ortho	0.0847458	5
spindle	Danio rerio	rbb	0.101695	6
spindle	Danio rerio	ortho	0.0847458	5
spindle	Gallus gallus	rbb	0.101695	6
spindle	Gallus gallus	ortho	0.0677966	4
spindle	Homo sapiens	rbb	0.118644	7
spindle	Homo sapiens	ortho	0	0
spindle	Encephalitozoon cuniculi	rbb	0.0338983	2
spindle	Encephalitozoon cuniculi	ortho	0.0677966	4
spindle	Batrachochytrium dendrobatidis	rbb	0.0847458	5
spindle	Batrachochytrium dendrobatidis	ortho	0.0677966	4
spindle	Rhizopus delemar	rbb	0.118644	7
spindle	Rhizopus delemar	ortho	0.0169492	1
spindle	Ustilago maydis	rbb	0.0847458	5
spindle	Ustilago maydis	ortho	0.0169492	1
spindle	Schizosaccharomyces pombe	rbb	0.0847458	5
spindle	Schizosaccharomyces pombe	ortho	0.0169492	1
spindle	Aspergillus nidulans	rbb	0.101695	6
spindle	Aspergillus nidulans	ortho	0.0169492	1
spindle	Neurospora crassa	rbb	0.101695	6
spindle	Neurospora crassa	ortho	0.0338983	2
spindle	Saccharomyces cerevisiae	rbb	0.0847458	5
spindle	Saccharomyces cerevisiae	ortho	0	0
spindle	Agaricus bisporus	rbb	0.0847458	5
spindle	Agaricus bisporus	ortho	0.0338983	2
spindle	Guillardia theta	rbb	0.118644	7
spindle	Guillardia theta	ortho	0.0677966	4
spindle	Chloropicon primus	rbb	0.0847458	5
spindle	Chloropicon primus	ortho	0.0508475	3
spindle	Klebsormidium nitens	rbb	0.0847458	5
spindle	Klebsormidium nitens	ortho	0.0847458	5
spindle	Chara braunii	rbb	0.118644	7
spindle	Chara braunii	ortho	0.0338983	2
spindle	Cyanidioschyzon merolae	rbb	0.0847458	5
spindle	Cyanidioschyzon merolae	ortho	0.0169492	1
spindle	Porphyra umbilicalis	rbb	0.0338983	2
spindle	Porphyra umbilicalis	ortho	0.0338983	2
spindle	Porphyridium purpureum	rbb	0.101695	6
spindle	Porphyridium purpureum	ortho	0	0
spindle	Chondrus crispus	rbb	0.0508475	3
spindle	Chondrus crispus	ortho	0.0338983	2
spindle	Gracilariopsis chorda	rbb	0.101695	6
spindle	Gracilariopsis chorda	ortho	0.0508475	3
spindle	Chlamydomonas reinhardtii	rbb	0.0847458	5
spindle	Chlamydomonas reinhardtii	ortho	0.0847458	5
spindle	Ostreococcus tauri	rbb	0.135593	8
spindle	Ostreococcus tauri	ortho	0.0169492	1
spindle	Physcomitrella patens	rbb	0.0847458	5
spindle	Physcomitrella patens	ortho	0.0508475	3
spindle	Oryza sativa	rbb	0.118644	7
spindle	Oryza sativa	ortho	0.0677966	4
spindle	Populus trichocarpa	rbb	0.0847458	5
spindle	Populus trichocarpa	ortho	0.101695	6
spindle	Arabidopsis thaliana	rbb	0.101695	6
spindle	Arabidopsis thaliana	ortho	0.0847458	5
spindle	Emiliania huxleyi	rbb	0.0508475	3
spindle	Emiliania huxleyi	ortho	0.0508475	3
spindle	Chrysochromulina tobinii	rbb	0.101695	6
spindle	Chrysochromulina tobinii	ortho	0.0508475	3
spindle	Phytophthora sojae	rbb	0.101695	6
spindle	Phytophthora sojae	ortho	0.0169492	1
spindle	Aureococcus anophagefferens	rbb	0.101695	6
spindle	Aureococcus anophagefferens	ortho	0	0
spindle	Thalassiosira pseudonana	rbb	0.101695	6
spindle	Thalassiosira pseudonana	ortho	0	0
spindle	Phaeodactylum tricornutum	rbb	0.101695	6
spindle	Phaeodactylum tricornutum	ortho	0.0169492	1
spindle	Cafeteria roenbergensis	rbb	0.135593	8
spindle	Cafeteria roenbergensis	ortho	0.0169492	1
spindle	Nannochloropsis gaditana	rbb	0.0169492	1
spindle	Nannochloropsis gaditana	ortho	0	0
spindle	Symbiodinium microadriaticum	rbb	0.0677966	4
spindle	Symbiodinium microadriaticum	ortho	0.101695	6
spindle	Perkinsus marinus	rbb	0.118644	7
spindle	Perkinsus marinus	ortho	0.0508475	3
spindle	Paramecium tetraurelia	rbb	0.118644	7
spindle	Paramecium tetraurelia	ortho	0.0677966	4
spindle	Tetrahymena thermophila	rbb	0.118644	7
spindle	Tetrahymena thermophila	ortho	0.0338983	2
spindle	Cryptosporidium parvum	rbb	0.0338983	2
spindle	Cryptosporidium parvum	ortho	0.118644	7
spindle	Theileria annulata	rbb	0.0847458	5
spindle	Theileria annulata	ortho	0.0338983	2
spindle	Plasmodium berghei	rbb	0.0508475	3
spindle	Plasmodium berghei	ortho	0.0677966	4
spindle	Plasmodium falciparum	rbb	0.0677966	4
spindle	Plasmodium falciparum	ortho	0.0508475	3
spindle	Toxoplasma gondii	rbb	0.0508475	3
spindle	Toxoplasma gondii	ortho	0.101695	6
spindle	Lotharella oceanica	rbb	0	0
spindle	Lotharella oceanica	ortho	0	0
spindle	Reticulomyxa filosa	rbb	0.0508475	3
spindle	Reticulomyxa filosa	ortho	0.118644	7
nuclear envelope	Trypanosoma brucei	rbb	1	266
nuclear envelope	Trypanosoma brucei	ortho	0	0
nuclear envelope	Trypanosoma cruzi	rbb	0.676692	180
nuclear envelope	Trypanosoma cruzi	ortho	0.0451128	12
nuclear envelope	Leishmania mexicana	rbb	0.718045	191
nuclear envelope	Leishmania mexicana	ortho	0.075188	20
nuclear envelope	Bodo saltans	rbb	0.631579	168
nuclear envelope	Bodo saltans	ortho	0.0601504	16
nuclear envelope	Naegleria gruberi	rbb	0.285714	76
nuclear envelope	Naegleria gruberi	ortho	0	0
nuclear envelope	Trichomonas vaginalis	rbb	0.150376	40
nuclear envelope	Trichomonas vaginalis	ortho	0	0
nuclear envelope	Tritrichomonas foetus	rbb	0.146617	39
nuclear envelope	Tritrichomonas foetus	ortho	0	0
nuclear envelope	Giardia intestinalis	rbb	0.0714286	19
nuclear envelope	Giardia intestinalis	ortho	0.0526316	14
nuclear envelope	Monocercomonoides sp.	rbb	0.172932	46
nuclear envelope	Monocercomonoides sp.	ortho	0	0
nuclear envelope	Streblomastix strix	rbb	0.131579	35
nuclear envelope	Streblomastix strix	ortho	0.0338346	9
nuclear envelope	Kipferlia bialata	rbb	0.0037594	1
nuclear envelope	Kipferlia bialata	ortho	0	0
nuclear envelope	Spironucleus salmonicida	rbb	0.0827068	22
nuclear envelope	Spironucleus salmonicida	ortho	0	0
nuclear envelope	Entamoeba histolytica	rbb	0.165414	44
nuclear envelope	Entamoeba histolytica	ortho	0.0037594	1
nuclear envelope	Dictyostelium discoideum	rbb	0.296992	79
nuclear envelope	Dictyostelium discoideum	ortho	0.0037594	1
nuclear envelope	Acanthamoeba castellanii	rbb	0.296992	79
nuclear envelope	Acanthamoeba castellanii	ortho	0	0
nuclear envelope	Thecamonas trahens	rbb	0.278195	74
nuclear envelope	Thecamonas trahens	ortho	0	0
nuclear envelope	Monosiga brevicollis	rbb	0.229323	61
nuclear envelope	Monosiga brevicollis	ortho	0	0
nuclear envelope	Salpingoeca rosetta	rbb	0.255639	68
nuclear envelope	Salpingoeca rosetta	ortho	0	0
nuclear envelope	Capsaspora owczarzaki	rbb	0.270677	72
nuclear envelope	Capsaspora owczarzaki	ortho	0	0
nuclear envelope	Fonticula alba	rbb	0.240602	64
nuclear envelope	Fonticula alba	ortho	0.0150376	4
nuclear envelope	Sphaeroforma arctica	rbb	0.255639	68
nuclear envelope	Sphaeroforma arctica	ortho	0.0263158	7
nuclear envelope	Caenorhabditis elegans	rbb	0.259398	69
nuclear envelope	Caenorhabditis elegans	ortho	0	0
nuclear envelope	Capitella teleta	rbb	0.308271	82
nuclear envelope	Capitella teleta	ortho	0	0
nuclear envelope	Lottia gigantea	rbb	0.319549	85
nuclear envelope	Lottia gigantea	ortho	0	0
nuclear envelope	Drosophila melanogaster	rbb	0.244361	65
nuclear envelope	Drosophila melanogaster	ortho	0	0
nuclear envelope	Apis mellifera	rbb	0.278195	74
nuclear envelope	Apis mellifera	ortho	0	0
nuclear envelope	Glossina morsitans	rbb	0.236842	63
nuclear envelope	Glossina morsitans	ortho	0	0
nuclear envelope	Trichoplax adhaerens	rbb	0.259398	69
nuclear envelope	Trichoplax adhaerens	ortho	0	0
nuclear envelope	Nematostella vectensis	rbb	0.278195	74
nuclear envelope	Nematostella vectensis	ortho	0	0
nuclear envelope	Strongylocentrotus purpuratus	rbb	0.281955	75
nuclear envelope	Strongylocentrotus purpuratus	ortho	0	0
nuclear envelope	Ciona intestinalis	rbb	0.255639	68
nuclear envelope	Ciona intestinalis	ortho	0	0
nuclear envelope	Takifugu rubripes	rbb	0.285714	76
nuclear envelope	Takifugu rubripes	ortho	0	0
nuclear envelope	Danio rerio	rbb	0.300752	80
nuclear envelope	Danio rerio	ortho	0	0
nuclear envelope	Gallus gallus	rbb	0.270677	72
nuclear envelope	Gallus gallus	ortho	0	0
nuclear envelope	Homo sapiens	rbb	0.293233	78
nuclear envelope	Homo sapiens	ortho	0	0
nuclear envelope	Encephalitozoon cuniculi	rbb	0.093985	25
nuclear envelope	Encephalitozoon cuniculi	ortho	0.018797	5
nuclear envelope	Batrachochytrium dendrobatidis	rbb	0.263158	70
nuclear envelope	Batrachochytrium dendrobatidis	ortho	0	0
nuclear envelope	Rhizopus delemar	rbb	0.263158	70
nuclear envelope	Rhizopus delemar	ortho	0	0
nuclear envelope	Ustilago maydis	rbb	0.244361	65
nuclear envelope	Ustilago maydis	ortho	0	0
nuclear envelope	Schizosaccharomyces pombe	rbb	0.266917	71
nuclear envelope	Schizosaccharomyces pombe	ortho	0	0
nuclear envelope	Aspergillus nidulans	rbb	0.240602	64
nuclear envelope	Aspergillus nidulans	ortho	0	0
nuclear envelope	Neurospora crassa	rbb	0.24812	66
nuclear envelope	Neurospora crassa	ortho	0	0
nuclear envelope	Saccharomyces cerevisiae	rbb	0.25188	67
nuclear envelope	Saccharomyces cerevisiae	ortho	0	0
nuclear envelope	Agaricus bisporus	rbb	0.255639	68
nuclear envelope	Agaricus bisporus	ortho	0	0
nuclear envelope	Guillardia theta	rbb	0.293233	78
nuclear envelope	Guillardia theta	ortho	0.0526316	14
nuclear envelope	Chloropicon primus	rbb	0.274436	73
nuclear envelope	Chloropicon primus	ortho	0	0
nuclear envelope	Klebsormidium nitens	rbb	0.323308	86
nuclear envelope	Klebsormidium nitens	ortho	0	0
nuclear envelope	Chara braunii	rbb	0.278195	74
nuclear envelope	Chara braunii	ortho	0	0
nuclear envelope	Cyanidioschyzon merolae	rbb	0.214286	57
nuclear envelope	Cyanidioschyzon merolae	ortho	0	0
nuclear envelope	Porphyra umbilicalis	rbb	0.184211	49
nuclear envelope	Porphyra umbilicalis	ortho	0.0225564	6
nuclear envelope	Porphyridium purpureum	rbb	0.278195	74
nuclear envelope	Porphyridium purpureum	ortho	0	0
nuclear envelope	Chondrus crispus	rbb	0.221805	59
nuclear envelope	Chondrus crispus	ortho	0	0
nuclear envelope	Gracilariopsis chorda	rbb	0.244361	65
nuclear envelope	Gracilariopsis chorda	ortho	0	0
nuclear envelope	Chlamydomonas reinhardtii	rbb	0.233083	62
nuclear envelope	Chlamydomonas reinhardtii	ortho	0.0037594	1
nuclear envelope	Ostreococcus tauri	rbb	0.255639	68
nuclear envelope	Ostreococcus tauri	ortho	0	0
nuclear envelope	Physcomitrella patens	rbb	0.308271	82
nuclear envelope	Physcomitrella patens	ortho	0	0
nuclear envelope	Oryza sativa	rbb	0.274436	73
nuclear envelope	Oryza sativa	ortho	0	0
nuclear envelope	Populus trichocarpa	rbb	0.296992	79
nuclear envelope	Populus trichocarpa	ortho	0	0
nuclear envelope	Arabidopsis thaliana	rbb	0.308271	82
nuclear envelope	Arabidopsis thaliana	ortho	0	0
nuclear envelope	Emiliania huxleyi	rbb	0.244361	65
nuclear envelope	Emiliania huxleyi	ortho	0.0676692	18
nuclear envelope	Chrysochromulina tobinii	rbb	0.221805	59
nuclear envelope	Chrysochromulina tobinii	ortho	0.037594	10
nuclear envelope	Phytophthora sojae	rbb	0.281955	75
nuclear envelope	Phytophthora sojae	ortho	0	0
nuclear envelope	Aureococcus anophagefferens	rbb	0.229323	61
nuclear envelope	Aureococcus anophagefferens	ortho	0	0
nuclear envelope	Thalassiosira pseudonana	rbb	0.233083	62
nuclear envelope	Thalassiosira pseudonana	ortho	0.0150376	4
nuclear envelope	Phaeodactylum tricornutum	rbb	0.236842	63
nuclear envelope	Phaeodactylum tricornutum	ortho	0.0338346	9
nuclear envelope	Cafeteria roenbergensis	rbb	0.229323	61
nuclear envelope	Cafeteria roenbergensis	ortho	0.0112782	3
nuclear envelope	Nannochloropsis gaditana	rbb	0.109023	29
nuclear envelope	Nannochloropsis gaditana	ortho	0.0037594	1
nuclear envelope	Symbiodinium microadriaticum	rbb	0.191729	51
nuclear envelope	Symbiodinium microadriaticum	ortho	0.0676692	18
nuclear envelope	Perkinsus marinus	rbb	0.236842	63
nuclear envelope	Perkinsus marinus	ortho	0.0338346	9
nuclear envelope	Paramecium tetraurelia	rbb	0.233083	62
nuclear envelope	Paramecium tetraurelia	ortho	0	0
nuclear envelope	Tetrahymena thermophila	rbb	0.225564	60
nuclear envelope	Tetrahymena thermophila	ortho	0.0075188	2
nuclear envelope	Cryptosporidium parvum	rbb	0.154135	41
nuclear envelope	Cryptosporidium parvum	ortho	0.0451128	12
nuclear envelope	Theileria annulata	rbb	0.12782	34
nuclear envelope	Theileria annulata	ortho	0.0150376	4
nuclear envelope	Plasmodium berghei	rbb	0.157895	42
nuclear envelope	Plasmodium berghei	ortho	0.018797	5
nuclear envelope	Plasmodium falciparum	rbb	0.180451	48
nuclear envelope	Plasmodium falciparum	ortho	0.0112782	3
nuclear envelope	Toxoplasma gondii	rbb	0.191729	51
nuclear envelope	Toxoplasma gondii	ortho	0.0526316	14
nuclear envelope	Lotharella oceanica	rbb	0.0075188	2
nuclear envelope	Lotharella oceanica	ortho	0	0
nuclear envelope	Reticulomyxa filosa	rbb	0.206767	55
nuclear envelope	Reticulomyxa filosa	ortho	0.0112782	3
cytoplasm	Trypanosoma brucei	rbb	1	4255
cytoplasm	Trypanosoma brucei	ortho	0	0
cytoplasm	Trypanosoma cruzi	rbb	0.629142	2677
cytoplasm	Trypanosoma cruzi	ortho	0.0824912	351
cytoplasm	Leishmania mexicana	rbb	0.656874	2795
cytoplasm	Leishmania mexicana	ortho	0.0970623	413
cytoplasm	Bodo saltans	rbb	0.567098	2413
cytoplasm	Bodo saltans	ortho	0.104113	443
cytoplasm	Naegleria gruberi	rbb	0.233608	994
cytoplasm	Naegleria gruberi	ortho	0.0314924	134
cytoplasm	Trichomonas vaginalis	rbb	0.156992	668
cytoplasm	Trichomonas vaginalis	ortho	0.0371328	158
cytoplasm	Tritrichomonas foetus	rbb	0.158872	676
cytoplasm	Tritrichomonas foetus	ortho	0.0321974	137
cytoplasm	Giardia intestinalis	rbb	0.100823	429
cytoplasm	Giardia intestinalis	ortho	0.053584	228
cytoplasm	Monocercomonoides sp.	rbb	0.149001	634
cytoplasm	Monocercomonoides sp.	ortho	0.0643948	274
cytoplasm	Streblomastix strix	rbb	0.146651	624
cytoplasm	Streblomastix strix	ortho	0.0571093	243
cytoplasm	Kipferlia bialata	rbb	0.0235018	100
cytoplasm	Kipferlia bialata	ortho	0.0249119	106
cytoplasm	Spironucleus salmonicida	rbb	0.0972973	414
cytoplasm	Spironucleus salmonicida	ortho	0.0526439	224
cytoplasm	Entamoeba histolytica	rbb	0.13725	584
cytoplasm	Entamoeba histolytica	ortho	0.0317274	135
cytoplasm	Dictyostelium discoideum	rbb	0.217391	925
cytoplasm	Dictyostelium discoideum	ortho	0.0300823	128
cytoplasm	Acanthamoeba castellanii	rbb	0.210106	894
cytoplasm	Acanthamoeba castellanii	ortho	0.0211516	90
cytoplasm	Thecamonas trahens	rbb	0.217861	927
cytoplasm	Thecamonas trahens	ortho	0.0486486	207
cytoplasm	Monosiga brevicollis	rbb	0.202585	862
cytoplasm	Monosiga brevicollis	ortho	0.0387779	165
cytoplasm	Salpingoeca rosetta	rbb	0.222797	948
cytoplasm	Salpingoeca rosetta	ortho	0.0371328	158
cytoplasm	Capsaspora owczarzaki	rbb	0.217626	926
cytoplasm	Capsaspora owczarzaki	ortho	0.0164512	70
cytoplasm	Fonticula alba	rbb	0.166863	710
cytoplasm	Fonticula alba	ortho	0.0521739	222
cytoplasm	Sphaeroforma arctica	rbb	0.188249	801
cytoplasm	Sphaeroforma arctica	ortho	0.0462985	197
cytoplasm	Caenorhabditis elegans	rbb	0.20047	853
cytoplasm	Caenorhabditis elegans	ortho	0.0310223	132
cytoplasm	Capitella teleta	rbb	0.243008	1034
cytoplasm	Capitella teleta	ortho	0.0235018	100
cytoplasm	Lottia gigantea	rbb	0.243713	1037
cytoplasm	Lottia gigantea	ortho	0.0176263	75
cytoplasm	Drosophila melanogaster	rbb	0.211046	898
cytoplasm	Drosophila melanogaster	ortho	0.0239718	102
cytoplasm	Apis mellifera	rbb	0.218801	931
cytoplasm	Apis mellifera	ortho	0.0178613	76
cytoplasm	Glossina morsitans	rbb	0.230787	982
cytoplasm	Glossina morsitans	ortho	0	0
cytoplasm	Trichoplax adhaerens	rbb	0.228672	973
cytoplasm	Trichoplax adhaerens	ortho	0.0197415	84
cytoplasm	Nematostella vectensis	rbb	0.252644	1075
cytoplasm	Nematostella vectensis	ortho	0.0150411	64
cytoplasm	Strongylocentrotus purpuratus	rbb	0.247239	1052
cytoplasm	Strongylocentrotus purpuratus	ortho	0.0164512	70
cytoplasm	Ciona intestinalis	rbb	0.235488	1002
cytoplasm	Ciona intestinalis	ortho	0.0176263	75
cytoplasm	Takifugu rubripes	rbb	0.246769	1050
cytoplasm	Takifugu rubripes	ortho	0.0162162	69
cytoplasm	Danio rerio	rbb	0.252174	1073
cytoplasm	Danio rerio	ortho	0.0145711	62
cytoplasm	Gallus gallus	rbb	0.241128	1026
cytoplasm	Gallus gallus	ortho	0.0119859	51
cytoplasm	Homo sapiens	rbb	0.255699	1088
cytoplasm	Homo sapiens	ortho	0	0
cytoplasm	Encephalitozoon cuniculi	rbb	0.0721504	307
cytoplasm	Encephalitozoon cuniculi	ortho	0.0347826	148
cytoplasm	Batrachochytrium dendrobatidis	rbb	0.216451	921
cytoplasm	Batrachochytrium dendrobatidis	ortho	0.0284371	121
cytoplasm	Rhizopus delemar	rbb	0.193655	824
cytoplasm	Rhizopus delemar	ortho	0.0338425	144
cytoplasm	Ustilago maydis	rbb	0.185429	789
cytoplasm	Ustilago maydis	ortho	0.0277321	118
cytoplasm	Schizosaccharomyces pombe	rbb	0.177438	755
cytoplasm	Schizosaccharomyces pombe	ortho	0.0293772	125
cytoplasm	Aspergillus nidulans	rbb	0.172268	733
cytoplasm	Aspergillus nidulans	ortho	0.0293772	125
cytoplasm	Neurospora crassa	rbb	0.191539	815
cytoplasm	Neurospora crassa	ortho	0.0300823	128
cytoplasm	Saccharomyces cerevisiae	rbb	0.169683	722
cytoplasm	Saccharomyces cerevisiae	ortho	0.0321974	137
cytoplasm	Agaricus bisporus	rbb	0.187544	798
cytoplasm	Agaricus bisporus	ortho	0.0218566	93
cytoplasm	Guillardia theta	rbb	0.241833	1029
cytoplasm	Guillardia theta	ortho	0.0514689	219
cytoplasm	Chloropicon primus	rbb	0.226557	964
cytoplasm	Chloropicon primus	ortho	0.0171563	73
cytoplasm	Klebsormidium nitens	rbb	0.246533	1049
cytoplasm	Klebsormidium nitens	ortho	0.00987074	42
cytoplasm	Chara braunii	rbb	0.213866	910
cytoplasm	Chara braunii	ortho	0.0192714	82
cytoplasm	Cyanidioschyzon merolae	rbb	0.159577	679
cytoplasm	Cyanidioschyzon merolae	ortho	0.0314924	134
cytoplasm	Porphyra umbilicalis	rbb	0.142656	607
cytoplasm	Porphyra umbilicalis	ortho	0.0380729	162
cytoplasm	Porphyridium purpureum	rbb	0.192714	820
cytoplasm	Porphyridium purpureum	ortho	0.0296122	126
cytoplasm	Chondrus crispus	rbb	0.162632	692
cytoplasm	Chondrus crispus	ortho	0.0164512	70
cytoplasm	Gracilariopsis chorda	rbb	0.182844	778
cytoplasm	Gracilariopsis chorda	ortho	0.0157462	67
cytoplasm	Chlamydomonas reinhardtii	rbb	0.211751	901
cytoplasm	Chlamydomonas reinhardtii	ortho	0.0418331	178
cytoplasm	Ostreococcus tauri	rbb	0.1953	831
cytoplasm	Ostreococcus tauri	ortho	0.0220917	94
cytoplasm	Physcomitrella patens	rbb	0.236428	1006
cytoplasm	Physcomitrella patens	ortho	0.013161	56
cytoplasm	Oryza sativa	rbb	0.207521	883
cytoplasm	Oryza sativa	ortho	0.026557	113
cytoplasm	Populus trichocarpa	rbb	0.222092	945
cytoplasm	Populus trichocarpa	ortho	0.0119859	51
cytoplasm	Arabidopsis thaliana	rbb	0.224207	954
cytoplasm	Arabidopsis thaliana	ortho	0.00987074	42
cytoplasm	Emiliania huxleyi	rbb	0.206816	880
cytoplasm	Emiliania huxleyi	ortho	0.0655699	279
cytoplasm	Chrysochromulina tobinii	rbb	0.189894	808
cytoplasm	Chrysochromulina tobinii	ortho	0.039953	170
cytoplasm	Phytophthora sojae	rbb	0.239248	1018
cytoplasm	Phytophthora sojae	ortho	0.0333725	142
cytoplasm	Aureococcus anophagefferens	rbb	0.191069	813
cytoplasm	Aureococcus anophagefferens	ortho	0.0380729	162
cytoplasm	Thalassiosira pseudonana	rbb	0.1953	831
cytoplasm	Thalassiosira pseudonana	ortho	0.040423	172
cytoplasm	Phaeodactylum tricornutum	rbb	0.19436	827
cytoplasm	Phaeodactylum tricornutum	ortho	0.0312573	133
cytoplasm	Cafeteria roenbergensis	rbb	0.196945	838
cytoplasm	Cafeteria roenbergensis	ortho	0.0474736	202
cytoplasm	Nannochloropsis gaditana	rbb	0.0808461	344
cytoplasm	Nannochloropsis gaditana	ortho	0.00329025	14
cytoplasm	Symbiodinium microadriaticum	rbb	0.175558	747
cytoplasm	Symbiodinium microadriaticum	ortho	0.06651	283
cytoplasm	Perkinsus marinus	rbb	0.189659	807
cytoplasm	Perkinsus marinus	ortho	0.0526439	224
cytoplasm	Paramecium tetraurelia	rbb	0.198355	844
cytoplasm	Paramecium tetraurelia	ortho	0.0423032	180
cytoplasm	Tetrahymena thermophila	rbb	0.207991	885
cytoplasm	Tetrahymena thermophila	ortho	0.0317274	135
cytoplasm	Cryptosporidium parvum	rbb	0.129965	553
cytoplasm	Cryptosporidium parvum	ortho	0.0331375	141
cytoplasm	Theileria annulata	rbb	0.118684	505
cytoplasm	Theileria annulata	ortho	0.039483	168
cytoplasm	Plasmodium berghei	rbb	0.146181	622
cytoplasm	Plasmodium berghei	ortho	0.0336075	143
cytoplasm	Plasmodium falciparum	rbb	0.145476	619
cytoplasm	Plasmodium falciparum	ortho	0.0350176	149
cytoplasm	Toxoplasma gondii	rbb	0.179553	764
cytoplasm	Toxoplasma gondii	ortho	0.0470035	200
cytoplasm	Lotharella oceanica	rbb	0.00564042	24
cytoplasm	Lotharella oceanica	ortho	0.0185664	79
cytoplasm	Reticulomyxa filosa	rbb	0.177438	755
cytoplasm	Reticulomyxa filosa	ortho	0.0507638	216
glycosome	Trypanosoma brucei	rbb	1	111
glycosome	Trypanosoma brucei	ortho	0	0
glycosome	Trypanosoma cruzi	rbb	0.63964	71
glycosome	Trypanosoma cruzi	ortho	0.162162	18
glycosome	Leishmania mexicana	rbb	0.63964	71
glycosome	Leishmania mexicana	ortho	0.162162	18
glycosome	Bodo saltans	rbb	0.621622	69
glycosome	Bodo saltans	ortho	0.153153	17
glycosome	Naegleria gruberi	rbb	0.297297	33
glycosome	Naegleria gruberi	ortho	0	0
glycosome	Trichomonas vaginalis	rbb	0.162162	18
glycosome	Trichomonas vaginalis	ortho	0	0
glycosome	Tritrichomonas foetus	rbb	0.189189	21
glycosome	Tritrichomonas foetus	ortho	0	0
glycosome	Giardia intestinalis	rbb	0.126126	14
glycosome	Giardia intestinalis	ortho	0.018018	2
glycosome	Monocercomonoides sp.	rbb	0.144144	16
glycosome	Monocercomonoides sp.	ortho	0.00900901	1
glycosome	Streblomastix strix	rbb	0.144144	16
glycosome	Streblomastix strix	ortho	0.018018	2
glycosome	Kipferlia bialata	rbb	0.027027	3
glycosome	Kipferlia bialata	ortho	0.027027	3
glycosome	Spironucleus salmonicida	rbb	0.108108	12
glycosome	Spironucleus salmonicida	ortho	0	0
glycosome	Entamoeba histolytica	rbb	0.162162	18
glycosome	Entamoeba histolytica	ortho	0	0
glycosome	Dictyostelium discoideum	rbb	0.306306	34
glycosome	Dictyostelium discoideum	ortho	0	0
glycosome	Acanthamoeba castellanii	rbb	0.324324	36
glycosome	Acanthamoeba castellanii	ortho	0.018018	2
glycosome	Thecamonas trahens	rbb	0.279279	31
glycosome	Thecamonas trahens	ortho	0.0630631	7
glycosome	Monosiga brevicollis	rbb	0.216216	24
glycosome	Monosiga brevicollis	ortho	0.027027	3
glycosome	Salpingoeca rosetta	rbb	0.315315	35
glycosome	Salpingoeca rosetta	ortho	0	0
glycosome	Capsaspora owczarzaki	rbb	0.333333	37
glycosome	Capsaspora owczarzaki	ortho	0	0
glycosome	Fonticula alba	rbb	0.225225	25
glycosome	Fonticula alba	ortho	0	0
glycosome	Sphaeroforma arctica	rbb	0.279279	31
glycosome	Sphaeroforma arctica	ortho	0	0
glycosome	Caenorhabditis elegans	rbb	0.27027	30
glycosome	Caenorhabditis elegans	ortho	0.018018	2
glycosome	Capitella teleta	rbb	0.333333	37
glycosome	Capitella teleta	ortho	0	0
glycosome	Lottia gigantea	rbb	0.342342	38
glycosome	Lottia gigantea	ortho	0	0
glycosome	Drosophila melanogaster	rbb	0.261261	29
glycosome	Drosophila melanogaster	ortho	0	0
glycosome	Apis mellifera	rbb	0.261261	29
glycosome	Apis mellifera	ortho	0	0
glycosome	Glossina morsitans	rbb	0.279279	31
glycosome	Glossina morsitans	ortho	0	0
glycosome	Trichoplax adhaerens	rbb	0.315315	35
glycosome	Trichoplax adhaerens	ortho	0	0
glycosome	Nematostella vectensis	rbb	0.324324	36
glycosome	Nematostella vectensis	ortho	0	0
glycosome	Strongylocentrotus purpuratus	rbb	0.324324	36
glycosome	Strongylocentrotus purpuratus	ortho	0	0
glycosome	Ciona intestinalis	rbb	0.342342	38
glycosome	Ciona intestinalis	ortho	0	0
glycosome	Takifugu rubripes	rbb	0.324324	36
glycosome	Takifugu rubripes	ortho	0	0
glycosome	Danio rerio	rbb	0.306306	34
glycosome	Danio rerio	ortho	0	0
glycosome	Gallus gallus	rbb	0.315315	35
glycosome	Gallus gallus	ortho	0	0
glycosome	Homo sapiens	rbb	0.315315	35
glycosome	Homo sapiens	ortho	0	0
glycosome	Encephalitozoon cuniculi	rbb	0.108108	12
glycosome	Encephalitozoon cuniculi	ortho	0.00900901	1
glycosome	Batrachochytrium dendrobatidis	rbb	0.288288	32
glycosome	Batrachochytrium dendrobatidis	ortho	0	0
glycosome	Rhizopus delemar	rbb	0.27027	30
glycosome	Rhizopus delemar	ortho	0	0
glycosome	Ustilago maydis	rbb	0.234234	26
glycosome	Ustilago maydis	ortho	0	0
glycosome	Schizosaccharomyces pombe	rbb	0.189189	21
glycosome	Schizosaccharomyces pombe	ortho	0	0
glycosome	Aspergillus nidulans	rbb	0.27027	30
glycosome	Aspergillus nidulans	ortho	0	0
glycosome	Neurospora crassa	rbb	0.261261	29
glycosome	Neurospora crassa	ortho	0	0
glycosome	Saccharomyces cerevisiae	rbb	0.198198	22
glycosome	Saccharomyces cerevisiae	ortho	0	0
glycosome	Agaricus bisporus	rbb	0.261261	29
glycosome	Agaricus bisporus	ortho	0	0
glycosome	Guillardia theta	rbb	0.306306	34
glycosome	Guillardia theta	ortho	0.045045	5
glycosome	Chloropicon primus	rbb	0.288288	32
glycosome	Chloropicon primus	ortho	0	0
glycosome	Klebsormidium nitens	rbb	0.315315	35
glycosome	Klebsormidium nitens	ortho	0	0
glycosome	Chara braunii	rbb	0.27027	30
glycosome	Chara braunii	ortho	0.036036	4
glycosome	Cyanidioschyzon merolae	rbb	0.27027	30
glycosome	Cyanidioschyzon merolae	ortho	0	0
glycosome	Porphyra umbilicalis	rbb	0.207207	23
glycosome	Porphyra umbilicalis	ortho	0.00900901	1
glycosome	Porphyridium purpureum	rbb	0.261261	29
glycosome	Porphyridium purpureum	ortho	0	0
glycosome	Chondrus crispus	rbb	0.189189	21
glycosome	Chondrus crispus	ortho	0.00900901	1
glycosome	Gracilariopsis chorda	rbb	0.234234	26
glycosome	Gracilariopsis chorda	ortho	0.00900901	1
glycosome	Chlamydomonas reinhardtii	rbb	0.261261	29
glycosome	Chlamydomonas reinhardtii	ortho	0.00900901	1
glycosome	Ostreococcus tauri	rbb	0.279279	31
glycosome	Ostreococcus tauri	ortho	0	0
glycosome	Physcomitrella patens	rbb	0.324324	36
glycosome	Physcomitrella patens	ortho	0	0
glycosome	Oryza sativa	rbb	0.279279	31
glycosome	Oryza sativa	ortho	0	0
glycosome	Populus trichocarpa	rbb	0.315315	35
glycosome	Populus trichocarpa	ortho	0	0
glycosome	Arabidopsis thaliana	rbb	0.333333	37
glycosome	Arabidopsis thaliana	ortho	0	0
glycosome	Emiliania huxleyi	rbb	0.279279	31
glycosome	Emiliania huxleyi	ortho	0	0
glycosome	Chrysochromulina tobinii	rbb	0.216216	24
glycosome	Chrysochromulina tobinii	ortho	0	0
glycosome	Phytophthora sojae	rbb	0.342342	38
glycosome	Phytophthora sojae	ortho	0	0
glycosome	Aureococcus anophagefferens	rbb	0.225225	25
glycosome	Aureococcus anophagefferens	ortho	0	0
glycosome	Thalassiosira pseudonana	rbb	0.279279	31
glycosome	Thalassiosira pseudonana	ortho	0	0
glycosome	Phaeodactylum tricornutum	rbb	0.261261	29
glycosome	Phaeodactylum tricornutum	ortho	0	0
glycosome	Cafeteria roenbergensis	rbb	0.198198	22
glycosome	Cafeteria roenbergensis	ortho	0.045045	5
glycosome	Nannochloropsis gaditana	rbb	0.135135	15
glycosome	Nannochloropsis gaditana	ortho	0.00900901	1
glycosome	Symbiodinium microadriaticum	rbb	0.216216	24
glycosome	Symbiodinium microadriaticum	ortho	0.0540541	6
glycosome	Perkinsus marinus	rbb	0.225225	25
glycosome	Perkinsus marinus	ortho	0.036036	4
glycosome	Paramecium tetraurelia	rbb	0.216216	24
glycosome	Paramecium tetraurelia	ortho	0.045045	5
glycosome	Tetrahymena thermophila	rbb	0.252252	28
glycosome	Tetrahymena thermophila	ortho	0	0
glycosome	Cryptosporidium parvum	rbb	0.126126	14
glycosome	Cryptosporidium parvum	ortho	0	0
glycosome	Theileria annulata	rbb	0.108108	12
glycosome	Theileria annulata	ortho	0	0
glycosome	Plasmodium berghei	rbb	0.18018	20
glycosome	Plasmodium berghei	ortho	0	0
glycosome	Plasmodium falciparum	rbb	0.189189	21
glycosome	Plasmodium falciparum	ortho	0	0
glycosome	Toxoplasma gondii	rbb	0.18018	20
glycosome	Toxoplasma gondii	ortho	0.045045	5
glycosome	Lotharella oceanica	rbb	0	0
glycosome	Lotharella oceanica	ortho	0	0
glycosome	Reticulomyxa filosa	rbb	0.252252	28
glycosome	Reticulomyxa filosa	ortho	0.0720721	8
acidocalcisome	Trypanosoma brucei	rbb	1	28
acidocalcisome	Trypanosoma brucei	ortho	0	0
acidocalcisome	Trypanosoma cruzi	rbb	0.821429	23
acidocalcisome	Trypanosoma cruzi	ortho	0.0357143	1
acidocalcisome	Leishmania mexicana	rbb	0.714286	20
acidocalcisome	Leishmania mexicana	ortho	0	0
acidocalcisome	Bodo saltans	rbb	0.714286	20
acidocalcisome	Bodo saltans	ortho	0.0357143	1
acidocalcisome	Naegleria gruberi	rbb	0.285714	8
acidocalcisome	Naegleria gruberi	ortho	0	0
acidocalcisome	Trichomonas vaginalis	rbb	0.142857	4
acidocalcisome	Trichomonas vaginalis	ortho	0	0
acidocalcisome	Tritrichomonas foetus	rbb	0.178571	5
acidocalcisome	Tritrichomonas foetus	ortho	0	0
acidocalcisome	Giardia intestinalis	rbb	0.107143	3
acidocalcisome	Giardia intestinalis	ortho	0	0
acidocalcisome	Monocercomonoides sp.	rbb	0.25	7
acidocalcisome	Monocercomonoides sp.	ortho	0	0
acidocalcisome	Streblomastix strix	rbb	0.178571	5
acidocalcisome	Streblomastix strix	ortho	0	0
acidocalcisome	Kipferlia bialata	rbb	0	0
acidocalcisome	Kipferlia bialata	ortho	0.0357143	1
acidocalcisome	Spironucleus salmonicida	rbb	0.107143	3
acidocalcisome	Spironucleus salmonicida	ortho	0	0
acidocalcisome	Entamoeba histolytica	rbb	0.107143	3
acidocalcisome	Entamoeba histolytica	ortho	0	0
acidocalcisome	Dictyostelium discoideum	rbb	0.392857	11
acidocalcisome	Dictyostelium discoideum	ortho	0	0
acidocalcisome	Acanthamoeba castellanii	rbb	0.321429	9
acidocalcisome	Acanthamoeba castellanii	ortho	0	0
acidocalcisome	Thecamonas trahens	rbb	0.321429	9
acidocalcisome	Thecamonas trahens	ortho	0	0
acidocalcisome	Monosiga brevicollis	rbb	0.321429	9
acidocalcisome	Monosiga brevicollis	ortho	0	0
acidocalcisome	Salpingoeca rosetta	rbb	0.285714	8
acidocalcisome	Salpingoeca rosetta	ortho	0	0
acidocalcisome	Capsaspora owczarzaki	rbb	0.428571	12
acidocalcisome	Capsaspora owczarzaki	ortho	0	0
acidocalcisome	Fonticula alba	rbb	0.178571	5
acidocalcisome	Fonticula alba	ortho	0	0
acidocalcisome	Sphaeroforma arctica	rbb	0.392857	11
acidocalcisome	Sphaeroforma arctica	ortho	0	0
acidocalcisome	Caenorhabditis elegans	rbb	0.285714	8
acidocalcisome	Caenorhabditis elegans	ortho	0	0
acidocalcisome	Capitella teleta	rbb	0.357143	10
acidocalcisome	Capitella teleta	ortho	0	0
acidocalcisome	Lottia gigantea	rbb	0.392857	11
acidocalcisome	Lottia gigantea	ortho	0	0
acidocalcisome	Drosophila melanogaster	rbb	0.25	7
acidocalcisome	Drosophila melanogaster	ortho	0	0
acidocalcisome	Apis mellifera	rbb	0.25	7
acidocalcisome	Apis mellifera	ortho	0	0
acidocalcisome	Glossina morsitans	rbb	0.357143	10
acidocalcisome	Glossina morsitans	ortho	0	0
acidocalcisome	Trichoplax adhaerens	rbb	0.321429	9
acidocalcisome	Trichoplax adhaerens	ortho	0	0
acidocalcisome	Nematostella vectensis	rbb	0.321429	9
acidocalcisome	Nematostella vectensis	ortho	0	0
acidocalcisome	Strongylocentrotus purpuratus	rbb	0.285714	8
acidocalcisome	Strongylocentrotus purpuratus	ortho	0	0
acidocalcisome	Ciona intestinalis	rbb	0.285714	8
acidocalcisome	Ciona intestinalis	ortho	0	0
acidocalcisome	Takifugu rubripes	rbb	0.285714	8
acidocalcisome	Takifugu rubripes	ortho	0	0
acidocalcisome	Danio rerio	rbb	0.25	7
acidocalcisome	Danio rerio	ortho	0	0
acidocalcisome	Gallus gallus	rbb	0.321429	9
acidocalcisome	Gallus gallus	ortho	0	0
acidocalcisome	Homo sapiens	rbb	0.285714	8
acidocalcisome	Homo sapiens	ortho	0	0
acidocalcisome	Encephalitozoon cuniculi	rbb	0.142857	4
acidocalcisome	Encephalitozoon cuniculi	ortho	0	0
acidocalcisome	Batrachochytrium dendrobatidis	rbb	0.321429	9
acidocalcisome	Batrachochytrium dendrobatidis	ortho	0	0
acidocalcisome	Rhizopus delemar	rbb	0.321429	9
acidocalcisome	Rhizopus delemar	ortho	0	0
acidocalcisome	Ustilago maydis	rbb	0.321429	9
acidocalcisome	Ustilago maydis	ortho	0	0
acidocalcisome	Schizosaccharomyces pombe	rbb	0.285714	8
acidocalcisome	Schizosaccharomyces pombe	ortho	0	0
acidocalcisome	Aspergillus nidulans	rbb	0.321429	9
acidocalcisome	Aspergillus nidulans	ortho	0	0
acidocalcisome	Neurospora crassa	rbb	0.321429	9
acidocalcisome	Neurospora crassa	ortho	0	0
acidocalcisome	Saccharomyces cerevisiae	rbb	0.285714	8
acidocalcisome	Saccharomyces cerevisiae	ortho	0	0
acidocalcisome	Agaricus bisporus	rbb	0.357143	10
acidocalcisome	Agaricus bisporus	ortho	0	0
acidocalcisome	Guillardia theta	rbb	0.428571	12
acidocalcisome	Guillardia theta	ortho	0	0
acidocalcisome	Chloropicon primus	rbb	0.357143	10
acidocalcisome	Chloropicon primus	ortho	0	0
acidocalcisome	Klebsormidium nitens	rbb	0.357143	10
acidocalcisome	Klebsormidium nitens	ortho	0	0
acidocalcisome	Chara braunii	rbb	0.321429	9
acidocalcisome	Chara braunii	ortho	0	0
acidocalcisome	Cyanidioschyzon merolae	rbb	0.321429	9
acidocalcisome	Cyanidioschyzon merolae	ortho	0	0
acidocalcisome	Porphyra umbilicalis	rbb	0.357143	10
acidocalcisome	Porphyra umbilicalis	ortho	0	0
acidocalcisome	Porphyridium purpureum	rbb	0.357143	10
acidocalcisome	Porphyridium purpureum	ortho	0	0
acidocalcisome	Chondrus crispus	rbb	0.285714	8
acidocalcisome	Chondrus crispus	ortho	0	0
acidocalcisome	Gracilariopsis chorda	rbb	0.25	7
acidocalcisome	Gracilariopsis chorda	ortho	0	0
acidocalcisome	Chlamydomonas reinhardtii	rbb	0.535714	15
acidocalcisome	Chlamydomonas reinhardtii	ortho	0	0
acidocalcisome	Ostreococcus tauri	rbb	0.428571	12
acidocalcisome	Ostreococcus tauri	ortho	0	0
acidocalcisome	Physcomitrella patens	rbb	0.392857	11
acidocalcisome	Physcomitrella patens	ortho	0	0
acidocalcisome	Oryza sativa	rbb	0.357143	10
acidocalcisome	Oryza sativa	ortho	0	0
acidocalcisome	Populus trichocarpa	rbb	0.392857	11
acidocalcisome	Populus trichocarpa	ortho	0	0
acidocalcisome	Arabidopsis thaliana	rbb	0.392857	11
acidocalcisome	Arabidopsis thaliana	ortho	0	0
acidocalcisome	Emiliania huxleyi	rbb	0.5	14
acidocalcisome	Emiliania huxleyi	ortho	0	0
acidocalcisome	Chrysochromulina tobinii	rbb	0.428571	12
acidocalcisome	Chrysochromulina tobinii	ortho	0	0
acidocalcisome	Phytophthora sojae	rbb	0.428571	12
acidocalcisome	Phytophthora sojae	ortho	0	0
acidocalcisome	Aureococcus anophagefferens	rbb	0.428571	12
acidocalcisome	Aureococcus anophagefferens	ortho	0	0
acidocalcisome	Thalassiosira pseudonana	rbb	0.321429	9
acidocalcisome	Thalassiosira pseudonana	ortho	0	0
acidocalcisome	Phaeodactylum tricornutum	rbb	0.357143	10
acidocalcisome	Phaeodactylum tricornutum	ortho	0	0
acidocalcisome	Cafeteria roenbergensis	rbb	0.428571	12
acidocalcisome	Cafeteria roenbergensis	ortho	0	0
acidocalcisome	Nannochloropsis gaditana	rbb	0.178571	5
acidocalcisome	Nannochloropsis gaditana	ortho	0	0
acidocalcisome	Symbiodinium microadriaticum	rbb	0.392857	11
acidocalcisome	Symbiodinium microadriaticum	ortho	0.0357143	1
acidocalcisome	Perkinsus marinus	rbb	0.392857	11
acidocalcisome	Perkinsus marinus	ortho	0	0
acidocalcisome	Paramecium tetraurelia	rbb	0.357143	10
acidocalcisome	Paramecium tetraurelia	ortho	0	0
acidocalcisome	Tetrahymena thermophila	rbb	0.357143	10
acidocalcisome	Tetrahymena thermophila	ortho	0	0
acidocalcisome	Cryptosporidium parvum	rbb	0.214286	6
acidocalcisome	Cryptosporidium parvum	ortho	0	0
acidocalcisome	Theileria annulata	rbb	0.142857	4
acidocalcisome	Theileria annulata	ortho	0	0
acidocalcisome	Plasmodium berghei	rbb	0.25	7
acidocalcisome	Plasmodium berghei	ortho	0	0
acidocalcisome	Plasmodium falciparum	rbb	0.25	7
acidocalcisome	Plasmodium falciparum	ortho	0	0
acidocalcisome	Toxoplasma gondii	rbb	0.25	7
acidocalcisome	Toxoplasma gondii	ortho	0	0
acidocalcisome	Lotharella oceanica	rbb	0	0
acidocalcisome	Lotharella oceanica	ortho	0	0
acidocalcisome	Reticulomyxa filosa	rbb	0.285714	8
acidocalcisome	Reticulomyxa filosa	ortho	0.107143	3
endocytic	Trypanosoma brucei	rbb	1	1188
endocytic	Trypanosoma brucei	ortho	0	0
endocytic	Trypanosoma cruzi	rbb	0.62963	748
endocytic	Trypanosoma cruzi	ortho	0.0774411	92
endocytic	Leishmania mexicana	rbb	0.638889	759
endocytic	Leishmania mexicana	ortho	0.0673401	80
endocytic	Bodo saltans	rbb	0.569865	677
endocytic	Bodo saltans	ortho	0.0841751	100
endocytic	Naegleria gruberi	rbb	0.225589	268
endocytic	Naegleria gruberi	ortho	0.00673401	8
endocytic	Trichomonas vaginalis	rbb	0.149832	178
endocytic	Trichomonas vaginalis	ortho	0.0109428	13
endocytic	Tritrichomonas foetus	rbb	0.15404	183
endocytic	Tritrichomonas foetus	ortho	0	0
endocytic	Giardia intestinalis	rbb	0.0757576	90
endocytic	Giardia intestinalis	ortho	0.0193603	23
endocytic	Monocercomonoides sp.	rbb	0.151515	180
endocytic	Monocercomonoides sp.	ortho	0	0
endocytic	Streblomastix strix	rbb	0.132997	158
endocytic	Streblomastix strix	ortho	0.00589226	7
endocytic	Kipferlia bialata	rbb	0.0117845	14
endocytic	Kipferlia bialata	ortho	0.00420875	5
endocytic	Spironucleus salmonicida	rbb	0.0774411	92
endocytic	Spironucleus salmonicida	ortho	0.0159933	19
endocytic	Entamoeba histolytica	rbb	0.125421	149
endocytic	Entamoeba histolytica	ortho	0.00757576	9
endocytic	Dictyostelium discoideum	rbb	0.228956	272
endocytic	Dictyostelium discoideum	ortho	0	0
endocytic	Acanthamoeba castellanii	rbb	0.209596	249
endocytic	Acanthamoeba castellanii	ortho	0	0
endocytic	Thecamonas trahens	rbb	0.225589	268
endocytic	Thecamonas trahens	ortho	0.016835	20
endocytic	Monosiga brevicollis	rbb	0.19697	234
endocytic	Monosiga brevicollis	ortho	0.0126263	15
endocytic	Salpingoeca rosetta	rbb	0.20202	240
endocytic	Salpingoeca rosetta	ortho	0.0159933	19
endocytic	Capsaspora owczarzaki	rbb	0.225589	268
endocytic	Capsaspora owczarzaki	ortho	0	0
endocytic	Fonticula alba	rbb	0.1633	194
endocytic	Fonticula alba	ortho	0.0193603	23
endocytic	Sphaeroforma arctica	rbb	0.188552	224
endocytic	Sphaeroforma arctica	ortho	0.010101	12
endocytic	Caenorhabditis elegans	rbb	0.204545	243
endocytic	Caenorhabditis elegans	ortho	0	0
endocytic	Capitella teleta	rbb	0.236532	281
endocytic	Capitella teleta	ortho	0	0
endocytic	Lottia gigantea	rbb	0.238215	283
endocytic	Lottia gigantea	ortho	0	0
endocytic	Drosophila melanogaster	rbb	0.209596	249
endocytic	Drosophila melanogaster	ortho	0	0
endocytic	Apis mellifera	rbb	0.207912	247
endocytic	Apis mellifera	ortho	0	0
endocytic	Glossina morsitans	rbb	0.197811	235
endocytic	Glossina morsitans	ortho	0	0
endocytic	Trichoplax adhaerens	rbb	0.214646	255
endocytic	Trichoplax adhaerens	ortho	0	0
endocytic	Nematostella vectensis	rbb	0.243266	289
endocytic	Nematostella vectensis	ortho	0	0
endocytic	Strongylocentrotus purpuratus	rbb	0.244108	290
endocytic	Strongylocentrotus purpuratus	ortho	0	0
endocytic	Ciona intestinalis	rbb	0.232323	276
endocytic	Ciona intestinalis	ortho	0	0
endocytic	Takifugu rubripes	rbb	0.250842	298
endocytic	Takifugu rubripes	ortho	0	0
endocytic	Danio rerio	rbb	0.252525	300
endocytic	Danio rerio	ortho	0	0
endocytic	Gallus gallus	rbb	0.23569	280
endocytic	Gallus gallus	ortho	0	0
endocytic	Homo sapiens	rbb	0.243266	289
endocytic	Homo sapiens	ortho	0	0
endocytic	Encephalitozoon cuniculi	rbb	0.0513468	61
endocytic	Encephalitozoon cuniculi	ortho	0.0176768	21
endocytic	Batrachochytrium dendrobatidis	rbb	0.18266	217
endocytic	Batrachochytrium dendrobatidis	ortho	0.00589226	7
endocytic	Rhizopus delemar	rbb	0.186027	221
endocytic	Rhizopus delemar	ortho	0	0
endocytic	Ustilago maydis	rbb	0.169192	201
endocytic	Ustilago maydis	ortho	0	0
endocytic	Schizosaccharomyces pombe	rbb	0.146465	174
endocytic	Schizosaccharomyces pombe	ortho	0.00420875	5
endocytic	Aspergillus nidulans	rbb	0.15404	183
endocytic	Aspergillus nidulans	ortho	0	0
endocytic	Neurospora crassa	rbb	0.16835	200
endocytic	Neurospora crassa	ortho	0.000841751	1
endocytic	Saccharomyces cerevisiae	rbb	0.152357	181
endocytic	Saccharomyces cerevisiae	ortho	0.003367	4
endocytic	Agaricus bisporus	rbb	0.161616	192
endocytic	Agaricus bisporus	ortho	0	0
endocytic	Guillardia theta	rbb	0.232323	276
endocytic	Guillardia theta	ortho	0.0143098	17
endocytic	Chloropicon primus	rbb	0.213805	254
endocytic	Chloropicon primus	ortho	0	0
endocytic	Klebsormidium nitens	rbb	0.23569	280
endocytic	Klebsormidium nitens	ortho	0	0
endocytic	Chara braunii	rbb	0.20202	240
endocytic	Chara braunii	ortho	0	0
endocytic	Cyanidioschyzon merolae	rbb	0.143098	170
endocytic	Cyanidioschyzon merolae	ortho	0	0
endocytic	Porphyra umbilicalis	rbb	0.131313	156
endocytic	Porphyra umbilicalis	ortho	0.00505051	6
endocytic	Porphyridium purpureum	rbb	0.176768	210
endocytic	Porphyridium purpureum	ortho	0	0
endocytic	Chondrus crispus	rbb	0.139731	166
endocytic	Chondrus crispus	ortho	0	0
endocytic	Gracilariopsis chorda	rbb	0.1633	194
endocytic	Gracilariopsis chorda	ortho	0	0
endocytic	Chlamydomonas reinhardtii	rbb	0.194444	231
endocytic	Chlamydomonas reinhardtii	ortho	0.003367	4
endocytic	Ostreococcus tauri	rbb	0.177609	211
endocytic	Ostreococcus tauri	ortho	0	0
endocytic	Physcomitrella patens	rbb	0.224747	267
endocytic	Physcomitrella patens	ortho	0	0
endocytic	Oryza sativa	rbb	0.212121	252
endocytic	Oryza sativa	ortho	0	0
endocytic	Populus trichocarpa	rbb	0.220539	262
endocytic	Populus trichocarpa	ortho	0	0
endocytic	Arabidopsis thaliana	rbb	0.222222	264
endocytic	Arabidopsis thaliana	ortho	0	0
endocytic	Emiliania huxleyi	rbb	0.194444	231
endocytic	Emiliania huxleyi	ortho	0.0328283	39
endocytic	Chrysochromulina tobinii	rbb	0.180976	215
endocytic	Chrysochromulina tobinii	ortho	0.0210438	25
endocytic	Phytophthora sojae	rbb	0.225589	268
endocytic	Phytophthora sojae	ortho	0.0016835	2
endocytic	Aureococcus anophagefferens	rbb	0.180135	214
endocytic	Aureococcus anophagefferens	ortho	0.00420875	5
endocytic	Thalassiosira pseudonana	rbb	0.184343	219
endocytic	Thalassiosira pseudonana	ortho	0.0210438	25
endocytic	Phaeodactylum tricornutum	rbb	0.184343	219
endocytic	Phaeodactylum tricornutum	ortho	0.0159933	19
endocytic	Cafeteria roenbergensis	rbb	0.179293	213
endocytic	Cafeteria roenbergensis	ortho	0.0193603	23
endocytic	Nannochloropsis gaditana	rbb	0.0757576	90
endocytic	Nannochloropsis gaditana	ortho	0.000841751	1
endocytic	Symbiodinium microadriaticum	rbb	0.158249	188
endocytic	Symbiodinium microadriaticum	ortho	0.0277778	33
endocytic	Perkinsus marinus	rbb	0.171717	204
endocytic	Perkinsus marinus	ortho	0.0210438	25
endocytic	Paramecium tetraurelia	rbb	0.18266	217
endocytic	Paramecium tetraurelia	ortho	0	0
endocytic	Tetrahymena thermophila	rbb	0.184343	219
endocytic	Tetrahymena thermophila	ortho	0	0
endocytic	Cryptosporidium parvum	rbb	0.111111	132
endocytic	Cryptosporidium parvum	ortho	0.010101	12
endocytic	Theileria annulata	rbb	0.0959596	114
endocytic	Theileria annulata	ortho	0.00925926	11
endocytic	Plasmodium berghei	rbb	0.127946	152
endocytic	Plasmodium berghei	ortho	0	0
endocytic	Plasmodium falciparum	rbb	0.132997	158
endocytic	Plasmodium falciparum	ortho	0	0
endocytic	Toxoplasma gondii	rbb	0.15404	183
endocytic	Toxoplasma gondii	ortho	0.003367	4
endocytic	Lotharella oceanica	rbb	0.00252525	3
endocytic	Lotharella oceanica	ortho	0.003367	4
endocytic	Reticulomyxa filosa	rbb	0.165825	197
endocytic	Reticulomyxa filosa	ortho	0.0286195	34
Golgi apparatus	Trypanosoma brucei	rbb	1	121
Golgi apparatus	Trypanosoma brucei	ortho	0	0
Golgi apparatus	Trypanosoma cruzi	rbb	0.793388	96
Golgi apparatus	Trypanosoma cruzi	ortho	0.0578512	7
Golgi apparatus	Leishmania mexicana	rbb	0.809917	98
Golgi apparatus	Leishmania mexicana	ortho	0.0247934	3
Golgi apparatus	Bodo saltans	rbb	0.719008	87
Golgi apparatus	Bodo saltans	ortho	0.0661157	8
Golgi apparatus	Naegleria gruberi	rbb	0.338843	41
Golgi apparatus	Naegleria gruberi	ortho	0.00826446	1
Golgi apparatus	Trichomonas vaginalis	rbb	0.231405	28
Golgi apparatus	Trichomonas vaginalis	ortho	0	0
Golgi apparatus	Tritrichomonas foetus	rbb	0.22314	27
Golgi apparatus	Tritrichomonas foetus	ortho	0	0
Golgi apparatus	Giardia intestinalis	rbb	0.0991736	12
Golgi apparatus	Giardia intestinalis	ortho	0.0330579	4
Golgi apparatus	Monocercomonoides sp.	rbb	0.231405	28
Golgi apparatus	Monocercomonoides sp.	ortho	0	0
Golgi apparatus	Streblomastix strix	rbb	0.198347	24
Golgi apparatus	Streblomastix strix	ortho	0.0330579	4
Golgi apparatus	Kipferlia bialata	rbb	0.0165289	2
Golgi apparatus	Kipferlia bialata	ortho	0.00826446	1
Golgi apparatus	Spironucleus salmonicida	rbb	0.0909091	11
Golgi apparatus	Spironucleus salmonicida	ortho	0	0
Golgi apparatus	Entamoeba histolytica	rbb	0.256198	31
Golgi apparatus	Entamoeba histolytica	ortho	0.00826446	1
Golgi apparatus	Dictyostelium discoideum	rbb	0.38843	47
Golgi apparatus	Dictyostelium discoideum	ortho	0.0165289	2
Golgi apparatus	Acanthamoeba castellanii	rbb	0.38843	47
Golgi apparatus	Acanthamoeba castellanii	ortho	0	0
Golgi apparatus	Thecamonas trahens	rbb	0.322314	39
Golgi apparatus	Thecamonas trahens	ortho	0.00826446	1
Golgi apparatus	Monosiga brevicollis	rbb	0.338843	41
Golgi apparatus	Monosiga brevicollis	ortho	0	0
Golgi apparatus	Salpingoeca rosetta	rbb	0.355372	43
Golgi apparatus	Salpingoeca rosetta	ortho	0	0
Golgi apparatus	Capsaspora owczarzaki	rbb	0.338843	41
Golgi apparatus	Capsaspora owczarzaki	ortho	0	0
Golgi apparatus	Fonticula alba	rbb	0.214876	26
Golgi apparatus	Fonticula alba	ortho	0.0661157	8
Golgi apparatus	Sphaeroforma arctica	rbb	0.322314	39
Golgi apparatus	Sphaeroforma arctica	ortho	0.0247934	3
Golgi apparatus	Caenorhabditis elegans	rbb	0.338843	41
Golgi apparatus	Caenorhabditis elegans	ortho	0	0
Golgi apparatus	Capitella teleta	rbb	0.429752	52
Golgi apparatus	Capitella teleta	ortho	0	0
Golgi apparatus	Lottia gigantea	rbb	0.396694	48
Golgi apparatus	Lottia gigantea	ortho	0	0
Golgi apparatus	Drosophila melanogaster	rbb	0.38843	47
Golgi apparatus	Drosophila melanogaster	ortho	0	0
Golgi apparatus	Apis mellifera	rbb	0.363636	44
Golgi apparatus	Apis mellifera	ortho	0	0
Golgi apparatus	Glossina morsitans	rbb	0.363636	44
Golgi apparatus	Glossina morsitans	ortho	0	0
Golgi apparatus	Trichoplax adhaerens	rbb	0.371901	45
Golgi apparatus	Trichoplax adhaerens	ortho	0	0
Golgi apparatus	Nematostella vectensis	rbb	0.438017	53
Golgi apparatus	Nematostella vectensis	ortho	0	0
Golgi apparatus	Strongylocentrotus purpuratus	rbb	0.404959	49
Golgi apparatus	Strongylocentrotus purpuratus	ortho	0	0
Golgi apparatus	Ciona intestinalis	rbb	0.38843	47
Golgi apparatus	Ciona intestinalis	ortho	0	0
Golgi apparatus	Takifugu rubripes	rbb	0.404959	49
Golgi apparatus	Takifugu rubripes	ortho	0	0
Golgi apparatus	Danio rerio	rbb	0.413223	50
Golgi apparatus	Danio rerio	ortho	0	0
Golgi apparatus	Gallus gallus	rbb	0.380165	46
Golgi apparatus	Gallus gallus	ortho	0	0
Golgi apparatus	Homo sapiens	rbb	0.429752	52
Golgi apparatus	Homo sapiens	ortho	0	0
Golgi apparatus	Encephalitozoon cuniculi	rbb	0.123967	15
Golgi apparatus	Encephalitozoon cuniculi	ortho	0	0
Golgi apparatus	Batrachochytrium dendrobatidis	rbb	0.371901	45
Golgi apparatus	Batrachochytrium dendrobatidis	ortho	0	0
Golgi apparatus	Rhizopus delemar	rbb	0.31405	38
Golgi apparatus	Rhizopus delemar	ortho	0	0
Golgi apparatus	Ustilago maydis	rbb	0.264463	32
Golgi apparatus	Ustilago maydis	ortho	0.0495868	6
Golgi apparatus	Schizosaccharomyces pombe	rbb	0.247934	30
Golgi apparatus	Schizosaccharomyces pombe	ortho	0.0661157	8
Golgi apparatus	Aspergillus nidulans	rbb	0.247934	30
Golgi apparatus	Aspergillus nidulans	ortho	0.0247934	3
Golgi apparatus	Neurospora crassa	rbb	0.272727	33
Golgi apparatus	Neurospora crassa	ortho	0.0495868	6
Golgi apparatus	Saccharomyces cerevisiae	rbb	0.272727	33
Golgi apparatus	Saccharomyces cerevisiae	ortho	0.0413223	5
Golgi apparatus	Agaricus bisporus	rbb	0.247934	30
Golgi apparatus	Agaricus bisporus	ortho	0.0247934	3
Golgi apparatus	Guillardia theta	rbb	0.38843	47
Golgi apparatus	Guillardia theta	ortho	0	0
Golgi apparatus	Chloropicon primus	rbb	0.38843	47
Golgi apparatus	Chloropicon primus	ortho	0	0
Golgi apparatus	Klebsormidium nitens	rbb	0.371901	45
Golgi apparatus	Klebsormidium nitens	ortho	0	0
Golgi apparatus	Chara braunii	rbb	0.338843	41
Golgi apparatus	Chara braunii	ortho	0	0
Golgi apparatus	Cyanidioschyzon merolae	rbb	0.231405	28
Golgi apparatus	Cyanidioschyzon merolae	ortho	0.0661157	8
Golgi apparatus	Porphyra umbilicalis	rbb	0.256198	31
Golgi apparatus	Porphyra umbilicalis	ortho	0.0578512	7
Golgi apparatus	Porphyridium purpureum	rbb	0.31405	38
Golgi apparatus	Porphyridium purpureum	ortho	0	0
Golgi apparatus	Chondrus crispus	rbb	0.256198	31
Golgi apparatus	Chondrus crispus	ortho	0	0
Golgi apparatus	Gracilariopsis chorda	rbb	0.305785	37
Golgi apparatus	Gracilariopsis chorda	ortho	0.00826446	1
Golgi apparatus	Chlamydomonas reinhardtii	rbb	0.338843	41
Golgi apparatus	Chlamydomonas reinhardtii	ortho	0	0
Golgi apparatus	Ostreococcus tauri	rbb	0.355372	43
Golgi apparatus	Ostreococcus tauri	ortho	0	0
Golgi apparatus	Physcomitrella patens	rbb	0.404959	49
Golgi apparatus	Physcomitrella patens	ortho	0	0
Golgi apparatus	Oryza sativa	rbb	0.363636	44
Golgi apparatus	Oryza sativa	ortho	0	0
Golgi apparatus	Populus trichocarpa	rbb	0.396694	48
Golgi apparatus	Populus trichocarpa	ortho	0	0
Golgi apparatus	Arabidopsis thaliana	rbb	0.38843	47
Golgi apparatus	Arabidopsis thaliana	ortho	0	0
Golgi apparatus	Emiliania huxleyi	rbb	0.322314	39
Golgi apparatus	Emiliania huxleyi	ortho	0	0
Golgi apparatus	Chrysochromulina tobinii	rbb	0.256198	31
Golgi apparatus	Chrysochromulina tobinii	ortho	0.0247934	3
Golgi apparatus	Phytophthora sojae	rbb	0.371901	45
Golgi apparatus	Phytophthora sojae	ortho	0	0
Golgi apparatus	Aureococcus anophagefferens	rbb	0.31405	38
Golgi apparatus	Aureococcus anophagefferens	ortho	0	0
Golgi apparatus	Thalassiosira pseudonana	rbb	0.272727	33
Golgi apparatus	Thalassiosira pseudonana	ortho	0.0578512	7
Golgi apparatus	Phaeodactylum tricornutum	rbb	0.289256	35
Golgi apparatus	Phaeodactylum tricornutum	ortho	0.0743802	9
Golgi apparatus	Cafeteria roenbergensis	rbb	0.239669	29
Golgi apparatus	Cafeteria roenbergensis	ortho	0.0909091	11
Golgi apparatus	Nannochloropsis gaditana	rbb	0.123967	15
Golgi apparatus	Nannochloropsis gaditana	ortho	0.0165289	2
Golgi apparatus	Symbiodinium microadriaticum	rbb	0.239669	29
Golgi apparatus	Symbiodinium microadriaticum	ortho	0	0
Golgi apparatus	Perkinsus marinus	rbb	0.264463	32
Golgi apparatus	Perkinsus marinus	ortho	0.0165289	2
Golgi apparatus	Paramecium tetraurelia	rbb	0.231405	28
Golgi apparatus	Paramecium tetraurelia	ortho	0.00826446	1
Golgi apparatus	Tetrahymena thermophila	rbb	0.256198	31
Golgi apparatus	Tetrahymena thermophila	ortho	0.0247934	3
Golgi apparatus	Cryptosporidium parvum	rbb	0.22314	27
Golgi apparatus	Cryptosporidium parvum	ortho	0.0165289	2
Golgi apparatus	Theileria annulata	rbb	0.173554	21
Golgi apparatus	Theileria annulata	ortho	0	0
Golgi apparatus	Plasmodium berghei	rbb	0.206612	25
Golgi apparatus	Plasmodium berghei	ortho	0	0
Golgi apparatus	Plasmodium falciparum	rbb	0.239669	29
Golgi apparatus	Plasmodium falciparum	ortho	0	0
Golgi apparatus	Toxoplasma gondii	rbb	0.247934	30
Golgi apparatus	Toxoplasma gondii	ortho	0.0578512	7
Golgi apparatus	Lotharella oceanica	rbb	0	0
Golgi apparatus	Lotharella oceanica	ortho	0	0
Golgi apparatus	Reticulomyxa filosa	rbb	0.231405	28
Golgi apparatus	Reticulomyxa filosa	ortho	0.0413223	5
endoplasmic reticulum	Trypanosoma brucei	rbb	1	317
endoplasmic reticulum	Trypanosoma brucei	ortho	0	0
endoplasmic reticulum	Trypanosoma cruzi	rbb	0.624606	198
endoplasmic reticulum	Trypanosoma cruzi	ortho	0.0977918	31
endoplasmic reticulum	Leishmania mexicana	rbb	0.700315	222
endoplasmic reticulum	Leishmania mexicana	ortho	0.104101	33
endoplasmic reticulum	Bodo saltans	rbb	0.637224	202
endoplasmic reticulum	Bodo saltans	ortho	0.0977918	31
endoplasmic reticulum	Naegleria gruberi	rbb	0.302839	96
endoplasmic reticulum	Naegleria gruberi	ortho	0	0
endoplasmic reticulum	Trichomonas vaginalis	rbb	0.164038	52
endoplasmic reticulum	Trichomonas vaginalis	ortho	0	0
endoplasmic reticulum	Tritrichomonas foetus	rbb	0.182965	58
endoplasmic reticulum	Tritrichomonas foetus	ortho	0	0
endoplasmic reticulum	Giardia intestinalis	rbb	0.0788644	25
endoplasmic reticulum	Giardia intestinalis	ortho	0.0504732	16
endoplasmic reticulum	Monocercomonoides sp.	rbb	0.18612	59
endoplasmic reticulum	Monocercomonoides sp.	ortho	0	0
endoplasmic reticulum	Streblomastix strix	rbb	0.157729	50
endoplasmic reticulum	Streblomastix strix	ortho	0.0189274	6
endoplasmic reticulum	Kipferlia bialata	rbb	0.00315457	1
endoplasmic reticulum	Kipferlia bialata	ortho	0.00315457	1
endoplasmic reticulum	Spironucleus salmonicida	rbb	0.0851735	27
endoplasmic reticulum	Spironucleus salmonicida	ortho	0.00315457	1
endoplasmic reticulum	Entamoeba histolytica	rbb	0.160883	51
endoplasmic reticulum	Entamoeba histolytica	ortho	0.0126183	4
endoplasmic reticulum	Dictyostelium discoideum	rbb	0.318612	101
endoplasmic reticulum	Dictyostelium discoideum	ortho	0.022082	7
endoplasmic reticulum	Acanthamoeba castellanii	rbb	0.321767	102
endoplasmic reticulum	Acanthamoeba castellanii	ortho	0	0
endoplasmic reticulum	Thecamonas trahens	rbb	0.293375	93
endoplasmic reticulum	Thecamonas trahens	ortho	0.0189274	6
endoplasmic reticulum	Monosiga brevicollis	rbb	0.271293	86
endoplasmic reticulum	Monosiga brevicollis	ortho	0	0
endoplasmic reticulum	Salpingoeca rosetta	rbb	0.283912	90
endoplasmic reticulum	Salpingoeca rosetta	ortho	0	0
endoplasmic reticulum	Capsaspora owczarzaki	rbb	0.283912	90
endoplasmic reticulum	Capsaspora owczarzaki	ortho	0.022082	7
endoplasmic reticulum	Fonticula alba	rbb	0.230284	73
endoplasmic reticulum	Fonticula alba	ortho	0.0347003	11
endoplasmic reticulum	Sphaeroforma arctica	rbb	0.268139	85
endoplasmic reticulum	Sphaeroforma arctica	ortho	0.0536278	17
endoplasmic reticulum	Caenorhabditis elegans	rbb	0.280757	89
endoplasmic reticulum	Caenorhabditis elegans	ortho	0	0
endoplasmic reticulum	Capitella teleta	rbb	0.312303	99
endoplasmic reticulum	Capitella teleta	ortho	0.0126183	4
endoplasmic reticulum	Lottia gigantea	rbb	0.315457	100
endoplasmic reticulum	Lottia gigantea	ortho	0	0
endoplasmic reticulum	Drosophila melanogaster	rbb	0.26183	83
endoplasmic reticulum	Drosophila melanogaster	ortho	0.0189274	6
endoplasmic reticulum	Apis mellifera	rbb	0.287066	91
endoplasmic reticulum	Apis mellifera	ortho	0	0
endoplasmic reticulum	Glossina morsitans	rbb	0.271293	86
endoplasmic reticulum	Glossina morsitans	ortho	0	0
endoplasmic reticulum	Trichoplax adhaerens	rbb	0.274448	87
endoplasmic reticulum	Trichoplax adhaerens	ortho	0.0252366	8
endoplasmic reticulum	Nematostella vectensis	rbb	0.302839	96
endoplasmic reticulum	Nematostella vectensis	ortho	0.00630915	2
endoplasmic reticulum	Strongylocentrotus purpuratus	rbb	0.29653	94
endoplasmic reticulum	Strongylocentrotus purpuratus	ortho	0.022082	7
endoplasmic reticulum	Ciona intestinalis	rbb	0.274448	87
endoplasmic reticulum	Ciona intestinalis	ortho	0.00946372	3
endoplasmic reticulum	Takifugu rubripes	rbb	0.321767	102
endoplasmic reticulum	Takifugu rubripes	ortho	0	0
endoplasmic reticulum	Danio rerio	rbb	0.318612	101
endoplasmic reticulum	Danio rerio	ortho	0	0
endoplasmic reticulum	Gallus gallus	rbb	0.293375	93
endoplasmic reticulum	Gallus gallus	ortho	0.00630915	2
endoplasmic reticulum	Homo sapiens	rbb	0.312303	99
endoplasmic reticulum	Homo sapiens	ortho	0	0
endoplasmic reticulum	Encephalitozoon cuniculi	rbb	0.0820189	26
endoplasmic reticulum	Encephalitozoon cuniculi	ortho	0.0189274	6
endoplasmic reticulum	Batrachochytrium dendrobatidis	rbb	0.271293	86
endoplasmic reticulum	Batrachochytrium dendrobatidis	ortho	0.0283912	9
endoplasmic reticulum	Rhizopus delemar	rbb	0.271293	86
endoplasmic reticulum	Rhizopus delemar	ortho	0.00630915	2
endoplasmic reticulum	Ustilago maydis	rbb	0.258675	82
endoplasmic reticulum	Ustilago maydis	ortho	0.0157729	5
endoplasmic reticulum	Schizosaccharomyces pombe	rbb	0.274448	87
endoplasmic reticulum	Schizosaccharomyces pombe	ortho	0	0
endoplasmic reticulum	Aspergillus nidulans	rbb	0.258675	82
endoplasmic reticulum	Aspergillus nidulans	ortho	0.0157729	5
endoplasmic reticulum	Neurospora crassa	rbb	0.264984	84
endoplasmic reticulum	Neurospora crassa	ortho	0.0283912	9
endoplasmic reticulum	Saccharomyces cerevisiae	rbb	0.246057	78
endoplasmic reticulum	Saccharomyces cerevisiae	ortho	0.00946372	3
endoplasmic reticulum	Agaricus bisporus	rbb	0.264984	84
endoplasmic reticulum	Agaricus bisporus	ortho	0.00315457	1
endoplasmic reticulum	Guillardia theta	rbb	0.328076	104
endoplasmic reticulum	Guillardia theta	ortho	0.0473186	15
endoplasmic reticulum	Chloropicon primus	rbb	0.293375	93
endoplasmic reticulum	Chloropicon primus	ortho	0	0
endoplasmic reticulum	Klebsormidium nitens	rbb	0.353312	112
endoplasmic reticulum	Klebsormidium nitens	ortho	0	0
endoplasmic reticulum	Chara braunii	rbb	0.287066	91
endoplasmic reticulum	Chara braunii	ortho	0	0
endoplasmic reticulum	Cyanidioschyzon merolae	rbb	0.230284	73
endoplasmic reticulum	Cyanidioschyzon merolae	ortho	0	0
endoplasmic reticulum	Porphyra umbilicalis	rbb	0.201893	64
endoplasmic reticulum	Porphyra umbilicalis	ortho	0.0283912	9
endoplasmic reticulum	Porphyridium purpureum	rbb	0.268139	85
endoplasmic reticulum	Porphyridium purpureum	ortho	0.00630915	2
endoplasmic reticulum	Chondrus crispus	rbb	0.217666	69
endoplasmic reticulum	Chondrus crispus	ortho	0.00630915	2
endoplasmic reticulum	Gracilariopsis chorda	rbb	0.236593	75
endoplasmic reticulum	Gracilariopsis chorda	ortho	0.022082	7
endoplasmic reticulum	Chlamydomonas reinhardtii	rbb	0.258675	82
endoplasmic reticulum	Chlamydomonas reinhardtii	ortho	0.00946372	3
endoplasmic reticulum	Ostreococcus tauri	rbb	0.255521	81
endoplasmic reticulum	Ostreococcus tauri	ortho	0.0126183	4
endoplasmic reticulum	Physcomitrella patens	rbb	0.321767	102
endoplasmic reticulum	Physcomitrella patens	ortho	0	0
endoplasmic reticulum	Oryza sativa	rbb	0.283912	90
endoplasmic reticulum	Oryza sativa	ortho	0.00315457	1
endoplasmic reticulum	Populus trichocarpa	rbb	0.312303	99
endoplasmic reticulum	Populus trichocarpa	ortho	0	0
endoplasmic reticulum	Arabidopsis thaliana	rbb	0.312303	99
endoplasmic reticulum	Arabidopsis thaliana	ortho	0	0
endoplasmic reticulum	Emiliania huxleyi	rbb	0.26183	83
endoplasmic reticulum	Emiliania huxleyi	ortho	0.0694006	22
endoplasmic reticulum	Chrysochromulina tobinii	rbb	0.249211	79
endoplasmic reticulum	Chrysochromulina tobinii	ortho	0.0378549	12
endoplasmic reticulum	Phytophthora sojae	rbb	0.312303	99
endoplasmic reticulum	Phytophthora sojae	ortho	0.0283912	9
endoplasmic reticulum	Aureococcus anophagefferens	rbb	0.242902	77
endoplasmic reticulum	Aureococcus anophagefferens	ortho	0	0
endoplasmic reticulum	Thalassiosira pseudonana	rbb	0.255521	81
endoplasmic reticulum	Thalassiosira pseudonana	ortho	0.0315457	10
endoplasmic reticulum	Phaeodactylum tricornutum	rbb	0.242902	77
endoplasmic reticulum	Phaeodactylum tricornutum	ortho	0.0662461	21
endoplasmic reticulum	Cafeteria roenbergensis	rbb	0.26183	83
endoplasmic reticulum	Cafeteria roenbergensis	ortho	0.0252366	8
endoplasmic reticulum	Nannochloropsis gaditana	rbb	0.116719	37
endoplasmic reticulum	Nannochloropsis gaditana	ortho	0	0
endoplasmic reticulum	Symbiodinium microadriaticum	rbb	0.205047	65
endoplasmic reticulum	Symbiodinium microadriaticum	ortho	0.0630915	20
endoplasmic reticulum	Perkinsus marinus	rbb	0.271293	86
endoplasmic reticulum	Perkinsus marinus	ortho	0.0189274	6
endoplasmic reticulum	Paramecium tetraurelia	rbb	0.252366	80
endoplasmic reticulum	Paramecium tetraurelia	ortho	0	0
endoplasmic reticulum	Tetrahymena thermophila	rbb	0.268139	85
endoplasmic reticulum	Tetrahymena thermophila	ortho	0	0
endoplasmic reticulum	Cryptosporidium parvum	rbb	0.164038	52
endoplasmic reticulum	Cryptosporidium parvum	ortho	0.0347003	11
endoplasmic reticulum	Theileria annulata	rbb	0.0977918	31
endoplasmic reticulum	Theileria annulata	ortho	0.044164	14
endoplasmic reticulum	Plasmodium berghei	rbb	0.157729	50
endoplasmic reticulum	Plasmodium berghei	ortho	0.0410095	13
endoplasmic reticulum	Plasmodium falciparum	rbb	0.182965	58
endoplasmic reticulum	Plasmodium falciparum	ortho	0.0252366	8
endoplasmic reticulum	Toxoplasma gondii	rbb	0.211356	67
endoplasmic reticulum	Toxoplasma gondii	ortho	0.0378549	12
endoplasmic reticulum	Lotharella oceanica	rbb	0.00315457	1
endoplasmic reticulum	Lotharella oceanica	ortho	0	0
endoplasmic reticulum	Reticulomyxa filosa	rbb	0.223975	71
endoplasmic reticulum	Reticulomyxa filosa	ortho	0.0157729	5
mitochondrion	Trypanosoma brucei	rbb	1	1173
mitochondrion	Trypanosoma brucei	ortho	0	0
mitochondrion	Trypanosoma cruzi	rbb	0.739983	868
mitochondrion	Trypanosoma cruzi	ortho	0.0571185	67
mitochondrion	Leishmania mexicana	rbb	0.836317	981
mitochondrion	Leishmania mexicana	ortho	0.056266	66
mitochondrion	Bodo saltans	rbb	0.737425	865
mitochondrion	Bodo saltans	ortho	0.059676	70
mitochondrion	Naegleria gruberi	rbb	0.179028	210
mitochondrion	Naegleria gruberi	ortho	0	0
mitochondrion	Trichomonas vaginalis	rbb	0.0400682	47
mitochondrion	Trichomonas vaginalis	ortho	0.00341006	4
mitochondrion	Tritrichomonas foetus	rbb	0.0392157	46
mitochondrion	Tritrichomonas foetus	ortho	0.00341006	4
mitochondrion	Giardia intestinalis	rbb	0.0213129	25
mitochondrion	Giardia intestinalis	ortho	0.00852515	10
mitochondrion	Monocercomonoides sp.	rbb	0.0417732	49
mitochondrion	Monocercomonoides sp.	ortho	0	0
mitochondrion	Streblomastix strix	rbb	0.028133	33
mitochondrion	Streblomastix strix	ortho	0	0
mitochondrion	Kipferlia bialata	rbb	0.00937766	11
mitochondrion	Kipferlia bialata	ortho	0.00341006	4
mitochondrion	Spironucleus salmonicida	rbb	0.0204604	24
mitochondrion	Spironucleus salmonicida	ortho	0.0059676	7
mitochondrion	Entamoeba histolytica	rbb	0.0247229	29
mitochondrion	Entamoeba histolytica	ortho	0.0059676	7
mitochondrion	Dictyostelium discoideum	rbb	0.161125	189
mitochondrion	Dictyostelium discoideum	ortho	0.00511509	6
mitochondrion	Acanthamoeba castellanii	rbb	0.165388	194
mitochondrion	Acanthamoeba castellanii	ortho	0	0
mitochondrion	Thecamonas trahens	rbb	0.156863	184
mitochondrion	Thecamonas trahens	ortho	0.0230179	27
mitochondrion	Monosiga brevicollis	rbb	0.134697	158
mitochondrion	Monosiga brevicollis	ortho	0.0110827	13
mitochondrion	Salpingoeca rosetta	rbb	0.1526	179
mitochondrion	Salpingoeca rosetta	ortho	0.00511509	6
mitochondrion	Capsaspora owczarzaki	rbb	0.1526	179
mitochondrion	Capsaspora owczarzaki	ortho	0.00426257	5
mitochondrion	Fonticula alba	rbb	0.106564	125
mitochondrion	Fonticula alba	ortho	0.0323956	38
mitochondrion	Sphaeroforma arctica	rbb	0.146633	172
mitochondrion	Sphaeroforma arctica	ortho	0.0187553	22
mitochondrion	Caenorhabditis elegans	rbb	0.140665	165
mitochondrion	Caenorhabditis elegans	ortho	0.000852515	1
mitochondrion	Capitella teleta	rbb	0.168798	198
mitochondrion	Capitella teleta	ortho	0.00255754	3
mitochondrion	Lottia gigantea	rbb	0.157715	185
mitochondrion	Lottia gigantea	ortho	0.000852515	1
mitochondrion	Drosophila melanogaster	rbb	0.144075	169
mitochondrion	Drosophila melanogaster	ortho	0.00255754	3
mitochondrion	Apis mellifera	rbb	0.143223	168
mitochondrion	Apis mellifera	ortho	0.00426257	5
mitochondrion	Glossina morsitans	rbb	0.151748	178
mitochondrion	Glossina morsitans	ortho	0	0
mitochondrion	Trichoplax adhaerens	rbb	0.151748	178
mitochondrion	Trichoplax adhaerens	ortho	0.000852515	1
mitochondrion	Nematostella vectensis	rbb	0.163683	192
mitochondrion	Nematostella vectensis	ortho	0.00511509	6
mitochondrion	Strongylocentrotus purpuratus	rbb	0.172208	202
mitochondrion	Strongylocentrotus purpuratus	ortho	0	0
mitochondrion	Ciona intestinalis	rbb	0.14919	175
mitochondrion	Ciona intestinalis	ortho	0	0
mitochondrion	Takifugu rubripes	rbb	0.16965	199
mitochondrion	Takifugu rubripes	ortho	0	0
mitochondrion	Danio rerio	rbb	0.171355	201
mitochondrion	Danio rerio	ortho	0	0
mitochondrion	Gallus gallus	rbb	0.15942	187
mitochondrion	Gallus gallus	ortho	0	0
mitochondrion	Homo sapiens	rbb	0.176471	207
mitochondrion	Homo sapiens	ortho	0	0
mitochondrion	Encephalitozoon cuniculi	rbb	0.0170503	20
mitochondrion	Encephalitozoon cuniculi	ortho	0.00682012	8
mitochondrion	Batrachochytrium dendrobatidis	rbb	0.144928	170
mitochondrion	Batrachochytrium dendrobatidis	ortho	0	0
mitochondrion	Rhizopus delemar	rbb	0.14237	167
mitochondrion	Rhizopus delemar	ortho	0.00937766	11
mitochondrion	Ustilago maydis	rbb	0.133845	157
mitochondrion	Ustilago maydis	ortho	0.00255754	3
mitochondrion	Schizosaccharomyces pombe	rbb	0.1185	139
mitochondrion	Schizosaccharomyces pombe	ortho	0.00682012	8
mitochondrion	Aspergillus nidulans	rbb	0.130435	153
mitochondrion	Aspergillus nidulans	ortho	0.00937766	11
mitochondrion	Neurospora crassa	rbb	0.12873	151
mitochondrion	Neurospora crassa	ortho	0.0196078	23
mitochondrion	Saccharomyces cerevisiae	rbb	0.114237	134
mitochondrion	Saccharomyces cerevisiae	ortho	0.00937766	11
mitochondrion	Agaricus bisporus	rbb	0.130435	153
mitochondrion	Agaricus bisporus	ortho	0.00511509	6
mitochondrion	Guillardia theta	rbb	0.163683	192
mitochondrion	Guillardia theta	ortho	0.0204604	24
mitochondrion	Chloropicon primus	rbb	0.14237	167
mitochondrion	Chloropicon primus	ortho	0.00170503	2
mitochondrion	Klebsormidium nitens	rbb	0.174766	205
mitochondrion	Klebsormidium nitens	ortho	0	0
mitochondrion	Chara braunii	rbb	0.131287	154
mitochondrion	Chara braunii	ortho	0.0127877	15
mitochondrion	Cyanidioschyzon merolae	rbb	0.13555	159
mitochondrion	Cyanidioschyzon merolae	ortho	0.00255754	3
mitochondrion	Porphyra umbilicalis	rbb	0.112532	132
mitochondrion	Porphyra umbilicalis	ortho	0.0170503	20
mitochondrion	Porphyridium purpureum	rbb	0.15601	183
mitochondrion	Porphyridium purpureum	ortho	0.00767263	9
mitochondrion	Chondrus crispus	rbb	0.124467	146
mitochondrion	Chondrus crispus	ortho	0	0
mitochondrion	Gracilariopsis chorda	rbb	0.14919	175
mitochondrion	Gracilariopsis chorda	ortho	0	0
mitochondrion	Chlamydomonas reinhardtii	rbb	0.150043	176
mitochondrion	Chlamydomonas reinhardtii	ortho	0.0136402	16
mitochondrion	Ostreococcus tauri	rbb	0.141517	166
mitochondrion	Ostreococcus tauri	ortho	0.00511509	6
mitochondrion	Physcomitrella patens	rbb	0.16965	199
mitochondrion	Physcomitrella patens	ortho	0.00426257	5
mitochondrion	Oryza sativa	rbb	0.155158	182
mitochondrion	Oryza sativa	ortho	0.0110827	13
mitochondrion	Populus trichocarpa	rbb	0.156863	184
mitochondrion	Populus trichocarpa	ortho	0.00426257	5
mitochondrion	Arabidopsis thaliana	rbb	0.161125	189
mitochondrion	Arabidopsis thaliana	ortho	0.00255754	3
mitochondrion	Emiliania huxleyi	rbb	0.167945	197
mitochondrion	Emiliania huxleyi	ortho	0.0213129	25
mitochondrion	Chrysochromulina tobinii	rbb	0.141517	166
mitochondrion	Chrysochromulina tobinii	ortho	0.00682012	8
mitochondrion	Phytophthora sojae	rbb	0.171355	201
mitochondrion	Phytophthora sojae	ortho	0.00255754	3
mitochondrion	Aureococcus anophagefferens	rbb	0.12873	151
mitochondrion	Aureococcus anophagefferens	ortho	0.0230179	27
mitochondrion	Thalassiosira pseudonana	rbb	0.151748	178
mitochondrion	Thalassiosira pseudonana	ortho	0.0170503	20
mitochondrion	Phaeodactylum tricornutum	rbb	0.155158	182
mitochondrion	Phaeodactylum tricornutum	ortho	0.0204604	24
mitochondrion	Cafeteria roenbergensis	rbb	0.148338	174
mitochondrion	Cafeteria roenbergensis	ortho	0.0179028	21
mitochondrion	Nannochloropsis gaditana	rbb	0.056266	66
mitochondrion	Nannochloropsis gaditana	ortho	0.00341006	4
mitochondrion	Symbiodinium microadriaticum	rbb	0.139812	164
mitochondrion	Symbiodinium microadriaticum	ortho	0.0247229	29
mitochondrion	Perkinsus marinus	rbb	0.129582	152
mitochondrion	Perkinsus marinus	ortho	0.0144928	17
mitochondrion	Paramecium tetraurelia	rbb	0.127025	149
mitochondrion	Paramecium tetraurelia	ortho	0.0119352	14
mitochondrion	Tetrahymena thermophila	rbb	0.140665	165
mitochondrion	Tetrahymena thermophila	ortho	0.00170503	2
mitochondrion	Cryptosporidium parvum	rbb	0.0443308	52
mitochondrion	Cryptosporidium parvum	ortho	0.00767263	9
mitochondrion	Theileria annulata	rbb	0.0682012	80
mitochondrion	Theileria annulata	ortho	0.0179028	21
mitochondrion	Plasmodium berghei	rbb	0.0895141	105
mitochondrion	Plasmodium berghei	ortho	0.0102302	12
mitochondrion	Plasmodium falciparum	rbb	0.0903666	106
mitochondrion	Plasmodium falciparum	ortho	0.00937766	11
mitochondrion	Toxoplasma gondii	rbb	0.109974	129
mitochondrion	Toxoplasma gondii	ortho	0.0289855	34
mitochondrion	Lotharella oceanica	rbb	0.00341006	4
mitochondrion	Lotharella oceanica	ortho	0.000852515	1
mitochondrion	Reticulomyxa filosa	rbb	0.115942	136
mitochondrion	Reticulomyxa filosa	ortho	0.0238704	28
flagellum	Trypanosoma brucei	rbb	1	1648
flagellum	Trypanosoma brucei	ortho	0	0
flagellum	Trypanosoma cruzi	rbb	0.601942	992
flagellum	Trypanosoma cruzi	ortho	0.0679612	112
flagellum	Leishmania mexicana	rbb	0.660801	1089
flagellum	Leishmania mexicana	ortho	0.0716019	118
flagellum	Bodo saltans	rbb	0.566748	934
flagellum	Bodo saltans	ortho	0.0831311	137
flagellum	Naegleria gruberi	rbb	0.266383	439
flagellum	Naegleria gruberi	ortho	0.0254854	42
flagellum	Trichomonas vaginalis	rbb	0.182039	300
flagellum	Trichomonas vaginalis	ortho	0.0242718	40
flagellum	Tritrichomonas foetus	rbb	0.18932	312
flagellum	Tritrichomonas foetus	ortho	0.0169903	28
flagellum	Giardia intestinalis	rbb	0.110437	182
flagellum	Giardia intestinalis	ortho	0.0461165	76
flagellum	Monocercomonoides sp.	rbb	0.17233	284
flagellum	Monocercomonoides sp.	ortho	0.0449029	74
flagellum	Streblomastix strix	rbb	0.164442	271
flagellum	Streblomastix strix	ortho	0.0461165	76
flagellum	Kipferlia bialata	rbb	0.0279126	46
flagellum	Kipferlia bialata	ortho	0.0163835	27
flagellum	Spironucleus salmonicida	rbb	0.114078	188
flagellum	Spironucleus salmonicida	ortho	0.0394417	65
flagellum	Entamoeba histolytica	rbb	0.155947	257
flagellum	Entamoeba histolytica	ortho	0.0188107	31
flagellum	Dictyostelium discoideum	rbb	0.246966	407
flagellum	Dictyostelium discoideum	ortho	0.00242718	4
flagellum	Acanthamoeba castellanii	rbb	0.24818	409
flagellum	Acanthamoeba castellanii	ortho	0.00485437	8
flagellum	Thecamonas trahens	rbb	0.241505	398
flagellum	Thecamonas trahens	ortho	0.0321602	53
flagellum	Monosiga brevicollis	rbb	0.228155	376
flagellum	Monosiga brevicollis	ortho	0.0218447	36
flagellum	Salpingoeca rosetta	rbb	0.250607	413
flagellum	Salpingoeca rosetta	ortho	0.0254854	42
flagellum	Capsaspora owczarzaki	rbb	0.245752	405
flagellum	Capsaspora owczarzaki	ortho	0	0
flagellum	Fonticula alba	rbb	0.189927	313
flagellum	Fonticula alba	ortho	0.0260922	43
flagellum	Sphaeroforma arctica	rbb	0.224515	370
flagellum	Sphaeroforma arctica	ortho	0.0218447	36
flagellum	Caenorhabditis elegans	rbb	0.229976	379
flagellum	Caenorhabditis elegans	ortho	0.0169903	28
flagellum	Capitella teleta	rbb	0.28034	462
flagellum	Capitella teleta	ortho	0.00728155	12
flagellum	Lottia gigantea	rbb	0.275485	454
flagellum	Lottia gigantea	ortho	0.00303398	5
flagellum	Drosophila melanogaster	rbb	0.233617	385
flagellum	Drosophila melanogaster	ortho	0.0188107	31
flagellum	Apis mellifera	rbb	0.242718	400
flagellum	Apis mellifera	ortho	0.00849515	14
flagellum	Glossina morsitans	rbb	0.237257	391
flagellum	Glossina morsitans	ortho	0	0
flagellum	Trichoplax adhaerens	rbb	0.257888	425
flagellum	Trichoplax adhaerens	ortho	0	0
flagellum	Nematostella vectensis	rbb	0.282767	466
flagellum	Nematostella vectensis	ortho	0	0
flagellum	Strongylocentrotus purpuratus	rbb	0.272451	449
flagellum	Strongylocentrotus purpuratus	ortho	0.00667476	11
flagellum	Ciona intestinalis	rbb	0.260922	430
flagellum	Ciona intestinalis	ortho	0.00910194	15
flagellum	Takifugu rubripes	rbb	0.274879	453
flagellum	Takifugu rubripes	ortho	0.00606796	10
flagellum	Danio rerio	rbb	0.287015	473
flagellum	Danio rerio	ortho	0.00182039	3
flagellum	Gallus gallus	rbb	0.271845	448
flagellum	Gallus gallus	ortho	0.00242718	4
flagellum	Homo sapiens	rbb	0.284587	469
flagellum	Homo sapiens	ortho	0	0
flagellum	Encephalitozoon cuniculi	rbb	0.0782767	129
flagellum	Encephalitozoon cuniculi	ortho	0.0182039	30
flagellum	Batrachochytrium dendrobatidis	rbb	0.246359	406
flagellum	Batrachochytrium dendrobatidis	ortho	0.0139563	23
flagellum	Rhizopus delemar	rbb	0.214199	353
flagellum	Rhizopus delemar	ortho	0.0224515	37
flagellum	Ustilago maydis	rbb	0.213592	352
flagellum	Ustilago maydis	ortho	0.00910194	15
flagellum	Schizosaccharomyces pombe	rbb	0.208738	344
flagellum	Schizosaccharomyces pombe	ortho	0	0
flagellum	Aspergillus nidulans	rbb	0.192354	317
flagellum	Aspergillus nidulans	ortho	0.0109223	18
flagellum	Neurospora crassa	rbb	0.216626	357
flagellum	Neurospora crassa	ortho	0.00849515	14
flagellum	Saccharomyces cerevisiae	rbb	0.195388	322
flagellum	Saccharomyces cerevisiae	ortho	0.00788835	13
flagellum	Agaricus bisporus	rbb	0.21966	362
flagellum	Agaricus bisporus	ortho	0	0
flagellum	Guillardia theta	rbb	0.275485	454
flagellum	Guillardia theta	ortho	0.0364078	60
flagellum	Chloropicon primus	rbb	0.256675	423
flagellum	Chloropicon primus	ortho	0.00182039	3
flagellum	Klebsormidium nitens	rbb	0.278519	459
flagellum	Klebsormidium nitens	ortho	0	0
flagellum	Chara braunii	rbb	0.242112	399
flagellum	Chara braunii	ortho	0.000606796	1
flagellum	Cyanidioschyzon merolae	rbb	0.177791	293
flagellum	Cyanidioschyzon merolae	ortho	0.0121359	20
flagellum	Porphyra umbilicalis	rbb	0.165049	272
flagellum	Porphyra umbilicalis	ortho	0.0254854	42
flagellum	Porphyridium purpureum	rbb	0.220267	363
flagellum	Porphyridium purpureum	ortho	0.0103155	17
flagellum	Chondrus crispus	rbb	0.186893	308
flagellum	Chondrus crispus	ortho	0	0
flagellum	Gracilariopsis chorda	rbb	0.21784	359
flagellum	Gracilariopsis chorda	ortho	0	0
flagellum	Chlamydomonas reinhardtii	rbb	0.242112	399
flagellum	Chlamydomonas reinhardtii	ortho	0.0248786	41
flagellum	Ostreococcus tauri	rbb	0.221481	365
flagellum	Ostreococcus tauri	ortho	0.0109223	18
flagellum	Physcomitrella patens	rbb	0.273058	450
flagellum	Physcomitrella patens	ortho	0	0
flagellum	Oryza sativa	rbb	0.246359	406
flagellum	Oryza sativa	ortho	0.00364078	6
flagellum	Populus trichocarpa	rbb	0.261529	431
flagellum	Populus trichocarpa	ortho	0	0
flagellum	Arabidopsis thaliana	rbb	0.258495	426
flagellum	Arabidopsis thaliana	ortho	0	0
flagellum	Emiliania huxleyi	rbb	0.237864	392
flagellum	Emiliania huxleyi	ortho	0.0606796	100
flagellum	Chrysochromulina tobinii	rbb	0.214199	353
flagellum	Chrysochromulina tobinii	ortho	0.0273058	45
flagellum	Phytophthora sojae	rbb	0.270631	446
flagellum	Phytophthora sojae	ortho	0.0169903	28
flagellum	Aureococcus anophagefferens	rbb	0.220267	363
flagellum	Aureococcus anophagefferens	ortho	0.0218447	36
flagellum	Thalassiosira pseudonana	rbb	0.228155	376
flagellum	Thalassiosira pseudonana	ortho	0.0157767	26
flagellum	Phaeodactylum tricornutum	rbb	0.223908	369
flagellum	Phaeodactylum tricornutum	ortho	0.00121359	2
flagellum	Cafeteria roenbergensis	rbb	0.225728	372
flagellum	Cafeteria roenbergensis	ortho	0.0303398	50
flagellum	Nannochloropsis gaditana	rbb	0.095267	157
flagellum	Nannochloropsis gaditana	ortho	0	0
flagellum	Symbiodinium microadriaticum	rbb	0.207524	342
flagellum	Symbiodinium microadriaticum	ortho	0.0582524	96
flagellum	Perkinsus marinus	rbb	0.229976	379
flagellum	Perkinsus marinus	ortho	0.0248786	41
flagellum	Paramecium tetraurelia	rbb	0.228155	376
flagellum	Paramecium tetraurelia	ortho	0.0157767	26
flagellum	Tetrahymena thermophila	rbb	0.234223	386
flagellum	Tetrahymena thermophila	ortho	0.00970874	16
flagellum	Cryptosporidium parvum	rbb	0.149879	247
flagellum	Cryptosporidium parvum	ortho	0.00424757	7
flagellum	Theileria annulata	rbb	0.126214	208
flagellum	Theileria annulata	ortho	0.0260922	43
flagellum	Plasmodium berghei	rbb	0.169296	279
flagellum	Plasmodium berghei	ortho	0.0109223	18
flagellum	Plasmodium falciparum	rbb	0.163228	269
flagellum	Plasmodium falciparum	ortho	0.0188107	31
flagellum	Toxoplasma gondii	rbb	0.206311	340
flagellum	Toxoplasma gondii	ortho	0.032767	54
flagellum	Lotharella oceanica	rbb	0.00424757	7
flagellum	Lotharella oceanica	ortho	0.00546117	9
flagellum	Reticulomyxa filosa	rbb	0.203883	336
flagellum	Reticulomyxa filosa	ortho	0.0345874	57
axoneme	Trypanosoma brucei	rbb	1	754
axoneme	Trypanosoma brucei	ortho	0	0
axoneme	Trypanosoma cruzi	rbb	0.736074	555
axoneme	Trypanosoma cruzi	ortho	0.0782493	59
axoneme	Leishmania mexicana	rbb	0.741379	559
axoneme	Leishmania mexicana	ortho	0.0543767	41
axoneme	Bodo saltans	rbb	0.624668	471
axoneme	Bodo saltans	ortho	0.0755968	57
axoneme	Naegleria gruberi	rbb	0.21618	163
axoneme	Naegleria gruberi	ortho	0.0238727	18
axoneme	Trichomonas vaginalis	rbb	0.189655	143
axoneme	Trichomonas vaginalis	ortho	0.0371353	28
axoneme	Tritrichomonas foetus	rbb	0.197613	149
axoneme	Tritrichomonas foetus	ortho	0.0225464	17
axoneme	Giardia intestinalis	rbb	0.118037	89
axoneme	Giardia intestinalis	ortho	0.0557029	42
axoneme	Monocercomonoides sp.	rbb	0.165782	125
axoneme	Monocercomonoides sp.	ortho	0.0503979	38
axoneme	Streblomastix strix	rbb	0.176393	133
axoneme	Streblomastix strix	ortho	0.0371353	28
axoneme	Kipferlia bialata	rbb	0.0238727	18
axoneme	Kipferlia bialata	ortho	0.0198939	15
axoneme	Spironucleus salmonicida	rbb	0.12069	91
axoneme	Spironucleus salmonicida	ortho	0.0503979	38
axoneme	Entamoeba histolytica	rbb	0.0331565	25
axoneme	Entamoeba histolytica	ortho	0.0106101	8
axoneme	Dictyostelium discoideum	rbb	0.0530504	40
axoneme	Dictyostelium discoideum	ortho	0.00397878	3
axoneme	Acanthamoeba castellanii	rbb	0.0543767	41
axoneme	Acanthamoeba castellanii	ortho	0.0119363	9
axoneme	Thecamonas trahens	rbb	0.196286	148
axoneme	Thecamonas trahens	ortho	0.0450928	34
axoneme	Monosiga brevicollis	rbb	0.168435	127
axoneme	Monosiga brevicollis	ortho	0.0291777	22
axoneme	Salpingoeca rosetta	rbb	0.18435	139
axoneme	Salpingoeca rosetta	ortho	0.0331565	25
axoneme	Capsaspora owczarzaki	rbb	0.0596817	45
axoneme	Capsaspora owczarzaki	ortho	0	0
axoneme	Fonticula alba	rbb	0.035809	27
axoneme	Fonticula alba	ortho	0.0159151	12
axoneme	Sphaeroforma arctica	rbb	0.0464191	35
axoneme	Sphaeroforma arctica	ortho	0.00530504	4
axoneme	Caenorhabditis elegans	rbb	0.0981432	74
axoneme	Caenorhabditis elegans	ortho	0.00397878	3
axoneme	Capitella teleta	rbb	0.221485	167
axoneme	Capitella teleta	ortho	0	0
axoneme	Lottia gigantea	rbb	0.217507	164
axoneme	Lottia gigantea	ortho	0	0
axoneme	Drosophila melanogaster	rbb	0.127321	96
axoneme	Drosophila melanogaster	ortho	0.00928382	7
axoneme	Apis mellifera	rbb	0.153846	116
axoneme	Apis mellifera	ortho	0	0
axoneme	Glossina morsitans	rbb	0.132626	100
axoneme	Glossina morsitans	ortho	0.00132626	1
axoneme	Trichoplax adhaerens	rbb	0.206897	156
axoneme	Trichoplax adhaerens	ortho	0	0
axoneme	Nematostella vectensis	rbb	0.232095	175
axoneme	Nematostella vectensis	ortho	0	0
axoneme	Strongylocentrotus purpuratus	rbb	0.232095	175
axoneme	Strongylocentrotus purpuratus	ortho	0	0
axoneme	Ciona intestinalis	rbb	0.209549	158
axoneme	Ciona intestinalis	ortho	0	0
axoneme	Takifugu rubripes	rbb	0.201592	152
axoneme	Takifugu rubripes	ortho	0	0
axoneme	Danio rerio	rbb	0.217507	164
axoneme	Danio rerio	ortho	0	0
axoneme	Gallus gallus	rbb	0.202918	153
axoneme	Gallus gallus	ortho	0.00132626	1
axoneme	Homo sapiens	rbb	0.224138	169
axoneme	Homo sapiens	ortho	0	0
axoneme	Encephalitozoon cuniculi	rbb	0.0132626	10
axoneme	Encephalitozoon cuniculi	ortho	0.0066313	5
axoneme	Batrachochytrium dendrobatidis	rbb	0.180371	136
axoneme	Batrachochytrium dendrobatidis	ortho	0.0159151	12
axoneme	Rhizopus delemar	rbb	0.0490716	37
axoneme	Rhizopus delemar	ortho	0	0
axoneme	Ustilago maydis	rbb	0.0411141	31
axoneme	Ustilago maydis	ortho	0	0
axoneme	Schizosaccharomyces pombe	rbb	0.035809	27
axoneme	Schizosaccharomyces pombe	ortho	0	0
axoneme	Aspergillus nidulans	rbb	0.0397878	30
axoneme	Aspergillus nidulans	ortho	0	0
axoneme	Neurospora crassa	rbb	0.0371353	28
axoneme	Neurospora crassa	ortho	0.0119363	9
axoneme	Saccharomyces cerevisiae	rbb	0.0278515	21
axoneme	Saccharomyces cerevisiae	ortho	0.00132626	1
axoneme	Agaricus bisporus	rbb	0.0424403	32
axoneme	Agaricus bisporus	ortho	0	0
axoneme	Guillardia theta	rbb	0.229443	173
axoneme	Guillardia theta	ortho	0.0384615	29
axoneme	Chloropicon primus	rbb	0.212202	160
axoneme	Chloropicon primus	ortho	0.00795756	6
axoneme	Klebsormidium nitens	rbb	0.206897	156
axoneme	Klebsormidium nitens	ortho	0	0
axoneme	Chara braunii	rbb	0.165782	125
axoneme	Chara braunii	ortho	0.0106101	8
axoneme	Cyanidioschyzon merolae	rbb	0.0265252	20
axoneme	Cyanidioschyzon merolae	ortho	0.0132626	10
axoneme	Porphyra umbilicalis	rbb	0.0278515	21
axoneme	Porphyra umbilicalis	ortho	0.00397878	3
axoneme	Porphyridium purpureum	rbb	0.0397878	30
axoneme	Porphyridium purpureum	ortho	0	0
axoneme	Chondrus crispus	rbb	0.0278515	21
axoneme	Chondrus crispus	ortho	0	0
axoneme	Gracilariopsis chorda	rbb	0.0318302	24
axoneme	Gracilariopsis chorda	ortho	0.00928382	7
axoneme	Chlamydomonas reinhardtii	rbb	0.202918	153
axoneme	Chlamydomonas reinhardtii	ortho	0.0371353	28
axoneme	Ostreococcus tauri	rbb	0.0596817	45
axoneme	Ostreococcus tauri	ortho	0.0172414	13
axoneme	Physcomitrella patens	rbb	0.147215	111
axoneme	Physcomitrella patens	ortho	0.0106101	8
axoneme	Oryza sativa	rbb	0.0464191	35
axoneme	Oryza sativa	ortho	0	0
axoneme	Populus trichocarpa	rbb	0.0517241	39
axoneme	Populus trichocarpa	ortho	0	0
axoneme	Arabidopsis thaliana	rbb	0.0530504	40
axoneme	Arabidopsis thaliana	ortho	0	0
axoneme	Emiliania huxleyi	rbb	0.1313	99
axoneme	Emiliania huxleyi	ortho	0.0490716	37
axoneme	Chrysochromulina tobinii	rbb	0.200265	151
axoneme	Chrysochromulina tobinii	ortho	0.0251989	19
axoneme	Phytophthora sojae	rbb	0.217507	164
axoneme	Phytophthora sojae	ortho	0.0344828	26
axoneme	Aureococcus anophagefferens	rbb	0.187003	141
axoneme	Aureococcus anophagefferens	ortho	0.0331565	25
axoneme	Thalassiosira pseudonana	rbb	0.0954907	72
[truncated: 497 more rows]

## Sheet: FigureS3B
localisation	species	measure	proportion	count
nucleus	Trypanosoma brucei	rbb	0.136227	907
nucleus	Trypanosoma brucei	ortho	0	0
nucleus	Trypanosoma cruzi	rbb	0.124211	827
nucleus	Trypanosoma cruzi	ortho	0	0
nucleus	Leishmania mexicana	rbb	0.131721	877
nucleus	Leishmania mexicana	ortho	0	0
nucleus	Bodo saltans	rbb	0.140883	938
nucleus	Bodo saltans	ortho	0	0
nucleus	Naegleria gruberi	rbb	0.203515	1355
nucleus	Naegleria gruberi	ortho	0	0
nucleus	Trichomonas vaginalis	rbb	0.136978	912
nucleus	Trichomonas vaginalis	ortho	0	0
nucleus	Tritrichomonas foetus	rbb	0.139081	926
nucleus	Tritrichomonas foetus	ortho	0	0
nucleus	Giardia intestinalis	rbb	0.0711926	474
nucleus	Giardia intestinalis	ortho	0	0
nucleus	Monocercomonoides sp.	rbb	0.134575	896
nucleus	Monocercomonoides sp.	ortho	0	0
nucleus	Streblomastix strix	rbb	0.131271	874
nucleus	Streblomastix strix	ortho	0	0
nucleus	Kipferlia bialata	rbb	0.0193752	129
nucleus	Kipferlia bialata	ortho	0	0
nucleus	Spironucleus salmonicida	rbb	0.069991	466
nucleus	Spironucleus salmonicida	ortho	0	0
nucleus	Entamoeba histolytica	rbb	0.118354	788
nucleus	Entamoeba histolytica	ortho	0	0
nucleus	Dictyostelium discoideum	rbb	0.225293	1500
nucleus	Dictyostelium discoideum	ortho	0	0
nucleus	Acanthamoeba castellanii	rbb	0.231751	1543
nucleus	Acanthamoeba castellanii	ortho	0	0
nucleus	Thecamonas trahens	rbb	0.214479	1428
nucleus	Thecamonas trahens	ortho	0	0
nucleus	Monosiga brevicollis	rbb	0.244217	1626
nucleus	Monosiga brevicollis	ortho	0	0
nucleus	Salpingoeca rosetta	rbb	0.276359	1840
nucleus	Salpingoeca rosetta	ortho	0	0
nucleus	Capsaspora owczarzaki	rbb	0.283268	1886
nucleus	Capsaspora owczarzaki	ortho	0	0
nucleus	Fonticula alba	rbb	0.165515	1102
nucleus	Fonticula alba	ortho	0	0
nucleus	Sphaeroforma arctica	rbb	0.225894	1504
nucleus	Sphaeroforma arctica	ortho	0	0
nucleus	Caenorhabditis elegans	rbb	0.301141	2005
nucleus	Caenorhabditis elegans	ortho	0	0
nucleus	Capitella teleta	rbb	0.481676	3207
nucleus	Capitella teleta	ortho	0	0
nucleus	Lottia gigantea	rbb	0.479573	3193
nucleus	Lottia gigantea	ortho	0	0
nucleus	Drosophila melanogaster	rbb	0.3845	2560
nucleus	Drosophila melanogaster	ortho	0	0
nucleus	Apis mellifera	rbb	0.404626	2694
nucleus	Apis mellifera	ortho	0	0
nucleus	Glossina morsitans	rbb	0	0
nucleus	Glossina morsitans	ortho	0	0
nucleus	Trichoplax adhaerens	rbb	0.376389	2506
nucleus	Trichoplax adhaerens	ortho	0	0
nucleus	Nematostella vectensis	rbb	0.47702	3176
nucleus	Nematostella vectensis	ortho	0	0
nucleus	Strongylocentrotus purpuratus	rbb	0.509012	3389
nucleus	Strongylocentrotus purpuratus	ortho	0	0
nucleus	Ciona intestinalis	rbb	0.439471	2926
nucleus	Ciona intestinalis	ortho	0	0
nucleus	Takifugu rubripes	rbb	0.733854	4886
nucleus	Takifugu rubripes	ortho	0	0
nucleus	Danio rerio	rbb	0.758786	5052
nucleus	Danio rerio	ortho	0	0
nucleus	Gallus gallus	rbb	0.771703	5138
nucleus	Gallus gallus	ortho	0	0
nucleus	Homo sapiens	rbb	1	6658
nucleus	Homo sapiens	ortho	0	0
nucleus	Encephalitozoon cuniculi	rbb	0.070742	471
nucleus	Encephalitozoon cuniculi	ortho	0	0
nucleus	Batrachochytrium dendrobatidis	rbb	0.22274	1483
nucleus	Batrachochytrium dendrobatidis	ortho	0	0
nucleus	Rhizopus delemar	rbb	0.206068	1372
nucleus	Rhizopus delemar	ortho	0	0
nucleus	Ustilago maydis	rbb	0.182938	1218
nucleus	Ustilago maydis	ortho	0	0
nucleus	Schizosaccharomyces pombe	rbb	0.17723	1180
nucleus	Schizosaccharomyces pombe	ortho	0	0
nucleus	Aspergillus nidulans	rbb	0.182487	1215
nucleus	Aspergillus nidulans	ortho	0	0
nucleus	Neurospora crassa	rbb	0.191799	1277
nucleus	Neurospora crassa	ortho	0	0
nucleus	Saccharomyces cerevisiae	rbb	0.152298	1014
nucleus	Saccharomyces cerevisiae	ortho	0	0
nucleus	Agaricus bisporus	rbb	0.186543	1242
nucleus	Agaricus bisporus	ortho	0	0
nucleus	Guillardia theta	rbb	0.234755	1563
nucleus	Guillardia theta	ortho	0	0
nucleus	Chloropicon primus	rbb	0.205467	1368
nucleus	Chloropicon primus	ortho	0	0
nucleus	Klebsormidium nitens	rbb	0.252628	1682
nucleus	Klebsormidium nitens	ortho	0	0
nucleus	Chara braunii	rbb	0.21553	1435
nucleus	Chara braunii	ortho	0	0
nucleus	Cyanidioschyzon merolae	rbb	0.134275	894
nucleus	Cyanidioschyzon merolae	ortho	0	0
nucleus	Porphyra umbilicalis	rbb	0.122559	816
nucleus	Porphyra umbilicalis	ortho	0	0
nucleus	Porphyridium purpureum	rbb	0.16912	1126
nucleus	Porphyridium purpureum	ortho	0	0
nucleus	Chondrus crispus	rbb	0.14644	975
nucleus	Chondrus crispus	ortho	0	0
nucleus	Gracilariopsis chorda	rbb	0.171974	1145
nucleus	Gracilariopsis chorda	ortho	0	0
nucleus	Chlamydomonas reinhardtii	rbb	0.186693	1243
nucleus	Chlamydomonas reinhardtii	ortho	0	0
nucleus	Ostreococcus tauri	rbb	0.181886	1211
nucleus	Ostreococcus tauri	ortho	0	0
nucleus	Physcomitrella patens	rbb	0.247221	1646
nucleus	Physcomitrella patens	ortho	0	0
nucleus	Oryza sativa	rbb	0.226194	1506
nucleus	Oryza sativa	ortho	0	0
nucleus	Populus trichocarpa	rbb	0.242716	1616
nucleus	Populus trichocarpa	ortho	0	0
nucleus	Arabidopsis thaliana	rbb	0.239261	1593
nucleus	Arabidopsis thaliana	ortho	0	0
nucleus	Emiliania huxleyi	rbb	0.206819	1377
nucleus	Emiliania huxleyi	ortho	0	0
nucleus	Chrysochromulina tobinii	rbb	0.169871	1131
nucleus	Chrysochromulina tobinii	ortho	0	0
nucleus	Phytophthora sojae	rbb	0.220186	1466
nucleus	Phytophthora sojae	ortho	0	0
nucleus	Aureococcus anophagefferens	rbb	0.154401	1028
nucleus	Aureococcus anophagefferens	ortho	0	0
nucleus	Thalassiosira pseudonana	rbb	0.171373	1141
nucleus	Thalassiosira pseudonana	ortho	0	0
nucleus	Phaeodactylum tricornutum	rbb	0.168068	1119
nucleus	Phaeodactylum tricornutum	ortho	0	0
nucleus	Cafeteria roenbergensis	rbb	0.168669	1123
nucleus	Cafeteria roenbergensis	ortho	0	0
nucleus	Nannochloropsis gaditana	rbb	0.0668369	445
nucleus	Nannochloropsis gaditana	ortho	0	0
nucleus	Symbiodinium microadriaticum	rbb	0.148543	989
nucleus	Symbiodinium microadriaticum	ortho	0	0
nucleus	Perkinsus marinus	rbb	0.155752	1037
nucleus	Perkinsus marinus	ortho	0	0
nucleus	Paramecium tetraurelia	rbb	0.167017	1112
nucleus	Paramecium tetraurelia	ortho	0	0
nucleus	Tetrahymena thermophila	rbb	0.178282	1187
nucleus	Tetrahymena thermophila	ortho	0	0
nucleus	Cryptosporidium parvum	rbb	0.108591	723
nucleus	Cryptosporidium parvum	ortho	0	0
nucleus	Theileria annulata	rbb	0.0989787	659
nucleus	Theileria annulata	ortho	0	0
nucleus	Plasmodium berghei	rbb	0.116401	775
nucleus	Plasmodium berghei	ortho	0	0
nucleus	Plasmodium falciparum	rbb	0.116251	774
nucleus	Plasmodium falciparum	ortho	0	0
nucleus	Toxoplasma gondii	rbb	0.146591	976
nucleus	Toxoplasma gondii	ortho	0	0
nucleus	Lotharella oceanica	rbb	0.00811054	54
nucleus	Lotharella oceanica	ortho	0	0
nucleus	Reticulomyxa filosa	rbb	0.169721	1130
nucleus	Reticulomyxa filosa	ortho	0	0
nucleolus	Trypanosoma brucei	rbb	0.18615	250
nucleolus	Trypanosoma brucei	ortho	0	0
nucleolus	Trypanosoma cruzi	rbb	0.169769	228
nucleolus	Trypanosoma cruzi	ortho	0	0
nucleolus	Leishmania mexicana	rbb	0.193596	260
nucleolus	Leishmania mexicana	ortho	0	0
nucleolus	Bodo saltans	rbb	0.183172	246
nucleolus	Bodo saltans	ortho	0	0
nucleolus	Naegleria gruberi	rbb	0.218913	294
nucleolus	Naegleria gruberi	ortho	0	0
nucleolus	Trichomonas vaginalis	rbb	0.180194	242
nucleolus	Trichomonas vaginalis	ortho	0	0
nucleolus	Tritrichomonas foetus	rbb	0.177215	238
nucleolus	Tritrichomonas foetus	ortho	0	0
nucleolus	Giardia intestinalis	rbb	0.110201	148
nucleolus	Giardia intestinalis	ortho	0	0
nucleolus	Monocercomonoides sp.	rbb	0.180938	243
nucleolus	Monocercomonoides sp.	ortho	0	0
nucleolus	Streblomastix strix	rbb	0.17796	239
nucleolus	Streblomastix strix	ortho	0	0
nucleolus	Kipferlia bialata	rbb	0.0439315	59
nucleolus	Kipferlia bialata	ortho	0	0
nucleolus	Spironucleus salmonicida	rbb	0.107967	145
nucleolus	Spironucleus salmonicida	ortho	0	0
nucleolus	Entamoeba histolytica	rbb	0.173492	233
nucleolus	Entamoeba histolytica	ortho	0	0
nucleolus	Dictyostelium discoideum	rbb	0.274758	369
nucleolus	Dictyostelium discoideum	ortho	0	0
nucleolus	Acanthamoeba castellanii	rbb	0.272524	366
nucleolus	Acanthamoeba castellanii	ortho	0	0
nucleolus	Thecamonas trahens	rbb	0.267312	359
nucleolus	Thecamonas trahens	ortho	0	0
nucleolus	Monosiga brevicollis	rbb	0.293373	394
nucleolus	Monosiga brevicollis	ortho	0	0
nucleolus	Salpingoeca rosetta	rbb	0.317945	427
nucleolus	Salpingoeca rosetta	ortho	0	0
nucleolus	Capsaspora owczarzaki	rbb	0.33656	452
nucleolus	Capsaspora owczarzaki	ortho	0	0
nucleolus	Fonticula alba	rbb	0.221891	298
nucleolus	Fonticula alba	ortho	0	0
nucleolus	Sphaeroforma arctica	rbb	0.27029	363
nucleolus	Sphaeroforma arctica	ortho	0	0
nucleolus	Caenorhabditis elegans	rbb	0.337305	453
nucleolus	Caenorhabditis elegans	ortho	0	0
nucleolus	Capitella teleta	rbb	0.515264	692
nucleolus	Capitella teleta	ortho	0	0
nucleolus	Lottia gigantea	rbb	0.508563	683
nucleolus	Lottia gigantea	ortho	0	0
nucleolus	Drosophila melanogaster	rbb	0.413999	556
nucleolus	Drosophila melanogaster	ortho	0	0
nucleolus	Apis mellifera	rbb	0.449739	604
nucleolus	Apis mellifera	ortho	0	0
nucleolus	Glossina morsitans	rbb	0	0
nucleolus	Glossina morsitans	ortho	0	0
nucleolus	Trichoplax adhaerens	rbb	0.425168	571
nucleolus	Trichoplax adhaerens	ortho	0	0
nucleolus	Nematostella vectensis	rbb	0.51452	691
nucleolus	Nematostella vectensis	ortho	0	0
nucleolus	Strongylocentrotus purpuratus	rbb	0.560685	753
nucleolus	Strongylocentrotus purpuratus	ortho	0	0
nucleolus	Ciona intestinalis	rbb	0.49516	665
nucleolus	Ciona intestinalis	ortho	0	0
nucleolus	Takifugu rubripes	rbb	0.735666	988
nucleolus	Takifugu rubripes	ortho	0	0
nucleolus	Danio rerio	rbb	0.770663	1035
nucleolus	Danio rerio	ortho	0	0
nucleolus	Gallus gallus	rbb	0.768429	1032
nucleolus	Gallus gallus	ortho	0	0
nucleolus	Homo sapiens	rbb	1	1343
nucleolus	Homo sapiens	ortho	0	0
nucleolus	Encephalitozoon cuniculi	rbb	0.100521	135
nucleolus	Encephalitozoon cuniculi	ortho	0	0
nucleolus	Batrachochytrium dendrobatidis	rbb	0.27997	376
nucleolus	Batrachochytrium dendrobatidis	ortho	0	0
nucleolus	Rhizopus delemar	rbb	0.27178	365
nucleolus	Rhizopus delemar	ortho	0	0
nucleolus	Ustilago maydis	rbb	0.239762	322
nucleolus	Ustilago maydis	ortho	0	0
nucleolus	Schizosaccharomyces pombe	rbb	0.22338	300
nucleolus	Schizosaccharomyces pombe	ortho	0	0
nucleolus	Aspergillus nidulans	rbb	0.219657	295
nucleolus	Aspergillus nidulans	ortho	0	0
nucleolus	Neurospora crassa	rbb	0.239017	321
nucleolus	Neurospora crassa	ortho	0	0
nucleolus	Saccharomyces cerevisiae	rbb	0.211467	284
nucleolus	Saccharomyces cerevisiae	ortho	0	0
nucleolus	Agaricus bisporus	rbb	0.237528	319
nucleolus	Agaricus bisporus	ortho	0	0
nucleolus	Guillardia theta	rbb	0.283693	381
nucleolus	Guillardia theta	ortho	0	0
nucleolus	Chloropicon primus	rbb	0.249442	335
nucleolus	Chloropicon primus	ortho	0	0
nucleolus	Klebsormidium nitens	rbb	0.28965	389
nucleolus	Klebsormidium nitens	ortho	0	0
nucleolus	Chara braunii	rbb	0.249442	335
nucleolus	Chara braunii	ortho	0	0
nucleolus	Cyanidioschyzon merolae	rbb	0.182427	245
nucleolus	Cyanidioschyzon merolae	ortho	0	0
nucleolus	Porphyra umbilicalis	rbb	0.15041	202
nucleolus	Porphyra umbilicalis	ortho	0	0
nucleolus	Porphyridium purpureum	rbb	0.219657	295
nucleolus	Porphyridium purpureum	ortho	0	0
nucleolus	Chondrus crispus	rbb	0.191363	257
nucleolus	Chondrus crispus	ortho	0	0
nucleolus	Gracilariopsis chorda	rbb	0.224125	301
nucleolus	Gracilariopsis chorda	ortho	0	0
nucleolus	Chlamydomonas reinhardtii	rbb	0.230827	310
nucleolus	Chlamydomonas reinhardtii	ortho	0	0
nucleolus	Ostreococcus tauri	rbb	0.225614	303
nucleolus	Ostreococcus tauri	ortho	0	0
nucleolus	Physcomitrella patens	rbb	0.293373	394
nucleolus	Physcomitrella patens	ortho	0	0
nucleolus	Oryza sativa	rbb	0.271035	364
nucleolus	Oryza sativa	ortho	0	0
nucleolus	Populus trichocarpa	rbb	0.28965	389
nucleolus	Populus trichocarpa	ortho	0	0
nucleolus	Arabidopsis thaliana	rbb	0.278481	374
nucleolus	Arabidopsis thaliana	ortho	0	0
nucleolus	Emiliania huxleyi	rbb	0.250186	336
nucleolus	Emiliania huxleyi	ortho	0	0
nucleolus	Chrysochromulina tobinii	rbb	0.18764	252
nucleolus	Chrysochromulina tobinii	ortho	0	0
nucleolus	Phytophthora sojae	rbb	0.264334	355
nucleolus	Phytophthora sojae	ortho	0	0
nucleolus	Aureococcus anophagefferens	rbb	0.18615	250
nucleolus	Aureococcus anophagefferens	ortho	0	0
nucleolus	Thalassiosira pseudonana	rbb	0.217424	292
nucleolus	Thalassiosira pseudonana	ortho	0	0
nucleolus	Phaeodactylum tricornutum	rbb	0.218913	294
nucleolus	Phaeodactylum tricornutum	ortho	0	0
nucleolus	Cafeteria roenbergensis	rbb	0.218913	294
nucleolus	Cafeteria roenbergensis	ortho	0	0
nucleolus	Nannochloropsis gaditana	rbb	0.0781832	105
nucleolus	Nannochloropsis gaditana	ortho	0	0
nucleolus	Symbiodinium microadriaticum	rbb	0.179449	241
nucleolus	Symbiodinium microadriaticum	ortho	0	0
nucleolus	Perkinsus marinus	rbb	0.216679	291
nucleolus	Perkinsus marinus	ortho	0	0
nucleolus	Paramecium tetraurelia	rbb	0.216679	291
nucleolus	Paramecium tetraurelia	ortho	0	0
nucleolus	Tetrahymena thermophila	rbb	0.229337	308
nucleolus	Tetrahymena thermophila	ortho	0	0
nucleolus	Cryptosporidium parvum	rbb	0.161579	217
nucleolus	Cryptosporidium parvum	ortho	0	0
nucleolus	Theileria annulata	rbb	0.143708	193
nucleolus	Theileria annulata	ortho	0	0
nucleolus	Plasmodium berghei	rbb	0.152643	205
nucleolus	Plasmodium berghei	ortho	0	0
nucleolus	Plasmodium falciparum	rbb	0.156366	210
nucleolus	Plasmodium falciparum	ortho	0	0
nucleolus	Toxoplasma gondii	rbb	0.198809	267
nucleolus	Toxoplasma gondii	ortho	0	0
nucleolus	Lotharella oceanica	rbb	0.022338	30
nucleolus	Lotharella oceanica	ortho	0	0
nucleolus	Reticulomyxa filosa	rbb	0.193596	260
nucleolus	Reticulomyxa filosa	ortho	0	0
spindle	Trypanosoma brucei	rbb	0.0549451	5
spindle	Trypanosoma brucei	ortho	0	0
spindle	Trypanosoma cruzi	rbb	0.021978	2
spindle	Trypanosoma cruzi	ortho	0.021978	2
spindle	Leishmania mexicana	rbb	0.0659341	6
spindle	Leishmania mexicana	ortho	0	0
spindle	Bodo saltans	rbb	0.0879121	8
spindle	Bodo saltans	ortho	0	0
spindle	Naegleria gruberi	rbb	0.10989	10
spindle	Naegleria gruberi	ortho	0	0
spindle	Trichomonas vaginalis	rbb	0.0769231	7
spindle	Trichomonas vaginalis	ortho	0.010989	1
spindle	Tritrichomonas foetus	rbb	0.0879121	8
spindle	Tritrichomonas foetus	ortho	0	0
spindle	Giardia intestinalis	rbb	0.0769231	7
spindle	Giardia intestinalis	ortho	0	0
spindle	Monocercomonoides sp.	rbb	0.0659341	6
spindle	Monocercomonoides sp.	ortho	0	0
spindle	Streblomastix strix	rbb	0.10989	10
spindle	Streblomastix strix	ortho	0	0
spindle	Kipferlia bialata	rbb	0.032967	3
spindle	Kipferlia bialata	ortho	0	0
spindle	Spironucleus salmonicida	rbb	0.0659341	6
spindle	Spironucleus salmonicida	ortho	0	0
spindle	Entamoeba histolytica	rbb	0.0549451	5
spindle	Entamoeba histolytica	ortho	0.131868	12
spindle	Dictyostelium discoideum	rbb	0.164835	15
spindle	Dictyostelium discoideum	ortho	0.0549451	5
spindle	Acanthamoeba castellanii	rbb	0.153846	14
spindle	Acanthamoeba castellanii	ortho	0.0989011	9
spindle	Thecamonas trahens	rbb	0.153846	14
spindle	Thecamonas trahens	ortho	0	0
spindle	Monosiga brevicollis	rbb	0.164835	15
spindle	Monosiga brevicollis	ortho	0.0549451	5
spindle	Salpingoeca rosetta	rbb	0.208791	19
spindle	Salpingoeca rosetta	ortho	0.043956	4
spindle	Capsaspora owczarzaki	rbb	0.175824	16
spindle	Capsaspora owczarzaki	ortho	0.10989	10
spindle	Fonticula alba	rbb	0.0989011	9
spindle	Fonticula alba	ortho	0.0879121	8
spindle	Sphaeroforma arctica	rbb	0.142857	13
spindle	Sphaeroforma arctica	ortho	0	0
spindle	Caenorhabditis elegans	rbb	0.208791	19
spindle	Caenorhabditis elegans	ortho	0.0769231	7
spindle	Capitella teleta	rbb	0.351648	32
spindle	Capitella teleta	ortho	0	0
spindle	Lottia gigantea	rbb	0.296703	27
spindle	Lottia gigantea	ortho	0	0
spindle	Drosophila melanogaster	rbb	0.186813	17
spindle	Drosophila melanogaster	ortho	0.0879121	8
spindle	Apis mellifera	rbb	0.241758	22
spindle	Apis mellifera	ortho	0.043956	4
spindle	Glossina morsitans	rbb	0	0
spindle	Glossina morsitans	ortho	0	0
spindle	Trichoplax adhaerens	rbb	0.21978	20
spindle	Trichoplax adhaerens	ortho	0.010989	1
spindle	Nematostella vectensis	rbb	0.362637	33
spindle	Nematostella vectensis	ortho	0	0
spindle	Strongylocentrotus purpuratus	rbb	0.32967	30
spindle	Strongylocentrotus purpuratus	ortho	0	0
spindle	Ciona intestinalis	rbb	0.307692	28
spindle	Ciona intestinalis	ortho	0	0
spindle	Takifugu rubripes	rbb	0.703297	64
spindle	Takifugu rubripes	ortho	0	0
spindle	Danio rerio	rbb	0.659341	60
spindle	Danio rerio	ortho	0	0
spindle	Gallus gallus	rbb	0.791209	72
spindle	Gallus gallus	ortho	0	0
spindle	Homo sapiens	rbb	1	91
spindle	Homo sapiens	ortho	0	0
spindle	Encephalitozoon cuniculi	rbb	0.043956	4
spindle	Encephalitozoon cuniculi	ortho	0.120879	11
spindle	Batrachochytrium dendrobatidis	rbb	0.142857	13
spindle	Batrachochytrium dendrobatidis	ortho	0.0549451	5
spindle	Rhizopus delemar	rbb	0.120879	11
spindle	Rhizopus delemar	ortho	0.0879121	8
spindle	Ustilago maydis	rbb	0.0769231	7
spindle	Ustilago maydis	ortho	0.131868	12
spindle	Schizosaccharomyces pombe	rbb	0.120879	11
spindle	Schizosaccharomyces pombe	ortho	0.0989011	9
spindle	Aspergillus nidulans	rbb	0.0989011	9
spindle	Aspergillus nidulans	ortho	0.120879	11
spindle	Neurospora crassa	rbb	0.0769231	7
spindle	Neurospora crassa	ortho	0.142857	13
spindle	Saccharomyces cerevisiae	rbb	0.0989011	9
spindle	Saccharomyces cerevisiae	ortho	0.10989	10
spindle	Agaricus bisporus	rbb	0.10989	10
spindle	Agaricus bisporus	ortho	0.10989	10
spindle	Guillardia theta	rbb	0.164835	15
spindle	Guillardia theta	ortho	0	0
spindle	Chloropicon primus	rbb	0.10989	10
spindle	Chloropicon primus	ortho	0	0
spindle	Klebsormidium nitens	rbb	0.175824	16
spindle	Klebsormidium nitens	ortho	0	0
spindle	Chara braunii	rbb	0.142857	13
spindle	Chara braunii	ortho	0	0
spindle	Cyanidioschyzon merolae	rbb	0.0769231	7
spindle	Cyanidioschyzon merolae	ortho	0.0989011	9
spindle	Porphyra umbilicalis	rbb	0.0769231	7
spindle	Porphyra umbilicalis	ortho	0.0879121	8
spindle	Porphyridium purpureum	rbb	0.0769231	7
spindle	Porphyridium purpureum	ortho	0.120879	11
spindle	Chondrus crispus	rbb	0.0659341	6
spindle	Chondrus crispus	ortho	0.131868	12
spindle	Gracilariopsis chorda	rbb	0.131868	12
spindle	Gracilariopsis chorda	ortho	0.0879121	8
spindle	Chlamydomonas reinhardtii	rbb	0.10989	10
spindle	Chlamydomonas reinhardtii	ortho	0	0
spindle	Ostreococcus tauri	rbb	0.0989011	9
spindle	Ostreococcus tauri	ortho	0	0
spindle	Physcomitrella patens	rbb	0.142857	13
spindle	Physcomitrella patens	ortho	0	0
spindle	Oryza sativa	rbb	0.142857	13
spindle	Oryza sativa	ortho	0	0
spindle	Populus trichocarpa	rbb	0.153846	14
spindle	Populus trichocarpa	ortho	0	0
spindle	Arabidopsis thaliana	rbb	0.120879	11
spindle	Arabidopsis thaliana	ortho	0	0
spindle	Emiliania huxleyi	rbb	0.0879121	8
spindle	Emiliania huxleyi	ortho	0.010989	1
spindle	Chrysochromulina tobinii	rbb	0.120879	11
spindle	Chrysochromulina tobinii	ortho	0	0
spindle	Phytophthora sojae	rbb	0.131868	12
spindle	Phytophthora sojae	ortho	0	0
spindle	Aureococcus anophagefferens	rbb	0.0769231	7
spindle	Aureococcus anophagefferens	ortho	0	0
spindle	Thalassiosira pseudonana	rbb	0.0989011	9
spindle	Thalassiosira pseudonana	ortho	0.021978	2
spindle	Phaeodactylum tricornutum	rbb	0.0989011	9
spindle	Phaeodactylum tricornutum	ortho	0.0879121	8
spindle	Cafeteria roenbergensis	rbb	0.10989	10
spindle	Cafeteria roenbergensis	ortho	0	0
spindle	Nannochloropsis gaditana	rbb	0.032967	3
spindle	Nannochloropsis gaditana	ortho	0	0
spindle	Symbiodinium microadriaticum	rbb	0.0549451	5
spindle	Symbiodinium microadriaticum	ortho	0.010989	1
spindle	Perkinsus marinus	rbb	0.0989011	9
spindle	Perkinsus marinus	ortho	0	0
spindle	Paramecium tetraurelia	rbb	0.0879121	8
spindle	Paramecium tetraurelia	ortho	0	0
spindle	Tetrahymena thermophila	rbb	0.0879121	8
spindle	Tetrahymena thermophila	ortho	0	0
spindle	Cryptosporidium parvum	rbb	0.0659341	6
spindle	Cryptosporidium parvum	ortho	0	0
spindle	Theileria annulata	rbb	0.032967	3
spindle	Theileria annulata	ortho	0	0
spindle	Plasmodium berghei	rbb	0.0769231	7
spindle	Plasmodium berghei	ortho	0	0
spindle	Plasmodium falciparum	rbb	0.0769231	7
spindle	Plasmodium falciparum	ortho	0	0
spindle	Toxoplasma gondii	rbb	0.0879121	8
spindle	Toxoplasma gondii	ortho	0	0
spindle	Lotharella oceanica	rbb	0	0
spindle	Lotharella oceanica	ortho	0	0
spindle	Reticulomyxa filosa	rbb	0.0989011	9
spindle	Reticulomyxa filosa	ortho	0	0
nuclear envelope	Trypanosoma brucei	rbb	0.125	34
nuclear envelope	Trypanosoma brucei	ortho	0	0
nuclear envelope	Trypanosoma cruzi	rbb	0.0992647	27
nuclear envelope	Trypanosoma cruzi	ortho	0	0
nuclear envelope	Leishmania mexicana	rbb	0.125	34
nuclear envelope	Leishmania mexicana	ortho	0	0
nuclear envelope	Bodo saltans	rbb	0.128676	35
nuclear envelope	Bodo saltans	ortho	0	0
nuclear envelope	Naegleria gruberi	rbb	0.180147	49
nuclear envelope	Naegleria gruberi	ortho	0	0
nuclear envelope	Trichomonas vaginalis	rbb	0.0955882	26
nuclear envelope	Trichomonas vaginalis	ortho	0.0147059	4
nuclear envelope	Tritrichomonas foetus	rbb	0.125	34
nuclear envelope	Tritrichomonas foetus	ortho	0	0
nuclear envelope	Giardia intestinalis	rbb	0.0772059	21
nuclear envelope	Giardia intestinalis	ortho	0	0
nuclear envelope	Monocercomonoides sp.	rbb	0.113971	31
nuclear envelope	Monocercomonoides sp.	ortho	0	0
nuclear envelope	Streblomastix strix	rbb	0.0845588	23
nuclear envelope	Streblomastix strix	ortho	0	0
nuclear envelope	Kipferlia bialata	rbb	0.0147059	4
nuclear envelope	Kipferlia bialata	ortho	0	0
nuclear envelope	Spironucleus salmonicida	rbb	0.0625	17
nuclear envelope	Spironucleus salmonicida	ortho	0	0
nuclear envelope	Entamoeba histolytica	rbb	0.0955882	26
nuclear envelope	Entamoeba histolytica	ortho	0.0220588	6
nuclear envelope	Dictyostelium discoideum	rbb	0.202206	55
nuclear envelope	Dictyostelium discoideum	ortho	0	0
nuclear envelope	Acanthamoeba castellanii	rbb	0.180147	49
nuclear envelope	Acanthamoeba castellanii	ortho	0	0
nuclear envelope	Thecamonas trahens	rbb	0.213235	58
nuclear envelope	Thecamonas trahens	ortho	0	0
nuclear envelope	Monosiga brevicollis	rbb	0.220588	60
nuclear envelope	Monosiga brevicollis	ortho	0	0
nuclear envelope	Salpingoeca rosetta	rbb	0.261029	71
nuclear envelope	Salpingoeca rosetta	ortho	0	0
nuclear envelope	Capsaspora owczarzaki	rbb	0.257353	70
nuclear envelope	Capsaspora owczarzaki	ortho	0	0
nuclear envelope	Fonticula alba	rbb	0.150735	41
nuclear envelope	Fonticula alba	ortho	0	0
nuclear envelope	Sphaeroforma arctica	rbb	0.220588	60
nuclear envelope	Sphaeroforma arctica	ortho	0	0
nuclear envelope	Caenorhabditis elegans	rbb	0.294118	80
nuclear envelope	Caenorhabditis elegans	ortho	0	0
nuclear envelope	Capitella teleta	rbb	0.470588	128
nuclear envelope	Capitella teleta	ortho	0	0
nuclear envelope	Lottia gigantea	rbb	0.4375	119
nuclear envelope	Lottia gigantea	ortho	0	0
nuclear envelope	Drosophila melanogaster	rbb	0.352941	96
nuclear envelope	Drosophila melanogaster	ortho	0	0
nuclear envelope	Apis mellifera	rbb	0.360294	98
nuclear envelope	Apis mellifera	ortho	0	0
nuclear envelope	Glossina morsitans	rbb	0	0
nuclear envelope	Glossina morsitans	ortho	0	0
nuclear envelope	Trichoplax adhaerens	rbb	0.363971	99
nuclear envelope	Trichoplax adhaerens	ortho	0	0
nuclear envelope	Nematostella vectensis	rbb	0.466912	127
nuclear envelope	Nematostella vectensis	ortho	0	0
nuclear envelope	Strongylocentrotus purpuratus	rbb	0.448529	122
nuclear envelope	Strongylocentrotus purpuratus	ortho	0	0
nuclear envelope	Ciona intestinalis	rbb	0.422794	115
nuclear envelope	Ciona intestinalis	ortho	0	0
nuclear envelope	Takifugu rubripes	rbb	0.691176	188
nuclear envelope	Takifugu rubripes	ortho	0	0
nuclear envelope	Danio rerio	rbb	0.713235	194
nuclear envelope	Danio rerio	ortho	0	0
nuclear envelope	Gallus gallus	rbb	0.753676	205
nuclear envelope	Gallus gallus	ortho	0	0
nuclear envelope	Homo sapiens	rbb	1	272
nuclear envelope	Homo sapiens	ortho	0	0
nuclear envelope	Encephalitozoon cuniculi	rbb	0.0661765	18
nuclear envelope	Encephalitozoon cuniculi	ortho	0	0
nuclear envelope	Batrachochytrium dendrobatidis	rbb	0.202206	55
nuclear envelope	Batrachochytrium dendrobatidis	ortho	0	0
nuclear envelope	Rhizopus delemar	rbb	0.202206	55
nuclear envelope	Rhizopus delemar	ortho	0	0
nuclear envelope	Ustilago maydis	rbb	0.191176	52
nuclear envelope	Ustilago maydis	ortho	0	0
nuclear envelope	Schizosaccharomyces pombe	rbb	0.154412	42
nuclear envelope	Schizosaccharomyces pombe	ortho	0	0
nuclear envelope	Aspergillus nidulans	rbb	0.165441	45
nuclear envelope	Aspergillus nidulans	ortho	0	0
nuclear envelope	Neurospora crassa	rbb	0.183824	50
nuclear envelope	Neurospora crassa	ortho	0	0
nuclear envelope	Saccharomyces cerevisiae	rbb	0.154412	42
nuclear envelope	Saccharomyces cerevisiae	ortho	0	0
nuclear envelope	Agaricus bisporus	rbb	0.180147	49
nuclear envelope	Agaricus bisporus	ortho	0	0
nuclear envelope	Guillardia theta	rbb	0.1875	51
nuclear envelope	Guillardia theta	ortho	0.0147059	4
nuclear envelope	Chloropicon primus	rbb	0.198529	54
nuclear envelope	Chloropicon primus	ortho	0	0
nuclear envelope	Klebsormidium nitens	rbb	0.231618	63
nuclear envelope	Klebsormidium nitens	ortho	0	0
nuclear envelope	Chara braunii	rbb	0.202206	55
nuclear envelope	Chara braunii	ortho	0	0
nuclear envelope	Cyanidioschyzon merolae	rbb	0.143382	39
nuclear envelope	Cyanidioschyzon merolae	ortho	0	0
nuclear envelope	Porphyra umbilicalis	rbb	0.102941	28
nuclear envelope	Porphyra umbilicalis	ortho	0.0110294	3
nuclear envelope	Porphyridium purpureum	rbb	0.172794	47
nuclear envelope	Porphyridium purpureum	ortho	0	0
nuclear envelope	Chondrus crispus	rbb	0.143382	39
nuclear envelope	Chondrus crispus	ortho	0	0
nuclear envelope	Gracilariopsis chorda	rbb	0.161765	44
nuclear envelope	Gracilariopsis chorda	ortho	0	0
nuclear envelope	Chlamydomonas reinhardtii	rbb	0.176471	48
nuclear envelope	Chlamydomonas reinhardtii	ortho	0	0
nuclear envelope	Ostreococcus tauri	rbb	0.183824	50
nuclear envelope	Ostreococcus tauri	ortho	0	0
nuclear envelope	Physcomitrella patens	rbb	0.25	68
nuclear envelope	Physcomitrella patens	ortho	0	0
nuclear envelope	Oryza sativa	rbb	0.227941	62
nuclear envelope	Oryza sativa	ortho	0	0
nuclear envelope	Populus trichocarpa	rbb	0.242647	66
nuclear envelope	Populus trichocarpa	ortho	0	0
nuclear envelope	Arabidopsis thaliana	rbb	0.242647	66
nuclear envelope	Arabidopsis thaliana	ortho	0	0
nuclear envelope	Emiliania huxleyi	rbb	0.183824	50
nuclear envelope	Emiliania huxleyi	ortho	0	0
nuclear envelope	Chrysochromulina tobinii	rbb	0.191176	52
nuclear envelope	Chrysochromulina tobinii	ortho	0	0
nuclear envelope	Phytophthora sojae	rbb	0.220588	60
nuclear envelope	Phytophthora sojae	ortho	0	0
nuclear envelope	Aureococcus anophagefferens	rbb	0.143382	39
nuclear envelope	Aureococcus anophagefferens	ortho	0	0
nuclear envelope	Thalassiosira pseudonana	rbb	0.154412	42
nuclear envelope	Thalassiosira pseudonana	ortho	0	0
nuclear envelope	Phaeodactylum tricornutum	rbb	0.165441	45
nuclear envelope	Phaeodactylum tricornutum	ortho	0	0
nuclear envelope	Cafeteria roenbergensis	rbb	0.150735	41
nuclear envelope	Cafeteria roenbergensis	ortho	0.00735294	2
nuclear envelope	Nannochloropsis gaditana	rbb	0.0698529	19
nuclear envelope	Nannochloropsis gaditana	ortho	0	0
nuclear envelope	Symbiodinium microadriaticum	rbb	0.143382	39
nuclear envelope	Symbiodinium microadriaticum	ortho	0	0
nuclear envelope	Perkinsus marinus	rbb	0.154412	42
nuclear envelope	Perkinsus marinus	ortho	0	0
nuclear envelope	Paramecium tetraurelia	rbb	0.136029	37
nuclear envelope	Paramecium tetraurelia	ortho	0	0
nuclear envelope	Tetrahymena thermophila	rbb	0.128676	35
nuclear envelope	Tetrahymena thermophila	ortho	0.00735294	2
nuclear envelope	Cryptosporidium parvum	rbb	0.110294	30
nuclear envelope	Cryptosporidium parvum	ortho	0	0
nuclear envelope	Theileria annulata	rbb	0.0735294	20
nuclear envelope	Theileria annulata	ortho	0	0
nuclear envelope	Plasmodium berghei	rbb	0.0992647	27
nuclear envelope	Plasmodium berghei	ortho	0	0
nuclear envelope	Plasmodium falciparum	rbb	0.110294	30
nuclear envelope	Plasmodium falciparum	ortho	0	0
nuclear envelope	Toxoplasma gondii	rbb	0.132353	36
nuclear envelope	Toxoplasma gondii	ortho	0	0
nuclear envelope	Lotharella oceanica	rbb	0.0147059	4
nuclear envelope	Lotharella oceanica	ortho	0	0
nuclear envelope	Reticulomyxa filosa	rbb	0.158088	43
nuclear envelope	Reticulomyxa filosa	ortho	0	0
cytoplasm	Trypanosoma brucei	rbb	0.163009	765
cytoplasm	Trypanosoma brucei	ortho	0	0
cytoplasm	Trypanosoma cruzi	rbb	0.139996	657
cytoplasm	Trypanosoma cruzi	ortho	0	0
cytoplasm	Leishmania mexicana	rbb	0.161943	760
cytoplasm	Leishmania mexicana	ortho	0	0
cytoplasm	Bodo saltans	rbb	0.174089	817
cytoplasm	Bodo saltans	ortho	0	0
cytoplasm	Naegleria gruberi	rbb	0.220967	1037
cytoplasm	Naegleria gruberi	ortho	0	0
cytoplasm	Trichomonas vaginalis	rbb	0.153633	721
cytoplasm	Trichomonas vaginalis	ortho	0	0
cytoplasm	Tritrichomonas foetus	rbb	0.155977	732
cytoplasm	Tritrichomonas foetus	ortho	0	0
cytoplasm	Giardia intestinalis	rbb	0.0905604	425
cytoplasm	Giardia intestinalis	ortho	0	0
cytoplasm	Monocercomonoides sp.	rbb	0.15065	707
cytoplasm	Monocercomonoides sp.	ortho	0	0
cytoplasm	Streblomastix strix	rbb	0.14511	681
cytoplasm	Streblomastix strix	ortho	0	0
cytoplasm	Kipferlia bialata	rbb	0.0287662	135
cytoplasm	Kipferlia bialata	ortho	0	0
cytoplasm	Spironucleus salmonicida	rbb	0.0907735	426
cytoplasm	Spironucleus salmonicida	ortho	0	0
cytoplasm	Entamoeba histolytica	rbb	0.127211	597
cytoplasm	Entamoeba histolytica	ortho	0	0
cytoplasm	Dictyostelium discoideum	rbb	0.244407	1147
cytoplasm	Dictyostelium discoideum	ortho	0	0
cytoplasm	Acanthamoeba castellanii	rbb	0.239079	1122
cytoplasm	Acanthamoeba castellanii	ortho	0	0
cytoplasm	Thecamonas trahens	rbb	0.239719	1125
cytoplasm	Thecamonas trahens	ortho	0	0
cytoplasm	Monosiga brevicollis	rbb	0.273173	1282
cytoplasm	Monosiga brevicollis	ortho	0	0
cytoplasm	Salpingoeca rosetta	rbb	0.301726	1416
cytoplasm	Salpingoeca rosetta	ortho	0	0
cytoplasm	Capsaspora owczarzaki	rbb	0.304709	1430
cytoplasm	Capsaspora owczarzaki	ortho	0	0
cytoplasm	Fonticula alba	rbb	0.184317	865
cytoplasm	Fonticula alba	ortho	0	0
cytoplasm	Sphaeroforma arctica	rbb	0.243767	1144
cytoplasm	Sphaeroforma arctica	ortho	0	0
cytoplasm	Caenorhabditis elegans	rbb	0.321756	1510
cytoplasm	Caenorhabditis elegans	ortho	0	0
cytoplasm	Capitella teleta	rbb	0.490731	2303
cytoplasm	Capitella teleta	ortho	0	0
cytoplasm	Lottia gigantea	rbb	0.486895	2285
cytoplasm	Lottia gigantea	ortho	0	0
cytoplasm	Drosophila melanogaster	rbb	0.388025	1821
cytoplasm	Drosophila melanogaster	ortho	0	0
cytoplasm	Apis mellifera	rbb	0.409333	1921
cytoplasm	Apis mellifera	ortho	0	0
cytoplasm	Glossina morsitans	rbb	0	0
cytoplasm	Glossina morsitans	ortho	0	0
cytoplasm	Trichoplax adhaerens	rbb	0.389942	1830
cytoplasm	Trichoplax adhaerens	ortho	0	0
cytoplasm	Nematostella vectensis	rbb	0.489452	2297
cytoplasm	Nematostella vectensis	ortho	0	0
cytoplasm	Strongylocentrotus purpuratus	rbb	0.515235	2418
cytoplasm	Strongylocentrotus purpuratus	ortho	0	0
cytoplasm	Ciona intestinalis	rbb	0.457064	2145
cytoplasm	Ciona intestinalis	ortho	0	0
cytoplasm	Takifugu rubripes	rbb	0.759216	3563
cytoplasm	Takifugu rubripes	ortho	0	0
cytoplasm	Danio rerio	rbb	0.782868	3674
cytoplasm	Danio rerio	ortho	0	0
cytoplasm	Gallus gallus	rbb	0.795227	3732
cytoplasm	Gallus gallus	ortho	0	0
cytoplasm	Homo sapiens	rbb	1	4693
cytoplasm	Homo sapiens	ortho	0	0
cytoplasm	Encephalitozoon cuniculi	rbb	0.0733007	344
cytoplasm	Encephalitozoon cuniculi	ortho	0	0
cytoplasm	Batrachochytrium dendrobatidis	rbb	0.232261	1090
cytoplasm	Batrachochytrium dendrobatidis	ortho	0	0
cytoplasm	Rhizopus delemar	rbb	0.221607	1040
cytoplasm	Rhizopus delemar	ortho	0	0
cytoplasm	Ustilago maydis	rbb	0.197315	926
cytoplasm	Ustilago maydis	ortho	0	0
cytoplasm	Schizosaccharomyces pombe	rbb	0.186022	873
cytoplasm	Schizosaccharomyces pombe	ortho	0	0
cytoplasm	Aspergillus nidulans	rbb	0.19284	905
cytoplasm	Aspergillus nidulans	ortho	0	0
cytoplasm	Neurospora crassa	rbb	0.206478	969
cytoplasm	Neurospora crassa	ortho	0	0
cytoplasm	Saccharomyces cerevisiae	rbb	0.171106	803
cytoplasm	Saccharomyces cerevisiae	ortho	0	0
cytoplasm	Agaricus bisporus	rbb	0.196037	920
cytoplasm	Agaricus bisporus	ortho	0	0
cytoplasm	Guillardia theta	rbb	0.254208	1193
cytoplasm	Guillardia theta	ortho	0	0
cytoplasm	Chloropicon primus	rbb	0.218197	1024
cytoplasm	Chloropicon primus	ortho	0	0
cytoplasm	Klebsormidium nitens	rbb	0.259962	1220
cytoplasm	Klebsormidium nitens	ortho	0	0
cytoplasm	Chara braunii	rbb	0.225868	1060
cytoplasm	Chara braunii	ortho	0	0
cytoplasm	Cyanidioschyzon merolae	rbb	0.154059	723
cytoplasm	Cyanidioschyzon merolae	ortho	0	0
cytoplasm	Porphyra umbilicalis	rbb	0.139143	653
cytoplasm	Porphyra umbilicalis	ortho	0	0
cytoplasm	Porphyridium purpureum	rbb	0.185809	872
cytoplasm	Porphyridium purpureum	ortho	0	0
cytoplasm	Chondrus crispus	rbb	0.155551	730
cytoplasm	Chondrus crispus	ortho	0	0
cytoplasm	Gracilariopsis chorda	rbb	0.180055	845
cytoplasm	Gracilariopsis chorda	ortho	0	0
cytoplasm	Chlamydomonas reinhardtii	rbb	0.198167	930
cytoplasm	Chlamydomonas reinhardtii	ortho	0	0
cytoplasm	Ostreococcus tauri	rbb	0.187513	880
cytoplasm	Ostreococcus tauri	ortho	0	0
cytoplasm	Physcomitrella patens	rbb	0.255487	1199
cytoplasm	Physcomitrella patens	ortho	0	0
cytoplasm	Oryza sativa	rbb	0.230769	1083
cytoplasm	Oryza sativa	ortho	0	0
cytoplasm	Populus trichocarpa	rbb	0.248029	1164
cytoplasm	Populus trichocarpa	ortho	0	0
cytoplasm	Arabidopsis thaliana	rbb	0.243128	1141
cytoplasm	Arabidopsis thaliana	ortho	0	0
cytoplasm	Emiliania huxleyi	rbb	0.211379	992
cytoplasm	Emiliania huxleyi	ortho	0	0
cytoplasm	Chrysochromulina tobinii	rbb	0.184743	867
cytoplasm	Chrysochromulina tobinii	ortho	0	0
cytoplasm	Phytophthora sojae	rbb	0.237375	1114
cytoplasm	Phytophthora sojae	ortho	0	0
cytoplasm	Aureococcus anophagefferens	rbb	0.180695	848
cytoplasm	Aureococcus anophagefferens	ortho	0	0
cytoplasm	Thalassiosira pseudonana	rbb	0.187087	878
cytoplasm	Thalassiosira pseudonana	ortho	0	0
cytoplasm	Phaeodactylum tricornutum	rbb	0.180482	847
cytoplasm	Phaeodactylum tricornutum	ortho	0	0
cytoplasm	Cafeteria roenbergensis	rbb	0.193906	910
cytoplasm	Cafeteria roenbergensis	ortho	0	0
cytoplasm	Nannochloropsis gaditana	rbb	0.0677605	318
cytoplasm	Nannochloropsis gaditana	ortho	0	0
cytoplasm	Symbiodinium microadriaticum	rbb	0.174941	821
cytoplasm	Symbiodinium microadriaticum	ortho	0	0
cytoplasm	Perkinsus marinus	rbb	0.178138	836
cytoplasm	Perkinsus marinus	ortho	0	0
cytoplasm	Paramecium tetraurelia	rbb	0.186661	876
cytoplasm	Paramecium tetraurelia	ortho	0	0
cytoplasm	Tetrahymena thermophila	rbb	0.202429	950
cytoplasm	Tetrahymena thermophila	ortho	0	0
cytoplasm	Cryptosporidium parvum	rbb	0.118048	554
cytoplasm	Cryptosporidium parvum	ortho	0	0
cytoplasm	Theileria annulata	rbb	0.10505	493
cytoplasm	Theileria annulata	ortho	0	0
cytoplasm	Plasmodium berghei	rbb	0.128915	605
cytoplasm	Plasmodium berghei	ortho	0	0
cytoplasm	Plasmodium falciparum	rbb	0.12785	600
cytoplasm	Plasmodium falciparum	ortho	0	0
cytoplasm	Toxoplasma gondii	rbb	0.160665	754
cytoplasm	Toxoplasma gondii	ortho	0	0
cytoplasm	Lotharella oceanica	rbb	0.0106542	50
cytoplasm	Lotharella oceanica	ortho	0	0
cytoplasm	Reticulomyxa filosa	rbb	0.186448	875
cytoplasm	Reticulomyxa filosa	ortho	0	0
glycosome	Trypanosoma brucei	rbb	NaN	0
glycosome	Trypanosoma brucei	ortho	NaN	0
glycosome	Trypanosoma cruzi	rbb	NaN	0
glycosome	Trypanosoma cruzi	ortho	NaN	0
glycosome	Leishmania mexicana	rbb	NaN	0
glycosome	Leishmania mexicana	ortho	NaN	0
glycosome	Bodo saltans	rbb	NaN	0
glycosome	Bodo saltans	ortho	NaN	0
glycosome	Naegleria gruberi	rbb	NaN	0
glycosome	Naegleria gruberi	ortho	NaN	0
glycosome	Trichomonas vaginalis	rbb	NaN	0
glycosome	Trichomonas vaginalis	ortho	NaN	0
glycosome	Tritrichomonas foetus	rbb	NaN	0
glycosome	Tritrichomonas foetus	ortho	NaN	0
glycosome	Giardia intestinalis	rbb	NaN	0
glycosome	Giardia intestinalis	ortho	NaN	0
glycosome	Monocercomonoides sp.	rbb	NaN	0
glycosome	Monocercomonoides sp.	ortho	NaN	0
glycosome	Streblomastix strix	rbb	NaN	0
glycosome	Streblomastix strix	ortho	NaN	0
glycosome	Kipferlia bialata	rbb	NaN	0
glycosome	Kipferlia bialata	ortho	NaN	0
glycosome	Spironucleus salmonicida	rbb	NaN	0
glycosome	Spironucleus salmonicida	ortho	NaN	0
glycosome	Entamoeba histolytica	rbb	NaN	0
glycosome	Entamoeba histolytica	ortho	NaN	0
glycosome	Dictyostelium discoideum	rbb	NaN	0
glycosome	Dictyostelium discoideum	ortho	NaN	0
glycosome	Acanthamoeba castellanii	rbb	NaN	0
glycosome	Acanthamoeba castellanii	ortho	NaN	0
glycosome	Thecamonas trahens	rbb	NaN	0
glycosome	Thecamonas trahens	ortho	NaN	0
glycosome	Monosiga brevicollis	rbb	NaN	0
glycosome	Monosiga brevicollis	ortho	NaN	0
glycosome	Salpingoeca rosetta	rbb	NaN	0
glycosome	Salpingoeca rosetta	ortho	NaN	0
glycosome	Capsaspora owczarzaki	rbb	NaN	0
glycosome	Capsaspora owczarzaki	ortho	NaN	0
glycosome	Fonticula alba	rbb	NaN	0
glycosome	Fonticula alba	ortho	NaN	0
glycosome	Sphaeroforma arctica	rbb	NaN	0
glycosome	Sphaeroforma arctica	ortho	NaN	0
glycosome	Caenorhabditis elegans	rbb	NaN	0
glycosome	Caenorhabditis elegans	ortho	NaN	0
glycosome	Capitella teleta	rbb	NaN	0
glycosome	Capitella teleta	ortho	NaN	0
glycosome	Lottia gigantea	rbb	NaN	0
glycosome	Lottia gigantea	ortho	NaN	0
glycosome	Drosophila melanogaster	rbb	NaN	0
glycosome	Drosophila melanogaster	ortho	NaN	0
glycosome	Apis mellifera	rbb	NaN	0
glycosome	Apis mellifera	ortho	NaN	0
glycosome	Glossina morsitans	rbb	NaN	0
glycosome	Glossina morsitans	ortho	NaN	0
glycosome	Trichoplax adhaerens	rbb	NaN	0
glycosome	Trichoplax adhaerens	ortho	NaN	0
glycosome	Nematostella vectensis	rbb	NaN	0
glycosome	Nematostella vectensis	ortho	NaN	0
glycosome	Strongylocentrotus purpuratus	rbb	NaN	0
glycosome	Strongylocentrotus purpuratus	ortho	NaN	0
glycosome	Ciona intestinalis	rbb	NaN	0
glycosome	Ciona intestinalis	ortho	NaN	0
glycosome	Takifugu rubripes	rbb	NaN	0
glycosome	Takifugu rubripes	ortho	NaN	0
glycosome	Danio rerio	rbb	NaN	0
glycosome	Danio rerio	ortho	NaN	0
glycosome	Gallus gallus	rbb	NaN	0
glycosome	Gallus gallus	ortho	NaN	0
glycosome	Homo sapiens	rbb	NaN	0
glycosome	Homo sapiens	ortho	NaN	0
glycosome	Encephalitozoon cuniculi	rbb	NaN	0
glycosome	Encephalitozoon cuniculi	ortho	NaN	0
glycosome	Batrachochytrium dendrobatidis	rbb	NaN	0
glycosome	Batrachochytrium dendrobatidis	ortho	NaN	0
glycosome	Rhizopus delemar	rbb	NaN	0
glycosome	Rhizopus delemar	ortho	NaN	0
glycosome	Ustilago maydis	rbb	NaN	0
glycosome	Ustilago maydis	ortho	NaN	0
glycosome	Schizosaccharomyces pombe	rbb	NaN	0
glycosome	Schizosaccharomyces pombe	ortho	NaN	0
glycosome	Aspergillus nidulans	rbb	NaN	0
glycosome	Aspergillus nidulans	ortho	NaN	0
glycosome	Neurospora crassa	rbb	NaN	0
glycosome	Neurospora crassa	ortho	NaN	0
glycosome	Saccharomyces cerevisiae	rbb	NaN	0
glycosome	Saccharomyces cerevisiae	ortho	NaN	0
glycosome	Agaricus bisporus	rbb	NaN	0
glycosome	Agaricus bisporus	ortho	NaN	0
glycosome	Guillardia theta	rbb	NaN	0
glycosome	Guillardia theta	ortho	NaN	0
glycosome	Chloropicon primus	rbb	NaN	0
glycosome	Chloropicon primus	ortho	NaN	0
glycosome	Klebsormidium nitens	rbb	NaN	0
glycosome	Klebsormidium nitens	ortho	NaN	0
glycosome	Chara braunii	rbb	NaN	0
glycosome	Chara braunii	ortho	NaN	0
glycosome	Cyanidioschyzon merolae	rbb	NaN	0
glycosome	Cyanidioschyzon merolae	ortho	NaN	0
glycosome	Porphyra umbilicalis	rbb	NaN	0
glycosome	Porphyra umbilicalis	ortho	NaN	0
glycosome	Porphyridium purpureum	rbb	NaN	0
glycosome	Porphyridium purpureum	ortho	NaN	0
glycosome	Chondrus crispus	rbb	NaN	0
glycosome	Chondrus crispus	ortho	NaN	0
glycosome	Gracilariopsis chorda	rbb	NaN	0
glycosome	Gracilariopsis chorda	ortho	NaN	0
glycosome	Chlamydomonas reinhardtii	rbb	NaN	0
glycosome	Chlamydomonas reinhardtii	ortho	NaN	0
glycosome	Ostreococcus tauri	rbb	NaN	0
glycosome	Ostreococcus tauri	ortho	NaN	0
glycosome	Physcomitrella patens	rbb	NaN	0
glycosome	Physcomitrella patens	ortho	NaN	0
glycosome	Oryza sativa	rbb	NaN	0
glycosome	Oryza sativa	ortho	NaN	0
glycosome	Populus trichocarpa	rbb	NaN	0
glycosome	Populus trichocarpa	ortho	NaN	0
glycosome	Arabidopsis thaliana	rbb	NaN	0
glycosome	Arabidopsis thaliana	ortho	NaN	0
glycosome	Emiliania huxleyi	rbb	NaN	0
glycosome	Emiliania huxleyi	ortho	NaN	0
glycosome	Chrysochromulina tobinii	rbb	NaN	0
glycosome	Chrysochromulina tobinii	ortho	NaN	0
glycosome	Phytophthora sojae	rbb	NaN	0
glycosome	Phytophthora sojae	ortho	NaN	0
glycosome	Aureococcus anophagefferens	rbb	NaN	0
glycosome	Aureococcus anophagefferens	ortho	NaN	0
glycosome	Thalassiosira pseudonana	rbb	NaN	0
glycosome	Thalassiosira pseudonana	ortho	NaN	0
glycosome	Phaeodactylum tricornutum	rbb	NaN	0
glycosome	Phaeodactylum tricornutum	ortho	NaN	0
glycosome	Cafeteria roenbergensis	rbb	NaN	0
glycosome	Cafeteria roenbergensis	ortho	NaN	0
glycosome	Nannochloropsis gaditana	rbb	NaN	0
glycosome	Nannochloropsis gaditana	ortho	NaN	0
glycosome	Symbiodinium microadriaticum	rbb	NaN	0
glycosome	Symbiodinium microadriaticum	ortho	NaN	0
glycosome	Perkinsus marinus	rbb	NaN	0
glycosome	Perkinsus marinus	ortho	NaN	0
glycosome	Paramecium tetraurelia	rbb	NaN	0
glycosome	Paramecium tetraurelia	ortho	NaN	0
glycosome	Tetrahymena thermophila	rbb	NaN	0
glycosome	Tetrahymena thermophila	ortho	NaN	0
glycosome	Cryptosporidium parvum	rbb	NaN	0
glycosome	Cryptosporidium parvum	ortho	NaN	0
glycosome	Theileria annulata	rbb	NaN	0
glycosome	Theileria annulata	ortho	NaN	0
glycosome	Plasmodium berghei	rbb	NaN	0
glycosome	Plasmodium berghei	ortho	NaN	0
glycosome	Plasmodium falciparum	rbb	NaN	0
glycosome	Plasmodium falciparum	ortho	NaN	0
glycosome	Toxoplasma gondii	rbb	NaN	0
glycosome	Toxoplasma gondii	ortho	NaN	0
glycosome	Lotharella oceanica	rbb	NaN	0
glycosome	Lotharella oceanica	ortho	NaN	0
glycosome	Reticulomyxa filosa	rbb	NaN	0
glycosome	Reticulomyxa filosa	ortho	NaN	0
acidocalcisome	Trypanosoma brucei	rbb	NaN	0
acidocalcisome	Trypanosoma brucei	ortho	NaN	0
acidocalcisome	Trypanosoma cruzi	rbb	NaN	0
acidocalcisome	Trypanosoma cruzi	ortho	NaN	0
acidocalcisome	Leishmania mexicana	rbb	NaN	0
acidocalcisome	Leishmania mexicana	ortho	NaN	0
acidocalcisome	Bodo saltans	rbb	NaN	0
acidocalcisome	Bodo saltans	ortho	NaN	0
acidocalcisome	Naegleria gruberi	rbb	NaN	0
acidocalcisome	Naegleria gruberi	ortho	NaN	0
acidocalcisome	Trichomonas vaginalis	rbb	NaN	0
acidocalcisome	Trichomonas vaginalis	ortho	NaN	0
acidocalcisome	Tritrichomonas foetus	rbb	NaN	0
acidocalcisome	Tritrichomonas foetus	ortho	NaN	0
acidocalcisome	Giardia intestinalis	rbb	NaN	0
acidocalcisome	Giardia intestinalis	ortho	NaN	0
acidocalcisome	Monocercomonoides sp.	rbb	NaN	0
acidocalcisome	Monocercomonoides sp.	ortho	NaN	0
acidocalcisome	Streblomastix strix	rbb	NaN	0
acidocalcisome	Streblomastix strix	ortho	NaN	0
acidocalcisome	Kipferlia bialata	rbb	NaN	0
acidocalcisome	Kipferlia bialata	ortho	NaN	0
acidocalcisome	Spironucleus salmonicida	rbb	NaN	0
acidocalcisome	Spironucleus salmonicida	ortho	NaN	0
acidocalcisome	Entamoeba histolytica	rbb	NaN	0
acidocalcisome	Entamoeba histolytica	ortho	NaN	0
acidocalcisome	Dictyostelium discoideum	rbb	NaN	0
acidocalcisome	Dictyostelium discoideum	ortho	NaN	0
acidocalcisome	Acanthamoeba castellanii	rbb	NaN	0
acidocalcisome	Acanthamoeba castellanii	ortho	NaN	0
acidocalcisome	Thecamonas trahens	rbb	NaN	0
acidocalcisome	Thecamonas trahens	ortho	NaN	0
acidocalcisome	Monosiga brevicollis	rbb	NaN	0
acidocalcisome	Monosiga brevicollis	ortho	NaN	0
acidocalcisome	Salpingoeca rosetta	rbb	NaN	0
acidocalcisome	Salpingoeca rosetta	ortho	NaN	0
acidocalcisome	Capsaspora owczarzaki	rbb	NaN	0
acidocalcisome	Capsaspora owczarzaki	ortho	NaN	0
acidocalcisome	Fonticula alba	rbb	NaN	0
acidocalcisome	Fonticula alba	ortho	NaN	0
acidocalcisome	Sphaeroforma arctica	rbb	NaN	0
acidocalcisome	Sphaeroforma arctica	ortho	NaN	0
acidocalcisome	Caenorhabditis elegans	rbb	NaN	0
acidocalcisome	Caenorhabditis elegans	ortho	NaN	0
acidocalcisome	Capitella teleta	rbb	NaN	0
acidocalcisome	Capitella teleta	ortho	NaN	0
acidocalcisome	Lottia gigantea	rbb	NaN	0
acidocalcisome	Lottia gigantea	ortho	NaN	0
acidocalcisome	Drosophila melanogaster	rbb	NaN	0
acidocalcisome	Drosophila melanogaster	ortho	NaN	0
acidocalcisome	Apis mellifera	rbb	NaN	0
acidocalcisome	Apis mellifera	ortho	NaN	0
acidocalcisome	Glossina morsitans	rbb	NaN	0
acidocalcisome	Glossina morsitans	ortho	NaN	0
acidocalcisome	Trichoplax adhaerens	rbb	NaN	0
acidocalcisome	Trichoplax adhaerens	ortho	NaN	0
acidocalcisome	Nematostella vectensis	rbb	NaN	0
acidocalcisome	Nematostella vectensis	ortho	NaN	0
acidocalcisome	Strongylocentrotus purpuratus	rbb	NaN	0
acidocalcisome	Strongylocentrotus purpuratus	ortho	NaN	0
acidocalcisome	Ciona intestinalis	rbb	NaN	0
acidocalcisome	Ciona intestinalis	ortho	NaN	0
acidocalcisome	Takifugu rubripes	rbb	NaN	0
acidocalcisome	Takifugu rubripes	ortho	NaN	0
acidocalcisome	Danio rerio	rbb	NaN	0
acidocalcisome	Danio rerio	ortho	NaN	0
acidocalcisome	Gallus gallus	rbb	NaN	0
acidocalcisome	Gallus gallus	ortho	NaN	0
acidocalcisome	Homo sapiens	rbb	NaN	0
acidocalcisome	Homo sapiens	ortho	NaN	0
acidocalcisome	Encephalitozoon cuniculi	rbb	NaN	0
acidocalcisome	Encephalitozoon cuniculi	ortho	NaN	0
acidocalcisome	Batrachochytrium dendrobatidis	rbb	NaN	0
acidocalcisome	Batrachochytrium dendrobatidis	ortho	NaN	0
acidocalcisome	Rhizopus delemar	rbb	NaN	0
acidocalcisome	Rhizopus delemar	ortho	NaN	0
acidocalcisome	Ustilago maydis	rbb	NaN	0
acidocalcisome	Ustilago maydis	ortho	NaN	0
acidocalcisome	Schizosaccharomyces pombe	rbb	NaN	0
acidocalcisome	Schizosaccharomyces pombe	ortho	NaN	0
acidocalcisome	Aspergillus nidulans	rbb	NaN	0
acidocalcisome	Aspergillus nidulans	ortho	NaN	0
acidocalcisome	Neurospora crassa	rbb	NaN	0
acidocalcisome	Neurospora crassa	ortho	NaN	0
acidocalcisome	Saccharomyces cerevisiae	rbb	NaN	0
acidocalcisome	Saccharomyces cerevisiae	ortho	NaN	0
acidocalcisome	Agaricus bisporus	rbb	NaN	0
acidocalcisome	Agaricus bisporus	ortho	NaN	0
acidocalcisome	Guillardia theta	rbb	NaN	0
acidocalcisome	Guillardia theta	ortho	NaN	0
acidocalcisome	Chloropicon primus	rbb	NaN	0
acidocalcisome	Chloropicon primus	ortho	NaN	0
acidocalcisome	Klebsormidium nitens	rbb	NaN	0
acidocalcisome	Klebsormidium nitens	ortho	NaN	0
acidocalcisome	Chara braunii	rbb	NaN	0
acidocalcisome	Chara braunii	ortho	NaN	0
acidocalcisome	Cyanidioschyzon merolae	rbb	NaN	0
acidocalcisome	Cyanidioschyzon merolae	ortho	NaN	0
acidocalcisome	Porphyra umbilicalis	rbb	NaN	0
acidocalcisome	Porphyra umbilicalis	ortho	NaN	0
acidocalcisome	Porphyridium purpureum	rbb	NaN	0
acidocalcisome	Porphyridium purpureum	ortho	NaN	0
acidocalcisome	Chondrus crispus	rbb	NaN	0
acidocalcisome	Chondrus crispus	ortho	NaN	0
acidocalcisome	Gracilariopsis chorda	rbb	NaN	0
acidocalcisome	Gracilariopsis chorda	ortho	NaN	0
acidocalcisome	Chlamydomonas reinhardtii	rbb	NaN	0
acidocalcisome	Chlamydomonas reinhardtii	ortho	NaN	0
acidocalcisome	Ostreococcus tauri	rbb	NaN	0
acidocalcisome	Ostreococcus tauri	ortho	NaN	0
acidocalcisome	Physcomitrella patens	rbb	NaN	0
acidocalcisome	Physcomitrella patens	ortho	NaN	0
acidocalcisome	Oryza sativa	rbb	NaN	0
acidocalcisome	Oryza sativa	ortho	NaN	0
acidocalcisome	Populus trichocarpa	rbb	NaN	0
acidocalcisome	Populus trichocarpa	ortho	NaN	0
acidocalcisome	Arabidopsis thaliana	rbb	NaN	0
acidocalcisome	Arabidopsis thaliana	ortho	NaN	0
acidocalcisome	Emiliania huxleyi	rbb	NaN	0
acidocalcisome	Emiliania huxleyi	ortho	NaN	0
acidocalcisome	Chrysochromulina tobinii	rbb	NaN	0
acidocalcisome	Chrysochromulina tobinii	ortho	NaN	0
acidocalcisome	Phytophthora sojae	rbb	NaN	0
acidocalcisome	Phytophthora sojae	ortho	NaN	0
acidocalcisome	Aureococcus anophagefferens	rbb	NaN	0
acidocalcisome	Aureococcus anophagefferens	ortho	NaN	0
acidocalcisome	Thalassiosira pseudonana	rbb	NaN	0
acidocalcisome	Thalassiosira pseudonana	ortho	NaN	0
acidocalcisome	Phaeodactylum tricornutum	rbb	NaN	0
acidocalcisome	Phaeodactylum tricornutum	ortho	NaN	0
acidocalcisome	Cafeteria roenbergensis	rbb	NaN	0
acidocalcisome	Cafeteria roenbergensis	ortho	NaN	0
acidocalcisome	Nannochloropsis gaditana	rbb	NaN	0
acidocalcisome	Nannochloropsis gaditana	ortho	NaN	0
acidocalcisome	Symbiodinium microadriaticum	rbb	NaN	0
acidocalcisome	Symbiodinium microadriaticum	ortho	NaN	0
acidocalcisome	Perkinsus marinus	rbb	NaN	0
acidocalcisome	Perkinsus marinus	ortho	NaN	0
acidocalcisome	Paramecium tetraurelia	rbb	NaN	0
acidocalcisome	Paramecium tetraurelia	ortho	NaN	0
acidocalcisome	Tetrahymena thermophila	rbb	NaN	0
acidocalcisome	Tetrahymena thermophila	ortho	NaN	0
acidocalcisome	Cryptosporidium parvum	rbb	NaN	0
acidocalcisome	Cryptosporidium parvum	ortho	NaN	0
acidocalcisome	Theileria annulata	rbb	NaN	0
acidocalcisome	Theileria annulata	ortho	NaN	0
acidocalcisome	Plasmodium berghei	rbb	NaN	0
acidocalcisome	Plasmodium berghei	ortho	NaN	0
acidocalcisome	Plasmodium falciparum	rbb	NaN	0
acidocalcisome	Plasmodium falciparum	ortho	NaN	0
acidocalcisome	Toxoplasma gondii	rbb	NaN	0
acidocalcisome	Toxoplasma gondii	ortho	NaN	0
acidocalcisome	Lotharella oceanica	rbb	NaN	0
acidocalcisome	Lotharella oceanica	ortho	NaN	0
acidocalcisome	Reticulomyxa filosa	rbb	NaN	0
acidocalcisome	Reticulomyxa filosa	ortho	NaN	0
endocytic	Trypanosoma brucei	rbb	0.103764	215
endocytic	Trypanosoma brucei	ortho	0	0
endocytic	Trypanosoma cruzi	rbb	0.102317	212
endocytic	Trypanosoma cruzi	ortho	0	0
endocytic	Leishmania mexicana	rbb	0.111004	230
endocytic	Leishmania mexicana	ortho	0	0
endocytic	Bodo saltans	rbb	0.130309	270
endocytic	Bodo saltans	ortho	0	0
endocytic	Naegleria gruberi	rbb	0.163127	338
endocytic	Naegleria gruberi	ortho	0.000965251	2
endocytic	Trichomonas vaginalis	rbb	0.105212	218
endocytic	Trichomonas vaginalis	ortho	0	0
endocytic	Tritrichomonas foetus	rbb	0.110521	229
endocytic	Tritrichomonas foetus	ortho	0	0
endocytic	Giardia intestinalis	rbb	0.0559846	116
endocytic	Giardia intestinalis	ortho	0	0
endocytic	Monocercomonoides sp.	rbb	0.102799	213
endocytic	Monocercomonoides sp.	ortho	0.00772201	16
endocytic	Streblomastix strix	rbb	0.0926641	192
endocytic	Streblomastix strix	ortho	0	0
endocytic	Kipferlia bialata	rbb	0.0168919	35
endocytic	Kipferlia bialata	ortho	0	0
endocytic	Spironucleus salmonicida	rbb	0.0559846	116
endocytic	Spironucleus salmonicida	ortho	0	0
endocytic	Entamoeba histolytica	rbb	0.0912162	189
endocytic	Entamoeba histolytica	ortho	0.00144788	3
endocytic	Dictyostelium discoideum	rbb	0.184363	382
endocytic	Dictyostelium discoideum	ortho	0	0
endocytic	Acanthamoeba castellanii	rbb	0.180502	374
endocytic	Acanthamoeba castellanii	ortho	0	0
endocytic	Thecamonas trahens	rbb	0.182915	379
endocytic	Thecamonas trahens	ortho	0	0
endocytic	Monosiga brevicollis	rbb	0.207046	429
endocytic	Monosiga brevicollis	ortho	0	0
endocytic	Salpingoeca rosetta	rbb	0.228764	474
endocytic	Salpingoeca rosetta	ortho	0	0
endocytic	Capsaspora owczarzaki	rbb	0.236004	489
endocytic	Capsaspora owczarzaki	ortho	0	0
endocytic	Fonticula alba	rbb	0.137066	284
endocytic	Fonticula alba	ortho	0	0
endocytic	Sphaeroforma arctica	rbb	0.172297	357
endocytic	Sphaeroforma arctica	ortho	0.003861	8
endocytic	Caenorhabditis elegans	rbb	0.273649	567
endocytic	Caenorhabditis elegans	ortho	0	0
endocytic	Capitella teleta	rbb	0.41361	857
endocytic	Capitella teleta	ortho	0	0
endocytic	Lottia gigantea	rbb	0.419402	869
endocytic	Lottia gigantea	ortho	0	0
endocytic	Drosophila melanogaster	rbb	0.322876	669
endocytic	Drosophila melanogaster	ortho	0	0
endocytic	Apis mellifera	rbb	0.332046	688
endocytic	Apis mellifera	ortho	0	0
endocytic	Glossina morsitans	rbb	0	0
endocytic	Glossina morsitans	ortho	0	0
endocytic	Trichoplax adhaerens	rbb	0.310811	644
endocytic	Trichoplax adhaerens	ortho	0	0
endocytic	Nematostella vectensis	rbb	0.397683	824
endocytic	Nematostella vectensis	ortho	0	0
endocytic	Strongylocentrotus purpuratus	rbb	0.433398	898
endocytic	Strongylocentrotus purpuratus	ortho	0	0
endocytic	Ciona intestinalis	rbb	0.381274	790
endocytic	Ciona intestinalis	ortho	0	0
endocytic	Takifugu rubripes	rbb	0.704151	1459
endocytic	Takifugu rubripes	ortho	0	0
endocytic	Danio rerio	rbb	0.737934	1529
endocytic	Danio rerio	ortho	0	0
endocytic	Gallus gallus	rbb	0.755309	1565
endocytic	Gallus gallus	ortho	0	0
endocytic	Homo sapiens	rbb	1	2072
endocytic	Homo sapiens	ortho	0	0
endocytic	Encephalitozoon cuniculi	rbb	0.0405405	84
endocytic	Encephalitozoon cuniculi	ortho	0.00337838	7
endocytic	Batrachochytrium dendrobatidis	rbb	0.164093	340
endocytic	Batrachochytrium dendrobatidis	ortho	0	0
endocytic	Rhizopus delemar	rbb	0.157819	327
endocytic	Rhizopus delemar	ortho	0	0
endocytic	Ustilago maydis	rbb	0.141409	293
endocytic	Ustilago maydis	ortho	0	0
endocytic	Schizosaccharomyces pombe	rbb	0.125	259
endocytic	Schizosaccharomyces pombe	ortho	0	0
endocytic	Aspergillus nidulans	rbb	0.140927	292
endocytic	Aspergillus nidulans	ortho	0	0
endocytic	Neurospora crassa	rbb	0.149614	310
endocytic	Neurospora crassa	ortho	0	0
endocytic	Saccharomyces cerevisiae	rbb	0.108591	225
endocytic	Saccharomyces cerevisiae	ortho	0.00868726	18
endocytic	Agaricus bisporus	rbb	0.143822	298
endocytic	Agaricus bisporus	ortho	0	0
endocytic	Guillardia theta	rbb	0.18195	377
endocytic	Guillardia theta	ortho	0.00144788	3
endocytic	Chloropicon primus	rbb	0.150097	311
endocytic	Chloropicon primus	ortho	0	0
endocytic	Klebsormidium nitens	rbb	0.187741	389
endocytic	Klebsormidium nitens	ortho	0	0
endocytic	Chara braunii	rbb	0.147683	306
endocytic	Chara braunii	ortho	0.0106178	22
endocytic	Cyanidioschyzon merolae	rbb	0.097973	203
endocytic	Cyanidioschyzon merolae	ortho	0	0
endocytic	Porphyra umbilicalis	rbb	0.090251	187
endocytic	Porphyra umbilicalis	ortho	0.000482625	1
endocytic	Porphyridium purpureum	rbb	0.118726	246
endocytic	Porphyridium purpureum	ortho	0	0
endocytic	Chondrus crispus	rbb	0.100869	209
endocytic	Chondrus crispus	ortho	0	0
endocytic	Gracilariopsis chorda	rbb	0.117278	243
endocytic	Gracilariopsis chorda	ortho	0	0
endocytic	Chlamydomonas reinhardtii	rbb	0.136583	283
endocytic	Chlamydomonas reinhardtii	ortho	0	0
endocytic	Ostreococcus tauri	rbb	0.124035	257
endocytic	Ostreococcus tauri	ortho	0	0
endocytic	Physcomitrella patens	rbb	0.180985	375
endocytic	Physcomitrella patens	ortho	0	0
endocytic	Oryza sativa	rbb	0.164093	340
endocytic	Oryza sativa	ortho	0	0
endocytic	Populus trichocarpa	rbb	0.175193	363
endocytic	Populus trichocarpa	ortho	0	0
endocytic	Arabidopsis thaliana	rbb	0.173745	360
endocytic	Arabidopsis thaliana	ortho	0	0
endocytic	Emiliania huxleyi	rbb	0.160232	332
endocytic	Emiliania huxleyi	ortho	0.00482625	10
endocytic	Chrysochromulina tobinii	rbb	0.135618	281
endocytic	Chrysochromulina tobinii	ortho	0	0
endocytic	Phytophthora sojae	rbb	0.163127	338
endocytic	Phytophthora sojae	ortho	0.00241313	5
endocytic	Aureococcus anophagefferens	rbb	0.13417	278
endocytic	Aureococcus anophagefferens	ortho	0.00820463	17
endocytic	Thalassiosira pseudonana	rbb	0.13417	278
endocytic	Thalassiosira pseudonana	ortho	0	0
endocytic	Phaeodactylum tricornutum	rbb	0.13417	278
endocytic	Phaeodactylum tricornutum	ortho	0	0
endocytic	Cafeteria roenbergensis	rbb	0.145753	302
endocytic	Cafeteria roenbergensis	ortho	0	0
endocytic	Nannochloropsis gaditana	rbb	0.0540541	112
endocytic	Nannochloropsis gaditana	ortho	0	0
endocytic	Symbiodinium microadriaticum	rbb	0.132722	275
endocytic	Symbiodinium microadriaticum	ortho	0	0
endocytic	Perkinsus marinus	rbb	0.124035	257
endocytic	Perkinsus marinus	ortho	0	0
endocytic	Paramecium tetraurelia	rbb	0.138031	286
endocytic	Paramecium tetraurelia	ortho	0	0
endocytic	Tetrahymena thermophila	rbb	0.14527	301
endocytic	Tetrahymena thermophila	ortho	0	0
endocytic	Cryptosporidium parvum	rbb	0.0719112	149
endocytic	Cryptosporidium parvum	ortho	0	0
endocytic	Theileria annulata	rbb	0.0641892	133
endocytic	Theileria annulata	ortho	0	0
endocytic	Plasmodium berghei	rbb	0.0834942	173
endocytic	Plasmodium berghei	ortho	0	0
endocytic	Plasmodium falciparum	rbb	0.0849421	176
endocytic	Plasmodium falciparum	ortho	0	0
endocytic	Toxoplasma gondii	rbb	0.0989382	205
endocytic	Toxoplasma gondii	ortho	0	0
endocytic	Lotharella oceanica	rbb	0.00144788	3
endocytic	Lotharella oceanica	ortho	0	0
endocytic	Reticulomyxa filosa	rbb	0.140927	292
endocytic	Reticulomyxa filosa	ortho	0	0
Golgi apparatus	Trypanosoma brucei	rbb	0.106877	115
Golgi apparatus	Trypanosoma brucei	ortho	0	0
Golgi apparatus	Trypanosoma cruzi	rbb	0.105948	114
Golgi apparatus	Trypanosoma cruzi	ortho	0	0
Golgi apparatus	Leishmania mexicana	rbb	0.114312	123
Golgi apparatus	Leishmania mexicana	ortho	0	0
Golgi apparatus	Bodo saltans	rbb	0.129182	139
Golgi apparatus	Bodo saltans	ortho	0.00464684	5
Golgi apparatus	Naegleria gruberi	rbb	0.168216	181
Golgi apparatus	Naegleria gruberi	ortho	0	0
Golgi apparatus	Trichomonas vaginalis	rbb	0.104089	112
Golgi apparatus	Trichomonas vaginalis	ortho	0	0
Golgi apparatus	Tritrichomonas foetus	rbb	0.114312	123
Golgi apparatus	Tritrichomonas foetus	ortho	0	0
Golgi apparatus	Giardia intestinalis	rbb	0.0622677	67
Golgi apparatus	Giardia intestinalis	ortho	0	0
Golgi apparatus	Monocercomonoides sp.	rbb	0.0910781	98
Golgi apparatus	Monocercomonoides sp.	ortho	0	0
Golgi apparatus	Streblomastix strix	rbb	0.080855	87
Golgi apparatus	Streblomastix strix	ortho	0	0
Golgi apparatus	Kipferlia bialata	rbb	0.00743494	8
Golgi apparatus	Kipferlia bialata	ortho	0	0
Golgi apparatus	Spironucleus salmonicida	rbb	0.063197	68
Golgi apparatus	Spironucleus salmonicida	ortho	0	0
Golgi apparatus	Entamoeba histolytica	rbb	0.0799257	86
Golgi apparatus	Entamoeba histolytica	ortho	0	0
Golgi apparatus	Dictyostelium discoideum	rbb	0.175651	189
Golgi apparatus	Dictyostelium discoideum	ortho	0	0
Golgi apparatus	Acanthamoeba castellanii	rbb	0.180297	194
Golgi apparatus	Acanthamoeba castellanii	ortho	0	0
Golgi apparatus	Thecamonas trahens	rbb	0.195167	210
Golgi apparatus	Thecamonas trahens	ortho	0	0
Golgi apparatus	Monosiga brevicollis	rbb	0.201673	217
Golgi apparatus	Monosiga brevicollis	ortho	0	0
Golgi apparatus	Salpingoeca rosetta	rbb	0.234201	252
Golgi apparatus	Salpingoeca rosetta	ortho	0	0
Golgi apparatus	Capsaspora owczarzaki	rbb	0.236059	254
Golgi apparatus	Capsaspora owczarzaki	ortho	0	0
Golgi apparatus	Fonticula alba	rbb	0.118959	128
Golgi apparatus	Fonticula alba	ortho	0	0
Golgi apparatus	Sphaeroforma arctica	rbb	0.19052	205
Golgi apparatus	Sphaeroforma arctica	ortho	0	0
Golgi apparatus	Caenorhabditis elegans	rbb	0.307621	331
Golgi apparatus	Caenorhabditis elegans	ortho	0	0
Golgi apparatus	Capitella teleta	rbb	0.458178	493
Golgi apparatus	Capitella teleta	ortho	0	0
Golgi apparatus	Lottia gigantea	rbb	0.460967	496
Golgi apparatus	Lottia gigantea	ortho	0	0
Golgi apparatus	Drosophila melanogaster	rbb	0.340149	366
Golgi apparatus	Drosophila melanogaster	ortho	0	0
Golgi apparatus	Apis mellifera	rbb	0.346654	373
Golgi apparatus	Apis mellifera	ortho	0	0
Golgi apparatus	Glossina morsitans	rbb	0	0
Golgi apparatus	Glossina morsitans	ortho	0	0
Golgi apparatus	Trichoplax adhaerens	rbb	0.330855	356
Golgi apparatus	Trichoplax adhaerens	ortho	0	0
Golgi apparatus	Nematostella vectensis	rbb	0.439591	473
Golgi apparatus	Nematostella vectensis	ortho	0	0
Golgi apparatus	Strongylocentrotus purpuratus	rbb	0.481413	518
Golgi apparatus	Strongylocentrotus purpuratus	ortho	0	0
Golgi apparatus	Ciona intestinalis	rbb	0.418216	450
Golgi apparatus	Ciona intestinalis	ortho	0	0
Golgi apparatus	Takifugu rubripes	rbb	0.742565	799
Golgi apparatus	Takifugu rubripes	ortho	0	0
Golgi apparatus	Danio rerio	rbb	0.781599	841
Golgi apparatus	Danio rerio	ortho	0	0
Golgi apparatus	Gallus gallus	rbb	0.79368	854
Golgi apparatus	Gallus gallus	ortho	0	0
Golgi apparatus	Homo sapiens	rbb	1	1076
Golgi apparatus	Homo sapiens	ortho	0	0
Golgi apparatus	Encephalitozoon cuniculi	rbb	0.0427509	46
Golgi apparatus	Encephalitozoon cuniculi	ortho	0	0
Golgi apparatus	Batrachochytrium dendrobatidis	rbb	0.17658	190
Golgi apparatus	Batrachochytrium dendrobatidis	ortho	0	0
Golgi apparatus	Rhizopus delemar	rbb	0.160781	173
Golgi apparatus	Rhizopus delemar	ortho	0	0
Golgi apparatus	Ustilago maydis	rbb	0.145911	157
Golgi apparatus	Ustilago maydis	ortho	0	0
Golgi apparatus	Schizosaccharomyces pombe	rbb	0.124535	134
Golgi apparatus	Schizosaccharomyces pombe	ortho	0	0
Golgi apparatus	Aspergillus nidulans	rbb	0.159851	172
Golgi apparatus	Aspergillus nidulans	ortho	0	0
Golgi apparatus	Neurospora crassa	rbb	0.156134	168
Golgi apparatus	Neurospora crassa	ortho	0	0
Golgi apparatus	Saccharomyces cerevisiae	rbb	0.118959	128
Golgi apparatus	Saccharomyces cerevisiae	ortho	0	0
Golgi apparatus	Agaricus bisporus	rbb	0.14684	158
Golgi apparatus	Agaricus bisporus	ortho	0	0
Golgi apparatus	Guillardia theta	rbb	0.186803	201
Golgi apparatus	Guillardia theta	ortho	0	0
Golgi apparatus	Chloropicon primus	rbb	0.157063	169
Golgi apparatus	Chloropicon primus	ortho	0	0
Golgi apparatus	Klebsormidium nitens	rbb	0.195167	210
Golgi apparatus	Klebsormidium nitens	ortho	0	0
Golgi apparatus	Chara braunii	rbb	0.163569	176
Golgi apparatus	Chara braunii	ortho	0	0
Golgi apparatus	Cyanidioschyzon merolae	rbb	0.101301	109
Golgi apparatus	Cyanidioschyzon merolae	ortho	0	0
Golgi apparatus	Porphyra umbilicalis	rbb	0.0920074	99
Golgi apparatus	Porphyra umbilicalis	ortho	0	0
Golgi apparatus	Porphyridium purpureum	rbb	0.142193	153
Golgi apparatus	Porphyridium purpureum	ortho	0	0
Golgi apparatus	Chondrus crispus	rbb	0.113383	122
Golgi apparatus	Chondrus crispus	ortho	0	0
Golgi apparatus	Gracilariopsis chorda	rbb	0.138476	149
Golgi apparatus	Gracilariopsis chorda	ortho	0	0
Golgi apparatus	Chlamydomonas reinhardtii	rbb	0.14684	158
Golgi apparatus	Chlamydomonas reinhardtii	ortho	0	0
Golgi apparatus	Ostreococcus tauri	rbb	0.135688	146
Golgi apparatus	Ostreococcus tauri	ortho	0	0
Golgi apparatus	Physcomitrella patens	rbb	0.185874	200
Golgi apparatus	Physcomitrella patens	ortho	0	0
Golgi apparatus	Oryza sativa	rbb	0.172862	186
Golgi apparatus	Oryza sativa	ortho	0	0
Golgi apparatus	Populus trichocarpa	rbb	0.181227	195
Golgi apparatus	Populus trichocarpa	ortho	0	0
Golgi apparatus	Arabidopsis thaliana	rbb	0.178439	192
Golgi apparatus	Arabidopsis thaliana	ortho	0	0
Golgi apparatus	Emiliania huxleyi	rbb	0.156134	168
Golgi apparatus	Emiliania huxleyi	ortho	0.00371747	4
Golgi apparatus	Chrysochromulina tobinii	rbb	0.124535	134
Golgi apparatus	Chrysochromulina tobinii	ortho	0.000929368	1
Golgi apparatus	Phytophthora sojae	rbb	0.168216	181
Golgi apparatus	Phytophthora sojae	ortho	0	0
Golgi apparatus	Aureococcus anophagefferens	rbb	0.135688	146
Golgi apparatus	Aureococcus anophagefferens	ortho	0	0
Golgi apparatus	Thalassiosira pseudonana	rbb	0.156134	168
Golgi apparatus	Thalassiosira pseudonana	ortho	0	0
Golgi apparatus	Phaeodactylum tricornutum	rbb	0.156134	168
Golgi apparatus	Phaeodactylum tricornutum	ortho	0	0
Golgi apparatus	Cafeteria roenbergensis	rbb	0.14684	158
Golgi apparatus	Cafeteria roenbergensis	ortho	0	0
Golgi apparatus	Nannochloropsis gaditana	rbb	0.0576208	62
Golgi apparatus	Nannochloropsis gaditana	ortho	0	0
Golgi apparatus	Symbiodinium microadriaticum	rbb	0.151487	163
Golgi apparatus	Symbiodinium microadriaticum	ortho	0	0
Golgi apparatus	Perkinsus marinus	rbb	0.130112	140
Golgi apparatus	Perkinsus marinus	ortho	0	0
Golgi apparatus	Paramecium tetraurelia	rbb	0.123606	133
Golgi apparatus	Paramecium tetraurelia	ortho	0	0
Golgi apparatus	Tetrahymena thermophila	rbb	0.142193	153
Golgi apparatus	Tetrahymena thermophila	ortho	0	0
Golgi apparatus	Cryptosporidium parvum	rbb	0.0771375	83
Golgi apparatus	Cryptosporidium parvum	ortho	0	0
Golgi apparatus	Theileria annulata	rbb	0.0557621	60
Golgi apparatus	Theileria annulata	ortho	0.00464684	5
Golgi apparatus	Plasmodium berghei	rbb	0.080855	87
Golgi apparatus	Plasmodium berghei	ortho	0	0
Golgi apparatus	Plasmodium falciparum	rbb	0.0929368	100
Golgi apparatus	Plasmodium falciparum	ortho	0	0
Golgi apparatus	Toxoplasma gondii	rbb	0.107807	116
Golgi apparatus	Toxoplasma gondii	ortho	0	0
Golgi apparatus	Lotharella oceanica	rbb	0.00185874	2
Golgi apparatus	Lotharella oceanica	ortho	0	0
Golgi apparatus	Reticulomyxa filosa	rbb	0.133829	144
Golgi apparatus	Reticulomyxa filosa	ortho	0	0
endoplasmic reticulum	Trypanosoma brucei	rbb	0.239915	113
endoplasmic reticulum	Trypanosoma brucei	ortho	0	0
endoplasmic reticulum	Trypanosoma cruzi	rbb	0.171975	81
endoplasmic reticulum	Trypanosoma cruzi	ortho	0	0
endoplasmic reticulum	Leishmania mexicana	rbb	0.22293	105
endoplasmic reticulum	Leishmania mexicana	ortho	0	0
endoplasmic reticulum	Bodo saltans	rbb	0.259023	122
endoplasmic reticulum	Bodo saltans	ortho	0	0
endoplasmic reticulum	Naegleria gruberi	rbb	0.299363	141
endoplasmic reticulum	Naegleria gruberi	ortho	0	0
endoplasmic reticulum	Trichomonas vaginalis	rbb	0.214437	101
endoplasmic reticulum	Trichomonas vaginalis	ortho	0	0
endoplasmic reticulum	Tritrichomonas foetus	rbb	0.218684	103
endoplasmic reticulum	Tritrichomonas foetus	ortho	0	0
endoplasmic reticulum	Giardia intestinalis	rbb	0.140127	66
endoplasmic reticulum	Giardia intestinalis	ortho	0	0
endoplasmic reticulum	Monocercomonoides sp.	rbb	0.18896	89
endoplasmic reticulum	Monocercomonoides sp.	ortho	0	0
endoplasmic reticulum	Streblomastix strix	rbb	0.186837	88
endoplasmic reticulum	Streblomastix strix	ortho	0	0
endoplasmic reticulum	Kipferlia bialata	rbb	0.0573248	27
endoplasmic reticulum	Kipferlia bialata	ortho	0	0
endoplasmic reticulum	Spironucleus salmonicida	rbb	0.133758	63
endoplasmic reticulum	Spironucleus salmonicida	ortho	0	0
endoplasmic reticulum	Entamoeba histolytica	rbb	0.178344	84
endoplasmic reticulum	Entamoeba histolytica	ortho	0	0
endoplasmic reticulum	Dictyostelium discoideum	rbb	0.324841	153
endoplasmic reticulum	Dictyostelium discoideum	ortho	0	0
endoplasmic reticulum	Acanthamoeba castellanii	rbb	0.307856	145
endoplasmic reticulum	Acanthamoeba castellanii	ortho	0	0
endoplasmic reticulum	Thecamonas trahens	rbb	0.286624	135
endoplasmic reticulum	Thecamonas trahens	ortho	0	0
endoplasmic reticulum	Monosiga brevicollis	rbb	0.348195	164
endoplasmic reticulum	Monosiga brevicollis	ortho	0	0
endoplasmic reticulum	Salpingoeca rosetta	rbb	0.358811	169
endoplasmic reticulum	Salpingoeca rosetta	ortho	0	0
endoplasmic reticulum	Capsaspora owczarzaki	rbb	0.390658	184
endoplasmic reticulum	Capsaspora owczarzaki	ortho	0	0
endoplasmic reticulum	Fonticula alba	rbb	0.259023	122
endoplasmic reticulum	Fonticula alba	ortho	0	0
endoplasmic reticulum	Sphaeroforma arctica	rbb	0.324841	153
endoplasmic reticulum	Sphaeroforma arctica	ortho	0	0
endoplasmic reticulum	Caenorhabditis elegans	rbb	0.414013	195
endoplasmic reticulum	Caenorhabditis elegans	ortho	0	0
endoplasmic reticulum	Capitella teleta	rbb	0.52017	245
endoplasmic reticulum	Capitella teleta	ortho	0	0
endoplasmic reticulum	Lottia gigantea	rbb	0.537155	253
endoplasmic reticulum	Lottia gigantea	ortho	0	0
endoplasmic reticulum	Drosophila melanogaster	rbb	0.443737	209
endoplasmic reticulum	Drosophila melanogaster	ortho	0	0
endoplasmic reticulum	Apis mellifera	rbb	0.443737	209
endoplasmic reticulum	Apis mellifera	ortho	0	0
endoplasmic reticulum	Glossina morsitans	rbb	0	0
endoplasmic reticulum	Glossina morsitans	ortho	0	0
endoplasmic reticulum	Trichoplax adhaerens	rbb	0.464968	219
endoplasmic reticulum	Trichoplax adhaerens	ortho	0	0
endoplasmic reticulum	Nematostella vectensis	rbb	0.505308	238
endoplasmic reticulum	Nematostella vectensis	ortho	0	0
endoplasmic reticulum	Strongylocentrotus purpuratus	rbb	0.526539	248
endoplasmic reticulum	Strongylocentrotus purpuratus	ortho	0	0
endoplasmic reticulum	Ciona intestinalis	rbb	0.509554	240
endoplasmic reticulum	Ciona intestinalis	ortho	0	0
endoplasmic reticulum	Takifugu rubripes	rbb	0.772824	364
endoplasmic reticulum	Takifugu rubripes	ortho	0	0
endoplasmic reticulum	Danio rerio	rbb	0.794055	374
endoplasmic reticulum	Danio rerio	ortho	0	0
endoplasmic reticulum	Gallus gallus	rbb	0.785563	370
endoplasmic reticulum	Gallus gallus	ortho	0	0
endoplasmic reticulum	Homo sapiens	rbb	1	471
endoplasmic reticulum	Homo sapiens	ortho	0	0
endoplasmic reticulum	Encephalitozoon cuniculi	rbb	0.138004	65
endoplasmic reticulum	Encephalitozoon cuniculi	ortho	0	0
endoplasmic reticulum	Batrachochytrium dendrobatidis	rbb	0.307856	145
endoplasmic reticulum	Batrachochytrium dendrobatidis	ortho	0	0
endoplasmic reticulum	Rhizopus delemar	rbb	0.29724	140
endoplasmic reticulum	Rhizopus delemar	ortho	0	0
endoplasmic reticulum	Ustilago maydis	rbb	0.29087	137
endoplasmic reticulum	Ustilago maydis	ortho	0	0
endoplasmic reticulum	Schizosaccharomyces pombe	rbb	0.267516	126
endoplasmic reticulum	Schizosaccharomyces pombe	ortho	0	0
endoplasmic reticulum	Aspergillus nidulans	rbb	0.282378	133
endoplasmic reticulum	Aspergillus nidulans	ortho	0	0
endoplasmic reticulum	Neurospora crassa	rbb	0.292994	138
endoplasmic reticulum	Neurospora crassa	ortho	0	0
endoplasmic reticulum	Saccharomyces cerevisiae	rbb	0.261146	123
endoplasmic reticulum	Saccharomyces cerevisiae	ortho	0	0
endoplasmic reticulum	Agaricus bisporus	rbb	0.284501	134
endoplasmic reticulum	Agaricus bisporus	ortho	0	0
endoplasmic reticulum	Guillardia theta	rbb	0.301486	142
endoplasmic reticulum	Guillardia theta	ortho	0	0
endoplasmic reticulum	Chloropicon primus	rbb	0.29087	137
endoplasmic reticulum	Chloropicon primus	ortho	0	0
endoplasmic reticulum	Klebsormidium nitens	rbb	0.343949	162
endoplasmic reticulum	Klebsormidium nitens	ortho	0	0
endoplasmic reticulum	Chara braunii	rbb	0.316348	149
endoplasmic reticulum	Chara braunii	ortho	0	0
endoplasmic reticulum	Cyanidioschyzon merolae	rbb	0.229299	108
endoplasmic reticulum	Cyanidioschyzon merolae	ortho	0	0
endoplasmic reticulum	Porphyra umbilicalis	rbb	0.242038	114
endoplasmic reticulum	Porphyra umbilicalis	ortho	0	0
endoplasmic reticulum	Porphyridium purpureum	rbb	0.280255	132
endoplasmic reticulum	Porphyridium purpureum	ortho	0	0
endoplasmic reticulum	Chondrus crispus	rbb	0.227176	107
endoplasmic reticulum	Chondrus crispus	ortho	0	0
endoplasmic reticulum	Gracilariopsis chorda	rbb	0.271762	128
endoplasmic reticulum	Gracilariopsis chorda	ortho	0	0
endoplasmic reticulum	Chlamydomonas reinhardtii	rbb	0.284501	134
endoplasmic reticulum	Chlamydomonas reinhardtii	ortho	0	0
endoplasmic reticulum	Ostreococcus tauri	rbb	0.265393	125
endoplasmic reticulum	Ostreococcus tauri	ortho	0	0
endoplasmic reticulum	Physcomitrella patens	rbb	0.360934	170
endoplasmic reticulum	Physcomitrella patens	ortho	0	0
endoplasmic reticulum	Oryza sativa	rbb	0.354565	167
endoplasmic reticulum	Oryza sativa	ortho	0	0
endoplasmic reticulum	Populus trichocarpa	rbb	0.367304	173
endoplasmic reticulum	Populus trichocarpa	ortho	0	0
endoplasmic reticulum	Arabidopsis thaliana	rbb	0.37155	175
endoplasmic reticulum	Arabidopsis thaliana	ortho	0	0
endoplasmic reticulum	Emiliania huxleyi	rbb	0.267516	126
endoplasmic reticulum	Emiliania huxleyi	ortho	0.00424628	2
endoplasmic reticulum	Chrysochromulina tobinii	rbb	0.233546	110
endoplasmic reticulum	Chrysochromulina tobinii	ortho	0	0
endoplasmic reticulum	Phytophthora sojae	rbb	0.307856	145
endoplasmic reticulum	Phytophthora sojae	ortho	0	0
endoplasmic reticulum	Aureococcus anophagefferens	rbb	0.248408	117
endoplasmic reticulum	Aureococcus anophagefferens	ortho	0.00636943	3
endoplasmic reticulum	Thalassiosira pseudonana	rbb	0.261146	123
endoplasmic reticulum	Thalassiosira pseudonana	ortho	0	0
endoplasmic reticulum	Phaeodactylum tricornutum	rbb	0.276008	130
endoplasmic reticulum	Phaeodactylum tricornutum	ortho	0	0
endoplasmic reticulum	Cafeteria roenbergensis	rbb	0.292994	138
endoplasmic reticulum	Cafeteria roenbergensis	ortho	0	0
endoplasmic reticulum	Nannochloropsis gaditana	rbb	0.0976645	46
endoplasmic reticulum	Nannochloropsis gaditana	ortho	0	0
endoplasmic reticulum	Symbiodinium microadriaticum	rbb	0.237792	112
endoplasmic reticulum	Symbiodinium microadriaticum	ortho	0	0
endoplasmic reticulum	Perkinsus marinus	rbb	0.237792	112
endoplasmic reticulum	Perkinsus marinus	ortho	0	0
endoplasmic reticulum	Paramecium tetraurelia	rbb	0.235669	111
endoplasmic reticulum	Paramecium tetraurelia	ortho	0	0
endoplasmic reticulum	Tetrahymena thermophila	rbb	0.237792	112
endoplasmic reticulum	Tetrahymena thermophila	ortho	0	0
endoplasmic reticulum	Cryptosporidium parvum	rbb	0.201699	95
endoplasmic reticulum	Cryptosporidium parvum	ortho	0	0
endoplasmic reticulum	Theileria annulata	rbb	0.159236	75
endoplasmic reticulum	Theileria annulata	ortho	0	0
endoplasmic reticulum	Plasmodium berghei	rbb	0.184713	87
endoplasmic reticulum	Plasmodium berghei	ortho	0	0
endoplasmic reticulum	Plasmodium falciparum	rbb	0.191083	90
endoplasmic reticulum	Plasmodium falciparum	ortho	0	0
endoplasmic reticulum	Toxoplasma gondii	rbb	0.220807	104
endoplasmic reticulum	Toxoplasma gondii	ortho	0	0
endoplasmic reticulum	Lotharella oceanica	rbb	0.0615711	29
endoplasmic reticulum	Lotharella oceanica	ortho	0	0
endoplasmic reticulum	Reticulomyxa filosa	rbb	0.22293	105
endoplasmic reticulum	Reticulomyxa filosa	ortho	0	0
mitochondrion	Trypanosoma brucei	rbb	0.188546	214
mitochondrion	Trypanosoma brucei	ortho	0	0
mitochondrion	Trypanosoma cruzi	rbb	0.178855	203
mitochondrion	Trypanosoma cruzi	ortho	0	0
mitochondrion	Leishmania mexicana	rbb	0.207048	235
mitochondrion	Leishmania mexicana	ortho	0	0
mitochondrion	Bodo saltans	rbb	0.214978	244
mitochondrion	Bodo saltans	ortho	0	0
mitochondrion	Naegleria gruberi	rbb	0.272247	309
mitochondrion	Naegleria gruberi	ortho	0	0
mitochondrion	Trichomonas vaginalis	rbb	0.0960352	109
mitochondrion	Trichomonas vaginalis	ortho	0	0
mitochondrion	Tritrichomonas foetus	rbb	0.0995595	113
mitochondrion	Tritrichomonas foetus	ortho	0	0
mitochondrion	Giardia intestinalis	rbb	0.0493392	56
mitochondrion	Giardia intestinalis	ortho	0	0
mitochondrion	Monocercomonoides sp.	rbb	0.092511	105
mitochondrion	Monocercomonoides sp.	ortho	0	0
mitochondrion	Streblomastix strix	rbb	0.060793	69
mitochondrion	Streblomastix strix	ortho	0.00176211	2
mitochondrion	Kipferlia bialata	rbb	0.0123348	14
mitochondrion	Kipferlia bialata	ortho	0.00352423	4
mitochondrion	Spironucleus salmonicida	rbb	0.0546256	62
mitochondrion	Spironucleus salmonicida	ortho	0	0
mitochondrion	Entamoeba histolytica	rbb	0.061674	70
mitochondrion	Entamoeba histolytica	ortho	0	0
mitochondrion	Dictyostelium discoideum	rbb	0.285463	324
mitochondrion	Dictyostelium discoideum	ortho	0	0
mitochondrion	Acanthamoeba castellanii	rbb	0.303965	345
mitochondrion	Acanthamoeba castellanii	ortho	0	0
mitochondrion	Thecamonas trahens	rbb	0.288106	327
mitochondrion	Thecamonas trahens	ortho	0	0
mitochondrion	Monosiga brevicollis	rbb	0.34185	388
mitochondrion	Monosiga brevicollis	ortho	0	0
mitochondrion	Salpingoeca rosetta	rbb	0.372687	423
mitochondrion	Salpingoeca rosetta	ortho	0	0
mitochondrion	Capsaspora owczarzaki	rbb	0.371806	422
mitochondrion	Capsaspora owczarzaki	ortho	0	0
mitochondrion	Fonticula alba	rbb	0.267841	304
mitochondrion	Fonticula alba	ortho	0	0
mitochondrion	Sphaeroforma arctica	rbb	0.331278	376
mitochondrion	Sphaeroforma arctica	ortho	0	0
mitochondrion	Caenorhabditis elegans	rbb	0.455507	517
mitochondrion	Caenorhabditis elegans	ortho	0	0
mitochondrion	Capitella teleta	rbb	0.599119	680
mitochondrion	Capitella teleta	ortho	0	0
mitochondrion	Lottia gigantea	rbb	0.588546	668
mitochondrion	Lottia gigantea	ortho	0	0
mitochondrion	Drosophila melanogaster	rbb	0.518943	589
mitochondrion	Drosophila melanogaster	ortho	0	0
mitochondrion	Apis mellifera	rbb	0.518062	588
mitochondrion	Apis mellifera	ortho	0	0
mitochondrion	Glossina morsitans	rbb	0	0
mitochondrion	Glossina morsitans	ortho	0	0
mitochondrion	Trichoplax adhaerens	rbb	0.478414	543
mitochondrion	Trichoplax adhaerens	ortho	0	0
mitochondrion	Nematostella vectensis	rbb	0.56652	643
mitochondrion	Nematostella vectensis	ortho	0	0
mitochondrion	Strongylocentrotus purpuratus	rbb	0.629075	714
mitochondrion	Strongylocentrotus purpuratus	ortho	0	0
mitochondrion	Ciona intestinalis	rbb	0.539207	612
mitochondrion	Ciona intestinalis	ortho	0	0
mitochondrion	Takifugu rubripes	rbb	0.811454	921
mitochondrion	Takifugu rubripes	ortho	0	0
mitochondrion	Danio rerio	rbb	0.830837	943
mitochondrion	Danio rerio	ortho	0	0
mitochondrion	Gallus gallus	rbb	0.831718	944
mitochondrion	Gallus gallus	ortho	0	0
mitochondrion	Homo sapiens	rbb	1	1135
mitochondrion	Homo sapiens	ortho	0	0
mitochondrion	Encephalitozoon cuniculi	rbb	0.0378855	43
mitochondrion	Encephalitozoon cuniculi	ortho	0	0
mitochondrion	Batrachochytrium dendrobatidis	rbb	0.304846	346
mitochondrion	Batrachochytrium dendrobatidis	ortho	0	0
mitochondrion	Rhizopus delemar	rbb	0.319824	363
mitochondrion	Rhizopus delemar	ortho	0	0
mitochondrion	Ustilago maydis	rbb	0.277533	315
mitochondrion	Ustilago maydis	ortho	0	0
mitochondrion	Schizosaccharomyces pombe	rbb	0.253744	288
mitochondrion	Schizosaccharomyces pombe	ortho	0	0
mitochondrion	Aspergillus nidulans	rbb	0.263436	299
mitochondrion	Aspergillus nidulans	ortho	0	0
mitochondrion	Neurospora crassa	rbb	0.287225	326
mitochondrion	Neurospora crassa	ortho	0	0
mitochondrion	Saccharomyces cerevisiae	rbb	0.228194	259
mitochondrion	Saccharomyces cerevisiae	ortho	0	0
mitochondrion	Agaricus bisporus	rbb	0.270485	307
mitochondrion	Agaricus bisporus	ortho	0	0
mitochondrion	Guillardia theta	rbb	0.311894	354
mitochondrion	Guillardia theta	ortho	0	0
mitochondrion	Chloropicon primus	rbb	0.287225	326
mitochondrion	Chloropicon primus	ortho	0	0
mitochondrion	Klebsormidium nitens	rbb	0.336564	382
mitochondrion	Klebsormidium nitens	ortho	0	0
mitochondrion	Chara braunii	rbb	0.288106	327
mitochondrion	Chara braunii	ortho	0	0
mitochondrion	Cyanidioschyzon merolae	rbb	0.235242	267
mitochondrion	Cyanidioschyzon merolae	ortho	0	0
mitochondrion	Porphyra umbilicalis	rbb	0.205286	233
mitochondrion	Porphyra umbilicalis	ortho	0	0
mitochondrion	Porphyridium purpureum	rbb	0.270485	307
mitochondrion	Porphyridium purpureum	ortho	0	0
mitochondrion	Chondrus crispus	rbb	0.209692	238
mitochondrion	Chondrus crispus	ortho	0	0
mitochondrion	Gracilariopsis chorda	rbb	0.254626	289
mitochondrion	Gracilariopsis chorda	ortho	0	0
mitochondrion	Chlamydomonas reinhardtii	rbb	0.264317	300
mitochondrion	Chlamydomonas reinhardtii	ortho	0	0
mitochondrion	Ostreococcus tauri	rbb	0.25815	293
mitochondrion	Ostreococcus tauri	ortho	0	0
mitochondrion	Physcomitrella patens	rbb	0.321586	365
mitochondrion	Physcomitrella patens	ortho	0	0
mitochondrion	Oryza sativa	rbb	0.303965	345
mitochondrion	Oryza sativa	ortho	0	0
mitochondrion	Populus trichocarpa	rbb	0.325991	370
mitochondrion	Populus trichocarpa	ortho	0	0
mitochondrion	Arabidopsis thaliana	rbb	0.324229	368
mitochondrion	Arabidopsis thaliana	ortho	0	0
mitochondrion	Emiliania huxleyi	rbb	0.288987	328
mitochondrion	Emiliania huxleyi	ortho	0	0
mitochondrion	Chrysochromulina tobinii	rbb	0.231718	263
mitochondrion	Chrysochromulina tobinii	ortho	0	0
mitochondrion	Phytophthora sojae	rbb	0.323348	367
mitochondrion	Phytophthora sojae	ortho	0	0
mitochondrion	Aureococcus anophagefferens	rbb	0.246696	280
mitochondrion	Aureococcus anophagefferens	ortho	0	0
mitochondrion	Thalassiosira pseudonana	rbb	0.265198	301
mitochondrion	Thalassiosira pseudonana	ortho	0	0
mitochondrion	Phaeodactylum tricornutum	rbb	0.254626	289
mitochondrion	Phaeodactylum tricornutum	ortho	0	0
mitochondrion	Cafeteria roenbergensis	rbb	0.263436	299
mitochondrion	Cafeteria roenbergensis	ortho	0	0
mitochondrion	Nannochloropsis gaditana	rbb	0.0986784	112
mitochondrion	Nannochloropsis gaditana	ortho	0	0
mitochondrion	Symbiodinium microadriaticum	rbb	0.207048	235
mitochondrion	Symbiodinium microadriaticum	ortho	0	0
mitochondrion	Perkinsus marinus	rbb	0.200881	228
mitochondrion	Perkinsus marinus	ortho	0	0
mitochondrion	Paramecium tetraurelia	rbb	0.229075	260
mitochondrion	Paramecium tetraurelia	ortho	0	0
mitochondrion	Tetrahymena thermophila	rbb	0.243172	276
mitochondrion	Tetrahymena thermophila	ortho	0	0
mitochondrion	Cryptosporidium parvum	rbb	0.0792952	90
mitochondrion	Cryptosporidium parvum	ortho	0	0
mitochondrion	Theileria annulata	rbb	0.128634	146
mitochondrion	Theileria annulata	ortho	0	0
mitochondrion	Plasmodium berghei	rbb	0.155947	177
mitochondrion	Plasmodium berghei	ortho	0	0
mitochondrion	Plasmodium falciparum	rbb	0.15859	180
mitochondrion	Plasmodium falciparum	ortho	0	0
mitochondrion	Toxoplasma gondii	rbb	0.195595	222
mitochondrion	Toxoplasma gondii	ortho	0	0
mitochondrion	Lotharella oceanica	rbb	0.0114537	13
mitochondrion	Lotharella oceanica	ortho	0	0
mitochondrion	Reticulomyxa filosa	rbb	0.215859	245
mitochondrion	Reticulomyxa filosa	ortho	0	0
flagellum	Trypanosoma brucei	rbb	NaN	0
flagellum	Trypanosoma brucei	ortho	NaN	0
flagellum	Trypanosoma cruzi	rbb	NaN	0
flagellum	Trypanosoma cruzi	ortho	NaN	0
flagellum	Leishmania mexicana	rbb	NaN	0
flagellum	Leishmania mexicana	ortho	NaN	0
flagellum	Bodo saltans	rbb	NaN	0
flagellum	Bodo saltans	ortho	NaN	0
flagellum	Naegleria gruberi	rbb	NaN	0
flagellum	Naegleria gruberi	ortho	NaN	0
flagellum	Trichomonas vaginalis	rbb	NaN	0
flagellum	Trichomonas vaginalis	ortho	NaN	0
flagellum	Tritrichomonas foetus	rbb	NaN	0
flagellum	Tritrichomonas foetus	ortho	NaN	0
flagellum	Giardia intestinalis	rbb	NaN	0
flagellum	Giardia intestinalis	ortho	NaN	0
flagellum	Monocercomonoides sp.	rbb	NaN	0
flagellum	Monocercomonoides sp.	ortho	NaN	0
flagellum	Streblomastix strix	rbb	NaN	0
flagellum	Streblomastix strix	ortho	NaN	0
flagellum	Kipferlia bialata	rbb	NaN	0
flagellum	Kipferlia bialata	ortho	NaN	0
flagellum	Spironucleus salmonicida	rbb	NaN	0
flagellum	Spironucleus salmonicida	ortho	NaN	0
flagellum	Entamoeba histolytica	rbb	NaN	0
flagellum	Entamoeba histolytica	ortho	NaN	0
flagellum	Dictyostelium discoideum	rbb	NaN	0
flagellum	Dictyostelium discoideum	ortho	NaN	0
flagellum	Acanthamoeba castellanii	rbb	NaN	0
flagellum	Acanthamoeba castellanii	ortho	NaN	0
flagellum	Thecamonas trahens	rbb	NaN	0
flagellum	Thecamonas trahens	ortho	NaN	0
flagellum	Monosiga brevicollis	rbb	NaN	0
flagellum	Monosiga brevicollis	ortho	NaN	0
flagellum	Salpingoeca rosetta	rbb	NaN	0
flagellum	Salpingoeca rosetta	ortho	NaN	0
flagellum	Capsaspora owczarzaki	rbb	NaN	0
flagellum	Capsaspora owczarzaki	ortho	NaN	0
flagellum	Fonticula alba	rbb	NaN	0
flagellum	Fonticula alba	ortho	NaN	0
flagellum	Sphaeroforma arctica	rbb	NaN	0
flagellum	Sphaeroforma arctica	ortho	NaN	0
flagellum	Caenorhabditis elegans	rbb	NaN	0
flagellum	Caenorhabditis elegans	ortho	NaN	0
flagellum	Capitella teleta	rbb	NaN	0
flagellum	Capitella teleta	ortho	NaN	0
flagellum	Lottia gigantea	rbb	NaN	0
flagellum	Lottia gigantea	ortho	NaN	0
flagellum	Drosophila melanogaster	rbb	NaN	0
flagellum	Drosophila melanogaster	ortho	NaN	0
flagellum	Apis mellifera	rbb	NaN	0
flagellum	Apis mellifera	ortho	NaN	0
flagellum	Glossina morsitans	rbb	NaN	0
flagellum	Glossina morsitans	ortho	NaN	0
flagellum	Trichoplax adhaerens	rbb	NaN	0
flagellum	Trichoplax adhaerens	ortho	NaN	0
flagellum	Nematostella vectensis	rbb	NaN	0
flagellum	Nematostella vectensis	ortho	NaN	0
flagellum	Strongylocentrotus purpuratus	rbb	NaN	0
flagellum	Strongylocentrotus purpuratus	ortho	NaN	0
flagellum	Ciona intestinalis	rbb	NaN	0
flagellum	Ciona intestinalis	ortho	NaN	0
flagellum	Takifugu rubripes	rbb	NaN	0
flagellum	Takifugu rubripes	ortho	NaN	0
flagellum	Danio rerio	rbb	NaN	0
flagellum	Danio rerio	ortho	NaN	0
flagellum	Gallus gallus	rbb	NaN	0
flagellum	Gallus gallus	ortho	NaN	0
flagellum	Homo sapiens	rbb	NaN	0
flagellum	Homo sapiens	ortho	NaN	0
flagellum	Encephalitozoon cuniculi	rbb	NaN	0
flagellum	Encephalitozoon cuniculi	ortho	NaN	0
flagellum	Batrachochytrium dendrobatidis	rbb	NaN	0
flagellum	Batrachochytrium dendrobatidis	ortho	NaN	0
flagellum	Rhizopus delemar	rbb	NaN	0
flagellum	Rhizopus delemar	ortho	NaN	0
flagellum	Ustilago maydis	rbb	NaN	0
flagellum	Ustilago maydis	ortho	NaN	0
flagellum	Schizosaccharomyces pombe	rbb	NaN	0
flagellum	Schizosaccharomyces pombe	ortho	NaN	0
flagellum	Aspergillus nidulans	rbb	NaN	0
flagellum	Aspergillus nidulans	ortho	NaN	0
flagellum	Neurospora crassa	rbb	NaN	0
flagellum	Neurospora crassa	ortho	NaN	0
flagellum	Saccharomyces cerevisiae	rbb	NaN	0
flagellum	Saccharomyces cerevisiae	ortho	NaN	0
flagellum	Agaricus bisporus	rbb	NaN	0
flagellum	Agaricus bisporus	ortho	NaN	0
flagellum	Guillardia theta	rbb	NaN	0
flagellum	Guillardia theta	ortho	NaN	0
flagellum	Chloropicon primus	rbb	NaN	0
flagellum	Chloropicon primus	ortho	NaN	0
flagellum	Klebsormidium nitens	rbb	NaN	0
flagellum	Klebsormidium nitens	ortho	NaN	0
flagellum	Chara braunii	rbb	NaN	0
flagellum	Chara braunii	ortho	NaN	0
flagellum	Cyanidioschyzon merolae	rbb	NaN	0
flagellum	Cyanidioschyzon merolae	ortho	NaN	0
flagellum	Porphyra umbilicalis	rbb	NaN	0
flagellum	Porphyra umbilicalis	ortho	NaN	0
flagellum	Porphyridium purpureum	rbb	NaN	0
flagellum	Porphyridium purpureum	ortho	NaN	0
flagellum	Chondrus crispus	rbb	NaN	0
flagellum	Chondrus crispus	ortho	NaN	0
flagellum	Gracilariopsis chorda	rbb	NaN	0
flagellum	Gracilariopsis chorda	ortho	NaN	0
flagellum	Chlamydomonas reinhardtii	rbb	NaN	0
flagellum	Chlamydomonas reinhardtii	ortho	NaN	0
flagellum	Ostreococcus tauri	rbb	NaN	0
flagellum	Ostreococcus tauri	ortho	NaN	0
flagellum	Physcomitrella patens	rbb	NaN	0
flagellum	Physcomitrella patens	ortho	NaN	0
flagellum	Oryza sativa	rbb	NaN	0
flagellum	Oryza sativa	ortho	NaN	0
flagellum	Populus trichocarpa	rbb	NaN	0
flagellum	Populus trichocarpa	ortho	NaN	0
flagellum	Arabidopsis thaliana	rbb	NaN	0
flagellum	Arabidopsis thaliana	ortho	NaN	0
flagellum	Emiliania huxleyi	rbb	NaN	0
flagellum	Emiliania huxleyi	ortho	NaN	0
flagellum	Chrysochromulina tobinii	rbb	NaN	0
flagellum	Chrysochromulina tobinii	ortho	NaN	0
flagellum	Phytophthora sojae	rbb	NaN	0
flagellum	Phytophthora sojae	ortho	NaN	0
flagellum	Aureococcus anophagefferens	rbb	NaN	0
flagellum	Aureococcus anophagefferens	ortho	NaN	0
flagellum	Thalassiosira pseudonana	rbb	NaN	0
flagellum	Thalassiosira pseudonana	ortho	NaN	0
flagellum	Phaeodactylum tricornutum	rbb	NaN	0
flagellum	Phaeodactylum tricornutum	ortho	NaN	0
flagellum	Cafeteria roenbergensis	rbb	NaN	0
flagellum	Cafeteria roenbergensis	ortho	NaN	0
flagellum	Nannochloropsis gaditana	rbb	NaN	0
flagellum	Nannochloropsis gaditana	ortho	NaN	0
flagellum	Symbiodinium microadriaticum	rbb	NaN	0
flagellum	Symbiodinium microadriaticum	ortho	NaN	0
flagellum	Perkinsus marinus	rbb	NaN	0
flagellum	Perkinsus marinus	ortho	NaN	0
flagellum	Paramecium tetraurelia	rbb	NaN	0
flagellum	Paramecium tetraurelia	ortho	NaN	0
flagellum	Tetrahymena thermophila	rbb	NaN	0
flagellum	Tetrahymena thermophila	ortho	NaN	0
flagellum	Cryptosporidium parvum	rbb	NaN	0
flagellum	Cryptosporidium parvum	ortho	NaN	0
flagellum	Theileria annulata	rbb	NaN	0
flagellum	Theileria annulata	ortho	NaN	0
flagellum	Plasmodium berghei	rbb	NaN	0
flagellum	Plasmodium berghei	ortho	NaN	0
flagellum	Plasmodium falciparum	rbb	NaN	0
flagellum	Plasmodium falciparum	ortho	NaN	0
flagellum	Toxoplasma gondii	rbb	NaN	0
flagellum	Toxoplasma gondii	ortho	NaN	0
flagellum	Lotharella oceanica	rbb	NaN	0
flagellum	Lotharella oceanica	ortho	NaN	0
flagellum	Reticulomyxa filosa	rbb	NaN	0
flagellum	Reticulomyxa filosa	ortho	NaN	0
axoneme	Trypanosoma brucei	rbb	NaN	0
axoneme	Trypanosoma brucei	ortho	NaN	0
axoneme	Trypanosoma cruzi	rbb	NaN	0
axoneme	Trypanosoma cruzi	ortho	NaN	0
axoneme	Leishmania mexicana	rbb	NaN	0
axoneme	Leishmania mexicana	ortho	NaN	0
axoneme	Bodo saltans	rbb	NaN	0
axoneme	Bodo saltans	ortho	NaN	0
axoneme	Naegleria gruberi	rbb	NaN	0
axoneme	Naegleria gruberi	ortho	NaN	0
axoneme	Trichomonas vaginalis	rbb	NaN	0
axoneme	Trichomonas vaginalis	ortho	NaN	0
axoneme	Tritrichomonas foetus	rbb	NaN	0
axoneme	Tritrichomonas foetus	ortho	NaN	0
axoneme	Giardia intestinalis	rbb	NaN	0
axoneme	Giardia intestinalis	ortho	NaN	0
axoneme	Monocercomonoides sp.	rbb	NaN	0
axoneme	Monocercomonoides sp.	ortho	NaN	0
axoneme	Streblomastix strix	rbb	NaN	0
axoneme	Streblomastix strix	ortho	NaN	0
axoneme	Kipferlia bialata	rbb	NaN	0
axoneme	Kipferlia bialata	ortho	NaN	0
axoneme	Spironucleus salmonicida	rbb	NaN	0
axoneme	Spironucleus salmonicida	ortho	NaN	0
axoneme	Entamoeba histolytica	rbb	NaN	0
axoneme	Entamoeba histolytica	ortho	NaN	0
axoneme	Dictyostelium discoideum	rbb	NaN	0
axoneme	Dictyostelium discoideum	ortho	NaN	0
axoneme	Acanthamoeba castellanii	rbb	NaN	0
axoneme	Acanthamoeba castellanii	ortho	NaN	0
axoneme	Thecamonas trahens	rbb	NaN	0
axoneme	Thecamonas trahens	ortho	NaN	0
axoneme	Monosiga brevicollis	rbb	NaN	0
axoneme	Monosiga brevicollis	ortho	NaN	0
axoneme	Salpingoeca rosetta	rbb	NaN	0
axoneme	Salpingoeca rosetta	ortho	NaN	0
axoneme	Capsaspora owczarzaki	rbb	NaN	0
axoneme	Capsaspora owczarzaki	ortho	NaN	0
axoneme	Fonticula alba	rbb	NaN	0
axoneme	Fonticula alba	ortho	NaN	0
axoneme	Sphaeroforma arctica	rbb	NaN	0
axoneme	Sphaeroforma arctica	ortho	NaN	0
axoneme	Caenorhabditis elegans	rbb	NaN	0
axoneme	Caenorhabditis elegans	ortho	NaN	0
axoneme	Capitella teleta	rbb	NaN	0
axoneme	Capitella teleta	ortho	NaN	0
axoneme	Lottia gigantea	rbb	NaN	0
axoneme	Lottia gigantea	ortho	NaN	0
axoneme	Drosophila melanogaster	rbb	NaN	0
axoneme	Drosophila melanogaster	ortho	NaN	0
axoneme	Apis mellifera	rbb	NaN	0
axoneme	Apis mellifera	ortho	NaN	0
axoneme	Glossina morsitans	rbb	NaN	0
axoneme	Glossina morsitans	ortho	NaN	0
axoneme	Trichoplax adhaerens	rbb	NaN	0
axoneme	Trichoplax adhaerens	ortho	NaN	0
axoneme	Nematostella vectensis	rbb	NaN	0
axoneme	Nematostella vectensis	ortho	NaN	0
axoneme	Strongylocentrotus purpuratus	rbb	NaN	0
axoneme	Strongylocentrotus purpuratus	ortho	NaN	0
axoneme	Ciona intestinalis	rbb	NaN	0
axoneme	Ciona intestinalis	ortho	NaN	0
axoneme	Takifugu rubripes	rbb	NaN	0
axoneme	Takifugu rubripes	ortho	NaN	0
axoneme	Danio rerio	rbb	NaN	0
axoneme	Danio rerio	ortho	NaN	0
axoneme	Gallus gallus	rbb	NaN	0
axoneme	Gallus gallus	ortho	NaN	0
axoneme	Homo sapiens	rbb	NaN	0
axoneme	Homo sapiens	ortho	NaN	0
axoneme	Encephalitozoon cuniculi	rbb	NaN	0
axoneme	Encephalitozoon cuniculi	ortho	NaN	0
axoneme	Batrachochytrium dendrobatidis	rbb	NaN	0
axoneme	Batrachochytrium dendrobatidis	ortho	NaN	0
axoneme	Rhizopus delemar	rbb	NaN	0
axoneme	Rhizopus delemar	ortho	NaN	0
axoneme	Ustilago maydis	rbb	NaN	0
axoneme	Ustilago maydis	ortho	NaN	0
axoneme	Schizosaccharomyces pombe	rbb	NaN	0
axoneme	Schizosaccharomyces pombe	ortho	NaN	0
axoneme	Aspergillus nidulans	rbb	NaN	0
axoneme	Aspergillus nidulans	ortho	NaN	0
axoneme	Neurospora crassa	rbb	NaN	0
axoneme	Neurospora crassa	ortho	NaN	0
axoneme	Saccharomyces cerevisiae	rbb	NaN	0
axoneme	Saccharomyces cerevisiae	ortho	NaN	0
axoneme	Agaricus bisporus	rbb	NaN	0
axoneme	Agaricus bisporus	ortho	NaN	0
axoneme	Guillardia theta	rbb	NaN	0
axoneme	Guillardia theta	ortho	NaN	0
axoneme	Chloropicon primus	rbb	NaN	0
axoneme	Chloropicon primus	ortho	NaN	0
axoneme	Klebsormidium nitens	rbb	NaN	0
axoneme	Klebsormidium nitens	ortho	NaN	0
axoneme	Chara braunii	rbb	NaN	0
axoneme	Chara braunii	ortho	NaN	0
axoneme	Cyanidioschyzon merolae	rbb	NaN	0
axoneme	Cyanidioschyzon merolae	ortho	NaN	0
axoneme	Porphyra umbilicalis	rbb	NaN	0
axoneme	Porphyra umbilicalis	ortho	NaN	0
axoneme	Porphyridium purpureum	rbb	NaN	0
axoneme	Porphyridium purpureum	ortho	NaN	0
axoneme	Chondrus crispus	rbb	NaN	0
axoneme	Chondrus crispus	ortho	NaN	0
axoneme	Gracilariopsis chorda	rbb	NaN	0
axoneme	Gracilariopsis chorda	ortho	NaN	0
axoneme	Chlamydomonas reinhardtii	rbb	NaN	0
axoneme	Chlamydomonas reinhardtii	ortho	NaN	0
axoneme	Ostreococcus tauri	rbb	NaN	0
axoneme	Ostreococcus tauri	ortho	NaN	0
axoneme	Physcomitrella patens	rbb	NaN	0
axoneme	Physcomitrella patens	ortho	NaN	0
axoneme	Oryza sativa	rbb	NaN	0
axoneme	Oryza sativa	ortho	NaN	0
axoneme	Populus trichocarpa	rbb	NaN	0
axoneme	Populus trichocarpa	ortho	NaN	0
axoneme	Arabidopsis thaliana	rbb	NaN	0
axoneme	Arabidopsis thaliana	ortho	NaN	0
axoneme	Emiliania huxleyi	rbb	NaN	0
axoneme	Emiliania huxleyi	ortho	NaN	0
axoneme	Chrysochromulina tobinii	rbb	NaN	0
axoneme	Chrysochromulina tobinii	ortho	NaN	0
axoneme	Phytophthora sojae	rbb	NaN	0
axoneme	Phytophthora sojae	ortho	NaN	0
axoneme	Aureococcus anophagefferens	rbb	NaN	0
axoneme	Aureococcus anophagefferens	ortho	NaN	0
axoneme	Thalassiosira pseudonana	rbb	NaN	0
[truncated: 497 more rows]

## Sheet: FigureS3C
localisation	species	measure	proportion	count
nucleus	Trypanosoma brucei	rbb	0.301392	368
nucleus	Trypanosoma brucei	ortho	0	0
nucleus	Trypanosoma cruzi	rbb	0.256347	313
nucleus	Trypanosoma cruzi	ortho	0	0
nucleus	Leishmania mexicana	rbb	0.301392	368
nucleus	Leishmania mexicana	ortho	0	0
nucleus	Bodo saltans	rbb	0.298935	365
nucleus	Bodo saltans	ortho	0	0
nucleus	Naegleria gruberi	rbb	0.415233	507
nucleus	Naegleria gruberi	ortho	0	0
nucleus	Trichomonas vaginalis	rbb	0.307125	375
nucleus	Trichomonas vaginalis	ortho	0	0
nucleus	Tritrichomonas foetus	rbb	0.301392	368
nucleus	Tritrichomonas foetus	ortho	0	0
nucleus	Giardia intestinalis	rbb	0.183456	224
nucleus	Giardia intestinalis	ortho	0	0
nucleus	Monocercomonoides sp.	rbb	0.310401	379
nucleus	Monocercomonoides sp.	ortho	0	0
nucleus	Streblomastix strix	rbb	0.307125	375
nucleus	Streblomastix strix	ortho	0	0
nucleus	Kipferlia bialata	rbb	0.0548731	67
nucleus	Kipferlia bialata	ortho	0	0
nucleus	Spironucleus salmonicida	rbb	0.164619	201
nucleus	Spironucleus salmonicida	ortho	0	0
nucleus	Entamoeba histolytica	rbb	0.307944	376
nucleus	Entamoeba histolytica	ortho	0	0
nucleus	Dictyostelium discoideum	rbb	0.4914	600
nucleus	Dictyostelium discoideum	ortho	0	0
nucleus	Acanthamoeba castellanii	rbb	0.470925	575
nucleus	Acanthamoeba castellanii	ortho	0	0
nucleus	Thecamonas trahens	rbb	0.405405	495
nucleus	Thecamonas trahens	ortho	0	0
nucleus	Monosiga brevicollis	rbb	0.430794	526
nucleus	Monosiga brevicollis	ortho	0	0
nucleus	Salpingoeca rosetta	rbb	0.48321	590
nucleus	Salpingoeca rosetta	ortho	0	0
nucleus	Capsaspora owczarzaki	rbb	0.532351	650
nucleus	Capsaspora owczarzaki	ortho	0	0
nucleus	Fonticula alba	rbb	0.413595	505
nucleus	Fonticula alba	ortho	0	0
nucleus	Sphaeroforma arctica	rbb	0.459459	561
nucleus	Sphaeroforma arctica	ortho	0	0
nucleus	Caenorhabditis elegans	rbb	0.451269	551
nucleus	Caenorhabditis elegans	ortho	0	0
nucleus	Capitella teleta	rbb	0.534808	653
nucleus	Capitella teleta	ortho	0	0
nucleus	Lottia gigantea	rbb	0.522523	638
nucleus	Lottia gigantea	ortho	0	0
nucleus	Drosophila melanogaster	rbb	0.490581	599
nucleus	Drosophila melanogaster	ortho	0	0
nucleus	Apis mellifera	rbb	0.510238	623
nucleus	Apis mellifera	ortho	0	0
nucleus	Glossina morsitans	rbb	0	0
nucleus	Glossina morsitans	ortho	0	0
nucleus	Trichoplax adhaerens	rbb	0.49959	610
nucleus	Trichoplax adhaerens	ortho	0	0
nucleus	Nematostella vectensis	rbb	0.555283	678
nucleus	Nematostella vectensis	ortho	0	0
nucleus	Strongylocentrotus purpuratus	rbb	0.539722	659
nucleus	Strongylocentrotus purpuratus	ortho	0	0
nucleus	Ciona intestinalis	rbb	0.501229	612
nucleus	Ciona intestinalis	ortho	0	0
nucleus	Takifugu rubripes	rbb	0.529075	646
nucleus	Takifugu rubripes	ortho	0	0
nucleus	Danio rerio	rbb	0.54136	661
nucleus	Danio rerio	ortho	0	0
nucleus	Gallus gallus	rbb	0.518428	633
nucleus	Gallus gallus	ortho	0	0
nucleus	Homo sapiens	rbb	0.546274	667
nucleus	Homo sapiens	ortho	0	0
nucleus	Encephalitozoon cuniculi	rbb	0.212121	259
nucleus	Encephalitozoon cuniculi	ortho	0	0
nucleus	Batrachochytrium dendrobatidis	rbb	0.58231	711
nucleus	Batrachochytrium dendrobatidis	ortho	0	0
nucleus	Rhizopus delemar	rbb	0.578215	706
nucleus	Rhizopus delemar	ortho	0	0
nucleus	Ustilago maydis	rbb	0.611794	747
nucleus	Ustilago maydis	ortho	0	0
nucleus	Schizosaccharomyces pombe	rbb	1	1221
nucleus	Schizosaccharomyces pombe	ortho	0	0
nucleus	Aspergillus nidulans	rbb	0.641278	783
nucleus	Aspergillus nidulans	ortho	0	0
nucleus	Neurospora crassa	rbb	0.687142	839
nucleus	Neurospora crassa	ortho	0	0
nucleus	Saccharomyces cerevisiae	rbb	0.568387	694
nucleus	Saccharomyces cerevisiae	ortho	0	0
nucleus	Agaricus bisporus	rbb	0.601966	735
nucleus	Agaricus bisporus	ortho	0	0
nucleus	Guillardia theta	rbb	0.471744	576
nucleus	Guillardia theta	ortho	0	0
nucleus	Chloropicon primus	rbb	0.452907	553
nucleus	Chloropicon primus	ortho	0	0
nucleus	Klebsormidium nitens	rbb	0.510238	623
nucleus	Klebsormidium nitens	ortho	0	0
nucleus	Chara braunii	rbb	0.436527	533
nucleus	Chara braunii	ortho	0	0
nucleus	Cyanidioschyzon merolae	rbb	0.357903	437
nucleus	Cyanidioschyzon merolae	ortho	0	0
nucleus	Porphyra umbilicalis	rbb	0.312039	381
nucleus	Porphyra umbilicalis	ortho	0	0
nucleus	Porphyridium purpureum	rbb	0.420147	513
nucleus	Porphyridium purpureum	ortho	0	0
nucleus	Chondrus crispus	rbb	0.373464	456
nucleus	Chondrus crispus	ortho	0	0
nucleus	Gracilariopsis chorda	rbb	0.426699	521
nucleus	Gracilariopsis chorda	ortho	0	0
nucleus	Chlamydomonas reinhardtii	rbb	0.413595	505
nucleus	Chlamydomonas reinhardtii	ortho	0	0
nucleus	Ostreococcus tauri	rbb	0.436527	533
nucleus	Ostreococcus tauri	ortho	0	0
nucleus	Physcomitrella patens	rbb	0.509419	622
nucleus	Physcomitrella patens	ortho	0	0
nucleus	Oryza sativa	rbb	0.487305	595
nucleus	Oryza sativa	ortho	0	0
nucleus	Populus trichocarpa	rbb	0.519247	634
nucleus	Populus trichocarpa	ortho	0	0
nucleus	Arabidopsis thaliana	rbb	0.512695	626
nucleus	Arabidopsis thaliana	ortho	0	0
nucleus	Emiliania huxleyi	rbb	0.420966	514
nucleus	Emiliania huxleyi	ortho	0	0
nucleus	Chrysochromulina tobinii	rbb	0.331695	405
nucleus	Chrysochromulina tobinii	ortho	0	0
nucleus	Phytophthora sojae	rbb	0.457002	558
nucleus	Phytophthora sojae	ortho	0	0
nucleus	Aureococcus anophagefferens	rbb	0.342342	418
nucleus	Aureococcus anophagefferens	ortho	0	0
nucleus	Thalassiosira pseudonana	rbb	0.386568	472
nucleus	Thalassiosira pseudonana	ortho	0	0
nucleus	Phaeodactylum tricornutum	rbb	0.393939	481
nucleus	Phaeodactylum tricornutum	ortho	0	0
nucleus	Cafeteria roenbergensis	rbb	0.357903	437
nucleus	Cafeteria roenbergensis	ortho	0	0
nucleus	Nannochloropsis gaditana	rbb	0.162981	199
nucleus	Nannochloropsis gaditana	ortho	0	0
nucleus	Symbiodinium microadriaticum	rbb	0.305487	373
nucleus	Symbiodinium microadriaticum	ortho	0	0
nucleus	Perkinsus marinus	rbb	0.365274	446
nucleus	Perkinsus marinus	ortho	0	0
nucleus	Paramecium tetraurelia	rbb	0.352989	431
nucleus	Paramecium tetraurelia	ortho	0	0
nucleus	Tetrahymena thermophila	rbb	0.381654	466
nucleus	Tetrahymena thermophila	ortho	0	0
nucleus	Cryptosporidium parvum	rbb	0.298116	364
nucleus	Cryptosporidium parvum	ortho	0	0
nucleus	Theileria annulata	rbb	0.282555	345
nucleus	Theileria annulata	ortho	0	0
nucleus	Plasmodium berghei	rbb	0.299754	366
nucleus	Plasmodium berghei	ortho	0	0
nucleus	Plasmodium falciparum	rbb	0.306306	374
nucleus	Plasmodium falciparum	ortho	0	0
nucleus	Toxoplasma gondii	rbb	0.34398	420
nucleus	Toxoplasma gondii	ortho	0	0
nucleus	Lotharella oceanica	rbb	0.03276	40
nucleus	Lotharella oceanica	ortho	0	0
nucleus	Reticulomyxa filosa	rbb	0.333333	407
nucleus	Reticulomyxa filosa	ortho	0	0
nucleolus	Trypanosoma brucei	rbb	0.405941	82
nucleolus	Trypanosoma brucei	ortho	0	0
nucleolus	Trypanosoma cruzi	rbb	0.321782	65
nucleolus	Trypanosoma cruzi	ortho	0	0
nucleolus	Leishmania mexicana	rbb	0.405941	82
nucleolus	Leishmania mexicana	ortho	0	0
nucleolus	Bodo saltans	rbb	0.381188	77
nucleolus	Bodo saltans	ortho	0	0
nucleolus	Naegleria gruberi	rbb	0.475248	96
nucleolus	Naegleria gruberi	ortho	0	0
nucleolus	Trichomonas vaginalis	rbb	0.405941	82
nucleolus	Trichomonas vaginalis	ortho	0	0
nucleolus	Tritrichomonas foetus	rbb	0.391089	79
nucleolus	Tritrichomonas foetus	ortho	0	0
nucleolus	Giardia intestinalis	rbb	0.326733	66
nucleolus	Giardia intestinalis	ortho	0	0
nucleolus	Monocercomonoides sp.	rbb	0.430693	87
nucleolus	Monocercomonoides sp.	ortho	0	0
nucleolus	Streblomastix strix	rbb	0.405941	82
nucleolus	Streblomastix strix	ortho	0	0
nucleolus	Kipferlia bialata	rbb	0.0990099	20
nucleolus	Kipferlia bialata	ortho	0	0
nucleolus	Spironucleus salmonicida	rbb	0.30198	61
nucleolus	Spironucleus salmonicida	ortho	0	0
nucleolus	Entamoeba histolytica	rbb	0.445545	90
nucleolus	Entamoeba histolytica	ortho	0	0
nucleolus	Dictyostelium discoideum	rbb	0.539604	109
nucleolus	Dictyostelium discoideum	ortho	0	0
nucleolus	Acanthamoeba castellanii	rbb	0.480198	97
nucleolus	Acanthamoeba castellanii	ortho	0	0
nucleolus	Thecamonas trahens	rbb	0.514851	104
nucleolus	Thecamonas trahens	ortho	0	0
nucleolus	Monosiga brevicollis	rbb	0.529703	107
nucleolus	Monosiga brevicollis	ortho	0	0
nucleolus	Salpingoeca rosetta	rbb	0.514851	104
nucleolus	Salpingoeca rosetta	ortho	0	0
nucleolus	Capsaspora owczarzaki	rbb	0.549505	111
nucleolus	Capsaspora owczarzaki	ortho	0	0
nucleolus	Fonticula alba	rbb	0.524752	106
nucleolus	Fonticula alba	ortho	0	0
nucleolus	Sphaeroforma arctica	rbb	0.544554	110
nucleolus	Sphaeroforma arctica	ortho	0	0
nucleolus	Caenorhabditis elegans	rbb	0.50495	102
nucleolus	Caenorhabditis elegans	ortho	0	0
nucleolus	Capitella teleta	rbb	0.574257	116
nucleolus	Capitella teleta	ortho	0	0
nucleolus	Lottia gigantea	rbb	0.549505	111
nucleolus	Lottia gigantea	ortho	0	0
nucleolus	Drosophila melanogaster	rbb	0.559406	113
nucleolus	Drosophila melanogaster	ortho	0	0
nucleolus	Apis mellifera	rbb	0.579208	117
nucleolus	Apis mellifera	ortho	0	0
nucleolus	Glossina morsitans	rbb	0	0
nucleolus	Glossina morsitans	ortho	0	0
nucleolus	Trichoplax adhaerens	rbb	0.584158	118
nucleolus	Trichoplax adhaerens	ortho	0	0
nucleolus	Nematostella vectensis	rbb	0.633663	128
nucleolus	Nematostella vectensis	ortho	0	0
nucleolus	Strongylocentrotus purpuratus	rbb	0.589109	119
nucleolus	Strongylocentrotus purpuratus	ortho	0	0
nucleolus	Ciona intestinalis	rbb	0.549505	111
nucleolus	Ciona intestinalis	ortho	0	0
nucleolus	Takifugu rubripes	rbb	0.569307	115
nucleolus	Takifugu rubripes	ortho	0	0
nucleolus	Danio rerio	rbb	0.579208	117
nucleolus	Danio rerio	ortho	0	0
nucleolus	Gallus gallus	rbb	0.549505	111
nucleolus	Gallus gallus	ortho	0	0
nucleolus	Homo sapiens	rbb	0.574257	116
nucleolus	Homo sapiens	ortho	0	0
nucleolus	Encephalitozoon cuniculi	rbb	0.237624	48
nucleolus	Encephalitozoon cuniculi	ortho	0	0
nucleolus	Batrachochytrium dendrobatidis	rbb	0.643564	130
nucleolus	Batrachochytrium dendrobatidis	ortho	0	0
nucleolus	Rhizopus delemar	rbb	0.613861	124
nucleolus	Rhizopus delemar	ortho	0	0
nucleolus	Ustilago maydis	rbb	0.648515	131
nucleolus	Ustilago maydis	ortho	0	0
nucleolus	Schizosaccharomyces pombe	rbb	1	202
nucleolus	Schizosaccharomyces pombe	ortho	0	0
nucleolus	Aspergillus nidulans	rbb	0.648515	131
nucleolus	Aspergillus nidulans	ortho	0	0
nucleolus	Neurospora crassa	rbb	0.663366	134
nucleolus	Neurospora crassa	ortho	0	0
nucleolus	Saccharomyces cerevisiae	rbb	0.633663	128
nucleolus	Saccharomyces cerevisiae	ortho	0	0
nucleolus	Agaricus bisporus	rbb	0.643564	130
nucleolus	Agaricus bisporus	ortho	0	0
nucleolus	Guillardia theta	rbb	0.529703	107
nucleolus	Guillardia theta	ortho	0	0
nucleolus	Chloropicon primus	rbb	0.524752	106
nucleolus	Chloropicon primus	ortho	0	0
nucleolus	Klebsormidium nitens	rbb	0.564356	114
nucleolus	Klebsormidium nitens	ortho	0	0
nucleolus	Chara braunii	rbb	0.50495	102
nucleolus	Chara braunii	ortho	0	0
nucleolus	Cyanidioschyzon merolae	rbb	0.460396	93
nucleolus	Cyanidioschyzon merolae	ortho	0	0
nucleolus	Porphyra umbilicalis	rbb	0.336634	68
nucleolus	Porphyra umbilicalis	ortho	0	0
nucleolus	Porphyridium purpureum	rbb	0.50495	102
nucleolus	Porphyridium purpureum	ortho	0	0
nucleolus	Chondrus crispus	rbb	0.470297	95
nucleolus	Chondrus crispus	ortho	0	0
nucleolus	Gracilariopsis chorda	rbb	0.50495	102
nucleolus	Gracilariopsis chorda	ortho	0	0
nucleolus	Chlamydomonas reinhardtii	rbb	0.480198	97
nucleolus	Chlamydomonas reinhardtii	ortho	0	0
nucleolus	Ostreococcus tauri	rbb	0.564356	114
nucleolus	Ostreococcus tauri	ortho	0	0
nucleolus	Physcomitrella patens	rbb	0.569307	115
nucleolus	Physcomitrella patens	ortho	0	0
nucleolus	Oryza sativa	rbb	0.589109	119
nucleolus	Oryza sativa	ortho	0	0
nucleolus	Populus trichocarpa	rbb	0.594059	120
nucleolus	Populus trichocarpa	ortho	0	0
nucleolus	Arabidopsis thaliana	rbb	0.584158	118
nucleolus	Arabidopsis thaliana	ortho	0	0
nucleolus	Emiliania huxleyi	rbb	0.480198	97
nucleolus	Emiliania huxleyi	ortho	0	0
nucleolus	Chrysochromulina tobinii	rbb	0.410891	83
nucleolus	Chrysochromulina tobinii	ortho	0	0
nucleolus	Phytophthora sojae	rbb	0.564356	114
nucleolus	Phytophthora sojae	ortho	0	0
nucleolus	Aureococcus anophagefferens	rbb	0.381188	77
nucleolus	Aureococcus anophagefferens	ortho	0	0
nucleolus	Thalassiosira pseudonana	rbb	0.5	101
nucleolus	Thalassiosira pseudonana	ortho	0	0
nucleolus	Phaeodactylum tricornutum	rbb	0.514851	104
nucleolus	Phaeodactylum tricornutum	ortho	0	0
nucleolus	Cafeteria roenbergensis	rbb	0.430693	87
nucleolus	Cafeteria roenbergensis	ortho	0	0
nucleolus	Nannochloropsis gaditana	rbb	0.178218	36
nucleolus	Nannochloropsis gaditana	ortho	0	0
nucleolus	Symbiodinium microadriaticum	rbb	0.39604	80
nucleolus	Symbiodinium microadriaticum	ortho	0	0
nucleolus	Perkinsus marinus	rbb	0.490099	99
nucleolus	Perkinsus marinus	ortho	0	0
nucleolus	Paramecium tetraurelia	rbb	0.445545	90
nucleolus	Paramecium tetraurelia	ortho	0	0
nucleolus	Tetrahymena thermophila	rbb	0.465347	94
nucleolus	Tetrahymena thermophila	ortho	0	0
nucleolus	Cryptosporidium parvum	rbb	0.440594	89
nucleolus	Cryptosporidium parvum	ortho	0	0
nucleolus	Theileria annulata	rbb	0.391089	79
nucleolus	Theileria annulata	ortho	0	0
nucleolus	Plasmodium berghei	rbb	0.361386	73
nucleolus	Plasmodium berghei	ortho	0	0
nucleolus	Plasmodium falciparum	rbb	0.326733	66
nucleolus	Plasmodium falciparum	ortho	0	0
nucleolus	Toxoplasma gondii	rbb	0.470297	95
nucleolus	Toxoplasma gondii	ortho	0	0
nucleolus	Lotharella oceanica	rbb	0.0693069	14
nucleolus	Lotharella oceanica	ortho	0	0
nucleolus	Reticulomyxa filosa	rbb	0.386139	78
nucleolus	Reticulomyxa filosa	ortho	0	0
spindle	Trypanosoma brucei	rbb	0.5	5
spindle	Trypanosoma brucei	ortho	0	0
spindle	Trypanosoma cruzi	rbb	0.4	4
spindle	Trypanosoma cruzi	ortho	0	0
spindle	Leishmania mexicana	rbb	0.5	5
spindle	Leishmania mexicana	ortho	0	0
spindle	Bodo saltans	rbb	0.5	5
spindle	Bodo saltans	ortho	0	0
spindle	Naegleria gruberi	rbb	0.5	5
spindle	Naegleria gruberi	ortho	0	0
spindle	Trichomonas vaginalis	rbb	0.5	5
spindle	Trichomonas vaginalis	ortho	0	0
spindle	Tritrichomonas foetus	rbb	0.3	3
spindle	Tritrichomonas foetus	ortho	0	0
spindle	Giardia intestinalis	rbb	0.3	3
spindle	Giardia intestinalis	ortho	0	0
spindle	Monocercomonoides sp.	rbb	0.6	6
spindle	Monocercomonoides sp.	ortho	0	0
spindle	Streblomastix strix	rbb	0.4	4
spindle	Streblomastix strix	ortho	0	0
spindle	Kipferlia bialata	rbb	0.1	1
spindle	Kipferlia bialata	ortho	0	0
spindle	Spironucleus salmonicida	rbb	0.2	2
spindle	Spironucleus salmonicida	ortho	0	0
spindle	Entamoeba histolytica	rbb	0.5	5
spindle	Entamoeba histolytica	ortho	0	0
spindle	Dictyostelium discoideum	rbb	0.5	5
spindle	Dictyostelium discoideum	ortho	0	0
spindle	Acanthamoeba castellanii	rbb	0.6	6
spindle	Acanthamoeba castellanii	ortho	0	0
spindle	Thecamonas trahens	rbb	0.4	4
spindle	Thecamonas trahens	ortho	0	0
spindle	Monosiga brevicollis	rbb	0.5	5
spindle	Monosiga brevicollis	ortho	0	0
spindle	Salpingoeca rosetta	rbb	0.6	6
spindle	Salpingoeca rosetta	ortho	0	0
spindle	Capsaspora owczarzaki	rbb	0.7	7
spindle	Capsaspora owczarzaki	ortho	0	0
spindle	Fonticula alba	rbb	0.6	6
spindle	Fonticula alba	ortho	0	0
spindle	Sphaeroforma arctica	rbb	0.6	6
spindle	Sphaeroforma arctica	ortho	0	0
spindle	Caenorhabditis elegans	rbb	0.7	7
spindle	Caenorhabditis elegans	ortho	0	0
spindle	Capitella teleta	rbb	0.7	7
spindle	Capitella teleta	ortho	0	0
spindle	Lottia gigantea	rbb	0.7	7
spindle	Lottia gigantea	ortho	0	0
spindle	Drosophila melanogaster	rbb	0.7	7
spindle	Drosophila melanogaster	ortho	0	0
spindle	Apis mellifera	rbb	0.7	7
spindle	Apis mellifera	ortho	0	0
spindle	Glossina morsitans	rbb	0	0
spindle	Glossina morsitans	ortho	0	0
spindle	Trichoplax adhaerens	rbb	0.7	7
spindle	Trichoplax adhaerens	ortho	0	0
spindle	Nematostella vectensis	rbb	0.7	7
spindle	Nematostella vectensis	ortho	0	0
spindle	Strongylocentrotus purpuratus	rbb	0.7	7
spindle	Strongylocentrotus purpuratus	ortho	0	0
spindle	Ciona intestinalis	rbb	0.7	7
spindle	Ciona intestinalis	ortho	0	0
spindle	Takifugu rubripes	rbb	0.7	7
spindle	Takifugu rubripes	ortho	0	0
spindle	Danio rerio	rbb	0.7	7
spindle	Danio rerio	ortho	0	0
spindle	Gallus gallus	rbb	0.7	7
spindle	Gallus gallus	ortho	0	0
spindle	Homo sapiens	rbb	0.7	7
spindle	Homo sapiens	ortho	0	0
spindle	Encephalitozoon cuniculi	rbb	0.3	3
spindle	Encephalitozoon cuniculi	ortho	0	0
spindle	Batrachochytrium dendrobatidis	rbb	0.7	7
spindle	Batrachochytrium dendrobatidis	ortho	0	0
spindle	Rhizopus delemar	rbb	0.6	6
spindle	Rhizopus delemar	ortho	0	0
spindle	Ustilago maydis	rbb	0.7	7
spindle	Ustilago maydis	ortho	0	0
spindle	Schizosaccharomyces pombe	rbb	1	10
spindle	Schizosaccharomyces pombe	ortho	0	0
spindle	Aspergillus nidulans	rbb	0.8	8
spindle	Aspergillus nidulans	ortho	0	0
spindle	Neurospora crassa	rbb	0.8	8
spindle	Neurospora crassa	ortho	0	0
spindle	Saccharomyces cerevisiae	rbb	0.7	7
spindle	Saccharomyces cerevisiae	ortho	0	0
spindle	Agaricus bisporus	rbb	0.6	6
spindle	Agaricus bisporus	ortho	0	0
spindle	Guillardia theta	rbb	0.7	7
spindle	Guillardia theta	ortho	0	0
spindle	Chloropicon primus	rbb	0.7	7
spindle	Chloropicon primus	ortho	0	0
spindle	Klebsormidium nitens	rbb	0.7	7
spindle	Klebsormidium nitens	ortho	0	0
spindle	Chara braunii	rbb	0.5	5
spindle	Chara braunii	ortho	0	0
spindle	Cyanidioschyzon merolae	rbb	0.5	5
spindle	Cyanidioschyzon merolae	ortho	0	0
spindle	Porphyra umbilicalis	rbb	0.4	4
spindle	Porphyra umbilicalis	ortho	0	0
spindle	Porphyridium purpureum	rbb	0.4	4
spindle	Porphyridium purpureum	ortho	0	0
spindle	Chondrus crispus	rbb	0.4	4
spindle	Chondrus crispus	ortho	0	0
spindle	Gracilariopsis chorda	rbb	0.6	6
spindle	Gracilariopsis chorda	ortho	0	0
spindle	Chlamydomonas reinhardtii	rbb	0.5	5
spindle	Chlamydomonas reinhardtii	ortho	0	0
spindle	Ostreococcus tauri	rbb	0.5	5
spindle	Ostreococcus tauri	ortho	0	0
spindle	Physcomitrella patens	rbb	0.6	6
spindle	Physcomitrella patens	ortho	0	0
spindle	Oryza sativa	rbb	0.7	7
spindle	Oryza sativa	ortho	0	0
spindle	Populus trichocarpa	rbb	0.6	6
spindle	Populus trichocarpa	ortho	0	0
spindle	Arabidopsis thaliana	rbb	0.6	6
spindle	Arabidopsis thaliana	ortho	0	0
spindle	Emiliania huxleyi	rbb	0.5	5
spindle	Emiliania huxleyi	ortho	0	0
spindle	Chrysochromulina tobinii	rbb	0.6	6
spindle	Chrysochromulina tobinii	ortho	0	0
spindle	Phytophthora sojae	rbb	0.7	7
spindle	Phytophthora sojae	ortho	0	0
spindle	Aureococcus anophagefferens	rbb	0.5	5
spindle	Aureococcus anophagefferens	ortho	0	0
spindle	Thalassiosira pseudonana	rbb	0.6	6
spindle	Thalassiosira pseudonana	ortho	0	0
spindle	Phaeodactylum tricornutum	rbb	0.7	7
spindle	Phaeodactylum tricornutum	ortho	0	0
spindle	Cafeteria roenbergensis	rbb	0.6	6
spindle	Cafeteria roenbergensis	ortho	0	0
spindle	Nannochloropsis gaditana	rbb	0.1	1
spindle	Nannochloropsis gaditana	ortho	0	0
spindle	Symbiodinium microadriaticum	rbb	0.4	4
spindle	Symbiodinium microadriaticum	ortho	0	0
spindle	Perkinsus marinus	rbb	0.5	5
spindle	Perkinsus marinus	ortho	0	0
spindle	Paramecium tetraurelia	rbb	0.5	5
spindle	Paramecium tetraurelia	ortho	0	0
spindle	Tetrahymena thermophila	rbb	0.5	5
spindle	Tetrahymena thermophila	ortho	0	0
spindle	Cryptosporidium parvum	rbb	0.5	5
spindle	Cryptosporidium parvum	ortho	0	0
spindle	Theileria annulata	rbb	0.5	5
spindle	Theileria annulata	ortho	0	0
spindle	Plasmodium berghei	rbb	0.5	5
spindle	Plasmodium berghei	ortho	0	0
spindle	Plasmodium falciparum	rbb	0.4	4
spindle	Plasmodium falciparum	ortho	0	0
spindle	Toxoplasma gondii	rbb	0.6	6
spindle	Toxoplasma gondii	ortho	0	0
spindle	Lotharella oceanica	rbb	0.1	1
spindle	Lotharella oceanica	ortho	0	0
spindle	Reticulomyxa filosa	rbb	0.3	3
spindle	Reticulomyxa filosa	ortho	0	0
nuclear envelope	Trypanosoma brucei	rbb	0.32	16
nuclear envelope	Trypanosoma brucei	ortho	0	0
nuclear envelope	Trypanosoma cruzi	rbb	0.32	16
nuclear envelope	Trypanosoma cruzi	ortho	0	0
nuclear envelope	Leishmania mexicana	rbb	0.32	16
nuclear envelope	Leishmania mexicana	ortho	0	0
nuclear envelope	Bodo saltans	rbb	0.34	17
nuclear envelope	Bodo saltans	ortho	0	0
nuclear envelope	Naegleria gruberi	rbb	0.42	21
nuclear envelope	Naegleria gruberi	ortho	0	0
nuclear envelope	Trichomonas vaginalis	rbb	0.22	11
nuclear envelope	Trichomonas vaginalis	ortho	0	0
nuclear envelope	Tritrichomonas foetus	rbb	0.3	15
nuclear envelope	Tritrichomonas foetus	ortho	0	0
nuclear envelope	Giardia intestinalis	rbb	0.14	7
nuclear envelope	Giardia intestinalis	ortho	0	0
nuclear envelope	Monocercomonoides sp.	rbb	0.3	15
nuclear envelope	Monocercomonoides sp.	ortho	0	0
nuclear envelope	Streblomastix strix	rbb	0.26	13
nuclear envelope	Streblomastix strix	ortho	0	0
nuclear envelope	Kipferlia bialata	rbb	0.08	4
nuclear envelope	Kipferlia bialata	ortho	0	0
nuclear envelope	Spironucleus salmonicida	rbb	0.12	6
nuclear envelope	Spironucleus salmonicida	ortho	0	0
nuclear envelope	Entamoeba histolytica	rbb	0.26	13
nuclear envelope	Entamoeba histolytica	ortho	0	0
nuclear envelope	Dictyostelium discoideum	rbb	0.4	20
nuclear envelope	Dictyostelium discoideum	ortho	0	0
nuclear envelope	Acanthamoeba castellanii	rbb	0.48	24
nuclear envelope	Acanthamoeba castellanii	ortho	0	0
nuclear envelope	Thecamonas trahens	rbb	0.48	24
nuclear envelope	Thecamonas trahens	ortho	0	0
nuclear envelope	Monosiga brevicollis	rbb	0.42	21
nuclear envelope	Monosiga brevicollis	ortho	0	0
nuclear envelope	Salpingoeca rosetta	rbb	0.38	19
nuclear envelope	Salpingoeca rosetta	ortho	0	0
nuclear envelope	Capsaspora owczarzaki	rbb	0.54	27
nuclear envelope	Capsaspora owczarzaki	ortho	0	0
nuclear envelope	Fonticula alba	rbb	0.4	20
nuclear envelope	Fonticula alba	ortho	0	0
nuclear envelope	Sphaeroforma arctica	rbb	0.46	23
nuclear envelope	Sphaeroforma arctica	ortho	0	0
nuclear envelope	Caenorhabditis elegans	rbb	0.34	17
nuclear envelope	Caenorhabditis elegans	ortho	0	0
nuclear envelope	Capitella teleta	rbb	0.52	26
nuclear envelope	Capitella teleta	ortho	0	0
nuclear envelope	Lottia gigantea	rbb	0.52	26
nuclear envelope	Lottia gigantea	ortho	0	0
nuclear envelope	Drosophila melanogaster	rbb	0.48	24
nuclear envelope	Drosophila melanogaster	ortho	0	0
nuclear envelope	Apis mellifera	rbb	0.48	24
nuclear envelope	Apis mellifera	ortho	0	0
nuclear envelope	Glossina morsitans	rbb	0	0
nuclear envelope	Glossina morsitans	ortho	0	0
nuclear envelope	Trichoplax adhaerens	rbb	0.48	24
nuclear envelope	Trichoplax adhaerens	ortho	0	0
nuclear envelope	Nematostella vectensis	rbb	0.56	28
nuclear envelope	Nematostella vectensis	ortho	0	0
nuclear envelope	Strongylocentrotus purpuratus	rbb	0.54	27
nuclear envelope	Strongylocentrotus purpuratus	ortho	0	0
nuclear envelope	Ciona intestinalis	rbb	0.52	26
nuclear envelope	Ciona intestinalis	ortho	0	0
nuclear envelope	Takifugu rubripes	rbb	0.48	24
nuclear envelope	Takifugu rubripes	ortho	0	0
nuclear envelope	Danio rerio	rbb	0.52	26
nuclear envelope	Danio rerio	ortho	0	0
nuclear envelope	Gallus gallus	rbb	0.46	23
nuclear envelope	Gallus gallus	ortho	0	0
nuclear envelope	Homo sapiens	rbb	0.52	26
nuclear envelope	Homo sapiens	ortho	0	0
nuclear envelope	Encephalitozoon cuniculi	rbb	0.18	9
nuclear envelope	Encephalitozoon cuniculi	ortho	0	0
nuclear envelope	Batrachochytrium dendrobatidis	rbb	0.56	28
nuclear envelope	Batrachochytrium dendrobatidis	ortho	0	0
nuclear envelope	Rhizopus delemar	rbb	0.5	25
nuclear envelope	Rhizopus delemar	ortho	0	0
nuclear envelope	Ustilago maydis	rbb	0.6	30
nuclear envelope	Ustilago maydis	ortho	0	0
nuclear envelope	Schizosaccharomyces pombe	rbb	1	50
nuclear envelope	Schizosaccharomyces pombe	ortho	0	0
nuclear envelope	Aspergillus nidulans	rbb	0.64	32
nuclear envelope	Aspergillus nidulans	ortho	0	0
nuclear envelope	Neurospora crassa	rbb	0.6	30
nuclear envelope	Neurospora crassa	ortho	0	0
nuclear envelope	Saccharomyces cerevisiae	rbb	0.64	32
nuclear envelope	Saccharomyces cerevisiae	ortho	0	0
nuclear envelope	Agaricus bisporus	rbb	0.6	30
nuclear envelope	Agaricus bisporus	ortho	0	0
nuclear envelope	Guillardia theta	rbb	0.38	19
nuclear envelope	Guillardia theta	ortho	0	0
nuclear envelope	Chloropicon primus	rbb	0.4	20
nuclear envelope	Chloropicon primus	ortho	0	0
nuclear envelope	Klebsormidium nitens	rbb	0.48	24
nuclear envelope	Klebsormidium nitens	ortho	0	0
nuclear envelope	Chara braunii	rbb	0.5	25
nuclear envelope	Chara braunii	ortho	0	0
nuclear envelope	Cyanidioschyzon merolae	rbb	0.3	15
nuclear envelope	Cyanidioschyzon merolae	ortho	0	0
nuclear envelope	Porphyra umbilicalis	rbb	0.26	13
nuclear envelope	Porphyra umbilicalis	ortho	0	0
nuclear envelope	Porphyridium purpureum	rbb	0.38	19
nuclear envelope	Porphyridium purpureum	ortho	0	0
nuclear envelope	Chondrus crispus	rbb	0.32	16
nuclear envelope	Chondrus crispus	ortho	0	0
nuclear envelope	Gracilariopsis chorda	rbb	0.38	19
nuclear envelope	Gracilariopsis chorda	ortho	0	0
nuclear envelope	Chlamydomonas reinhardtii	rbb	0.32	16
nuclear envelope	Chlamydomonas reinhardtii	ortho	0	0
nuclear envelope	Ostreococcus tauri	rbb	0.46	23
nuclear envelope	Ostreococcus tauri	ortho	0	0
nuclear envelope	Physcomitrella patens	rbb	0.54	27
nuclear envelope	Physcomitrella patens	ortho	0	0
nuclear envelope	Oryza sativa	rbb	0.34	17
nuclear envelope	Oryza sativa	ortho	0	0
nuclear envelope	Populus trichocarpa	rbb	0.44	22
nuclear envelope	Populus trichocarpa	ortho	0	0
nuclear envelope	Arabidopsis thaliana	rbb	0.46	23
nuclear envelope	Arabidopsis thaliana	ortho	0	0
nuclear envelope	Emiliania huxleyi	rbb	0.34	17
nuclear envelope	Emiliania huxleyi	ortho	0	0
nuclear envelope	Chrysochromulina tobinii	rbb	0.22	11
nuclear envelope	Chrysochromulina tobinii	ortho	0	0
nuclear envelope	Phytophthora sojae	rbb	0.44	22
nuclear envelope	Phytophthora sojae	ortho	0	0
nuclear envelope	Aureococcus anophagefferens	rbb	0.3	15
nuclear envelope	Aureococcus anophagefferens	ortho	0	0
nuclear envelope	Thalassiosira pseudonana	rbb	0.34	17
nuclear envelope	Thalassiosira pseudonana	ortho	0	0
nuclear envelope	Phaeodactylum tricornutum	rbb	0.4	20
nuclear envelope	Phaeodactylum tricornutum	ortho	0	0
nuclear envelope	Cafeteria roenbergensis	rbb	0.26	13
nuclear envelope	Cafeteria roenbergensis	ortho	0	0
nuclear envelope	Nannochloropsis gaditana	rbb	0.06	3
nuclear envelope	Nannochloropsis gaditana	ortho	0	0
nuclear envelope	Symbiodinium microadriaticum	rbb	0.28	14
nuclear envelope	Symbiodinium microadriaticum	ortho	0	0
nuclear envelope	Perkinsus marinus	rbb	0.34	17
nuclear envelope	Perkinsus marinus	ortho	0	0
nuclear envelope	Paramecium tetraurelia	rbb	0.3	15
nuclear envelope	Paramecium tetraurelia	ortho	0	0
nuclear envelope	Tetrahymena thermophila	rbb	0.32	16
nuclear envelope	Tetrahymena thermophila	ortho	0	0
nuclear envelope	Cryptosporidium parvum	rbb	0.3	15
nuclear envelope	Cryptosporidium parvum	ortho	0	0
nuclear envelope	Theileria annulata	rbb	0.3	15
nuclear envelope	Theileria annulata	ortho	0	0
nuclear envelope	Plasmodium berghei	rbb	0.28	14
nuclear envelope	Plasmodium berghei	ortho	0	0
nuclear envelope	Plasmodium falciparum	rbb	0.26	13
nuclear envelope	Plasmodium falciparum	ortho	0	0
nuclear envelope	Toxoplasma gondii	rbb	0.32	16
nuclear envelope	Toxoplasma gondii	ortho	0	0
nuclear envelope	Lotharella oceanica	rbb	0	0
nuclear envelope	Lotharella oceanica	ortho	0	0
nuclear envelope	Reticulomyxa filosa	rbb	0.34	17
nuclear envelope	Reticulomyxa filosa	ortho	0	0
cytoplasm	Trypanosoma brucei	rbb	0.322718	456
cytoplasm	Trypanosoma brucei	ortho	0	0
cytoplasm	Trypanosoma cruzi	rbb	0.293701	415
cytoplasm	Trypanosoma cruzi	ortho	0	0
cytoplasm	Leishmania mexicana	rbb	0.33758	477
cytoplasm	Leishmania mexicana	ortho	0	0
cytoplasm	Bodo saltans	rbb	0.345364	488
cytoplasm	Bodo saltans	ortho	0	0
cytoplasm	Naegleria gruberi	rbb	0.42109	595
cytoplasm	Naegleria gruberi	ortho	0	0
cytoplasm	Trichomonas vaginalis	rbb	0.300071	424
cytoplasm	Trichomonas vaginalis	ortho	0	0
cytoplasm	Tritrichomonas foetus	rbb	0.302902	428
cytoplasm	Tritrichomonas foetus	ortho	0	0
cytoplasm	Giardia intestinalis	rbb	0.205237	290
cytoplasm	Giardia intestinalis	ortho	0	0
cytoplasm	Monocercomonoides sp.	rbb	0.307148	434
cytoplasm	Monocercomonoides sp.	ortho	0	0
cytoplasm	Streblomastix strix	rbb	0.276008	390
cytoplasm	Streblomastix strix	ortho	0	0
cytoplasm	Kipferlia bialata	rbb	0.059448	84
cytoplasm	Kipferlia bialata	ortho	0	0
cytoplasm	Spironucleus salmonicida	rbb	0.197452	279
cytoplasm	Spironucleus salmonicida	ortho	0	0
cytoplasm	Entamoeba histolytica	rbb	0.280962	397
cytoplasm	Entamoeba histolytica	ortho	0	0
cytoplasm	Dictyostelium discoideum	rbb	0.471338	666
cytoplasm	Dictyostelium discoideum	ortho	0	0
cytoplasm	Acanthamoeba castellanii	rbb	0.448691	634
cytoplasm	Acanthamoeba castellanii	ortho	0	0
cytoplasm	Thecamonas trahens	rbb	0.415428	587
cytoplasm	Thecamonas trahens	ortho	0	0
cytoplasm	Monosiga brevicollis	rbb	0.43666	617
cytoplasm	Monosiga brevicollis	ortho	0	0
cytoplasm	Salpingoeca rosetta	rbb	0.441614	624
cytoplasm	Salpingoeca rosetta	ortho	0	0
cytoplasm	Capsaspora owczarzaki	rbb	0.513093	725
cytoplasm	Capsaspora owczarzaki	ortho	0	0
cytoplasm	Fonticula alba	rbb	0.382166	540
cytoplasm	Fonticula alba	ortho	0	0
cytoplasm	Sphaeroforma arctica	rbb	0.451522	638
cytoplasm	Sphaeroforma arctica	ortho	0	0
cytoplasm	Caenorhabditis elegans	rbb	0.43029	608
cytoplasm	Caenorhabditis elegans	ortho	0	0
cytoplasm	Capitella teleta	rbb	0.524416	741
cytoplasm	Capitella teleta	ortho	0	0
cytoplasm	Lottia gigantea	rbb	0.5046	713
cytoplasm	Lottia gigantea	ortho	0	0
cytoplasm	Drosophila melanogaster	rbb	0.462845	654
cytoplasm	Drosophila melanogaster	ortho	0	0
cytoplasm	Apis mellifera	rbb	0.475584	672
cytoplasm	Apis mellifera	ortho	0	0
cytoplasm	Glossina morsitans	rbb	0	0
cytoplasm	Glossina morsitans	ortho	0	0
cytoplasm	Trichoplax adhaerens	rbb	0.469214	663
cytoplasm	Trichoplax adhaerens	ortho	0	0
cytoplasm	Nematostella vectensis	rbb	0.519462	734
cytoplasm	Nematostella vectensis	ortho	0	0
cytoplasm	Strongylocentrotus purpuratus	rbb	0.508139	718
cytoplasm	Strongylocentrotus purpuratus	ortho	0	0
cytoplasm	Ciona intestinalis	rbb	0.479122	677
cytoplasm	Ciona intestinalis	ortho	0	0
cytoplasm	Takifugu rubripes	rbb	0.496815	702
cytoplasm	Takifugu rubripes	ortho	0	0
cytoplasm	Danio rerio	rbb	0.502477	710
cytoplasm	Danio rerio	ortho	0	0
cytoplasm	Gallus gallus	rbb	0.485492	686
cytoplasm	Gallus gallus	ortho	0	0
cytoplasm	Homo sapiens	rbb	0.499646	706
cytoplasm	Homo sapiens	ortho	0	0
cytoplasm	Encephalitozoon cuniculi	rbb	0.192498	272
cytoplasm	Encephalitozoon cuniculi	ortho	0	0
cytoplasm	Batrachochytrium dendrobatidis	rbb	0.543524	768
cytoplasm	Batrachochytrium dendrobatidis	ortho	0	0
cytoplasm	Rhizopus delemar	rbb	0.591649	836
cytoplasm	Rhizopus delemar	ortho	0	0
cytoplasm	Ustilago maydis	rbb	0.591649	836
cytoplasm	Ustilago maydis	ortho	0	0
cytoplasm	Schizosaccharomyces pombe	rbb	1	1413
cytoplasm	Schizosaccharomyces pombe	ortho	0	0
cytoplasm	Aspergillus nidulans	rbb	0.624912	883
cytoplasm	Aspergillus nidulans	ortho	0	0
cytoplasm	Neurospora crassa	rbb	0.649682	918
cytoplasm	Neurospora crassa	ortho	0	0
cytoplasm	Saccharomyces cerevisiae	rbb	0.587403	830
cytoplasm	Saccharomyces cerevisiae	ortho	0	0
cytoplasm	Agaricus bisporus	rbb	0.58528	827
cytoplasm	Agaricus bisporus	ortho	0	0
cytoplasm	Guillardia theta	rbb	0.453645	641
cytoplasm	Guillardia theta	ortho	0	0
cytoplasm	Chloropicon primus	rbb	0.443737	627
cytoplasm	Chloropicon primus	ortho	0	0
cytoplasm	Klebsormidium nitens	rbb	0.490446	693
cytoplasm	Klebsormidium nitens	ortho	0	0
cytoplasm	Chara braunii	rbb	0.426752	603
cytoplasm	Chara braunii	ortho	0	0
cytoplasm	Cyanidioschyzon merolae	rbb	0.369427	522
cytoplasm	Cyanidioschyzon merolae	ortho	0	0
cytoplasm	Porphyra umbilicalis	rbb	0.326964	462
cytoplasm	Porphyra umbilicalis	ortho	0	0
cytoplasm	Porphyridium purpureum	rbb	0.422505	597
cytoplasm	Porphyridium purpureum	ortho	0	0
cytoplasm	Chondrus crispus	rbb	0.380042	537
cytoplasm	Chondrus crispus	ortho	0	0
cytoplasm	Gracilariopsis chorda	rbb	0.399858	565
cytoplasm	Gracilariopsis chorda	ortho	0	0
cytoplasm	Chlamydomonas reinhardtii	rbb	0.418967	592
cytoplasm	Chlamydomonas reinhardtii	ortho	0	0
cytoplasm	Ostreococcus tauri	rbb	0.40552	573
cytoplasm	Ostreococcus tauri	ortho	0	0
cytoplasm	Physcomitrella patens	rbb	0.493277	697
cytoplasm	Physcomitrella patens	ortho	0	0
cytoplasm	Oryza sativa	rbb	0.468507	662
cytoplasm	Oryza sativa	ortho	0	0
cytoplasm	Populus trichocarpa	rbb	0.4954	700
cytoplasm	Populus trichocarpa	ortho	0	0
cytoplasm	Arabidopsis thaliana	rbb	0.494692	699
cytoplasm	Arabidopsis thaliana	ortho	0	0
cytoplasm	Emiliania huxleyi	rbb	0.432413	611
cytoplasm	Emiliania huxleyi	ortho	0	0
cytoplasm	Chrysochromulina tobinii	rbb	0.345364	488
cytoplasm	Chrysochromulina tobinii	ortho	0	0
cytoplasm	Phytophthora sojae	rbb	0.457891	647
cytoplasm	Phytophthora sojae	ortho	0	0
cytoplasm	Aureococcus anophagefferens	rbb	0.370842	524
cytoplasm	Aureococcus anophagefferens	ortho	0	0
cytoplasm	Thalassiosira pseudonana	rbb	0.415428	587
cytoplasm	Thalassiosira pseudonana	ortho	0	0
cytoplasm	Phaeodactylum tricornutum	rbb	0.422505	597
cytoplasm	Phaeodactylum tricornutum	ortho	0	0
cytoplasm	Cafeteria roenbergensis	rbb	0.375088	530
cytoplasm	Cafeteria roenbergensis	ortho	0	0
cytoplasm	Nannochloropsis gaditana	rbb	0.172682	244
cytoplasm	Nannochloropsis gaditana	ortho	0	0
cytoplasm	Symbiodinium microadriaticum	rbb	0.356688	504
cytoplasm	Symbiodinium microadriaticum	ortho	0	0
cytoplasm	Perkinsus marinus	rbb	0.353149	499
cytoplasm	Perkinsus marinus	ortho	0	0
cytoplasm	Paramecium tetraurelia	rbb	0.352442	498
cytoplasm	Paramecium tetraurelia	ortho	0	0
cytoplasm	Tetrahymena thermophila	rbb	0.366596	518
cytoplasm	Tetrahymena thermophila	ortho	0	0
cytoplasm	Cryptosporidium parvum	rbb	0.259731	367
cytoplasm	Cryptosporidium parvum	ortho	0	0
cytoplasm	Theileria annulata	rbb	0.243454	344
cytoplasm	Theileria annulata	ortho	0	0
cytoplasm	Plasmodium berghei	rbb	0.292286	413
cytoplasm	Plasmodium berghei	ortho	0	0
cytoplasm	Plasmodium falciparum	rbb	0.292994	414
cytoplasm	Plasmodium falciparum	ortho	0	0
cytoplasm	Toxoplasma gondii	rbb	0.341118	482
cytoplasm	Toxoplasma gondii	ortho	0	0
cytoplasm	Lotharella oceanica	rbb	0.0268931	38
cytoplasm	Lotharella oceanica	ortho	0	0
cytoplasm	Reticulomyxa filosa	rbb	0.353857	500
cytoplasm	Reticulomyxa filosa	ortho	0	0
glycosome	Trypanosoma brucei	rbb	NaN	0
glycosome	Trypanosoma brucei	ortho	NaN	0
glycosome	Trypanosoma cruzi	rbb	NaN	0
glycosome	Trypanosoma cruzi	ortho	NaN	0
glycosome	Leishmania mexicana	rbb	NaN	0
glycosome	Leishmania mexicana	ortho	NaN	0
glycosome	Bodo saltans	rbb	NaN	0
glycosome	Bodo saltans	ortho	NaN	0
glycosome	Naegleria gruberi	rbb	NaN	0
glycosome	Naegleria gruberi	ortho	NaN	0
glycosome	Trichomonas vaginalis	rbb	NaN	0
glycosome	Trichomonas vaginalis	ortho	NaN	0
glycosome	Tritrichomonas foetus	rbb	NaN	0
glycosome	Tritrichomonas foetus	ortho	NaN	0
glycosome	Giardia intestinalis	rbb	NaN	0
glycosome	Giardia intestinalis	ortho	NaN	0
glycosome	Monocercomonoides sp.	rbb	NaN	0
glycosome	Monocercomonoides sp.	ortho	NaN	0
glycosome	Streblomastix strix	rbb	NaN	0
glycosome	Streblomastix strix	ortho	NaN	0
glycosome	Kipferlia bialata	rbb	NaN	0
glycosome	Kipferlia bialata	ortho	NaN	0
glycosome	Spironucleus salmonicida	rbb	NaN	0
glycosome	Spironucleus salmonicida	ortho	NaN	0
glycosome	Entamoeba histolytica	rbb	NaN	0
glycosome	Entamoeba histolytica	ortho	NaN	0
glycosome	Dictyostelium discoideum	rbb	NaN	0
glycosome	Dictyostelium discoideum	ortho	NaN	0
glycosome	Acanthamoeba castellanii	rbb	NaN	0
glycosome	Acanthamoeba castellanii	ortho	NaN	0
glycosome	Thecamonas trahens	rbb	NaN	0
glycosome	Thecamonas trahens	ortho	NaN	0
glycosome	Monosiga brevicollis	rbb	NaN	0
glycosome	Monosiga brevicollis	ortho	NaN	0
glycosome	Salpingoeca rosetta	rbb	NaN	0
glycosome	Salpingoeca rosetta	ortho	NaN	0
glycosome	Capsaspora owczarzaki	rbb	NaN	0
glycosome	Capsaspora owczarzaki	ortho	NaN	0
glycosome	Fonticula alba	rbb	NaN	0
glycosome	Fonticula alba	ortho	NaN	0
glycosome	Sphaeroforma arctica	rbb	NaN	0
glycosome	Sphaeroforma arctica	ortho	NaN	0
glycosome	Caenorhabditis elegans	rbb	NaN	0
glycosome	Caenorhabditis elegans	ortho	NaN	0
glycosome	Capitella teleta	rbb	NaN	0
glycosome	Capitella teleta	ortho	NaN	0
glycosome	Lottia gigantea	rbb	NaN	0
glycosome	Lottia gigantea	ortho	NaN	0
glycosome	Drosophila melanogaster	rbb	NaN	0
glycosome	Drosophila melanogaster	ortho	NaN	0
glycosome	Apis mellifera	rbb	NaN	0
glycosome	Apis mellifera	ortho	NaN	0
glycosome	Glossina morsitans	rbb	NaN	0
glycosome	Glossina morsitans	ortho	NaN	0
glycosome	Trichoplax adhaerens	rbb	NaN	0
glycosome	Trichoplax adhaerens	ortho	NaN	0
glycosome	Nematostella vectensis	rbb	NaN	0
glycosome	Nematostella vectensis	ortho	NaN	0
glycosome	Strongylocentrotus purpuratus	rbb	NaN	0
glycosome	Strongylocentrotus purpuratus	ortho	NaN	0
glycosome	Ciona intestinalis	rbb	NaN	0
glycosome	Ciona intestinalis	ortho	NaN	0
glycosome	Takifugu rubripes	rbb	NaN	0
glycosome	Takifugu rubripes	ortho	NaN	0
glycosome	Danio rerio	rbb	NaN	0
glycosome	Danio rerio	ortho	NaN	0
glycosome	Gallus gallus	rbb	NaN	0
glycosome	Gallus gallus	ortho	NaN	0
glycosome	Homo sapiens	rbb	NaN	0
glycosome	Homo sapiens	ortho	NaN	0
glycosome	Encephalitozoon cuniculi	rbb	NaN	0
glycosome	Encephalitozoon cuniculi	ortho	NaN	0
glycosome	Batrachochytrium dendrobatidis	rbb	NaN	0
glycosome	Batrachochytrium dendrobatidis	ortho	NaN	0
glycosome	Rhizopus delemar	rbb	NaN	0
glycosome	Rhizopus delemar	ortho	NaN	0
glycosome	Ustilago maydis	rbb	NaN	0
glycosome	Ustilago maydis	ortho	NaN	0
glycosome	Schizosaccharomyces pombe	rbb	NaN	0
glycosome	Schizosaccharomyces pombe	ortho	NaN	0
glycosome	Aspergillus nidulans	rbb	NaN	0
glycosome	Aspergillus nidulans	ortho	NaN	0
glycosome	Neurospora crassa	rbb	NaN	0
glycosome	Neurospora crassa	ortho	NaN	0
glycosome	Saccharomyces cerevisiae	rbb	NaN	0
glycosome	Saccharomyces cerevisiae	ortho	NaN	0
glycosome	Agaricus bisporus	rbb	NaN	0
glycosome	Agaricus bisporus	ortho	NaN	0
glycosome	Guillardia theta	rbb	NaN	0
glycosome	Guillardia theta	ortho	NaN	0
glycosome	Chloropicon primus	rbb	NaN	0
glycosome	Chloropicon primus	ortho	NaN	0
glycosome	Klebsormidium nitens	rbb	NaN	0
glycosome	Klebsormidium nitens	ortho	NaN	0
glycosome	Chara braunii	rbb	NaN	0
glycosome	Chara braunii	ortho	NaN	0
glycosome	Cyanidioschyzon merolae	rbb	NaN	0
glycosome	Cyanidioschyzon merolae	ortho	NaN	0
glycosome	Porphyra umbilicalis	rbb	NaN	0
glycosome	Porphyra umbilicalis	ortho	NaN	0
glycosome	Porphyridium purpureum	rbb	NaN	0
glycosome	Porphyridium purpureum	ortho	NaN	0
glycosome	Chondrus crispus	rbb	NaN	0
glycosome	Chondrus crispus	ortho	NaN	0
glycosome	Gracilariopsis chorda	rbb	NaN	0
glycosome	Gracilariopsis chorda	ortho	NaN	0
glycosome	Chlamydomonas reinhardtii	rbb	NaN	0
glycosome	Chlamydomonas reinhardtii	ortho	NaN	0
glycosome	Ostreococcus tauri	rbb	NaN	0
glycosome	Ostreococcus tauri	ortho	NaN	0
glycosome	Physcomitrella patens	rbb	NaN	0
glycosome	Physcomitrella patens	ortho	NaN	0
glycosome	Oryza sativa	rbb	NaN	0
glycosome	Oryza sativa	ortho	NaN	0
glycosome	Populus trichocarpa	rbb	NaN	0
glycosome	Populus trichocarpa	ortho	NaN	0
glycosome	Arabidopsis thaliana	rbb	NaN	0
glycosome	Arabidopsis thaliana	ortho	NaN	0
glycosome	Emiliania huxleyi	rbb	NaN	0
glycosome	Emiliania huxleyi	ortho	NaN	0
glycosome	Chrysochromulina tobinii	rbb	NaN	0
glycosome	Chrysochromulina tobinii	ortho	NaN	0
glycosome	Phytophthora sojae	rbb	NaN	0
glycosome	Phytophthora sojae	ortho	NaN	0
glycosome	Aureococcus anophagefferens	rbb	NaN	0
glycosome	Aureococcus anophagefferens	ortho	NaN	0
glycosome	Thalassiosira pseudonana	rbb	NaN	0
glycosome	Thalassiosira pseudonana	ortho	NaN	0
glycosome	Phaeodactylum tricornutum	rbb	NaN	0
glycosome	Phaeodactylum tricornutum	ortho	NaN	0
glycosome	Cafeteria roenbergensis	rbb	NaN	0
glycosome	Cafeteria roenbergensis	ortho	NaN	0
glycosome	Nannochloropsis gaditana	rbb	NaN	0
glycosome	Nannochloropsis gaditana	ortho	NaN	0
glycosome	Symbiodinium microadriaticum	rbb	NaN	0
glycosome	Symbiodinium microadriaticum	ortho	NaN	0
glycosome	Perkinsus marinus	rbb	NaN	0
glycosome	Perkinsus marinus	ortho	NaN	0
glycosome	Paramecium tetraurelia	rbb	NaN	0
glycosome	Paramecium tetraurelia	ortho	NaN	0
glycosome	Tetrahymena thermophila	rbb	NaN	0
glycosome	Tetrahymena thermophila	ortho	NaN	0
glycosome	Cryptosporidium parvum	rbb	NaN	0
glycosome	Cryptosporidium parvum	ortho	NaN	0
glycosome	Theileria annulata	rbb	NaN	0
glycosome	Theileria annulata	ortho	NaN	0
glycosome	Plasmodium berghei	rbb	NaN	0
glycosome	Plasmodium berghei	ortho	NaN	0
glycosome	Plasmodium falciparum	rbb	NaN	0
glycosome	Plasmodium falciparum	ortho	NaN	0
glycosome	Toxoplasma gondii	rbb	NaN	0
glycosome	Toxoplasma gondii	ortho	NaN	0
glycosome	Lotharella oceanica	rbb	NaN	0
glycosome	Lotharella oceanica	ortho	NaN	0
glycosome	Reticulomyxa filosa	rbb	NaN	0
glycosome	Reticulomyxa filosa	ortho	NaN	0
acidocalcisome	Trypanosoma brucei	rbb	NaN	0
acidocalcisome	Trypanosoma brucei	ortho	NaN	0
acidocalcisome	Trypanosoma cruzi	rbb	NaN	0
acidocalcisome	Trypanosoma cruzi	ortho	NaN	0
acidocalcisome	Leishmania mexicana	rbb	NaN	0
acidocalcisome	Leishmania mexicana	ortho	NaN	0
acidocalcisome	Bodo saltans	rbb	NaN	0
acidocalcisome	Bodo saltans	ortho	NaN	0
acidocalcisome	Naegleria gruberi	rbb	NaN	0
acidocalcisome	Naegleria gruberi	ortho	NaN	0
acidocalcisome	Trichomonas vaginalis	rbb	NaN	0
acidocalcisome	Trichomonas vaginalis	ortho	NaN	0
acidocalcisome	Tritrichomonas foetus	rbb	NaN	0
acidocalcisome	Tritrichomonas foetus	ortho	NaN	0
acidocalcisome	Giardia intestinalis	rbb	NaN	0
acidocalcisome	Giardia intestinalis	ortho	NaN	0
acidocalcisome	Monocercomonoides sp.	rbb	NaN	0
acidocalcisome	Monocercomonoides sp.	ortho	NaN	0
acidocalcisome	Streblomastix strix	rbb	NaN	0
acidocalcisome	Streblomastix strix	ortho	NaN	0
acidocalcisome	Kipferlia bialata	rbb	NaN	0
acidocalcisome	Kipferlia bialata	ortho	NaN	0
acidocalcisome	Spironucleus salmonicida	rbb	NaN	0
acidocalcisome	Spironucleus salmonicida	ortho	NaN	0
acidocalcisome	Entamoeba histolytica	rbb	NaN	0
acidocalcisome	Entamoeba histolytica	ortho	NaN	0
acidocalcisome	Dictyostelium discoideum	rbb	NaN	0
acidocalcisome	Dictyostelium discoideum	ortho	NaN	0
acidocalcisome	Acanthamoeba castellanii	rbb	NaN	0
acidocalcisome	Acanthamoeba castellanii	ortho	NaN	0
acidocalcisome	Thecamonas trahens	rbb	NaN	0
acidocalcisome	Thecamonas trahens	ortho	NaN	0
acidocalcisome	Monosiga brevicollis	rbb	NaN	0
acidocalcisome	Monosiga brevicollis	ortho	NaN	0
acidocalcisome	Salpingoeca rosetta	rbb	NaN	0
acidocalcisome	Salpingoeca rosetta	ortho	NaN	0
acidocalcisome	Capsaspora owczarzaki	rbb	NaN	0
acidocalcisome	Capsaspora owczarzaki	ortho	NaN	0
acidocalcisome	Fonticula alba	rbb	NaN	0
acidocalcisome	Fonticula alba	ortho	NaN	0
acidocalcisome	Sphaeroforma arctica	rbb	NaN	0
acidocalcisome	Sphaeroforma arctica	ortho	NaN	0
acidocalcisome	Caenorhabditis elegans	rbb	NaN	0
acidocalcisome	Caenorhabditis elegans	ortho	NaN	0
acidocalcisome	Capitella teleta	rbb	NaN	0
acidocalcisome	Capitella teleta	ortho	NaN	0
acidocalcisome	Lottia gigantea	rbb	NaN	0
acidocalcisome	Lottia gigantea	ortho	NaN	0
acidocalcisome	Drosophila melanogaster	rbb	NaN	0
acidocalcisome	Drosophila melanogaster	ortho	NaN	0
acidocalcisome	Apis mellifera	rbb	NaN	0
acidocalcisome	Apis mellifera	ortho	NaN	0
acidocalcisome	Glossina morsitans	rbb	NaN	0
acidocalcisome	Glossina morsitans	ortho	NaN	0
acidocalcisome	Trichoplax adhaerens	rbb	NaN	0
acidocalcisome	Trichoplax adhaerens	ortho	NaN	0
acidocalcisome	Nematostella vectensis	rbb	NaN	0
acidocalcisome	Nematostella vectensis	ortho	NaN	0
acidocalcisome	Strongylocentrotus purpuratus	rbb	NaN	0
acidocalcisome	Strongylocentrotus purpuratus	ortho	NaN	0
acidocalcisome	Ciona intestinalis	rbb	NaN	0
acidocalcisome	Ciona intestinalis	ortho	NaN	0
acidocalcisome	Takifugu rubripes	rbb	NaN	0
acidocalcisome	Takifugu rubripes	ortho	NaN	0
acidocalcisome	Danio rerio	rbb	NaN	0
acidocalcisome	Danio rerio	ortho	NaN	0
acidocalcisome	Gallus gallus	rbb	NaN	0
acidocalcisome	Gallus gallus	ortho	NaN	0
acidocalcisome	Homo sapiens	rbb	NaN	0
acidocalcisome	Homo sapiens	ortho	NaN	0
acidocalcisome	Encephalitozoon cuniculi	rbb	NaN	0
acidocalcisome	Encephalitozoon cuniculi	ortho	NaN	0
acidocalcisome	Batrachochytrium dendrobatidis	rbb	NaN	0
acidocalcisome	Batrachochytrium dendrobatidis	ortho	NaN	0
acidocalcisome	Rhizopus delemar	rbb	NaN	0
acidocalcisome	Rhizopus delemar	ortho	NaN	0
acidocalcisome	Ustilago maydis	rbb	NaN	0
acidocalcisome	Ustilago maydis	ortho	NaN	0
acidocalcisome	Schizosaccharomyces pombe	rbb	NaN	0
acidocalcisome	Schizosaccharomyces pombe	ortho	NaN	0
acidocalcisome	Aspergillus nidulans	rbb	NaN	0
acidocalcisome	Aspergillus nidulans	ortho	NaN	0
acidocalcisome	Neurospora crassa	rbb	NaN	0
acidocalcisome	Neurospora crassa	ortho	NaN	0
acidocalcisome	Saccharomyces cerevisiae	rbb	NaN	0
acidocalcisome	Saccharomyces cerevisiae	ortho	NaN	0
acidocalcisome	Agaricus bisporus	rbb	NaN	0
acidocalcisome	Agaricus bisporus	ortho	NaN	0
acidocalcisome	Guillardia theta	rbb	NaN	0
acidocalcisome	Guillardia theta	ortho	NaN	0
acidocalcisome	Chloropicon primus	rbb	NaN	0
acidocalcisome	Chloropicon primus	ortho	NaN	0
acidocalcisome	Klebsormidium nitens	rbb	NaN	0
acidocalcisome	Klebsormidium nitens	ortho	NaN	0
acidocalcisome	Chara braunii	rbb	NaN	0
acidocalcisome	Chara braunii	ortho	NaN	0
acidocalcisome	Cyanidioschyzon merolae	rbb	NaN	0
acidocalcisome	Cyanidioschyzon merolae	ortho	NaN	0
acidocalcisome	Porphyra umbilicalis	rbb	NaN	0
acidocalcisome	Porphyra umbilicalis	ortho	NaN	0
acidocalcisome	Porphyridium purpureum	rbb	NaN	0
acidocalcisome	Porphyridium purpureum	ortho	NaN	0
acidocalcisome	Chondrus crispus	rbb	NaN	0
acidocalcisome	Chondrus crispus	ortho	NaN	0
acidocalcisome	Gracilariopsis chorda	rbb	NaN	0
acidocalcisome	Gracilariopsis chorda	ortho	NaN	0
acidocalcisome	Chlamydomonas reinhardtii	rbb	NaN	0
acidocalcisome	Chlamydomonas reinhardtii	ortho	NaN	0
acidocalcisome	Ostreococcus tauri	rbb	NaN	0
acidocalcisome	Ostreococcus tauri	ortho	NaN	0
acidocalcisome	Physcomitrella patens	rbb	NaN	0
acidocalcisome	Physcomitrella patens	ortho	NaN	0
acidocalcisome	Oryza sativa	rbb	NaN	0
acidocalcisome	Oryza sativa	ortho	NaN	0
acidocalcisome	Populus trichocarpa	rbb	NaN	0
acidocalcisome	Populus trichocarpa	ortho	NaN	0
acidocalcisome	Arabidopsis thaliana	rbb	NaN	0
acidocalcisome	Arabidopsis thaliana	ortho	NaN	0
acidocalcisome	Emiliania huxleyi	rbb	NaN	0
acidocalcisome	Emiliania huxleyi	ortho	NaN	0
acidocalcisome	Chrysochromulina tobinii	rbb	NaN	0
acidocalcisome	Chrysochromulina tobinii	ortho	NaN	0
acidocalcisome	Phytophthora sojae	rbb	NaN	0
acidocalcisome	Phytophthora sojae	ortho	NaN	0
acidocalcisome	Aureococcus anophagefferens	rbb	NaN	0
acidocalcisome	Aureococcus anophagefferens	ortho	NaN	0
acidocalcisome	Thalassiosira pseudonana	rbb	NaN	0
acidocalcisome	Thalassiosira pseudonana	ortho	NaN	0
acidocalcisome	Phaeodactylum tricornutum	rbb	NaN	0
acidocalcisome	Phaeodactylum tricornutum	ortho	NaN	0
acidocalcisome	Cafeteria roenbergensis	rbb	NaN	0
acidocalcisome	Cafeteria roenbergensis	ortho	NaN	0
acidocalcisome	Nannochloropsis gaditana	rbb	NaN	0
acidocalcisome	Nannochloropsis gaditana	ortho	NaN	0
acidocalcisome	Symbiodinium microadriaticum	rbb	NaN	0
acidocalcisome	Symbiodinium microadriaticum	ortho	NaN	0
acidocalcisome	Perkinsus marinus	rbb	NaN	0
acidocalcisome	Perkinsus marinus	ortho	NaN	0
acidocalcisome	Paramecium tetraurelia	rbb	NaN	0
acidocalcisome	Paramecium tetraurelia	ortho	NaN	0
acidocalcisome	Tetrahymena thermophila	rbb	NaN	0
acidocalcisome	Tetrahymena thermophila	ortho	NaN	0
acidocalcisome	Cryptosporidium parvum	rbb	NaN	0
acidocalcisome	Cryptosporidium parvum	ortho	NaN	0
acidocalcisome	Theileria annulata	rbb	NaN	0
acidocalcisome	Theileria annulata	ortho	NaN	0
acidocalcisome	Plasmodium berghei	rbb	NaN	0
acidocalcisome	Plasmodium berghei	ortho	NaN	0
acidocalcisome	Plasmodium falciparum	rbb	NaN	0
acidocalcisome	Plasmodium falciparum	ortho	NaN	0
acidocalcisome	Toxoplasma gondii	rbb	NaN	0
acidocalcisome	Toxoplasma gondii	ortho	NaN	0
acidocalcisome	Lotharella oceanica	rbb	NaN	0
acidocalcisome	Lotharella oceanica	ortho	NaN	0
acidocalcisome	Reticulomyxa filosa	rbb	NaN	0
acidocalcisome	Reticulomyxa filosa	ortho	NaN	0
endocytic	Trypanosoma brucei	rbb	0.25	9
endocytic	Trypanosoma brucei	ortho	0	0
endocytic	Trypanosoma cruzi	rbb	0.277778	10
endocytic	Trypanosoma cruzi	ortho	0	0
endocytic	Leishmania mexicana	rbb	0.277778	10
endocytic	Leishmania mexicana	ortho	0	0
endocytic	Bodo saltans	rbb	0.194444	7
endocytic	Bodo saltans	ortho	0	0
endocytic	Naegleria gruberi	rbb	0.305556	11
endocytic	Naegleria gruberi	ortho	0	0
endocytic	Trichomonas vaginalis	rbb	0.166667	6
endocytic	Trichomonas vaginalis	ortho	0	0
endocytic	Tritrichomonas foetus	rbb	0.111111	4
endocytic	Tritrichomonas foetus	ortho	0	0
endocytic	Giardia intestinalis	rbb	0.0555556	2
endocytic	Giardia intestinalis	ortho	0	0
endocytic	Monocercomonoides sp.	rbb	0.166667	6
endocytic	Monocercomonoides sp.	ortho	0	0
endocytic	Streblomastix strix	rbb	0.111111	4
endocytic	Streblomastix strix	ortho	0	0
endocytic	Kipferlia bialata	rbb	0.0277778	1
endocytic	Kipferlia bialata	ortho	0	0
endocytic	Spironucleus salmonicida	rbb	0.0277778	1
endocytic	Spironucleus salmonicida	ortho	0	0
endocytic	Entamoeba histolytica	rbb	0.111111	4
endocytic	Entamoeba histolytica	ortho	0	0
endocytic	Dictyostelium discoideum	rbb	0.361111	13
endocytic	Dictyostelium discoideum	ortho	0	0
endocytic	Acanthamoeba castellanii	rbb	0.388889	14
endocytic	Acanthamoeba castellanii	ortho	0	0
endocytic	Thecamonas trahens	rbb	0.361111	13
endocytic	Thecamonas trahens	ortho	0	0
endocytic	Monosiga brevicollis	rbb	0.333333	12
endocytic	Monosiga brevicollis	ortho	0	0
endocytic	Salpingoeca rosetta	rbb	0.333333	12
endocytic	Salpingoeca rosetta	ortho	0	0
endocytic	Capsaspora owczarzaki	rbb	0.444444	16
endocytic	Capsaspora owczarzaki	ortho	0	0
endocytic	Fonticula alba	rbb	0.305556	11
endocytic	Fonticula alba	ortho	0	0
endocytic	Sphaeroforma arctica	rbb	0.388889	14
endocytic	Sphaeroforma arctica	ortho	0	0
endocytic	Caenorhabditis elegans	rbb	0.305556	11
endocytic	Caenorhabditis elegans	ortho	0	0
endocytic	Capitella teleta	rbb	0.416667	15
endocytic	Capitella teleta	ortho	0	0
endocytic	Lottia gigantea	rbb	0.388889	14
endocytic	Lottia gigantea	ortho	0	0
endocytic	Drosophila melanogaster	rbb	0.25	9
endocytic	Drosophila melanogaster	ortho	0	0
endocytic	Apis mellifera	rbb	0.277778	10
endocytic	Apis mellifera	ortho	0	0
endocytic	Glossina morsitans	rbb	0	0
endocytic	Glossina morsitans	ortho	0	0
endocytic	Trichoplax adhaerens	rbb	0.361111	13
endocytic	Trichoplax adhaerens	ortho	0	0
endocytic	Nematostella vectensis	rbb	0.416667	15
endocytic	Nematostella vectensis	ortho	0	0
endocytic	Strongylocentrotus purpuratus	rbb	0.333333	12
endocytic	Strongylocentrotus purpuratus	ortho	0	0
endocytic	Ciona intestinalis	rbb	0.333333	12
endocytic	Ciona intestinalis	ortho	0	0
endocytic	Takifugu rubripes	rbb	0.416667	15
endocytic	Takifugu rubripes	ortho	0	0
endocytic	Danio rerio	rbb	0.444444	16
endocytic	Danio rerio	ortho	0	0
endocytic	Gallus gallus	rbb	0.416667	15
endocytic	Gallus gallus	ortho	0	0
endocytic	Homo sapiens	rbb	0.388889	14
endocytic	Homo sapiens	ortho	0	0
endocytic	Encephalitozoon cuniculi	rbb	0.111111	4
endocytic	Encephalitozoon cuniculi	ortho	0	0
endocytic	Batrachochytrium dendrobatidis	rbb	0.472222	17
endocytic	Batrachochytrium dendrobatidis	ortho	0	0
endocytic	Rhizopus delemar	rbb	0.472222	17
endocytic	Rhizopus delemar	ortho	0	0
endocytic	Ustilago maydis	rbb	0.527778	19
endocytic	Ustilago maydis	ortho	0	0
endocytic	Schizosaccharomyces pombe	rbb	1	36
endocytic	Schizosaccharomyces pombe	ortho	0	0
endocytic	Aspergillus nidulans	rbb	0.5	18
endocytic	Aspergillus nidulans	ortho	0	0
endocytic	Neurospora crassa	rbb	0.555556	20
endocytic	Neurospora crassa	ortho	0	0
endocytic	Saccharomyces cerevisiae	rbb	0.583333	21
endocytic	Saccharomyces cerevisiae	ortho	0	0
endocytic	Agaricus bisporus	rbb	0.5	18
endocytic	Agaricus bisporus	ortho	0	0
endocytic	Guillardia theta	rbb	0.388889	14
endocytic	Guillardia theta	ortho	0	0
endocytic	Chloropicon primus	rbb	0.305556	11
endocytic	Chloropicon primus	ortho	0	0
endocytic	Klebsormidium nitens	rbb	0.388889	14
endocytic	Klebsormidium nitens	ortho	0	0
endocytic	Chara braunii	rbb	0.361111	13
endocytic	Chara braunii	ortho	0	0
endocytic	Cyanidioschyzon merolae	rbb	0.25	9
endocytic	Cyanidioschyzon merolae	ortho	0	0
endocytic	Porphyra umbilicalis	rbb	0.194444	7
endocytic	Porphyra umbilicalis	ortho	0	0
endocytic	Porphyridium purpureum	rbb	0.277778	10
endocytic	Porphyridium purpureum	ortho	0	0
endocytic	Chondrus crispus	rbb	0.166667	6
endocytic	Chondrus crispus	ortho	0	0
endocytic	Gracilariopsis chorda	rbb	0.194444	7
endocytic	Gracilariopsis chorda	ortho	0	0
endocytic	Chlamydomonas reinhardtii	rbb	0.305556	11
endocytic	Chlamydomonas reinhardtii	ortho	0	0
endocytic	Ostreococcus tauri	rbb	0.305556	11
endocytic	Ostreococcus tauri	ortho	0	0
endocytic	Physcomitrella patens	rbb	0.361111	13
endocytic	Physcomitrella patens	ortho	0	0
endocytic	Oryza sativa	rbb	0.416667	15
endocytic	Oryza sativa	ortho	0	0
endocytic	Populus trichocarpa	rbb	0.388889	14
endocytic	Populus trichocarpa	ortho	0	0
endocytic	Arabidopsis thaliana	rbb	0.444444	16
endocytic	Arabidopsis thaliana	ortho	0	0
endocytic	Emiliania huxleyi	rbb	0.277778	10
endocytic	Emiliania huxleyi	ortho	0	0
endocytic	Chrysochromulina tobinii	rbb	0.305556	11
endocytic	Chrysochromulina tobinii	ortho	0	0
endocytic	Phytophthora sojae	rbb	0.333333	12
endocytic	Phytophthora sojae	ortho	0	0
endocytic	Aureococcus anophagefferens	rbb	0.361111	13
endocytic	Aureococcus anophagefferens	ortho	0	0
endocytic	Thalassiosira pseudonana	rbb	0.361111	13
endocytic	Thalassiosira pseudonana	ortho	0	0
endocytic	Phaeodactylum tricornutum	rbb	0.416667	15
endocytic	Phaeodactylum tricornutum	ortho	0	0
endocytic	Cafeteria roenbergensis	rbb	0.222222	8
endocytic	Cafeteria roenbergensis	ortho	0	0
endocytic	Nannochloropsis gaditana	rbb	0.111111	4
endocytic	Nannochloropsis gaditana	ortho	0	0
endocytic	Symbiodinium microadriaticum	rbb	0.333333	12
endocytic	Symbiodinium microadriaticum	ortho	0	0
endocytic	Perkinsus marinus	rbb	0.222222	8
endocytic	Perkinsus marinus	ortho	0	0
endocytic	Paramecium tetraurelia	rbb	0.166667	6
endocytic	Paramecium tetraurelia	ortho	0	0
endocytic	Tetrahymena thermophila	rbb	0.25	9
endocytic	Tetrahymena thermophila	ortho	0	0
endocytic	Cryptosporidium parvum	rbb	0.0833333	3
endocytic	Cryptosporidium parvum	ortho	0	0
endocytic	Theileria annulata	rbb	0.0833333	3
endocytic	Theileria annulata	ortho	0	0
endocytic	Plasmodium berghei	rbb	0.0833333	3
endocytic	Plasmodium berghei	ortho	0	0
endocytic	Plasmodium falciparum	rbb	0.0833333	3
endocytic	Plasmodium falciparum	ortho	0	0
endocytic	Toxoplasma gondii	rbb	0.138889	5
endocytic	Toxoplasma gondii	ortho	0	0
endocytic	Lotharella oceanica	rbb	0	0
endocytic	Lotharella oceanica	ortho	0	0
endocytic	Reticulomyxa filosa	rbb	0.25	9
endocytic	Reticulomyxa filosa	ortho	0	0
Golgi apparatus	Trypanosoma brucei	rbb	0.211538	33
Golgi apparatus	Trypanosoma brucei	ortho	0	0
Golgi apparatus	Trypanosoma cruzi	rbb	0.224359	35
Golgi apparatus	Trypanosoma cruzi	ortho	0	0
Golgi apparatus	Leishmania mexicana	rbb	0.230769	36
Golgi apparatus	Leishmania mexicana	ortho	0	0
Golgi apparatus	Bodo saltans	rbb	0.217949	34
Golgi apparatus	Bodo saltans	ortho	0	0
Golgi apparatus	Naegleria gruberi	rbb	0.320513	50
Golgi apparatus	Naegleria gruberi	ortho	0	0
Golgi apparatus	Trichomonas vaginalis	rbb	0.205128	32
Golgi apparatus	Trichomonas vaginalis	ortho	0	0
Golgi apparatus	Tritrichomonas foetus	rbb	0.211538	33
Golgi apparatus	Tritrichomonas foetus	ortho	0	0
Golgi apparatus	Giardia intestinalis	rbb	0.134615	21
Golgi apparatus	Giardia intestinalis	ortho	0	0
Golgi apparatus	Monocercomonoides sp.	rbb	0.217949	34
Golgi apparatus	Monocercomonoides sp.	ortho	0	0
Golgi apparatus	Streblomastix strix	rbb	0.153846	24
Golgi apparatus	Streblomastix strix	ortho	0	0
Golgi apparatus	Kipferlia bialata	rbb	0	0
Golgi apparatus	Kipferlia bialata	ortho	0.0128205	2
Golgi apparatus	Spironucleus salmonicida	rbb	0.121795	19
Golgi apparatus	Spironucleus salmonicida	ortho	0	0
Golgi apparatus	Entamoeba histolytica	rbb	0.153846	24
Golgi apparatus	Entamoeba histolytica	ortho	0.0128205	2
Golgi apparatus	Dictyostelium discoideum	rbb	0.358974	56
Golgi apparatus	Dictyostelium discoideum	ortho	0	0
Golgi apparatus	Acanthamoeba castellanii	rbb	0.397436	62
Golgi apparatus	Acanthamoeba castellanii	ortho	0	0
Golgi apparatus	Thecamonas trahens	rbb	0.391026	61
Golgi apparatus	Thecamonas trahens	ortho	0	0
Golgi apparatus	Monosiga brevicollis	rbb	0.358974	56
Golgi apparatus	Monosiga brevicollis	ortho	0	0
Golgi apparatus	Salpingoeca rosetta	rbb	0.358974	56
Golgi apparatus	Salpingoeca rosetta	ortho	0	0
Golgi apparatus	Capsaspora owczarzaki	rbb	0.455128	71
Golgi apparatus	Capsaspora owczarzaki	ortho	0	0
Golgi apparatus	Fonticula alba	rbb	0.314103	49
Golgi apparatus	Fonticula alba	ortho	0	0
Golgi apparatus	Sphaeroforma arctica	rbb	0.403846	63
Golgi apparatus	Sphaeroforma arctica	ortho	0	0
Golgi apparatus	Caenorhabditis elegans	rbb	0.378205	59
Golgi apparatus	Caenorhabditis elegans	ortho	0	0
Golgi apparatus	Capitella teleta	rbb	0.423077	66
Golgi apparatus	Capitella teleta	ortho	0	0
Golgi apparatus	Lottia gigantea	rbb	0.384615	60
Golgi apparatus	Lottia gigantea	ortho	0	0
Golgi apparatus	Drosophila melanogaster	rbb	0.378205	59
Golgi apparatus	Drosophila melanogaster	ortho	0	0
Golgi apparatus	Apis mellifera	rbb	0.397436	62
Golgi apparatus	Apis mellifera	ortho	0	0
Golgi apparatus	Glossina morsitans	rbb	0	0
Golgi apparatus	Glossina morsitans	ortho	0	0
Golgi apparatus	Trichoplax adhaerens	rbb	0.429487	67
Golgi apparatus	Trichoplax adhaerens	ortho	0	0
Golgi apparatus	Nematostella vectensis	rbb	0.455128	71
Golgi apparatus	Nematostella vectensis	ortho	0	0
Golgi apparatus	Strongylocentrotus purpuratus	rbb	0.487179	76
Golgi apparatus	Strongylocentrotus purpuratus	ortho	0	0
Golgi apparatus	Ciona intestinalis	rbb	0.397436	62
Golgi apparatus	Ciona intestinalis	ortho	0	0
Golgi apparatus	Takifugu rubripes	rbb	0.435897	68
Golgi apparatus	Takifugu rubripes	ortho	0	0
Golgi apparatus	Danio rerio	rbb	0.423077	66
Golgi apparatus	Danio rerio	ortho	0	0
Golgi apparatus	Gallus gallus	rbb	0.442308	69
Golgi apparatus	Gallus gallus	ortho	0	0
Golgi apparatus	Homo sapiens	rbb	0.448718	70
Golgi apparatus	Homo sapiens	ortho	0	0
Golgi apparatus	Encephalitozoon cuniculi	rbb	0.108974	17
Golgi apparatus	Encephalitozoon cuniculi	ortho	0	0
Golgi apparatus	Batrachochytrium dendrobatidis	rbb	0.435897	68
Golgi apparatus	Batrachochytrium dendrobatidis	ortho	0	0
Golgi apparatus	Rhizopus delemar	rbb	0.538462	84
Golgi apparatus	Rhizopus delemar	ortho	0	0
Golgi apparatus	Ustilago maydis	rbb	0.532051	83
Golgi apparatus	Ustilago maydis	ortho	0	0
Golgi apparatus	Schizosaccharomyces pombe	rbb	1	156
Golgi apparatus	Schizosaccharomyces pombe	ortho	0	0
Golgi apparatus	Aspergillus nidulans	rbb	0.557692	87
Golgi apparatus	Aspergillus nidulans	ortho	0	0
Golgi apparatus	Neurospora crassa	rbb	0.647436	101
Golgi apparatus	Neurospora crassa	ortho	0	0
Golgi apparatus	Saccharomyces cerevisiae	rbb	0.5	78
Golgi apparatus	Saccharomyces cerevisiae	ortho	0	0
Golgi apparatus	Agaricus bisporus	rbb	0.564103	88
Golgi apparatus	Agaricus bisporus	ortho	0	0
Golgi apparatus	Guillardia theta	rbb	0.358974	56
Golgi apparatus	Guillardia theta	ortho	0	0
Golgi apparatus	Chloropicon primus	rbb	0.333333	52
Golgi apparatus	Chloropicon primus	ortho	0	0
Golgi apparatus	Klebsormidium nitens	rbb	0.403846	63
Golgi apparatus	Klebsormidium nitens	ortho	0	0
Golgi apparatus	Chara braunii	rbb	0.301282	47
Golgi apparatus	Chara braunii	ortho	0	0
Golgi apparatus	Cyanidioschyzon merolae	rbb	0.269231	42
Golgi apparatus	Cyanidioschyzon merolae	ortho	0	0
Golgi apparatus	Porphyra umbilicalis	rbb	0.262821	41
Golgi apparatus	Porphyra umbilicalis	ortho	0	0
Golgi apparatus	Porphyridium purpureum	rbb	0.320513	50
Golgi apparatus	Porphyridium purpureum	ortho	0	0
Golgi apparatus	Chondrus crispus	rbb	0.301282	47
Golgi apparatus	Chondrus crispus	ortho	0	0
Golgi apparatus	Gracilariopsis chorda	rbb	0.333333	52
Golgi apparatus	Gracilariopsis chorda	ortho	0	0
Golgi apparatus	Chlamydomonas reinhardtii	rbb	0.352564	55
Golgi apparatus	Chlamydomonas reinhardtii	ortho	0	0
Golgi apparatus	Ostreococcus tauri	rbb	0.262821	41
Golgi apparatus	Ostreococcus tauri	ortho	0	0
Golgi apparatus	Physcomitrella patens	rbb	0.429487	67
Golgi apparatus	Physcomitrella patens	ortho	0	0
Golgi apparatus	Oryza sativa	rbb	0.410256	64
Golgi apparatus	Oryza sativa	ortho	0	0
Golgi apparatus	Populus trichocarpa	rbb	0.429487	67
Golgi apparatus	Populus trichocarpa	ortho	0	0
Golgi apparatus	Arabidopsis thaliana	rbb	0.416667	65
Golgi apparatus	Arabidopsis thaliana	ortho	0	0
Golgi apparatus	Emiliania huxleyi	rbb	0.339744	53
Golgi apparatus	Emiliania huxleyi	ortho	0	0
Golgi apparatus	Chrysochromulina tobinii	rbb	0.294872	46
Golgi apparatus	Chrysochromulina tobinii	ortho	0	0
Golgi apparatus	Phytophthora sojae	rbb	0.358974	56
Golgi apparatus	Phytophthora sojae	ortho	0	0
Golgi apparatus	Aureococcus anophagefferens	rbb	0.269231	42
Golgi apparatus	Aureococcus anophagefferens	ortho	0	0
Golgi apparatus	Thalassiosira pseudonana	rbb	0.314103	49
Golgi apparatus	Thalassiosira pseudonana	ortho	0	0
Golgi apparatus	Phaeodactylum tricornutum	rbb	0.314103	49
Golgi apparatus	Phaeodactylum tricornutum	ortho	0	0
Golgi apparatus	Cafeteria roenbergensis	rbb	0.230769	36
Golgi apparatus	Cafeteria roenbergensis	ortho	0	0
Golgi apparatus	Nannochloropsis gaditana	rbb	0.141026	22
Golgi apparatus	Nannochloropsis gaditana	ortho	0	0
Golgi apparatus	Symbiodinium microadriaticum	rbb	0.294872	46
Golgi apparatus	Symbiodinium microadriaticum	ortho	0	0
Golgi apparatus	Perkinsus marinus	rbb	0.282051	44
Golgi apparatus	Perkinsus marinus	ortho	0	0
Golgi apparatus	Paramecium tetraurelia	rbb	0.237179	37
Golgi apparatus	Paramecium tetraurelia	ortho	0	0
Golgi apparatus	Tetrahymena thermophila	rbb	0.230769	36
Golgi apparatus	Tetrahymena thermophila	ortho	0	0
Golgi apparatus	Cryptosporidium parvum	rbb	0.134615	21
Golgi apparatus	Cryptosporidium parvum	ortho	0	0
Golgi apparatus	Theileria annulata	rbb	0.102564	16
Golgi apparatus	Theileria annulata	ortho	0	0
Golgi apparatus	Plasmodium berghei	rbb	0.173077	27
Golgi apparatus	Plasmodium berghei	ortho	0	0
Golgi apparatus	Plasmodium falciparum	rbb	0.173077	27
Golgi apparatus	Plasmodium falciparum	ortho	0	0
Golgi apparatus	Toxoplasma gondii	rbb	0.173077	27
Golgi apparatus	Toxoplasma gondii	ortho	0	0
Golgi apparatus	Lotharella oceanica	rbb	0	0
Golgi apparatus	Lotharella oceanica	ortho	0	0
Golgi apparatus	Reticulomyxa filosa	rbb	0.275641	43
Golgi apparatus	Reticulomyxa filosa	ortho	0	0
endoplasmic reticulum	Trypanosoma brucei	rbb	0.263736	120
endoplasmic reticulum	Trypanosoma brucei	ortho	0	0
endoplasmic reticulum	Trypanosoma cruzi	rbb	0.226374	103
endoplasmic reticulum	Trypanosoma cruzi	ortho	0	0
endoplasmic reticulum	Leishmania mexicana	rbb	0.283516	129
endoplasmic reticulum	Leishmania mexicana	ortho	0	0
endoplasmic reticulum	Bodo saltans	rbb	0.318681	145
endoplasmic reticulum	Bodo saltans	ortho	0	0
endoplasmic reticulum	Naegleria gruberi	rbb	0.320879	146
endoplasmic reticulum	Naegleria gruberi	ortho	0	0
endoplasmic reticulum	Trichomonas vaginalis	rbb	0.16044	73
endoplasmic reticulum	Trichomonas vaginalis	ortho	0	0
endoplasmic reticulum	Tritrichomonas foetus	rbb	0.195604	89
endoplasmic reticulum	Tritrichomonas foetus	ortho	0	0
endoplasmic reticulum	Giardia intestinalis	rbb	0.0879121	40
endoplasmic reticulum	Giardia intestinalis	ortho	0	0
endoplasmic reticulum	Monocercomonoides sp.	rbb	0.164835	75
endoplasmic reticulum	Monocercomonoides sp.	ortho	0	0
endoplasmic reticulum	Streblomastix strix	rbb	0.151648	69
endoplasmic reticulum	Streblomastix strix	ortho	0	0
endoplasmic reticulum	Kipferlia bialata	rbb	0.0131868	6
endoplasmic reticulum	Kipferlia bialata	ortho	0	0
endoplasmic reticulum	Spironucleus salmonicida	rbb	0.0879121	40
endoplasmic reticulum	Spironucleus salmonicida	ortho	0	0
endoplasmic reticulum	Entamoeba histolytica	rbb	0.197802	90
endoplasmic reticulum	Entamoeba histolytica	ortho	0	0
endoplasmic reticulum	Dictyostelium discoideum	rbb	0.38022	173
endoplasmic reticulum	Dictyostelium discoideum	ortho	0	0
endoplasmic reticulum	Acanthamoeba castellanii	rbb	0.36044	164
endoplasmic reticulum	Acanthamoeba castellanii	ortho	0	0
endoplasmic reticulum	Thecamonas trahens	rbb	0.38022	173
endoplasmic reticulum	Thecamonas trahens	ortho	0	0
endoplasmic reticulum	Monosiga brevicollis	rbb	0.331868	151
endoplasmic reticulum	Monosiga brevicollis	ortho	0	0
endoplasmic reticulum	Salpingoeca rosetta	rbb	0.362637	165
endoplasmic reticulum	Salpingoeca rosetta	ortho	0	0
endoplasmic reticulum	Capsaspora owczarzaki	rbb	0.4	182
endoplasmic reticulum	Capsaspora owczarzaki	ortho	0	0
endoplasmic reticulum	Fonticula alba	rbb	0.327473	149
endoplasmic reticulum	Fonticula alba	ortho	0	0
endoplasmic reticulum	Sphaeroforma arctica	rbb	0.373626	170
endoplasmic reticulum	Sphaeroforma arctica	ortho	0	0
endoplasmic reticulum	Caenorhabditis elegans	rbb	0.373626	170
endoplasmic reticulum	Caenorhabditis elegans	ortho	0	0
endoplasmic reticulum	Capitella teleta	rbb	0.428571	195
endoplasmic reticulum	Capitella teleta	ortho	0	0
endoplasmic reticulum	Lottia gigantea	rbb	0.426374	194
endoplasmic reticulum	Lottia gigantea	ortho	0	0
endoplasmic reticulum	Drosophila melanogaster	rbb	0.391209	178
endoplasmic reticulum	Drosophila melanogaster	ortho	0	0
endoplasmic reticulum	Apis mellifera	rbb	0.382418	174
endoplasmic reticulum	Apis mellifera	ortho	0	0
endoplasmic reticulum	Glossina morsitans	rbb	0	0
endoplasmic reticulum	Glossina morsitans	ortho	0	0
endoplasmic reticulum	Trichoplax adhaerens	rbb	0.384615	175
endoplasmic reticulum	Trichoplax adhaerens	ortho	0	0
endoplasmic reticulum	Nematostella vectensis	rbb	0.424176	193
endoplasmic reticulum	Nematostella vectensis	ortho	0	0
endoplasmic reticulum	Strongylocentrotus purpuratus	rbb	0.41978	191
endoplasmic reticulum	Strongylocentrotus purpuratus	ortho	0	0
endoplasmic reticulum	Ciona intestinalis	rbb	0.384615	175
endoplasmic reticulum	Ciona intestinalis	ortho	0	0
endoplasmic reticulum	Takifugu rubripes	rbb	0.415385	189
endoplasmic reticulum	Takifugu rubripes	ortho	0	0
endoplasmic reticulum	Danio rerio	rbb	0.428571	195
endoplasmic reticulum	Danio rerio	ortho	0	0
endoplasmic reticulum	Gallus gallus	rbb	0.406593	185
endoplasmic reticulum	Gallus gallus	ortho	0	0
endoplasmic reticulum	Homo sapiens	rbb	0.421978	192
endoplasmic reticulum	Homo sapiens	ortho	0	0
endoplasmic reticulum	Encephalitozoon cuniculi	rbb	0.125275	57
endoplasmic reticulum	Encephalitozoon cuniculi	ortho	0	0
endoplasmic reticulum	Batrachochytrium dendrobatidis	rbb	0.465934	212
endoplasmic reticulum	Batrachochytrium dendrobatidis	ortho	0	0
endoplasmic reticulum	Rhizopus delemar	rbb	0.518681	236
endoplasmic reticulum	Rhizopus delemar	ortho	0	0
endoplasmic reticulum	Ustilago maydis	rbb	0.582418	265
endoplasmic reticulum	Ustilago maydis	ortho	0	0
endoplasmic reticulum	Schizosaccharomyces pombe	rbb	1	455
endoplasmic reticulum	Schizosaccharomyces pombe	ortho	0	0
endoplasmic reticulum	Aspergillus nidulans	rbb	0.584615	266
endoplasmic reticulum	Aspergillus nidulans	ortho	0	0
endoplasmic reticulum	Neurospora crassa	rbb	0.646154	294
endoplasmic reticulum	Neurospora crassa	ortho	0	0
endoplasmic reticulum	Saccharomyces cerevisiae	rbb	0.56044	255
endoplasmic reticulum	Saccharomyces cerevisiae	ortho	0	0
endoplasmic reticulum	Agaricus bisporus	rbb	0.553846	252
endoplasmic reticulum	Agaricus bisporus	ortho	0	0
endoplasmic reticulum	Guillardia theta	rbb	0.371429	169
endoplasmic reticulum	Guillardia theta	ortho	0	0
endoplasmic reticulum	Chloropicon primus	rbb	0.320879	146
endoplasmic reticulum	Chloropicon primus	ortho	0	0
endoplasmic reticulum	Klebsormidium nitens	rbb	0.397802	181
endoplasmic reticulum	Klebsormidium nitens	ortho	0	0
endoplasmic reticulum	Chara braunii	rbb	0.325275	148
endoplasmic reticulum	Chara braunii	ortho	0	0
endoplasmic reticulum	Cyanidioschyzon merolae	rbb	0.279121	127
endoplasmic reticulum	Cyanidioschyzon merolae	ortho	0	0
endoplasmic reticulum	Porphyra umbilicalis	rbb	0.252747	115
endoplasmic reticulum	Porphyra umbilicalis	ortho	0	0
endoplasmic reticulum	Porphyridium purpureum	rbb	0.349451	159
endoplasmic reticulum	Porphyridium purpureum	ortho	0	0
endoplasmic reticulum	Chondrus crispus	rbb	0.261538	119
endoplasmic reticulum	Chondrus crispus	ortho	0	0
endoplasmic reticulum	Gracilariopsis chorda	rbb	0.314286	143
endoplasmic reticulum	Gracilariopsis chorda	ortho	0	0
endoplasmic reticulum	Chlamydomonas reinhardtii	rbb	0.327473	149
endoplasmic reticulum	Chlamydomonas reinhardtii	ortho	0	0
endoplasmic reticulum	Ostreococcus tauri	rbb	0.296703	135
endoplasmic reticulum	Ostreococcus tauri	ortho	0	0
endoplasmic reticulum	Physcomitrella patens	rbb	0.428571	195
endoplasmic reticulum	Physcomitrella patens	ortho	0	0
endoplasmic reticulum	Oryza sativa	rbb	0.389011	177
endoplasmic reticulum	Oryza sativa	ortho	0	0
endoplasmic reticulum	Populus trichocarpa	rbb	0.4	182
endoplasmic reticulum	Populus trichocarpa	ortho	0	0
endoplasmic reticulum	Arabidopsis thaliana	rbb	0.424176	193
endoplasmic reticulum	Arabidopsis thaliana	ortho	0	0
endoplasmic reticulum	Emiliania huxleyi	rbb	0.331868	151
endoplasmic reticulum	Emiliania huxleyi	ortho	0	0
endoplasmic reticulum	Chrysochromulina tobinii	rbb	0.230769	105
endoplasmic reticulum	Chrysochromulina tobinii	ortho	0	0
endoplasmic reticulum	Phytophthora sojae	rbb	0.369231	168
endoplasmic reticulum	Phytophthora sojae	ortho	0	0
endoplasmic reticulum	Aureococcus anophagefferens	rbb	0.276923	126
endoplasmic reticulum	Aureococcus anophagefferens	ortho	0	0
endoplasmic reticulum	Thalassiosira pseudonana	rbb	0.296703	135
endoplasmic reticulum	Thalassiosira pseudonana	ortho	0	0
endoplasmic reticulum	Phaeodactylum tricornutum	rbb	0.312088	142
endoplasmic reticulum	Phaeodactylum tricornutum	ortho	0	0
endoplasmic reticulum	Cafeteria roenbergensis	rbb	0.30989	141
endoplasmic reticulum	Cafeteria roenbergensis	ortho	0	0
endoplasmic reticulum	Nannochloropsis gaditana	rbb	0.12967	59
endoplasmic reticulum	Nannochloropsis gaditana	ortho	0	0
endoplasmic reticulum	Symbiodinium microadriaticum	rbb	0.268132	122
endoplasmic reticulum	Symbiodinium microadriaticum	ortho	0	0
endoplasmic reticulum	Perkinsus marinus	rbb	0.287912	131
endoplasmic reticulum	Perkinsus marinus	ortho	0	0
endoplasmic reticulum	Paramecium tetraurelia	rbb	0.268132	122
endoplasmic reticulum	Paramecium tetraurelia	ortho	0	0
endoplasmic reticulum	Tetrahymena thermophila	rbb	0.29011	132
endoplasmic reticulum	Tetrahymena thermophila	ortho	0	0
endoplasmic reticulum	Cryptosporidium parvum	rbb	0.191209	87
endoplasmic reticulum	Cryptosporidium parvum	ortho	0	0
endoplasmic reticulum	Theileria annulata	rbb	0.112088	51
endoplasmic reticulum	Theileria annulata	ortho	0	0
endoplasmic reticulum	Plasmodium berghei	rbb	0.173626	79
endoplasmic reticulum	Plasmodium berghei	ortho	0	0
endoplasmic reticulum	Plasmodium falciparum	rbb	0.182418	83
endoplasmic reticulum	Plasmodium falciparum	ortho	0	0
endoplasmic reticulum	Toxoplasma gondii	rbb	0.246154	112
endoplasmic reticulum	Toxoplasma gondii	ortho	0	0
endoplasmic reticulum	Lotharella oceanica	rbb	0	0
endoplasmic reticulum	Lotharella oceanica	ortho	0	0
endoplasmic reticulum	Reticulomyxa filosa	rbb	0.252747	115
endoplasmic reticulum	Reticulomyxa filosa	ortho	0	0
mitochondrion	Trypanosoma brucei	rbb	0.286976	130
mitochondrion	Trypanosoma brucei	ortho	0	0
mitochondrion	Trypanosoma cruzi	rbb	0.256071	116
mitochondrion	Trypanosoma cruzi	ortho	0	0
mitochondrion	Leishmania mexicana	rbb	0.295806	134
mitochondrion	Leishmania mexicana	ortho	0	0
mitochondrion	Bodo saltans	rbb	0.273731	124
mitochondrion	Bodo saltans	ortho	0	0
mitochondrion	Naegleria gruberi	rbb	0.395143	179
mitochondrion	Naegleria gruberi	ortho	0	0
mitochondrion	Trichomonas vaginalis	rbb	0.103753	47
mitochondrion	Trichomonas vaginalis	ortho	0	0
mitochondrion	Tritrichomonas foetus	rbb	0.101545	46
mitochondrion	Tritrichomonas foetus	ortho	0	0
mitochondrion	Giardia intestinalis	rbb	0.0529801	24
mitochondrion	Giardia intestinalis	ortho	0	0
mitochondrion	Monocercomonoides sp.	rbb	0.121413	55
mitochondrion	Monocercomonoides sp.	ortho	0	0
mitochondrion	Streblomastix strix	rbb	0.0353201	16
mitochondrion	Streblomastix strix	ortho	0	0
mitochondrion	Kipferlia bialata	rbb	0.013245	6
mitochondrion	Kipferlia bialata	ortho	0.00220751	1
mitochondrion	Spironucleus salmonicida	rbb	0.0529801	24
mitochondrion	Spironucleus salmonicida	ortho	0	0
mitochondrion	Entamoeba histolytica	rbb	0.0618102	28
mitochondrion	Entamoeba histolytica	ortho	0	0
mitochondrion	Dictyostelium discoideum	rbb	0.434879	197
mitochondrion	Dictyostelium discoideum	ortho	0	0
mitochondrion	Acanthamoeba castellanii	rbb	0.384106	174
mitochondrion	Acanthamoeba castellanii	ortho	0	0
mitochondrion	Thecamonas trahens	rbb	0.392936	178
mitochondrion	Thecamonas trahens	ortho	0	0
mitochondrion	Monosiga brevicollis	rbb	0.379691	172
mitochondrion	Monosiga brevicollis	ortho	0	0
mitochondrion	Salpingoeca rosetta	rbb	0.408389	185
mitochondrion	Salpingoeca rosetta	ortho	0	0
mitochondrion	Capsaspora owczarzaki	rbb	0.434879	197
mitochondrion	Capsaspora owczarzaki	ortho	0	0
mitochondrion	Fonticula alba	rbb	0.375276	170
mitochondrion	Fonticula alba	ortho	0	0
mitochondrion	Sphaeroforma arctica	rbb	0.421634	191
mitochondrion	Sphaeroforma arctica	ortho	0	0
mitochondrion	Caenorhabditis elegans	rbb	0.399558	181
mitochondrion	Caenorhabditis elegans	ortho	0	0
mitochondrion	Capitella teleta	rbb	0.439294	199
mitochondrion	Capitella teleta	ortho	0	0
mitochondrion	Lottia gigantea	rbb	0.417219	189
mitochondrion	Lottia gigantea	ortho	0	0
mitochondrion	Drosophila melanogaster	rbb	0.419426	190
mitochondrion	Drosophila melanogaster	ortho	0	0
mitochondrion	Apis mellifera	rbb	0.412804	187
mitochondrion	Apis mellifera	ortho	0	0
mitochondrion	Glossina morsitans	rbb	0	0
mitochondrion	Glossina morsitans	ortho	0	0
mitochondrion	Trichoplax adhaerens	rbb	0.445916	202
mitochondrion	Trichoplax adhaerens	ortho	0	0
mitochondrion	Nematostella vectensis	rbb	0.441501	200
mitochondrion	Nematostella vectensis	ortho	0	0
mitochondrion	Strongylocentrotus purpuratus	rbb	0.432671	196
mitochondrion	Strongylocentrotus purpuratus	ortho	0	0
mitochondrion	Ciona intestinalis	rbb	0.386313	175
mitochondrion	Ciona intestinalis	ortho	0	0
mitochondrion	Takifugu rubripes	rbb	0.454746	206
mitochondrion	Takifugu rubripes	ortho	0	0
mitochondrion	Danio rerio	rbb	0.456954	207
mitochondrion	Danio rerio	ortho	0	0
mitochondrion	Gallus gallus	rbb	0.434879	197
mitochondrion	Gallus gallus	ortho	0	0
mitochondrion	Homo sapiens	rbb	0.461369	209
mitochondrion	Homo sapiens	ortho	0	0
mitochondrion	Encephalitozoon cuniculi	rbb	0.0463576	21
mitochondrion	Encephalitozoon cuniculi	ortho	0	0
mitochondrion	Batrachochytrium dendrobatidis	rbb	0.538631	244
mitochondrion	Batrachochytrium dendrobatidis	ortho	0	0
mitochondrion	Rhizopus delemar	rbb	0.642384	291
mitochondrion	Rhizopus delemar	ortho	0	0
mitochondrion	Ustilago maydis	rbb	0.629139	285
mitochondrion	Ustilago maydis	ortho	0	0
mitochondrion	Schizosaccharomyces pombe	rbb	1	453
mitochondrion	Schizosaccharomyces pombe	ortho	0	0
mitochondrion	Aspergillus nidulans	rbb	0.604857	274
mitochondrion	Aspergillus nidulans	ortho	0	0
mitochondrion	Neurospora crassa	rbb	0.686534	311
mitochondrion	Neurospora crassa	ortho	0	0
mitochondrion	Saccharomyces cerevisiae	rbb	0.644592	292
mitochondrion	Saccharomyces cerevisiae	ortho	0	0
mitochondrion	Agaricus bisporus	rbb	0.584989	265
mitochondrion	Agaricus bisporus	ortho	0	0
mitochondrion	Guillardia theta	rbb	0.379691	172
mitochondrion	Guillardia theta	ortho	0	0
mitochondrion	Chloropicon primus	rbb	0.426049	193
mitochondrion	Chloropicon primus	ortho	0	0
mitochondrion	Klebsormidium nitens	rbb	0.448124	203
mitochondrion	Klebsormidium nitens	ortho	0	0
mitochondrion	Chara braunii	rbb	0.397351	180
mitochondrion	Chara braunii	ortho	0	0
mitochondrion	Cyanidioschyzon merolae	rbb	0.412804	187
mitochondrion	Cyanidioschyzon merolae	ortho	0	0
mitochondrion	Porphyra umbilicalis	rbb	0.337748	153
mitochondrion	Porphyra umbilicalis	ortho	0	0
mitochondrion	Porphyridium purpureum	rbb	0.417219	189
mitochondrion	Porphyridium purpureum	ortho	0	0
mitochondrion	Chondrus crispus	rbb	0.366446	166
mitochondrion	Chondrus crispus	ortho	0	0
mitochondrion	Gracilariopsis chorda	rbb	0.421634	191
mitochondrion	Gracilariopsis chorda	ortho	0	0
mitochondrion	Chlamydomonas reinhardtii	rbb	0.408389	185
mitochondrion	Chlamydomonas reinhardtii	ortho	0	0
mitochondrion	Ostreococcus tauri	rbb	0.403974	183
mitochondrion	Ostreococcus tauri	ortho	0	0
mitochondrion	Physcomitrella patens	rbb	0.461369	209
mitochondrion	Physcomitrella patens	ortho	0	0
mitochondrion	Oryza sativa	rbb	0.428256	194
mitochondrion	Oryza sativa	ortho	0	0
mitochondrion	Populus trichocarpa	rbb	0.445916	202
mitochondrion	Populus trichocarpa	ortho	0	0
mitochondrion	Arabidopsis thaliana	rbb	0.445916	202
mitochondrion	Arabidopsis thaliana	ortho	0	0
mitochondrion	Emiliania huxleyi	rbb	0.386313	175
mitochondrion	Emiliania huxleyi	ortho	0	0
mitochondrion	Chrysochromulina tobinii	rbb	0.328918	149
mitochondrion	Chrysochromulina tobinii	ortho	0	0
mitochondrion	Phytophthora sojae	rbb	0.437086	198
mitochondrion	Phytophthora sojae	ortho	0	0
mitochondrion	Aureococcus anophagefferens	rbb	0.344371	156
mitochondrion	Aureococcus anophagefferens	ortho	0	0
mitochondrion	Thalassiosira pseudonana	rbb	0.392936	178
mitochondrion	Thalassiosira pseudonana	ortho	0	0
mitochondrion	Phaeodactylum tricornutum	rbb	0.392936	178
mitochondrion	Phaeodactylum tricornutum	ortho	0	0
mitochondrion	Cafeteria roenbergensis	rbb	0.370861	168
mitochondrion	Cafeteria roenbergensis	ortho	0	0
mitochondrion	Nannochloropsis gaditana	rbb	0.147903	67
mitochondrion	Nannochloropsis gaditana	ortho	0	0
mitochondrion	Symbiodinium microadriaticum	rbb	0.278146	126
mitochondrion	Symbiodinium microadriaticum	ortho	0	0
mitochondrion	Perkinsus marinus	rbb	0.284768	129
mitochondrion	Perkinsus marinus	ortho	0	0
mitochondrion	Paramecium tetraurelia	rbb	0.317881	144
mitochondrion	Paramecium tetraurelia	ortho	0	0
mitochondrion	Tetrahymena thermophila	rbb	0.326711	148
mitochondrion	Tetrahymena thermophila	ortho	0	0
mitochondrion	Cryptosporidium parvum	rbb	0.101545	46
mitochondrion	Cryptosporidium parvum	ortho	0	0
mitochondrion	Theileria annulata	rbb	0.229581	104
mitochondrion	Theileria annulata	ortho	0	0
mitochondrion	Plasmodium berghei	rbb	0.275938	125
mitochondrion	Plasmodium berghei	ortho	0	0
mitochondrion	Plasmodium falciparum	rbb	0.273731	124
mitochondrion	Plasmodium falciparum	ortho	0	0
mitochondrion	Toxoplasma gondii	rbb	0.298013	135
mitochondrion	Toxoplasma gondii	ortho	0	0
mitochondrion	Lotharella oceanica	rbb	0.0286976	13
mitochondrion	Lotharella oceanica	ortho	0	0
mitochondrion	Reticulomyxa filosa	rbb	0.253863	115
mitochondrion	Reticulomyxa filosa	ortho	0	0
flagellum	Trypanosoma brucei	rbb	NaN	0
flagellum	Trypanosoma brucei	ortho	NaN	0
flagellum	Trypanosoma cruzi	rbb	NaN	0
flagellum	Trypanosoma cruzi	ortho	NaN	0
flagellum	Leishmania mexicana	rbb	NaN	0
flagellum	Leishmania mexicana	ortho	NaN	0
flagellum	Bodo saltans	rbb	NaN	0
flagellum	Bodo saltans	ortho	NaN	0
flagellum	Naegleria gruberi	rbb	NaN	0
flagellum	Naegleria gruberi	ortho	NaN	0
flagellum	Trichomonas vaginalis	rbb	NaN	0
flagellum	Trichomonas vaginalis	ortho	NaN	0
flagellum	Tritrichomonas foetus	rbb	NaN	0
flagellum	Tritrichomonas foetus	ortho	NaN	0
flagellum	Giardia intestinalis	rbb	NaN	0
flagellum	Giardia intestinalis	ortho	NaN	0
flagellum	Monocercomonoides sp.	rbb	NaN	0
flagellum	Monocercomonoides sp.	ortho	NaN	0
flagellum	Streblomastix strix	rbb	NaN	0
flagellum	Streblomastix strix	ortho	NaN	0
flagellum	Kipferlia bialata	rbb	NaN	0
flagellum	Kipferlia bialata	ortho	NaN	0
flagellum	Spironucleus salmonicida	rbb	NaN	0
flagellum	Spironucleus salmonicida	ortho	NaN	0
flagellum	Entamoeba histolytica	rbb	NaN	0
flagellum	Entamoeba histolytica	ortho	NaN	0
flagellum	Dictyostelium discoideum	rbb	NaN	0
flagellum	Dictyostelium discoideum	ortho	NaN	0
flagellum	Acanthamoeba castellanii	rbb	NaN	0
flagellum	Acanthamoeba castellanii	ortho	NaN	0
flagellum	Thecamonas trahens	rbb	NaN	0
flagellum	Thecamonas trahens	ortho	NaN	0
flagellum	Monosiga brevicollis	rbb	NaN	0
flagellum	Monosiga brevicollis	ortho	NaN	0
flagellum	Salpingoeca rosetta	rbb	NaN	0
flagellum	Salpingoeca rosetta	ortho	NaN	0
flagellum	Capsaspora owczarzaki	rbb	NaN	0
flagellum	Capsaspora owczarzaki	ortho	NaN	0
flagellum	Fonticula alba	rbb	NaN	0
flagellum	Fonticula alba	ortho	NaN	0
flagellum	Sphaeroforma arctica	rbb	NaN	0
flagellum	Sphaeroforma arctica	ortho	NaN	0
flagellum	Caenorhabditis elegans	rbb	NaN	0
flagellum	Caenorhabditis elegans	ortho	NaN	0
flagellum	Capitella teleta	rbb	NaN	0
flagellum	Capitella teleta	ortho	NaN	0
flagellum	Lottia gigantea	rbb	NaN	0
flagellum	Lottia gigantea	ortho	NaN	0
flagellum	Drosophila melanogaster	rbb	NaN	0
flagellum	Drosophila melanogaster	ortho	NaN	0
flagellum	Apis mellifera	rbb	NaN	0
flagellum	Apis mellifera	ortho	NaN	0
flagellum	Glossina morsitans	rbb	NaN	0
flagellum	Glossina morsitans	ortho	NaN	0
flagellum	Trichoplax adhaerens	rbb	NaN	0
flagellum	Trichoplax adhaerens	ortho	NaN	0
flagellum	Nematostella vectensis	rbb	NaN	0
flagellum	Nematostella vectensis	ortho	NaN	0
flagellum	Strongylocentrotus purpuratus	rbb	NaN	0
flagellum	Strongylocentrotus purpuratus	ortho	NaN	0
flagellum	Ciona intestinalis	rbb	NaN	0
flagellum	Ciona intestinalis	ortho	NaN	0
flagellum	Takifugu rubripes	rbb	NaN	0
flagellum	Takifugu rubripes	ortho	NaN	0
flagellum	Danio rerio	rbb	NaN	0
flagellum	Danio rerio	ortho	NaN	0
flagellum	Gallus gallus	rbb	NaN	0
flagellum	Gallus gallus	ortho	NaN	0
flagellum	Homo sapiens	rbb	NaN	0
flagellum	Homo sapiens	ortho	NaN	0
flagellum	Encephalitozoon cuniculi	rbb	NaN	0
flagellum	Encephalitozoon cuniculi	ortho	NaN	0
flagellum	Batrachochytrium dendrobatidis	rbb	NaN	0
flagellum	Batrachochytrium dendrobatidis	ortho	NaN	0
flagellum	Rhizopus delemar	rbb	NaN	0
flagellum	Rhizopus delemar	ortho	NaN	0
flagellum	Ustilago maydis	rbb	NaN	0
flagellum	Ustilago maydis	ortho	NaN	0
flagellum	Schizosaccharomyces pombe	rbb	NaN	0
flagellum	Schizosaccharomyces pombe	ortho	NaN	0
flagellum	Aspergillus nidulans	rbb	NaN	0
flagellum	Aspergillus nidulans	ortho	NaN	0
flagellum	Neurospora crassa	rbb	NaN	0
flagellum	Neurospora crassa	ortho	NaN	0
flagellum	Saccharomyces cerevisiae	rbb	NaN	0
flagellum	Saccharomyces cerevisiae	ortho	NaN	0
flagellum	Agaricus bisporus	rbb	NaN	0
flagellum	Agaricus bisporus	ortho	NaN	0
flagellum	Guillardia theta	rbb	NaN	0
flagellum	Guillardia theta	ortho	NaN	0
flagellum	Chloropicon primus	rbb	NaN	0
flagellum	Chloropicon primus	ortho	NaN	0
flagellum	Klebsormidium nitens	rbb	NaN	0
flagellum	Klebsormidium nitens	ortho	NaN	0
flagellum	Chara braunii	rbb	NaN	0
flagellum	Chara braunii	ortho	NaN	0
flagellum	Cyanidioschyzon merolae	rbb	NaN	0
flagellum	Cyanidioschyzon merolae	ortho	NaN	0
flagellum	Porphyra umbilicalis	rbb	NaN	0
flagellum	Porphyra umbilicalis	ortho	NaN	0
flagellum	Porphyridium purpureum	rbb	NaN	0
flagellum	Porphyridium purpureum	ortho	NaN	0
flagellum	Chondrus crispus	rbb	NaN	0
flagellum	Chondrus crispus	ortho	NaN	0
flagellum	Gracilariopsis chorda	rbb	NaN	0
flagellum	Gracilariopsis chorda	ortho	NaN	0
flagellum	Chlamydomonas reinhardtii	rbb	NaN	0
flagellum	Chlamydomonas reinhardtii	ortho	NaN	0
flagellum	Ostreococcus tauri	rbb	NaN	0
flagellum	Ostreococcus tauri	ortho	NaN	0
flagellum	Physcomitrella patens	rbb	NaN	0
flagellum	Physcomitrella patens	ortho	NaN	0
flagellum	Oryza sativa	rbb	NaN	0
flagellum	Oryza sativa	ortho	NaN	0
flagellum	Populus trichocarpa	rbb	NaN	0
flagellum	Populus trichocarpa	ortho	NaN	0
flagellum	Arabidopsis thaliana	rbb	NaN	0
flagellum	Arabidopsis thaliana	ortho	NaN	0
flagellum	Emiliania huxleyi	rbb	NaN	0
flagellum	Emiliania huxleyi	ortho	NaN	0
flagellum	Chrysochromulina tobinii	rbb	NaN	0
flagellum	Chrysochromulina tobinii	ortho	NaN	0
flagellum	Phytophthora sojae	rbb	NaN	0
flagellum	Phytophthora sojae	ortho	NaN	0
flagellum	Aureococcus anophagefferens	rbb	NaN	0
flagellum	Aureococcus anophagefferens	ortho	NaN	0
flagellum	Thalassiosira pseudonana	rbb	NaN	0
flagellum	Thalassiosira pseudonana	ortho	NaN	0
flagellum	Phaeodactylum tricornutum	rbb	NaN	0
flagellum	Phaeodactylum tricornutum	ortho	NaN	0
flagellum	Cafeteria roenbergensis	rbb	NaN	0
flagellum	Cafeteria roenbergensis	ortho	NaN	0
flagellum	Nannochloropsis gaditana	rbb	NaN	0
flagellum	Nannochloropsis gaditana	ortho	NaN	0
flagellum	Symbiodinium microadriaticum	rbb	NaN	0
flagellum	Symbiodinium microadriaticum	ortho	NaN	0
flagellum	Perkinsus marinus	rbb	NaN	0
flagellum	Perkinsus marinus	ortho	NaN	0
flagellum	Paramecium tetraurelia	rbb	NaN	0
flagellum	Paramecium tetraurelia	ortho	NaN	0
flagellum	Tetrahymena thermophila	rbb	NaN	0
flagellum	Tetrahymena thermophila	ortho	NaN	0
flagellum	Cryptosporidium parvum	rbb	NaN	0
flagellum	Cryptosporidium parvum	ortho	NaN	0
flagellum	Theileria annulata	rbb	NaN	0
flagellum	Theileria annulata	ortho	NaN	0
flagellum	Plasmodium berghei	rbb	NaN	0
flagellum	Plasmodium berghei	ortho	NaN	0
flagellum	Plasmodium falciparum	rbb	NaN	0
flagellum	Plasmodium falciparum	ortho	NaN	0
flagellum	Toxoplasma gondii	rbb	NaN	0
flagellum	Toxoplasma gondii	ortho	NaN	0
flagellum	Lotharella oceanica	rbb	NaN	0
flagellum	Lotharella oceanica	ortho	NaN	0
flagellum	Reticulomyxa filosa	rbb	NaN	0
flagellum	Reticulomyxa filosa	ortho	NaN	0
axoneme	Trypanosoma brucei	rbb	NaN	0
axoneme	Trypanosoma brucei	ortho	NaN	0
axoneme	Trypanosoma cruzi	rbb	NaN	0
axoneme	Trypanosoma cruzi	ortho	NaN	0
axoneme	Leishmania mexicana	rbb	NaN	0
axoneme	Leishmania mexicana	ortho	NaN	0
axoneme	Bodo saltans	rbb	NaN	0
axoneme	Bodo saltans	ortho	NaN	0
axoneme	Naegleria gruberi	rbb	NaN	0
axoneme	Naegleria gruberi	ortho	NaN	0
axoneme	Trichomonas vaginalis	rbb	NaN	0
axoneme	Trichomonas vaginalis	ortho	NaN	0
axoneme	Tritrichomonas foetus	rbb	NaN	0
axoneme	Tritrichomonas foetus	ortho	NaN	0
axoneme	Giardia intestinalis	rbb	NaN	0
axoneme	Giardia intestinalis	ortho	NaN	0
axoneme	Monocercomonoides sp.	rbb	NaN	0
axoneme	Monocercomonoides sp.	ortho	NaN	0
axoneme	Streblomastix strix	rbb	NaN	0
axoneme	Streblomastix strix	ortho	NaN	0
axoneme	Kipferlia bialata	rbb	NaN	0
axoneme	Kipferlia bialata	ortho	NaN	0
axoneme	Spironucleus salmonicida	rbb	NaN	0
axoneme	Spironucleus salmonicida	ortho	NaN	0
axoneme	Entamoeba histolytica	rbb	NaN	0
axoneme	Entamoeba histolytica	ortho	NaN	0
axoneme	Dictyostelium discoideum	rbb	NaN	0
axoneme	Dictyostelium discoideum	ortho	NaN	0
axoneme	Acanthamoeba castellanii	rbb	NaN	0
axoneme	Acanthamoeba castellanii	ortho	NaN	0
axoneme	Thecamonas trahens	rbb	NaN	0
axoneme	Thecamonas trahens	ortho	NaN	0
axoneme	Monosiga brevicollis	rbb	NaN	0
axoneme	Monosiga brevicollis	ortho	NaN	0
axoneme	Salpingoeca rosetta	rbb	NaN	0
axoneme	Salpingoeca rosetta	ortho	NaN	0
axoneme	Capsaspora owczarzaki	rbb	NaN	0
axoneme	Capsaspora owczarzaki	ortho	NaN	0
axoneme	Fonticula alba	rbb	NaN	0
axoneme	Fonticula alba	ortho	NaN	0
axoneme	Sphaeroforma arctica	rbb	NaN	0
axoneme	Sphaeroforma arctica	ortho	NaN	0
axoneme	Caenorhabditis elegans	rbb	NaN	0
axoneme	Caenorhabditis elegans	ortho	NaN	0
axoneme	Capitella teleta	rbb	NaN	0
axoneme	Capitella teleta	ortho	NaN	0
axoneme	Lottia gigantea	rbb	NaN	0
axoneme	Lottia gigantea	ortho	NaN	0
axoneme	Drosophila melanogaster	rbb	NaN	0
axoneme	Drosophila melanogaster	ortho	NaN	0
axoneme	Apis mellifera	rbb	NaN	0
axoneme	Apis mellifera	ortho	NaN	0
axoneme	Glossina morsitans	rbb	NaN	0
axoneme	Glossina morsitans	ortho	NaN	0
axoneme	Trichoplax adhaerens	rbb	NaN	0
axoneme	Trichoplax adhaerens	ortho	NaN	0
axoneme	Nematostella vectensis	rbb	NaN	0
axoneme	Nematostella vectensis	ortho	NaN	0
axoneme	Strongylocentrotus purpuratus	rbb	NaN	0
axoneme	Strongylocentrotus purpuratus	ortho	NaN	0
axoneme	Ciona intestinalis	rbb	NaN	0
axoneme	Ciona intestinalis	ortho	NaN	0
axoneme	Takifugu rubripes	rbb	NaN	0
axoneme	Takifugu rubripes	ortho	NaN	0
axoneme	Danio rerio	rbb	NaN	0
axoneme	Danio rerio	ortho	NaN	0
axoneme	Gallus gallus	rbb	NaN	0
axoneme	Gallus gallus	ortho	NaN	0
axoneme	Homo sapiens	rbb	NaN	0
axoneme	Homo sapiens	ortho	NaN	0
axoneme	Encephalitozoon cuniculi	rbb	NaN	0
axoneme	Encephalitozoon cuniculi	ortho	NaN	0
axoneme	Batrachochytrium dendrobatidis	rbb	NaN	0
axoneme	Batrachochytrium dendrobatidis	ortho	NaN	0
axoneme	Rhizopus delemar	rbb	NaN	0
axoneme	Rhizopus delemar	ortho	NaN	0
axoneme	Ustilago maydis	rbb	NaN	0
axoneme	Ustilago maydis	ortho	NaN	0
axoneme	Schizosaccharomyces pombe	rbb	NaN	0
axoneme	Schizosaccharomyces pombe	ortho	NaN	0
axoneme	Aspergillus nidulans	rbb	NaN	0
axoneme	Aspergillus nidulans	ortho	NaN	0
axoneme	Neurospora crassa	rbb	NaN	0
axoneme	Neurospora crassa	ortho	NaN	0
axoneme	Saccharomyces cerevisiae	rbb	NaN	0
axoneme	Saccharomyces cerevisiae	ortho	NaN	0
axoneme	Agaricus bisporus	rbb	NaN	0
axoneme	Agaricus bisporus	ortho	NaN	0
axoneme	Guillardia theta	rbb	NaN	0
axoneme	Guillardia theta	ortho	NaN	0
axoneme	Chloropicon primus	rbb	NaN	0
axoneme	Chloropicon primus	ortho	NaN	0
axoneme	Klebsormidium nitens	rbb	NaN	0
axoneme	Klebsormidium nitens	ortho	NaN	0
axoneme	Chara braunii	rbb	NaN	0
axoneme	Chara braunii	ortho	NaN	0
axoneme	Cyanidioschyzon merolae	rbb	NaN	0
axoneme	Cyanidioschyzon merolae	ortho	NaN	0
axoneme	Porphyra umbilicalis	rbb	NaN	0
axoneme	Porphyra umbilicalis	ortho	NaN	0
axoneme	Porphyridium purpureum	rbb	NaN	0
axoneme	Porphyridium purpureum	ortho	NaN	0
axoneme	Chondrus crispus	rbb	NaN	0
axoneme	Chondrus crispus	ortho	NaN	0
axoneme	Gracilariopsis chorda	rbb	NaN	0
axoneme	Gracilariopsis chorda	ortho	NaN	0
axoneme	Chlamydomonas reinhardtii	rbb	NaN	0
axoneme	Chlamydomonas reinhardtii	ortho	NaN	0
axoneme	Ostreococcus tauri	rbb	NaN	0
axoneme	Ostreococcus tauri	ortho	NaN	0
axoneme	Physcomitrella patens	rbb	NaN	0
axoneme	Physcomitrella patens	ortho	NaN	0
axoneme	Oryza sativa	rbb	NaN	0
axoneme	Oryza sativa	ortho	NaN	0
axoneme	Populus trichocarpa	rbb	NaN	0
axoneme	Populus trichocarpa	ortho	NaN	0
axoneme	Arabidopsis thaliana	rbb	NaN	0
axoneme	Arabidopsis thaliana	ortho	NaN	0
axoneme	Emiliania huxleyi	rbb	NaN	0
axoneme	Emiliania huxleyi	ortho	NaN	0
axoneme	Chrysochromulina tobinii	rbb	NaN	0
axoneme	Chrysochromulina tobinii	ortho	NaN	0
axoneme	Phytophthora sojae	rbb	NaN	0
axoneme	Phytophthora sojae	ortho	NaN	0
axoneme	Aureococcus anophagefferens	rbb	NaN	0
axoneme	Aureococcus anophagefferens	ortho	NaN	0
axoneme	Thalassiosira pseudonana	rbb	NaN	0
[truncated: 497 more rows]

## Sheet: FigureS3D
localisation	species	measure	proportion	count
nucleus	Trypanosoma brucei	rbb	0.291409	424
nucleus	Trypanosoma brucei	ortho	0	0
nucleus	Trypanosoma cruzi	rbb	0.269416	392
nucleus	Trypanosoma cruzi	ortho	0	0
nucleus	Leishmania mexicana	rbb	0.306529	446
nucleus	Leishmania mexicana	ortho	0	0
nucleus	Bodo saltans	rbb	0.294845	429
nucleus	Bodo saltans	ortho	0	0
nucleus	Naegleria gruberi	rbb	0.401375	584
nucleus	Naegleria gruberi	ortho	0	0
nucleus	Trichomonas vaginalis	rbb	0.305842	445
nucleus	Trichomonas vaginalis	ortho	0	0
nucleus	Tritrichomonas foetus	rbb	0.305842	445
nucleus	Tritrichomonas foetus	ortho	0	0
nucleus	Giardia intestinalis	rbb	0.197251	287
nucleus	Giardia intestinalis	ortho	0	0
nucleus	Monocercomonoides sp.	rbb	0.294158	428
nucleus	Monocercomonoides sp.	ortho	0	0
nucleus	Streblomastix strix	rbb	0.272165	396
nucleus	Streblomastix strix	ortho	0	0
nucleus	Kipferlia bialata	rbb	0.0536082	78
nucleus	Kipferlia bialata	ortho	0	0
nucleus	Spironucleus salmonicida	rbb	0.176632	257
nucleus	Spironucleus salmonicida	ortho	0	0
nucleus	Entamoeba histolytica	rbb	0.293471	427
nucleus	Entamoeba histolytica	ortho	0	0
nucleus	Dictyostelium discoideum	rbb	0.449485	654
nucleus	Dictyostelium discoideum	ortho	0	0
nucleus	Acanthamoeba castellanii	rbb	0.434364	632
nucleus	Acanthamoeba castellanii	ortho	0	0
nucleus	Thecamonas trahens	rbb	0.399313	581
nucleus	Thecamonas trahens	ortho	0	0
nucleus	Monosiga brevicollis	rbb	0.428179	623
nucleus	Monosiga brevicollis	ortho	0	0
nucleus	Salpingoeca rosetta	rbb	0.451546	657
nucleus	Salpingoeca rosetta	ortho	0	0
nucleus	Capsaspora owczarzaki	rbb	0.482474	702
nucleus	Capsaspora owczarzaki	ortho	0	0
nucleus	Fonticula alba	rbb	0.396564	577
nucleus	Fonticula alba	ortho	0	0
nucleus	Sphaeroforma arctica	rbb	0.443299	645
nucleus	Sphaeroforma arctica	ortho	0	0
nucleus	Caenorhabditis elegans	rbb	0.419244	610
nucleus	Caenorhabditis elegans	ortho	0	0
nucleus	Capitella teleta	rbb	0.492096	716
nucleus	Capitella teleta	ortho	0	0
nucleus	Lottia gigantea	rbb	0.478351	696
nucleus	Lottia gigantea	ortho	0	0
nucleus	Drosophila melanogaster	rbb	0.459107	668
nucleus	Drosophila melanogaster	ortho	0	0
nucleus	Apis mellifera	rbb	0.458419	667
nucleus	Apis mellifera	ortho	0	0
nucleus	Glossina morsitans	rbb	0	0
nucleus	Glossina morsitans	ortho	0	0
nucleus	Trichoplax adhaerens	rbb	0.450859	656
nucleus	Trichoplax adhaerens	ortho	0	0
nucleus	Nematostella vectensis	rbb	0.51134	744
nucleus	Nematostella vectensis	ortho	0	0
nucleus	Strongylocentrotus purpuratus	rbb	0.490722	714
nucleus	Strongylocentrotus purpuratus	ortho	0	0
nucleus	Ciona intestinalis	rbb	0.454296	661
nucleus	Ciona intestinalis	ortho	0	0
nucleus	Takifugu rubripes	rbb	0.490722	714
nucleus	Takifugu rubripes	ortho	0	0
nucleus	Danio rerio	rbb	0.492784	717
nucleus	Danio rerio	ortho	0	0
nucleus	Gallus gallus	rbb	0.467354	680
nucleus	Gallus gallus	ortho	0	0
nucleus	Homo sapiens	rbb	0.497595	724
nucleus	Homo sapiens	ortho	0	0
nucleus	Encephalitozoon cuniculi	rbb	0.223368	325
nucleus	Encephalitozoon cuniculi	ortho	0	0
nucleus	Batrachochytrium dendrobatidis	rbb	0.520275	757
nucleus	Batrachochytrium dendrobatidis	ortho	0	0
nucleus	Rhizopus delemar	rbb	0.550515	801
nucleus	Rhizopus delemar	ortho	0	0
nucleus	Ustilago maydis	rbb	0.569759	829
nucleus	Ustilago maydis	ortho	0	0
nucleus	Schizosaccharomyces pombe	rbb	0.612371	891
nucleus	Schizosaccharomyces pombe	ortho	0	0
nucleus	Aspergillus nidulans	rbb	0.604811	880
nucleus	Aspergillus nidulans	ortho	0	0
nucleus	Neurospora crassa	rbb	0.643986	937
nucleus	Neurospora crassa	ortho	0	0
nucleus	Saccharomyces cerevisiae	rbb	1	1455
nucleus	Saccharomyces cerevisiae	ortho	0	0
nucleus	Agaricus bisporus	rbb	0.564261	821
nucleus	Agaricus bisporus	ortho	0	0
nucleus	Guillardia theta	rbb	0.441924	643
nucleus	Guillardia theta	ortho	0	0
nucleus	Chloropicon primus	rbb	0.439175	639
nucleus	Chloropicon primus	ortho	0	0
nucleus	Klebsormidium nitens	rbb	0.479725	698
nucleus	Klebsormidium nitens	ortho	0	0
nucleus	Chara braunii	rbb	0.413058	601
nucleus	Chara braunii	ortho	0	0
nucleus	Cyanidioschyzon merolae	rbb	0.373196	543
nucleus	Cyanidioschyzon merolae	ortho	0	0
nucleus	Porphyra umbilicalis	rbb	0.318213	463
nucleus	Porphyra umbilicalis	ortho	0	0
nucleus	Porphyridium purpureum	rbb	0.412371	600
nucleus	Porphyridium purpureum	ortho	0	0
nucleus	Chondrus crispus	rbb	0.364948	531
nucleus	Chondrus crispus	ortho	0	0
nucleus	Gracilariopsis chorda	rbb	0.421993	614
nucleus	Gracilariopsis chorda	ortho	0	0
nucleus	Chlamydomonas reinhardtii	rbb	0.395876	576
nucleus	Chlamydomonas reinhardtii	ortho	0	0
nucleus	Ostreococcus tauri	rbb	0.420619	612
nucleus	Ostreococcus tauri	ortho	0	0
nucleus	Physcomitrella patens	rbb	0.480412	699
nucleus	Physcomitrella patens	ortho	0	0
nucleus	Oryza sativa	rbb	0.446735	650
nucleus	Oryza sativa	ortho	0	0
nucleus	Populus trichocarpa	rbb	0.474914	691
nucleus	Populus trichocarpa	ortho	0	0
nucleus	Arabidopsis thaliana	rbb	0.482474	702
nucleus	Arabidopsis thaliana	ortho	0	0
nucleus	Emiliania huxleyi	rbb	0.394502	574
nucleus	Emiliania huxleyi	ortho	0	0
nucleus	Chrysochromulina tobinii	rbb	0.32921	479
nucleus	Chrysochromulina tobinii	ortho	0	0
nucleus	Phytophthora sojae	rbb	0.443986	646
nucleus	Phytophthora sojae	ortho	0	0
nucleus	Aureococcus anophagefferens	rbb	0.347766	506
nucleus	Aureococcus anophagefferens	ortho	0	0
nucleus	Thalassiosira pseudonana	rbb	0.389691	567
nucleus	Thalassiosira pseudonana	ortho	0	0
nucleus	Phaeodactylum tricornutum	rbb	0.4	582
nucleus	Phaeodactylum tricornutum	ortho	0	0
nucleus	Cafeteria roenbergensis	rbb	0.35945	523
nucleus	Cafeteria roenbergensis	ortho	0	0
nucleus	Nannochloropsis gaditana	rbb	0.153952	224
nucleus	Nannochloropsis gaditana	ortho	0	0
nucleus	Symbiodinium microadriaticum	rbb	0.294845	429
nucleus	Symbiodinium microadriaticum	ortho	0	0
nucleus	Perkinsus marinus	rbb	0.355326	517
nucleus	Perkinsus marinus	ortho	0	0
nucleus	Paramecium tetraurelia	rbb	0.349828	509
nucleus	Paramecium tetraurelia	ortho	0	0
nucleus	Tetrahymena thermophila	rbb	0.354639	516
nucleus	Tetrahymena thermophila	ortho	0	0
nucleus	Cryptosporidium parvum	rbb	0.294845	429
nucleus	Cryptosporidium parvum	ortho	0	0
nucleus	Theileria annulata	rbb	0.274227	399
nucleus	Theileria annulata	ortho	0	0
nucleus	Plasmodium berghei	rbb	0.294158	428
nucleus	Plasmodium berghei	ortho	0	0
nucleus	Plasmodium falciparum	rbb	0.293471	427
nucleus	Plasmodium falciparum	ortho	0	0
nucleus	Toxoplasma gondii	rbb	0.334021	486
nucleus	Toxoplasma gondii	ortho	0	0
nucleus	Lotharella oceanica	rbb	0.0295533	43
nucleus	Lotharella oceanica	ortho	0	0
nucleus	Reticulomyxa filosa	rbb	0.322337	469
nucleus	Reticulomyxa filosa	ortho	0	0
nucleolus	Trypanosoma brucei	rbb	0.47561	78
nucleolus	Trypanosoma brucei	ortho	0	0
nucleolus	Trypanosoma cruzi	rbb	0.432927	71
nucleolus	Trypanosoma cruzi	ortho	0	0
nucleolus	Leishmania mexicana	rbb	0.439024	72
nucleolus	Leishmania mexicana	ortho	0	0
nucleolus	Bodo saltans	rbb	0.432927	71
nucleolus	Bodo saltans	ortho	0	0
nucleolus	Naegleria gruberi	rbb	0.554878	91
nucleolus	Naegleria gruberi	ortho	0	0
nucleolus	Trichomonas vaginalis	rbb	0.420732	69
nucleolus	Trichomonas vaginalis	ortho	0	0
nucleolus	Tritrichomonas foetus	rbb	0.432927	71
nucleolus	Tritrichomonas foetus	ortho	0	0
nucleolus	Giardia intestinalis	rbb	0.353659	58
nucleolus	Giardia intestinalis	ortho	0	0
nucleolus	Monocercomonoides sp.	rbb	0.420732	69
nucleolus	Monocercomonoides sp.	ortho	0	0
nucleolus	Streblomastix strix	rbb	0.457317	75
nucleolus	Streblomastix strix	ortho	0	0
nucleolus	Kipferlia bialata	rbb	0.0853659	14
nucleolus	Kipferlia bialata	ortho	0	0
nucleolus	Spironucleus salmonicida	rbb	0.292683	48
nucleolus	Spironucleus salmonicida	ortho	0	0
nucleolus	Entamoeba histolytica	rbb	0.457317	75
nucleolus	Entamoeba histolytica	ortho	0	0
nucleolus	Dictyostelium discoideum	rbb	0.579268	95
nucleolus	Dictyostelium discoideum	ortho	0	0
nucleolus	Acanthamoeba castellanii	rbb	0.542683	89
nucleolus	Acanthamoeba castellanii	ortho	0	0
nucleolus	Thecamonas trahens	rbb	0.536585	88
nucleolus	Thecamonas trahens	ortho	0	0
nucleolus	Monosiga brevicollis	rbb	0.560976	92
nucleolus	Monosiga brevicollis	ortho	0	0
nucleolus	Salpingoeca rosetta	rbb	0.579268	95
nucleolus	Salpingoeca rosetta	ortho	0	0
nucleolus	Capsaspora owczarzaki	rbb	0.615854	101
nucleolus	Capsaspora owczarzaki	ortho	0	0
nucleolus	Fonticula alba	rbb	0.609756	100
nucleolus	Fonticula alba	ortho	0	0
nucleolus	Sphaeroforma arctica	rbb	0.609756	100
nucleolus	Sphaeroforma arctica	ortho	0	0
nucleolus	Caenorhabditis elegans	rbb	0.54878	90
nucleolus	Caenorhabditis elegans	ortho	0	0
nucleolus	Capitella teleta	rbb	0.609756	100
nucleolus	Capitella teleta	ortho	0	0
nucleolus	Lottia gigantea	rbb	0.621951	102
nucleolus	Lottia gigantea	ortho	0	0
nucleolus	Drosophila melanogaster	rbb	0.603659	99
nucleolus	Drosophila melanogaster	ortho	0	0
nucleolus	Apis mellifera	rbb	0.609756	100
nucleolus	Apis mellifera	ortho	0	0
nucleolus	Glossina morsitans	rbb	0	0
nucleolus	Glossina morsitans	ortho	0	0
nucleolus	Trichoplax adhaerens	rbb	0.573171	94
nucleolus	Trichoplax adhaerens	ortho	0	0
nucleolus	Nematostella vectensis	rbb	0.658537	108
nucleolus	Nematostella vectensis	ortho	0	0
nucleolus	Strongylocentrotus purpuratus	rbb	0.609756	100
nucleolus	Strongylocentrotus purpuratus	ortho	0	0
nucleolus	Ciona intestinalis	rbb	0.597561	98
nucleolus	Ciona intestinalis	ortho	0	0
nucleolus	Takifugu rubripes	rbb	0.615854	101
nucleolus	Takifugu rubripes	ortho	0	0
nucleolus	Danio rerio	rbb	0.634146	104
nucleolus	Danio rerio	ortho	0	0
nucleolus	Gallus gallus	rbb	0.591463	97
nucleolus	Gallus gallus	ortho	0	0
nucleolus	Homo sapiens	rbb	0.664634	109
nucleolus	Homo sapiens	ortho	0	0
nucleolus	Encephalitozoon cuniculi	rbb	0.262195	43
nucleolus	Encephalitozoon cuniculi	ortho	0	0
nucleolus	Batrachochytrium dendrobatidis	rbb	0.682927	112
nucleolus	Batrachochytrium dendrobatidis	ortho	0	0
nucleolus	Rhizopus delemar	rbb	0.670732	110
nucleolus	Rhizopus delemar	ortho	0	0
nucleolus	Ustilago maydis	rbb	0.670732	110
nucleolus	Ustilago maydis	ortho	0	0
nucleolus	Schizosaccharomyces pombe	rbb	0.780488	128
nucleolus	Schizosaccharomyces pombe	ortho	0	0
nucleolus	Aspergillus nidulans	rbb	0.689024	113
nucleolus	Aspergillus nidulans	ortho	0	0
nucleolus	Neurospora crassa	rbb	0.743902	122
nucleolus	Neurospora crassa	ortho	0	0
nucleolus	Saccharomyces cerevisiae	rbb	1	164
nucleolus	Saccharomyces cerevisiae	ortho	0	0
nucleolus	Agaricus bisporus	rbb	0.695122	114
nucleolus	Agaricus bisporus	ortho	0	0
nucleolus	Guillardia theta	rbb	0.628049	103
nucleolus	Guillardia theta	ortho	0	0
nucleolus	Chloropicon primus	rbb	0.579268	95
nucleolus	Chloropicon primus	ortho	0	0
nucleolus	Klebsormidium nitens	rbb	0.628049	103
nucleolus	Klebsormidium nitens	ortho	0	0
nucleolus	Chara braunii	rbb	0.52439	86
nucleolus	Chara braunii	ortho	0	0
nucleolus	Cyanidioschyzon merolae	rbb	0.530488	87
nucleolus	Cyanidioschyzon merolae	ortho	0	0
nucleolus	Porphyra umbilicalis	rbb	0.384146	63
nucleolus	Porphyra umbilicalis	ortho	0	0
nucleolus	Porphyridium purpureum	rbb	0.530488	87
nucleolus	Porphyridium purpureum	ortho	0	0
nucleolus	Chondrus crispus	rbb	0.47561	78
nucleolus	Chondrus crispus	ortho	0	0
nucleolus	Gracilariopsis chorda	rbb	0.54878	90
nucleolus	Gracilariopsis chorda	ortho	0	0
nucleolus	Chlamydomonas reinhardtii	rbb	0.5	82
nucleolus	Chlamydomonas reinhardtii	ortho	0	0
nucleolus	Ostreococcus tauri	rbb	0.621951	102
nucleolus	Ostreococcus tauri	ortho	0	0
nucleolus	Physcomitrella patens	rbb	0.640244	105
nucleolus	Physcomitrella patens	ortho	0	0
nucleolus	Oryza sativa	rbb	0.597561	98
nucleolus	Oryza sativa	ortho	0	0
nucleolus	Populus trichocarpa	rbb	0.615854	101
nucleolus	Populus trichocarpa	ortho	0	0
nucleolus	Arabidopsis thaliana	rbb	0.621951	102
nucleolus	Arabidopsis thaliana	ortho	0	0
nucleolus	Emiliania huxleyi	rbb	0.542683	89
nucleolus	Emiliania huxleyi	ortho	0	0
nucleolus	Chrysochromulina tobinii	rbb	0.426829	70
nucleolus	Chrysochromulina tobinii	ortho	0	0
nucleolus	Phytophthora sojae	rbb	0.682927	112
nucleolus	Phytophthora sojae	ortho	0	0
nucleolus	Aureococcus anophagefferens	rbb	0.396341	65
nucleolus	Aureococcus anophagefferens	ortho	0	0
nucleolus	Thalassiosira pseudonana	rbb	0.536585	88
nucleolus	Thalassiosira pseudonana	ortho	0	0
nucleolus	Phaeodactylum tricornutum	rbb	0.573171	94
nucleolus	Phaeodactylum tricornutum	ortho	0	0
nucleolus	Cafeteria roenbergensis	rbb	0.542683	89
nucleolus	Cafeteria roenbergensis	ortho	0	0
nucleolus	Nannochloropsis gaditana	rbb	0.182927	30
nucleolus	Nannochloropsis gaditana	ortho	0	0
nucleolus	Symbiodinium microadriaticum	rbb	0.408537	67
nucleolus	Symbiodinium microadriaticum	ortho	0	0
nucleolus	Perkinsus marinus	rbb	0.536585	88
nucleolus	Perkinsus marinus	ortho	0	0
nucleolus	Paramecium tetraurelia	rbb	0.47561	78
nucleolus	Paramecium tetraurelia	ortho	0	0
nucleolus	Tetrahymena thermophila	rbb	0.52439	86
nucleolus	Tetrahymena thermophila	ortho	0	0
nucleolus	Cryptosporidium parvum	rbb	0.463415	76
nucleolus	Cryptosporidium parvum	ortho	0	0
nucleolus	Theileria annulata	rbb	0.426829	70
nucleolus	Theileria annulata	ortho	0	0
nucleolus	Plasmodium berghei	rbb	0.353659	58
nucleolus	Plasmodium berghei	ortho	0	0
nucleolus	Plasmodium falciparum	rbb	0.353659	58
nucleolus	Plasmodium falciparum	ortho	0	0
nucleolus	Toxoplasma gondii	rbb	0.481707	79
nucleolus	Toxoplasma gondii	ortho	0	0
nucleolus	Lotharella oceanica	rbb	0.0731707	12
nucleolus	Lotharella oceanica	ortho	0	0
nucleolus	Reticulomyxa filosa	rbb	0.390244	64
nucleolus	Reticulomyxa filosa	ortho	0	0
spindle	Trypanosoma brucei	rbb	0.121212	8
spindle	Trypanosoma brucei	ortho	0	0
spindle	Trypanosoma cruzi	rbb	0.0909091	6
spindle	Trypanosoma cruzi	ortho	0	0
spindle	Leishmania mexicana	rbb	0.136364	9
spindle	Leishmania mexicana	ortho	0	0
spindle	Bodo saltans	rbb	0.136364	9
spindle	Bodo saltans	ortho	0	0
spindle	Naegleria gruberi	rbb	0.166667	11
spindle	Naegleria gruberi	ortho	0	0
spindle	Trichomonas vaginalis	rbb	0.136364	9
spindle	Trichomonas vaginalis	ortho	0	0
spindle	Tritrichomonas foetus	rbb	0.121212	8
spindle	Tritrichomonas foetus	ortho	0	0
spindle	Giardia intestinalis	rbb	0.151515	10
spindle	Giardia intestinalis	ortho	0	0
spindle	Monocercomonoides sp.	rbb	0.121212	8
spindle	Monocercomonoides sp.	ortho	0	0
spindle	Streblomastix strix	rbb	0.106061	7
spindle	Streblomastix strix	ortho	0	0
spindle	Kipferlia bialata	rbb	0.0606061	4
spindle	Kipferlia bialata	ortho	0	0
spindle	Spironucleus salmonicida	rbb	0.0909091	6
spindle	Spironucleus salmonicida	ortho	0	0
spindle	Entamoeba histolytica	rbb	0.121212	8
spindle	Entamoeba histolytica	ortho	0	0
spindle	Dictyostelium discoideum	rbb	0.227273	15
spindle	Dictyostelium discoideum	ortho	0	0
spindle	Acanthamoeba castellanii	rbb	0.19697	13
spindle	Acanthamoeba castellanii	ortho	0	0
spindle	Thecamonas trahens	rbb	0.151515	10
spindle	Thecamonas trahens	ortho	0	0
spindle	Monosiga brevicollis	rbb	0.181818	12
spindle	Monosiga brevicollis	ortho	0	0
spindle	Salpingoeca rosetta	rbb	0.181818	12
spindle	Salpingoeca rosetta	ortho	0.0151515	1
spindle	Capsaspora owczarzaki	rbb	0.227273	15
spindle	Capsaspora owczarzaki	ortho	0	0
spindle	Fonticula alba	rbb	0.106061	7
spindle	Fonticula alba	ortho	0.030303	2
spindle	Sphaeroforma arctica	rbb	0.227273	15
spindle	Sphaeroforma arctica	ortho	0	0
spindle	Caenorhabditis elegans	rbb	0.151515	10
spindle	Caenorhabditis elegans	ortho	0	0
spindle	Capitella teleta	rbb	0.151515	10
spindle	Capitella teleta	ortho	0.0454545	3
spindle	Lottia gigantea	rbb	0.19697	13
spindle	Lottia gigantea	ortho	0	0
spindle	Drosophila melanogaster	rbb	0.121212	8
spindle	Drosophila melanogaster	ortho	0.0151515	1
spindle	Apis mellifera	rbb	0.151515	10
spindle	Apis mellifera	ortho	0	0
spindle	Glossina morsitans	rbb	0	0
spindle	Glossina morsitans	ortho	0	0
spindle	Trichoplax adhaerens	rbb	0.181818	12
spindle	Trichoplax adhaerens	ortho	0	0
spindle	Nematostella vectensis	rbb	0.227273	15
spindle	Nematostella vectensis	ortho	0	0
spindle	Strongylocentrotus purpuratus	rbb	0.212121	14
spindle	Strongylocentrotus purpuratus	ortho	0	0
spindle	Ciona intestinalis	rbb	0.151515	10
spindle	Ciona intestinalis	ortho	0	0
spindle	Takifugu rubripes	rbb	0.181818	12
spindle	Takifugu rubripes	ortho	0	0
spindle	Danio rerio	rbb	0.181818	12
spindle	Danio rerio	ortho	0	0
spindle	Gallus gallus	rbb	0.166667	11
spindle	Gallus gallus	ortho	0.0151515	1
spindle	Homo sapiens	rbb	0.181818	12
spindle	Homo sapiens	ortho	0	0
spindle	Encephalitozoon cuniculi	rbb	0.0909091	6
spindle	Encephalitozoon cuniculi	ortho	0	0
spindle	Batrachochytrium dendrobatidis	rbb	0.272727	18
spindle	Batrachochytrium dendrobatidis	ortho	0	0
spindle	Rhizopus delemar	rbb	0.19697	13
spindle	Rhizopus delemar	ortho	0	0
spindle	Ustilago maydis	rbb	0.363636	24
spindle	Ustilago maydis	ortho	0	0
spindle	Schizosaccharomyces pombe	rbb	0.469697	31
spindle	Schizosaccharomyces pombe	ortho	0	0
spindle	Aspergillus nidulans	rbb	0.363636	24
spindle	Aspergillus nidulans	ortho	0	0
spindle	Neurospora crassa	rbb	0.409091	27
spindle	Neurospora crassa	ortho	0	0
spindle	Saccharomyces cerevisiae	rbb	1	66
spindle	Saccharomyces cerevisiae	ortho	0	0
spindle	Agaricus bisporus	rbb	0.333333	22
spindle	Agaricus bisporus	ortho	0	0
spindle	Guillardia theta	rbb	0.227273	15
spindle	Guillardia theta	ortho	0	0
spindle	Chloropicon primus	rbb	0.166667	11
spindle	Chloropicon primus	ortho	0	0
spindle	Klebsormidium nitens	rbb	0.19697	13
spindle	Klebsormidium nitens	ortho	0	0
spindle	Chara braunii	rbb	0.19697	13
spindle	Chara braunii	ortho	0	0
spindle	Cyanidioschyzon merolae	rbb	0.212121	14
spindle	Cyanidioschyzon merolae	ortho	0	0
spindle	Porphyra umbilicalis	rbb	0.151515	10
spindle	Porphyra umbilicalis	ortho	0	0
spindle	Porphyridium purpureum	rbb	0.181818	12
spindle	Porphyridium purpureum	ortho	0	0
spindle	Chondrus crispus	rbb	0.106061	7
spindle	Chondrus crispus	ortho	0	0
spindle	Gracilariopsis chorda	rbb	0.166667	11
spindle	Gracilariopsis chorda	ortho	0	0
spindle	Chlamydomonas reinhardtii	rbb	0.181818	12
spindle	Chlamydomonas reinhardtii	ortho	0	0
spindle	Ostreococcus tauri	rbb	0.181818	12
spindle	Ostreococcus tauri	ortho	0	0
spindle	Physcomitrella patens	rbb	0.227273	15
spindle	Physcomitrella patens	ortho	0	0
spindle	Oryza sativa	rbb	0.19697	13
spindle	Oryza sativa	ortho	0	0
spindle	Populus trichocarpa	rbb	0.19697	13
spindle	Populus trichocarpa	ortho	0	0
spindle	Arabidopsis thaliana	rbb	0.19697	13
spindle	Arabidopsis thaliana	ortho	0	0
spindle	Emiliania huxleyi	rbb	0.121212	8
spindle	Emiliania huxleyi	ortho	0	0
spindle	Chrysochromulina tobinii	rbb	0.136364	9
spindle	Chrysochromulina tobinii	ortho	0	0
spindle	Phytophthora sojae	rbb	0.212121	14
spindle	Phytophthora sojae	ortho	0	0
spindle	Aureococcus anophagefferens	rbb	0.136364	9
spindle	Aureococcus anophagefferens	ortho	0	0
spindle	Thalassiosira pseudonana	rbb	0.136364	9
spindle	Thalassiosira pseudonana	ortho	0	0
spindle	Phaeodactylum tricornutum	rbb	0.136364	9
spindle	Phaeodactylum tricornutum	ortho	0	0
spindle	Cafeteria roenbergensis	rbb	0.151515	10
spindle	Cafeteria roenbergensis	ortho	0	0
spindle	Nannochloropsis gaditana	rbb	0.0757576	5
spindle	Nannochloropsis gaditana	ortho	0	0
spindle	Symbiodinium microadriaticum	rbb	0.121212	8
spindle	Symbiodinium microadriaticum	ortho	0	0
spindle	Perkinsus marinus	rbb	0.121212	8
spindle	Perkinsus marinus	ortho	0	0
spindle	Paramecium tetraurelia	rbb	0.136364	9
spindle	Paramecium tetraurelia	ortho	0	0
spindle	Tetrahymena thermophila	rbb	0.136364	9
spindle	Tetrahymena thermophila	ortho	0	0
spindle	Cryptosporidium parvum	rbb	0.121212	8
spindle	Cryptosporidium parvum	ortho	0	0
spindle	Theileria annulata	rbb	0.030303	2
spindle	Theileria annulata	ortho	0	0
spindle	Plasmodium berghei	rbb	0.0454545	3
spindle	Plasmodium berghei	ortho	0	0
spindle	Plasmodium falciparum	rbb	0.030303	2
spindle	Plasmodium falciparum	ortho	0.0151515	1
spindle	Toxoplasma gondii	rbb	0.0606061	4
spindle	Toxoplasma gondii	ortho	0	0
spindle	Lotharella oceanica	rbb	0	0
spindle	Lotharella oceanica	ortho	0	0
spindle	Reticulomyxa filosa	rbb	0.121212	8
spindle	Reticulomyxa filosa	ortho	0.030303	2
nuclear envelope	Trypanosoma brucei	rbb	0.180328	11
nuclear envelope	Trypanosoma brucei	ortho	0	0
nuclear envelope	Trypanosoma cruzi	rbb	0.147541	9
nuclear envelope	Trypanosoma cruzi	ortho	0	0
nuclear envelope	Leishmania mexicana	rbb	0.131148	8
nuclear envelope	Leishmania mexicana	ortho	0	0
nuclear envelope	Bodo saltans	rbb	0.147541	9
nuclear envelope	Bodo saltans	ortho	0	0
nuclear envelope	Naegleria gruberi	rbb	0.278689	17
nuclear envelope	Naegleria gruberi	ortho	0	0
nuclear envelope	Trichomonas vaginalis	rbb	0.147541	9
nuclear envelope	Trichomonas vaginalis	ortho	0	0
nuclear envelope	Tritrichomonas foetus	rbb	0.163934	10
nuclear envelope	Tritrichomonas foetus	ortho	0	0
nuclear envelope	Giardia intestinalis	rbb	0.0983607	6
nuclear envelope	Giardia intestinalis	ortho	0	0
nuclear envelope	Monocercomonoides sp.	rbb	0.180328	11
nuclear envelope	Monocercomonoides sp.	ortho	0	0
nuclear envelope	Streblomastix strix	rbb	0.131148	8
nuclear envelope	Streblomastix strix	ortho	0	0
nuclear envelope	Kipferlia bialata	rbb	0.0163934	1
nuclear envelope	Kipferlia bialata	ortho	0	0
nuclear envelope	Spironucleus salmonicida	rbb	0.0655738	4
nuclear envelope	Spironucleus salmonicida	ortho	0	0
nuclear envelope	Entamoeba histolytica	rbb	0.147541	9
nuclear envelope	Entamoeba histolytica	ortho	0	0
nuclear envelope	Dictyostelium discoideum	rbb	0.229508	14
nuclear envelope	Dictyostelium discoideum	ortho	0	0
nuclear envelope	Acanthamoeba castellanii	rbb	0.311475	19
nuclear envelope	Acanthamoeba castellanii	ortho	0	0
nuclear envelope	Thecamonas trahens	rbb	0.213115	13
nuclear envelope	Thecamonas trahens	ortho	0	0
nuclear envelope	Monosiga brevicollis	rbb	0.245902	15
nuclear envelope	Monosiga brevicollis	ortho	0	0
nuclear envelope	Salpingoeca rosetta	rbb	0.262295	16
nuclear envelope	Salpingoeca rosetta	ortho	0	0
nuclear envelope	Capsaspora owczarzaki	rbb	0.311475	19
nuclear envelope	Capsaspora owczarzaki	ortho	0	0
nuclear envelope	Fonticula alba	rbb	0.245902	15
nuclear envelope	Fonticula alba	ortho	0	0
nuclear envelope	Sphaeroforma arctica	rbb	0.213115	13
nuclear envelope	Sphaeroforma arctica	ortho	0	0
nuclear envelope	Caenorhabditis elegans	rbb	0.213115	13
nuclear envelope	Caenorhabditis elegans	ortho	0	0
nuclear envelope	Capitella teleta	rbb	0.311475	19
nuclear envelope	Capitella teleta	ortho	0	0
nuclear envelope	Lottia gigantea	rbb	0.278689	17
nuclear envelope	Lottia gigantea	ortho	0	0
nuclear envelope	Drosophila melanogaster	rbb	0.278689	17
nuclear envelope	Drosophila melanogaster	ortho	0	0
nuclear envelope	Apis mellifera	rbb	0.311475	19
nuclear envelope	Apis mellifera	ortho	0	0
nuclear envelope	Glossina morsitans	rbb	0	0
nuclear envelope	Glossina morsitans	ortho	0	0
nuclear envelope	Trichoplax adhaerens	rbb	0.295082	18
nuclear envelope	Trichoplax adhaerens	ortho	0	0
nuclear envelope	Nematostella vectensis	rbb	0.311475	19
nuclear envelope	Nematostella vectensis	ortho	0	0
nuclear envelope	Strongylocentrotus purpuratus	rbb	0.360656	22
nuclear envelope	Strongylocentrotus purpuratus	ortho	0	0
nuclear envelope	Ciona intestinalis	rbb	0.327869	20
nuclear envelope	Ciona intestinalis	ortho	0	0
nuclear envelope	Takifugu rubripes	rbb	0.311475	19
nuclear envelope	Takifugu rubripes	ortho	0	0
nuclear envelope	Danio rerio	rbb	0.327869	20
nuclear envelope	Danio rerio	ortho	0	0
nuclear envelope	Gallus gallus	rbb	0.327869	20
nuclear envelope	Gallus gallus	ortho	0	0
nuclear envelope	Homo sapiens	rbb	0.311475	19
nuclear envelope	Homo sapiens	ortho	0	0
nuclear envelope	Encephalitozoon cuniculi	rbb	0.163934	10
nuclear envelope	Encephalitozoon cuniculi	ortho	0	0
nuclear envelope	Batrachochytrium dendrobatidis	rbb	0.393443	24
nuclear envelope	Batrachochytrium dendrobatidis	ortho	0	0
nuclear envelope	Rhizopus delemar	rbb	0.344262	21
nuclear envelope	Rhizopus delemar	ortho	0	0
nuclear envelope	Ustilago maydis	rbb	0.442623	27
nuclear envelope	Ustilago maydis	ortho	0	0
nuclear envelope	Schizosaccharomyces pombe	rbb	0.540984	33
nuclear envelope	Schizosaccharomyces pombe	ortho	0	0
nuclear envelope	Aspergillus nidulans	rbb	0.442623	27
nuclear envelope	Aspergillus nidulans	ortho	0	0
nuclear envelope	Neurospora crassa	rbb	0.47541	29
nuclear envelope	Neurospora crassa	ortho	0	0
nuclear envelope	Saccharomyces cerevisiae	rbb	1	61
nuclear envelope	Saccharomyces cerevisiae	ortho	0	0
nuclear envelope	Agaricus bisporus	rbb	0.442623	27
nuclear envelope	Agaricus bisporus	ortho	0	0
nuclear envelope	Guillardia theta	rbb	0.196721	12
nuclear envelope	Guillardia theta	ortho	0	0
nuclear envelope	Chloropicon primus	rbb	0.196721	12
nuclear envelope	Chloropicon primus	ortho	0	0
nuclear envelope	Klebsormidium nitens	rbb	0.295082	18
nuclear envelope	Klebsormidium nitens	ortho	0	0
nuclear envelope	Chara braunii	rbb	0.262295	16
nuclear envelope	Chara braunii	ortho	0	0
nuclear envelope	Cyanidioschyzon merolae	rbb	0.180328	11
nuclear envelope	Cyanidioschyzon merolae	ortho	0	0
nuclear envelope	Porphyra umbilicalis	rbb	0.163934	10
nuclear envelope	Porphyra umbilicalis	ortho	0	0
nuclear envelope	Porphyridium purpureum	rbb	0.262295	16
nuclear envelope	Porphyridium purpureum	ortho	0	0
nuclear envelope	Chondrus crispus	rbb	0.229508	14
nuclear envelope	Chondrus crispus	ortho	0	0
nuclear envelope	Gracilariopsis chorda	rbb	0.245902	15
nuclear envelope	Gracilariopsis chorda	ortho	0	0
nuclear envelope	Chlamydomonas reinhardtii	rbb	0.196721	12
nuclear envelope	Chlamydomonas reinhardtii	ortho	0	0
nuclear envelope	Ostreococcus tauri	rbb	0.213115	13
nuclear envelope	Ostreococcus tauri	ortho	0	0
nuclear envelope	Physcomitrella patens	rbb	0.278689	17
nuclear envelope	Physcomitrella patens	ortho	0	0
nuclear envelope	Oryza sativa	rbb	0.213115	13
nuclear envelope	Oryza sativa	ortho	0	0
nuclear envelope	Populus trichocarpa	rbb	0.262295	16
nuclear envelope	Populus trichocarpa	ortho	0	0
nuclear envelope	Arabidopsis thaliana	rbb	0.262295	16
nuclear envelope	Arabidopsis thaliana	ortho	0	0
nuclear envelope	Emiliania huxleyi	rbb	0.163934	10
nuclear envelope	Emiliania huxleyi	ortho	0	0
nuclear envelope	Chrysochromulina tobinii	rbb	0.147541	9
nuclear envelope	Chrysochromulina tobinii	ortho	0	0
nuclear envelope	Phytophthora sojae	rbb	0.229508	14
nuclear envelope	Phytophthora sojae	ortho	0	0
nuclear envelope	Aureococcus anophagefferens	rbb	0.114754	7
nuclear envelope	Aureococcus anophagefferens	ortho	0	0
nuclear envelope	Thalassiosira pseudonana	rbb	0.196721	12
nuclear envelope	Thalassiosira pseudonana	ortho	0	0
nuclear envelope	Phaeodactylum tricornutum	rbb	0.213115	13
nuclear envelope	Phaeodactylum tricornutum	ortho	0	0
nuclear envelope	Cafeteria roenbergensis	rbb	0.131148	8
nuclear envelope	Cafeteria roenbergensis	ortho	0	0
nuclear envelope	Nannochloropsis gaditana	rbb	0.0327869	2
nuclear envelope	Nannochloropsis gaditana	ortho	0	0
nuclear envelope	Symbiodinium microadriaticum	rbb	0.147541	9
nuclear envelope	Symbiodinium microadriaticum	ortho	0	0
nuclear envelope	Perkinsus marinus	rbb	0.147541	9
nuclear envelope	Perkinsus marinus	ortho	0	0
nuclear envelope	Paramecium tetraurelia	rbb	0.131148	8
nuclear envelope	Paramecium tetraurelia	ortho	0	0
nuclear envelope	Tetrahymena thermophila	rbb	0.114754	7
nuclear envelope	Tetrahymena thermophila	ortho	0	0
nuclear envelope	Cryptosporidium parvum	rbb	0.163934	10
nuclear envelope	Cryptosporidium parvum	ortho	0	0
nuclear envelope	Theileria annulata	rbb	0.131148	8
nuclear envelope	Theileria annulata	ortho	0	0
nuclear envelope	Plasmodium berghei	rbb	0.147541	9
nuclear envelope	Plasmodium berghei	ortho	0	0
nuclear envelope	Plasmodium falciparum	rbb	0.114754	7
nuclear envelope	Plasmodium falciparum	ortho	0	0
nuclear envelope	Toxoplasma gondii	rbb	0.147541	9
nuclear envelope	Toxoplasma gondii	ortho	0	0
nuclear envelope	Lotharella oceanica	rbb	0	0
nuclear envelope	Lotharella oceanica	ortho	0	0
nuclear envelope	Reticulomyxa filosa	rbb	0.163934	10
nuclear envelope	Reticulomyxa filosa	ortho	0	0
cytoplasm	Trypanosoma brucei	rbb	0.309974	606
cytoplasm	Trypanosoma brucei	ortho	0	0
cytoplasm	Trypanosoma cruzi	rbb	0.277749	543
cytoplasm	Trypanosoma cruzi	ortho	0	0
cytoplasm	Leishmania mexicana	rbb	0.321228	628
cytoplasm	Leishmania mexicana	ortho	0	0
cytoplasm	Bodo saltans	rbb	0.317647	621
cytoplasm	Bodo saltans	ortho	0	0
cytoplasm	Naegleria gruberi	rbb	0.385678	754
cytoplasm	Naegleria gruberi	ortho	0	0
cytoplasm	Trichomonas vaginalis	rbb	0.282353	552
cytoplasm	Trichomonas vaginalis	ortho	0	0
cytoplasm	Tritrichomonas foetus	rbb	0.277238	542
cytoplasm	Tritrichomonas foetus	ortho	0	0
cytoplasm	Giardia intestinalis	rbb	0.18977	371
cytoplasm	Giardia intestinalis	ortho	0	0
cytoplasm	Monocercomonoides sp.	rbb	0.269565	527
cytoplasm	Monocercomonoides sp.	ortho	0	0
cytoplasm	Streblomastix strix	rbb	0.241944	473
cytoplasm	Streblomastix strix	ortho	0	0
cytoplasm	Kipferlia bialata	rbb	0.0521739	102
cytoplasm	Kipferlia bialata	ortho	0	0
cytoplasm	Spironucleus salmonicida	rbb	0.175959	344
cytoplasm	Spironucleus salmonicida	ortho	0	0
cytoplasm	Entamoeba histolytica	rbb	0.270077	528
cytoplasm	Entamoeba histolytica	ortho	0	0
cytoplasm	Dictyostelium discoideum	rbb	0.431202	843
cytoplasm	Dictyostelium discoideum	ortho	0	0
cytoplasm	Acanthamoeba castellanii	rbb	0.418926	819
cytoplasm	Acanthamoeba castellanii	ortho	0	0
cytoplasm	Thecamonas trahens	rbb	0.376982	737
cytoplasm	Thecamonas trahens	ortho	0	0
cytoplasm	Monosiga brevicollis	rbb	0.4	782
cytoplasm	Monosiga brevicollis	ortho	0	0
cytoplasm	Salpingoeca rosetta	rbb	0.412788	807
cytoplasm	Salpingoeca rosetta	ortho	0	0
cytoplasm	Capsaspora owczarzaki	rbb	0.46445	908
cytoplasm	Capsaspora owczarzaki	ortho	0	0
cytoplasm	Fonticula alba	rbb	0.36266	709
cytoplasm	Fonticula alba	ortho	0	0
cytoplasm	Sphaeroforma arctica	rbb	0.416368	814
cytoplasm	Sphaeroforma arctica	ortho	0	0
cytoplasm	Caenorhabditis elegans	rbb	0.394885	772
cytoplasm	Caenorhabditis elegans	ortho	0	0
cytoplasm	Capitella teleta	rbb	0.46087	901
cytoplasm	Capitella teleta	ortho	0	0
cytoplasm	Lottia gigantea	rbb	0.444501	869
cytoplasm	Lottia gigantea	ortho	0	0
cytoplasm	Drosophila melanogaster	rbb	0.417391	816
cytoplasm	Drosophila melanogaster	ortho	0	0
cytoplasm	Apis mellifera	rbb	0.411765	805
cytoplasm	Apis mellifera	ortho	0	0
cytoplasm	Glossina morsitans	rbb	0	0
cytoplasm	Glossina morsitans	ortho	0	0
cytoplasm	Trichoplax adhaerens	rbb	0.424552	830
cytoplasm	Trichoplax adhaerens	ortho	0	0
cytoplasm	Nematostella vectensis	rbb	0.465473	910
cytoplasm	Nematostella vectensis	ortho	0	0
cytoplasm	Strongylocentrotus purpuratus	rbb	0.446547	873
cytoplasm	Strongylocentrotus purpuratus	ortho	0	0
cytoplasm	Ciona intestinalis	rbb	0.421483	824
cytoplasm	Ciona intestinalis	ortho	0	0
cytoplasm	Takifugu rubripes	rbb	0.455243	890
cytoplasm	Takifugu rubripes	ortho	0	0
cytoplasm	Danio rerio	rbb	0.463427	906
cytoplasm	Danio rerio	ortho	0	0
cytoplasm	Gallus gallus	rbb	0.434783	850
cytoplasm	Gallus gallus	ortho	0	0
cytoplasm	Homo sapiens	rbb	0.457801	895
cytoplasm	Homo sapiens	ortho	0	0
cytoplasm	Encephalitozoon cuniculi	rbb	0.171355	335
cytoplasm	Encephalitozoon cuniculi	ortho	0	0
cytoplasm	Batrachochytrium dendrobatidis	rbb	0.497698	973
cytoplasm	Batrachochytrium dendrobatidis	ortho	0	0
cytoplasm	Rhizopus delemar	rbb	0.540665	1057
cytoplasm	Rhizopus delemar	ortho	0	0
cytoplasm	Ustilago maydis	rbb	0.553453	1082
cytoplasm	Ustilago maydis	ortho	0	0
cytoplasm	Schizosaccharomyces pombe	rbb	0.571355	1117
cytoplasm	Schizosaccharomyces pombe	ortho	0	0
cytoplasm	Aspergillus nidulans	rbb	0.585678	1145
cytoplasm	Aspergillus nidulans	ortho	0	0
cytoplasm	Neurospora crassa	rbb	0.626598	1225
cytoplasm	Neurospora crassa	ortho	0	0
cytoplasm	Saccharomyces cerevisiae	rbb	1	1955
cytoplasm	Saccharomyces cerevisiae	ortho	0	0
cytoplasm	Agaricus bisporus	rbb	0.53913	1054
cytoplasm	Agaricus bisporus	ortho	0	0
cytoplasm	Guillardia theta	rbb	0.409719	801
cytoplasm	Guillardia theta	ortho	0	0
cytoplasm	Chloropicon primus	rbb	0.397954	778
cytoplasm	Chloropicon primus	ortho	0	0
cytoplasm	Klebsormidium nitens	rbb	0.443478	867
cytoplasm	Klebsormidium nitens	ortho	0	0
cytoplasm	Chara braunii	rbb	0.388235	759
cytoplasm	Chara braunii	ortho	0	0
cytoplasm	Cyanidioschyzon merolae	rbb	0.349361	683
cytoplasm	Cyanidioschyzon merolae	ortho	0	0
cytoplasm	Porphyra umbilicalis	rbb	0.310997	608
cytoplasm	Porphyra umbilicalis	ortho	0	0
cytoplasm	Porphyridium purpureum	rbb	0.39335	769
cytoplasm	Porphyridium purpureum	ortho	0	0
cytoplasm	Chondrus crispus	rbb	0.341688	668
cytoplasm	Chondrus crispus	ortho	0	0
cytoplasm	Gracilariopsis chorda	rbb	0.380563	744
cytoplasm	Gracilariopsis chorda	ortho	0	0
cytoplasm	Chlamydomonas reinhardtii	rbb	0.385166	753
cytoplasm	Chlamydomonas reinhardtii	ortho	0	0
cytoplasm	Ostreococcus tauri	rbb	0.372379	728
cytoplasm	Ostreococcus tauri	ortho	0	0
cytoplasm	Physcomitrella patens	rbb	0.44757	875
cytoplasm	Physcomitrella patens	ortho	0	0
cytoplasm	Oryza sativa	rbb	0.411765	805
cytoplasm	Oryza sativa	ortho	0	0
cytoplasm	Populus trichocarpa	rbb	0.437852	856
cytoplasm	Populus trichocarpa	ortho	0	0
cytoplasm	Arabidopsis thaliana	rbb	0.444501	869
cytoplasm	Arabidopsis thaliana	ortho	0	0
cytoplasm	Emiliania huxleyi	rbb	0.376982	737
cytoplasm	Emiliania huxleyi	ortho	0	0
cytoplasm	Chrysochromulina tobinii	rbb	0.304348	595
cytoplasm	Chrysochromulina tobinii	ortho	0	0
cytoplasm	Phytophthora sojae	rbb	0.413811	809
cytoplasm	Phytophthora sojae	ortho	0	0
cytoplasm	Aureococcus anophagefferens	rbb	0.348849	682
cytoplasm	Aureococcus anophagefferens	ortho	0	0
cytoplasm	Thalassiosira pseudonana	rbb	0.369309	722
cytoplasm	Thalassiosira pseudonana	ortho	0	0
cytoplasm	Phaeodactylum tricornutum	rbb	0.379028	741
cytoplasm	Phaeodactylum tricornutum	ortho	0	0
cytoplasm	Cafeteria roenbergensis	rbb	0.349872	684
cytoplasm	Cafeteria roenbergensis	ortho	0	0
cytoplasm	Nannochloropsis gaditana	rbb	0.15601	305
cytoplasm	Nannochloropsis gaditana	ortho	0	0
cytoplasm	Symbiodinium microadriaticum	rbb	0.307417	601
cytoplasm	Symbiodinium microadriaticum	ortho	0	0
cytoplasm	Perkinsus marinus	rbb	0.337596	660
cytoplasm	Perkinsus marinus	ortho	0	0
cytoplasm	Paramecium tetraurelia	rbb	0.332992	651
cytoplasm	Paramecium tetraurelia	ortho	0	0
cytoplasm	Tetrahymena thermophila	rbb	0.340665	666
cytoplasm	Tetrahymena thermophila	ortho	0	0
cytoplasm	Cryptosporidium parvum	rbb	0.256777	502
cytoplasm	Cryptosporidium parvum	ortho	0	0
cytoplasm	Theileria annulata	rbb	0.235294	460
cytoplasm	Theileria annulata	ortho	0	0
cytoplasm	Plasmodium berghei	rbb	0.27468	537
cytoplasm	Plasmodium berghei	ortho	0	0
cytoplasm	Plasmodium falciparum	rbb	0.277238	542
cytoplasm	Plasmodium falciparum	ortho	0	0
cytoplasm	Toxoplasma gondii	rbb	0.31202	610
cytoplasm	Toxoplasma gondii	ortho	0	0
cytoplasm	Lotharella oceanica	rbb	0.0214834	42
cytoplasm	Lotharella oceanica	ortho	0	0
cytoplasm	Reticulomyxa filosa	rbb	0.316624	619
cytoplasm	Reticulomyxa filosa	ortho	0	0
glycosome	Trypanosoma brucei	rbb	0.285714	6
glycosome	Trypanosoma brucei	ortho	0.047619	1
glycosome	Trypanosoma cruzi	rbb	0.333333	7
glycosome	Trypanosoma cruzi	ortho	0	0
glycosome	Leishmania mexicana	rbb	0.333333	7
glycosome	Leishmania mexicana	ortho	0	0
glycosome	Bodo saltans	rbb	0.285714	6
glycosome	Bodo saltans	ortho	0.047619	1
glycosome	Naegleria gruberi	rbb	0.333333	7
glycosome	Naegleria gruberi	ortho	0	0
glycosome	Trichomonas vaginalis	rbb	0.0952381	2
glycosome	Trichomonas vaginalis	ortho	0	0
glycosome	Tritrichomonas foetus	rbb	0.0952381	2
glycosome	Tritrichomonas foetus	ortho	0	0
glycosome	Giardia intestinalis	rbb	0.0952381	2
glycosome	Giardia intestinalis	ortho	0	0
glycosome	Monocercomonoides sp.	rbb	0.0952381	2
glycosome	Monocercomonoides sp.	ortho	0	0
glycosome	Streblomastix strix	rbb	0.0952381	2
glycosome	Streblomastix strix	ortho	0	0
glycosome	Kipferlia bialata	rbb	0	0
glycosome	Kipferlia bialata	ortho	0	0
glycosome	Spironucleus salmonicida	rbb	0.142857	3
glycosome	Spironucleus salmonicida	ortho	0	0
glycosome	Entamoeba histolytica	rbb	0.047619	1
glycosome	Entamoeba histolytica	ortho	0	0
glycosome	Dictyostelium discoideum	rbb	0.285714	6
glycosome	Dictyostelium discoideum	ortho	0	0
glycosome	Acanthamoeba castellanii	rbb	0.428571	9
glycosome	Acanthamoeba castellanii	ortho	0	0
glycosome	Thecamonas trahens	rbb	0.333333	7
glycosome	Thecamonas trahens	ortho	0	0
glycosome	Monosiga brevicollis	rbb	0.190476	4
glycosome	Monosiga brevicollis	ortho	0	0
glycosome	Salpingoeca rosetta	rbb	0.142857	3
glycosome	Salpingoeca rosetta	ortho	0.047619	1
glycosome	Capsaspora owczarzaki	rbb	0.380952	8
glycosome	Capsaspora owczarzaki	ortho	0	0
glycosome	Fonticula alba	rbb	0.142857	3
glycosome	Fonticula alba	ortho	0	0
glycosome	Sphaeroforma arctica	rbb	0.190476	4
glycosome	Sphaeroforma arctica	ortho	0	0
glycosome	Caenorhabditis elegans	rbb	0.380952	8
glycosome	Caenorhabditis elegans	ortho	0	0
glycosome	Capitella teleta	rbb	0.52381	11
glycosome	Capitella teleta	ortho	0	0
glycosome	Lottia gigantea	rbb	0.47619	10
glycosome	Lottia gigantea	ortho	0	0
glycosome	Drosophila melanogaster	rbb	0.47619	10
glycosome	Drosophila melanogaster	ortho	0	0
glycosome	Apis mellifera	rbb	0.52381	11
glycosome	Apis mellifera	ortho	0	0
glycosome	Glossina morsitans	rbb	0	0
glycosome	Glossina morsitans	ortho	0	0
glycosome	Trichoplax adhaerens	rbb	0.47619	10
glycosome	Trichoplax adhaerens	ortho	0	0
glycosome	Nematostella vectensis	rbb	0.47619	10
glycosome	Nematostella vectensis	ortho	0	0
glycosome	Strongylocentrotus purpuratus	rbb	0.47619	10
glycosome	Strongylocentrotus purpuratus	ortho	0	0
glycosome	Ciona intestinalis	rbb	0.285714	6
glycosome	Ciona intestinalis	ortho	0	0
glycosome	Takifugu rubripes	rbb	0.428571	9
glycosome	Takifugu rubripes	ortho	0	0
glycosome	Danio rerio	rbb	0.47619	10
glycosome	Danio rerio	ortho	0	0
glycosome	Gallus gallus	rbb	0.52381	11
glycosome	Gallus gallus	ortho	0	0
glycosome	Homo sapiens	rbb	0.52381	11
glycosome	Homo sapiens	ortho	0	0
glycosome	Encephalitozoon cuniculi	rbb	0.047619	1
glycosome	Encephalitozoon cuniculi	ortho	0	0
glycosome	Batrachochytrium dendrobatidis	rbb	0.47619	10
glycosome	Batrachochytrium dendrobatidis	ortho	0	0
glycosome	Rhizopus delemar	rbb	0.571429	12
glycosome	Rhizopus delemar	ortho	0	0
glycosome	Ustilago maydis	rbb	0.571429	12
glycosome	Ustilago maydis	ortho	0	0
glycosome	Schizosaccharomyces pombe	rbb	0.47619	10
glycosome	Schizosaccharomyces pombe	ortho	0	0
glycosome	Aspergillus nidulans	rbb	0.571429	12
glycosome	Aspergillus nidulans	ortho	0	0
glycosome	Neurospora crassa	rbb	0.666667	14
glycosome	Neurospora crassa	ortho	0	0
glycosome	Saccharomyces cerevisiae	rbb	1	21
glycosome	Saccharomyces cerevisiae	ortho	0	0
glycosome	Agaricus bisporus	rbb	0.47619	10
glycosome	Agaricus bisporus	ortho	0	0
glycosome	Guillardia theta	rbb	0.333333	7
glycosome	Guillardia theta	ortho	0	0
glycosome	Chloropicon primus	rbb	0.285714	6
glycosome	Chloropicon primus	ortho	0.047619	1
glycosome	Klebsormidium nitens	rbb	0.238095	5
glycosome	Klebsormidium nitens	ortho	0.047619	1
glycosome	Chara braunii	rbb	0.142857	3
glycosome	Chara braunii	ortho	0.0952381	2
glycosome	Cyanidioschyzon merolae	rbb	0.285714	6
glycosome	Cyanidioschyzon merolae	ortho	0	0
glycosome	Porphyra umbilicalis	rbb	0.0952381	2
glycosome	Porphyra umbilicalis	ortho	0	0
glycosome	Porphyridium purpureum	rbb	0.333333	7
glycosome	Porphyridium purpureum	ortho	0	0
glycosome	Chondrus crispus	rbb	0.238095	5
glycosome	Chondrus crispus	ortho	0	0
glycosome	Gracilariopsis chorda	rbb	0.238095	5
glycosome	Gracilariopsis chorda	ortho	0	0
glycosome	Chlamydomonas reinhardtii	rbb	0.285714	6
glycosome	Chlamydomonas reinhardtii	ortho	0	0
glycosome	Ostreococcus tauri	rbb	0.285714	6
glycosome	Ostreococcus tauri	ortho	0	0
glycosome	Physcomitrella patens	rbb	0.428571	9
glycosome	Physcomitrella patens	ortho	0	0
glycosome	Oryza sativa	rbb	0.333333	7
glycosome	Oryza sativa	ortho	0	0
glycosome	Populus trichocarpa	rbb	0.380952	8
glycosome	Populus trichocarpa	ortho	0	0
glycosome	Arabidopsis thaliana	rbb	0.428571	9
glycosome	Arabidopsis thaliana	ortho	0	0
glycosome	Emiliania huxleyi	rbb	0.0952381	2
glycosome	Emiliania huxleyi	ortho	0.0952381	2
glycosome	Chrysochromulina tobinii	rbb	0.238095	5
glycosome	Chrysochromulina tobinii	ortho	0.047619	1
glycosome	Phytophthora sojae	rbb	0.380952	8
glycosome	Phytophthora sojae	ortho	0	0
glycosome	Aureococcus anophagefferens	rbb	0.047619	1
glycosome	Aureococcus anophagefferens	ortho	0.190476	4
glycosome	Thalassiosira pseudonana	rbb	0.333333	7
glycosome	Thalassiosira pseudonana	ortho	0	0
glycosome	Phaeodactylum tricornutum	rbb	0.285714	6
glycosome	Phaeodactylum tricornutum	ortho	0	0
glycosome	Cafeteria roenbergensis	rbb	0.0952381	2
glycosome	Cafeteria roenbergensis	ortho	0	0
glycosome	Nannochloropsis gaditana	rbb	0.0952381	2
glycosome	Nannochloropsis gaditana	ortho	0.0952381	2
glycosome	Symbiodinium microadriaticum	rbb	0.238095	5
glycosome	Symbiodinium microadriaticum	ortho	0.047619	1
glycosome	Perkinsus marinus	rbb	0.285714	6
glycosome	Perkinsus marinus	ortho	0	0
glycosome	Paramecium tetraurelia	rbb	0.333333	7
glycosome	Paramecium tetraurelia	ortho	0	0
glycosome	Tetrahymena thermophila	rbb	0.47619	10
glycosome	Tetrahymena thermophila	ortho	0	0
glycosome	Cryptosporidium parvum	rbb	0	0
glycosome	Cryptosporidium parvum	ortho	0.142857	3
glycosome	Theileria annulata	rbb	0.047619	1
glycosome	Theileria annulata	ortho	0.047619	1
glycosome	Plasmodium berghei	rbb	0.238095	5
glycosome	Plasmodium berghei	ortho	0	0
glycosome	Plasmodium falciparum	rbb	0.190476	4
glycosome	Plasmodium falciparum	ortho	0	0
glycosome	Toxoplasma gondii	rbb	0.285714	6
glycosome	Toxoplasma gondii	ortho	0	0
glycosome	Lotharella oceanica	rbb	0	0
glycosome	Lotharella oceanica	ortho	0	0
glycosome	Reticulomyxa filosa	rbb	0.285714	6
glycosome	Reticulomyxa filosa	ortho	0	0
acidocalcisome	Trypanosoma brucei	rbb	NaN	0
acidocalcisome	Trypanosoma brucei	ortho	NaN	0
acidocalcisome	Trypanosoma cruzi	rbb	NaN	0
acidocalcisome	Trypanosoma cruzi	ortho	NaN	0
acidocalcisome	Leishmania mexicana	rbb	NaN	0
acidocalcisome	Leishmania mexicana	ortho	NaN	0
acidocalcisome	Bodo saltans	rbb	NaN	0
acidocalcisome	Bodo saltans	ortho	NaN	0
acidocalcisome	Naegleria gruberi	rbb	NaN	0
acidocalcisome	Naegleria gruberi	ortho	NaN	0
acidocalcisome	Trichomonas vaginalis	rbb	NaN	0
acidocalcisome	Trichomonas vaginalis	ortho	NaN	0
acidocalcisome	Tritrichomonas foetus	rbb	NaN	0
acidocalcisome	Tritrichomonas foetus	ortho	NaN	0
acidocalcisome	Giardia intestinalis	rbb	NaN	0
acidocalcisome	Giardia intestinalis	ortho	NaN	0
acidocalcisome	Monocercomonoides sp.	rbb	NaN	0
acidocalcisome	Monocercomonoides sp.	ortho	NaN	0
acidocalcisome	Streblomastix strix	rbb	NaN	0
acidocalcisome	Streblomastix strix	ortho	NaN	0
acidocalcisome	Kipferlia bialata	rbb	NaN	0
acidocalcisome	Kipferlia bialata	ortho	NaN	0
acidocalcisome	Spironucleus salmonicida	rbb	NaN	0
acidocalcisome	Spironucleus salmonicida	ortho	NaN	0
acidocalcisome	Entamoeba histolytica	rbb	NaN	0
acidocalcisome	Entamoeba histolytica	ortho	NaN	0
acidocalcisome	Dictyostelium discoideum	rbb	NaN	0
acidocalcisome	Dictyostelium discoideum	ortho	NaN	0
acidocalcisome	Acanthamoeba castellanii	rbb	NaN	0
acidocalcisome	Acanthamoeba castellanii	ortho	NaN	0
acidocalcisome	Thecamonas trahens	rbb	NaN	0
acidocalcisome	Thecamonas trahens	ortho	NaN	0
acidocalcisome	Monosiga brevicollis	rbb	NaN	0
acidocalcisome	Monosiga brevicollis	ortho	NaN	0
acidocalcisome	Salpingoeca rosetta	rbb	NaN	0
acidocalcisome	Salpingoeca rosetta	ortho	NaN	0
acidocalcisome	Capsaspora owczarzaki	rbb	NaN	0
acidocalcisome	Capsaspora owczarzaki	ortho	NaN	0
acidocalcisome	Fonticula alba	rbb	NaN	0
acidocalcisome	Fonticula alba	ortho	NaN	0
acidocalcisome	Sphaeroforma arctica	rbb	NaN	0
acidocalcisome	Sphaeroforma arctica	ortho	NaN	0
acidocalcisome	Caenorhabditis elegans	rbb	NaN	0
acidocalcisome	Caenorhabditis elegans	ortho	NaN	0
acidocalcisome	Capitella teleta	rbb	NaN	0
acidocalcisome	Capitella teleta	ortho	NaN	0
acidocalcisome	Lottia gigantea	rbb	NaN	0
acidocalcisome	Lottia gigantea	ortho	NaN	0
acidocalcisome	Drosophila melanogaster	rbb	NaN	0
acidocalcisome	Drosophila melanogaster	ortho	NaN	0
acidocalcisome	Apis mellifera	rbb	NaN	0
acidocalcisome	Apis mellifera	ortho	NaN	0
acidocalcisome	Glossina morsitans	rbb	NaN	0
acidocalcisome	Glossina morsitans	ortho	NaN	0
acidocalcisome	Trichoplax adhaerens	rbb	NaN	0
acidocalcisome	Trichoplax adhaerens	ortho	NaN	0
acidocalcisome	Nematostella vectensis	rbb	NaN	0
acidocalcisome	Nematostella vectensis	ortho	NaN	0
acidocalcisome	Strongylocentrotus purpuratus	rbb	NaN	0
acidocalcisome	Strongylocentrotus purpuratus	ortho	NaN	0
acidocalcisome	Ciona intestinalis	rbb	NaN	0
acidocalcisome	Ciona intestinalis	ortho	NaN	0
acidocalcisome	Takifugu rubripes	rbb	NaN	0
acidocalcisome	Takifugu rubripes	ortho	NaN	0
acidocalcisome	Danio rerio	rbb	NaN	0
acidocalcisome	Danio rerio	ortho	NaN	0
acidocalcisome	Gallus gallus	rbb	NaN	0
acidocalcisome	Gallus gallus	ortho	NaN	0
acidocalcisome	Homo sapiens	rbb	NaN	0
acidocalcisome	Homo sapiens	ortho	NaN	0
acidocalcisome	Encephalitozoon cuniculi	rbb	NaN	0
acidocalcisome	Encephalitozoon cuniculi	ortho	NaN	0
acidocalcisome	Batrachochytrium dendrobatidis	rbb	NaN	0
acidocalcisome	Batrachochytrium dendrobatidis	ortho	NaN	0
acidocalcisome	Rhizopus delemar	rbb	NaN	0
acidocalcisome	Rhizopus delemar	ortho	NaN	0
acidocalcisome	Ustilago maydis	rbb	NaN	0
acidocalcisome	Ustilago maydis	ortho	NaN	0
acidocalcisome	Schizosaccharomyces pombe	rbb	NaN	0
acidocalcisome	Schizosaccharomyces pombe	ortho	NaN	0
acidocalcisome	Aspergillus nidulans	rbb	NaN	0
acidocalcisome	Aspergillus nidulans	ortho	NaN	0
acidocalcisome	Neurospora crassa	rbb	NaN	0
acidocalcisome	Neurospora crassa	ortho	NaN	0
acidocalcisome	Saccharomyces cerevisiae	rbb	NaN	0
acidocalcisome	Saccharomyces cerevisiae	ortho	NaN	0
acidocalcisome	Agaricus bisporus	rbb	NaN	0
acidocalcisome	Agaricus bisporus	ortho	NaN	0
acidocalcisome	Guillardia theta	rbb	NaN	0
acidocalcisome	Guillardia theta	ortho	NaN	0
acidocalcisome	Chloropicon primus	rbb	NaN	0
acidocalcisome	Chloropicon primus	ortho	NaN	0
acidocalcisome	Klebsormidium nitens	rbb	NaN	0
acidocalcisome	Klebsormidium nitens	ortho	NaN	0
acidocalcisome	Chara braunii	rbb	NaN	0
acidocalcisome	Chara braunii	ortho	NaN	0
acidocalcisome	Cyanidioschyzon merolae	rbb	NaN	0
acidocalcisome	Cyanidioschyzon merolae	ortho	NaN	0
acidocalcisome	Porphyra umbilicalis	rbb	NaN	0
acidocalcisome	Porphyra umbilicalis	ortho	NaN	0
acidocalcisome	Porphyridium purpureum	rbb	NaN	0
acidocalcisome	Porphyridium purpureum	ortho	NaN	0
acidocalcisome	Chondrus crispus	rbb	NaN	0
acidocalcisome	Chondrus crispus	ortho	NaN	0
acidocalcisome	Gracilariopsis chorda	rbb	NaN	0
acidocalcisome	Gracilariopsis chorda	ortho	NaN	0
acidocalcisome	Chlamydomonas reinhardtii	rbb	NaN	0
acidocalcisome	Chlamydomonas reinhardtii	ortho	NaN	0
acidocalcisome	Ostreococcus tauri	rbb	NaN	0
acidocalcisome	Ostreococcus tauri	ortho	NaN	0
acidocalcisome	Physcomitrella patens	rbb	NaN	0
acidocalcisome	Physcomitrella patens	ortho	NaN	0
acidocalcisome	Oryza sativa	rbb	NaN	0
acidocalcisome	Oryza sativa	ortho	NaN	0
acidocalcisome	Populus trichocarpa	rbb	NaN	0
acidocalcisome	Populus trichocarpa	ortho	NaN	0
acidocalcisome	Arabidopsis thaliana	rbb	NaN	0
acidocalcisome	Arabidopsis thaliana	ortho	NaN	0
acidocalcisome	Emiliania huxleyi	rbb	NaN	0
acidocalcisome	Emiliania huxleyi	ortho	NaN	0
acidocalcisome	Chrysochromulina tobinii	rbb	NaN	0
acidocalcisome	Chrysochromulina tobinii	ortho	NaN	0
acidocalcisome	Phytophthora sojae	rbb	NaN	0
acidocalcisome	Phytophthora sojae	ortho	NaN	0
acidocalcisome	Aureococcus anophagefferens	rbb	NaN	0
acidocalcisome	Aureococcus anophagefferens	ortho	NaN	0
acidocalcisome	Thalassiosira pseudonana	rbb	NaN	0
acidocalcisome	Thalassiosira pseudonana	ortho	NaN	0
acidocalcisome	Phaeodactylum tricornutum	rbb	NaN	0
acidocalcisome	Phaeodactylum tricornutum	ortho	NaN	0
acidocalcisome	Cafeteria roenbergensis	rbb	NaN	0
acidocalcisome	Cafeteria roenbergensis	ortho	NaN	0
acidocalcisome	Nannochloropsis gaditana	rbb	NaN	0
acidocalcisome	Nannochloropsis gaditana	ortho	NaN	0
acidocalcisome	Symbiodinium microadriaticum	rbb	NaN	0
acidocalcisome	Symbiodinium microadriaticum	ortho	NaN	0
acidocalcisome	Perkinsus marinus	rbb	NaN	0
acidocalcisome	Perkinsus marinus	ortho	NaN	0
acidocalcisome	Paramecium tetraurelia	rbb	NaN	0
acidocalcisome	Paramecium tetraurelia	ortho	NaN	0
acidocalcisome	Tetrahymena thermophila	rbb	NaN	0
acidocalcisome	Tetrahymena thermophila	ortho	NaN	0
acidocalcisome	Cryptosporidium parvum	rbb	NaN	0
acidocalcisome	Cryptosporidium parvum	ortho	NaN	0
acidocalcisome	Theileria annulata	rbb	NaN	0
acidocalcisome	Theileria annulata	ortho	NaN	0
acidocalcisome	Plasmodium berghei	rbb	NaN	0
acidocalcisome	Plasmodium berghei	ortho	NaN	0
acidocalcisome	Plasmodium falciparum	rbb	NaN	0
acidocalcisome	Plasmodium falciparum	ortho	NaN	0
acidocalcisome	Toxoplasma gondii	rbb	NaN	0
acidocalcisome	Toxoplasma gondii	ortho	NaN	0
acidocalcisome	Lotharella oceanica	rbb	NaN	0
acidocalcisome	Lotharella oceanica	ortho	NaN	0
acidocalcisome	Reticulomyxa filosa	rbb	NaN	0
acidocalcisome	Reticulomyxa filosa	ortho	NaN	0
endocytic	Trypanosoma brucei	rbb	0.212687	57
endocytic	Trypanosoma brucei	ortho	0	0
endocytic	Trypanosoma cruzi	rbb	0.190299	51
endocytic	Trypanosoma cruzi	ortho	0	0
endocytic	Leishmania mexicana	rbb	0.253731	68
endocytic	Leishmania mexicana	ortho	0	0
endocytic	Bodo saltans	rbb	0.264925	71
endocytic	Bodo saltans	ortho	0	0
endocytic	Naegleria gruberi	rbb	0.294776	79
endocytic	Naegleria gruberi	ortho	0	0
endocytic	Trichomonas vaginalis	rbb	0.182836	49
endocytic	Trichomonas vaginalis	ortho	0	0
endocytic	Tritrichomonas foetus	rbb	0.197761	53
endocytic	Tritrichomonas foetus	ortho	0	0
endocytic	Giardia intestinalis	rbb	0.134328	36
endocytic	Giardia intestinalis	ortho	0	0
endocytic	Monocercomonoides sp.	rbb	0.205224	55
endocytic	Monocercomonoides sp.	ortho	0	0
endocytic	Streblomastix strix	rbb	0.171642	46
endocytic	Streblomastix strix	ortho	0	0
endocytic	Kipferlia bialata	rbb	0.0186567	5
endocytic	Kipferlia bialata	ortho	0	0
endocytic	Spironucleus salmonicida	rbb	0.11194	30
endocytic	Spironucleus salmonicida	ortho	0	0
endocytic	Entamoeba histolytica	rbb	0.205224	55
endocytic	Entamoeba histolytica	ortho	0	0
endocytic	Dictyostelium discoideum	rbb	0.317164	85
endocytic	Dictyostelium discoideum	ortho	0	0
endocytic	Acanthamoeba castellanii	rbb	0.324627	87
endocytic	Acanthamoeba castellanii	ortho	0	0
endocytic	Thecamonas trahens	rbb	0.350746	94
endocytic	Thecamonas trahens	ortho	0	0
endocytic	Monosiga brevicollis	rbb	0.298507	80
endocytic	Monosiga brevicollis	ortho	0	0
endocytic	Salpingoeca rosetta	rbb	0.30597	82
endocytic	Salpingoeca rosetta	ortho	0	0
endocytic	Capsaspora owczarzaki	rbb	0.335821	90
endocytic	Capsaspora owczarzaki	ortho	0	0
endocytic	Fonticula alba	rbb	0.30597	82
endocytic	Fonticula alba	ortho	0	0
endocytic	Sphaeroforma arctica	rbb	0.339552	91
endocytic	Sphaeroforma arctica	ortho	0	0
endocytic	Caenorhabditis elegans	rbb	0.328358	88
endocytic	Caenorhabditis elegans	ortho	0	0
endocytic	Capitella teleta	rbb	0.391791	105
endocytic	Capitella teleta	ortho	0	0
endocytic	Lottia gigantea	rbb	0.380597	102
endocytic	Lottia gigantea	ortho	0	0
endocytic	Drosophila melanogaster	rbb	0.347015	93
endocytic	Drosophila melanogaster	ortho	0	0
endocytic	Apis mellifera	rbb	0.347015	93
endocytic	Apis mellifera	ortho	0	0
endocytic	Glossina morsitans	rbb	0	0
endocytic	Glossina morsitans	ortho	0	0
endocytic	Trichoplax adhaerens	rbb	0.354478	95
endocytic	Trichoplax adhaerens	ortho	0	0
endocytic	Nematostella vectensis	rbb	0.380597	102
endocytic	Nematostella vectensis	ortho	0	0
endocytic	Strongylocentrotus purpuratus	rbb	0.365672	98
endocytic	Strongylocentrotus purpuratus	ortho	0	0
endocytic	Ciona intestinalis	rbb	0.369403	99
endocytic	Ciona intestinalis	ortho	0	0
endocytic	Takifugu rubripes	rbb	0.354478	95
endocytic	Takifugu rubripes	ortho	0	0
endocytic	Danio rerio	rbb	0.373134	100
endocytic	Danio rerio	ortho	0	0
endocytic	Gallus gallus	rbb	0.354478	95
endocytic	Gallus gallus	ortho	0	0
endocytic	Homo sapiens	rbb	0.384328	103
endocytic	Homo sapiens	ortho	0	0
endocytic	Encephalitozoon cuniculi	rbb	0.100746	27
endocytic	Encephalitozoon cuniculi	ortho	0	0
endocytic	Batrachochytrium dendrobatidis	rbb	0.395522	106
endocytic	Batrachochytrium dendrobatidis	ortho	0	0
endocytic	Rhizopus delemar	rbb	0.429104	115
endocytic	Rhizopus delemar	ortho	0	0
endocytic	Ustilago maydis	rbb	0.503731	135
endocytic	Ustilago maydis	ortho	0	0
endocytic	Schizosaccharomyces pombe	rbb	0.507463	136
endocytic	Schizosaccharomyces pombe	ortho	0	0
endocytic	Aspergillus nidulans	rbb	0.55597	149
endocytic	Aspergillus nidulans	ortho	0	0
endocytic	Neurospora crassa	rbb	0.570896	153
endocytic	Neurospora crassa	ortho	0	0
endocytic	Saccharomyces cerevisiae	rbb	1	268
endocytic	Saccharomyces cerevisiae	ortho	0	0
endocytic	Agaricus bisporus	rbb	0.496269	133
endocytic	Agaricus bisporus	ortho	0	0
endocytic	Guillardia theta	rbb	0.347015	93
endocytic	Guillardia theta	ortho	0	0
endocytic	Chloropicon primus	rbb	0.283582	76
endocytic	Chloropicon primus	ortho	0	0
endocytic	Klebsormidium nitens	rbb	0.343284	92
endocytic	Klebsormidium nitens	ortho	0	0
endocytic	Chara braunii	rbb	0.268657	72
endocytic	Chara braunii	ortho	0	0
endocytic	Cyanidioschyzon merolae	rbb	0.190299	51
endocytic	Cyanidioschyzon merolae	ortho	0	0
endocytic	Porphyra umbilicalis	rbb	0.182836	49
endocytic	Porphyra umbilicalis	ortho	0	0
endocytic	Porphyridium purpureum	rbb	0.227612	61
endocytic	Porphyridium purpureum	ortho	0	0
endocytic	Chondrus crispus	rbb	0.182836	49
endocytic	Chondrus crispus	ortho	0	0
endocytic	Gracilariopsis chorda	rbb	0.220149	59
endocytic	Gracilariopsis chorda	ortho	0	0
endocytic	Chlamydomonas reinhardtii	rbb	0.264925	71
endocytic	Chlamydomonas reinhardtii	ortho	0	0
endocytic	Ostreococcus tauri	rbb	0.238806	64
endocytic	Ostreococcus tauri	ortho	0	0
endocytic	Physcomitrella patens	rbb	0.324627	87
endocytic	Physcomitrella patens	ortho	0	0
endocytic	Oryza sativa	rbb	0.30597	82
endocytic	Oryza sativa	ortho	0	0
endocytic	Populus trichocarpa	rbb	0.335821	90
endocytic	Populus trichocarpa	ortho	0	0
endocytic	Arabidopsis thaliana	rbb	0.328358	88
endocytic	Arabidopsis thaliana	ortho	0	0
endocytic	Emiliania huxleyi	rbb	0.33209	89
endocytic	Emiliania huxleyi	ortho	0	0
endocytic	Chrysochromulina tobinii	rbb	0.291045	78
endocytic	Chrysochromulina tobinii	ortho	0	0
endocytic	Phytophthora sojae	rbb	0.358209	96
endocytic	Phytophthora sojae	ortho	0	0
endocytic	Aureococcus anophagefferens	rbb	0.276119	74
endocytic	Aureococcus anophagefferens	ortho	0	0
endocytic	Thalassiosira pseudonana	rbb	0.317164	85
endocytic	Thalassiosira pseudonana	ortho	0	0
endocytic	Phaeodactylum tricornutum	rbb	0.317164	85
endocytic	Phaeodactylum tricornutum	ortho	0	0
endocytic	Cafeteria roenbergensis	rbb	0.25	67
endocytic	Cafeteria roenbergensis	ortho	0	0
endocytic	Nannochloropsis gaditana	rbb	0.108209	29
endocytic	Nannochloropsis gaditana	ortho	0	0
endocytic	Symbiodinium microadriaticum	rbb	0.220149	59
endocytic	Symbiodinium microadriaticum	ortho	0	0
endocytic	Perkinsus marinus	rbb	0.261194	70
endocytic	Perkinsus marinus	ortho	0	0
endocytic	Paramecium tetraurelia	rbb	0.246269	66
endocytic	Paramecium tetraurelia	ortho	0	0
endocytic	Tetrahymena thermophila	rbb	0.264925	71
endocytic	Tetrahymena thermophila	ortho	0	0
endocytic	Cryptosporidium parvum	rbb	0.190299	51
endocytic	Cryptosporidium parvum	ortho	0	0
endocytic	Theileria annulata	rbb	0.13806	37
endocytic	Theileria annulata	ortho	0	0
endocytic	Plasmodium berghei	rbb	0.171642	46
endocytic	Plasmodium berghei	ortho	0	0
endocytic	Plasmodium falciparum	rbb	0.171642	46
endocytic	Plasmodium falciparum	ortho	0	0
endocytic	Toxoplasma gondii	rbb	0.216418	58
endocytic	Toxoplasma gondii	ortho	0	0
endocytic	Lotharella oceanica	rbb	0	0
endocytic	Lotharella oceanica	ortho	0	0
endocytic	Reticulomyxa filosa	rbb	0.246269	66
endocytic	Reticulomyxa filosa	ortho	0	0
Golgi apparatus	Trypanosoma brucei	rbb	0.322034	38
Golgi apparatus	Trypanosoma brucei	ortho	0	0
Golgi apparatus	Trypanosoma cruzi	rbb	0.254237	30
Golgi apparatus	Trypanosoma cruzi	ortho	0.0169492	2
Golgi apparatus	Leishmania mexicana	rbb	0.313559	37
Golgi apparatus	Leishmania mexicana	ortho	0	0
Golgi apparatus	Bodo saltans	rbb	0.322034	38
Golgi apparatus	Bodo saltans	ortho	0	0
Golgi apparatus	Naegleria gruberi	rbb	0.389831	46
Golgi apparatus	Naegleria gruberi	ortho	0	0
Golgi apparatus	Trichomonas vaginalis	rbb	0.338983	40
Golgi apparatus	Trichomonas vaginalis	ortho	0	0
Golgi apparatus	Tritrichomonas foetus	rbb	0.338983	40
Golgi apparatus	Tritrichomonas foetus	ortho	0	0
Golgi apparatus	Giardia intestinalis	rbb	0.194915	23
Golgi apparatus	Giardia intestinalis	ortho	0	0
Golgi apparatus	Monocercomonoides sp.	rbb	0.288136	34
Golgi apparatus	Monocercomonoides sp.	ortho	0	0
Golgi apparatus	Streblomastix strix	rbb	0.254237	30
Golgi apparatus	Streblomastix strix	ortho	0	0
Golgi apparatus	Kipferlia bialata	rbb	0.0338983	4
Golgi apparatus	Kipferlia bialata	ortho	0	0
Golgi apparatus	Spironucleus salmonicida	rbb	0.152542	18
Golgi apparatus	Spironucleus salmonicida	ortho	0	0
Golgi apparatus	Entamoeba histolytica	rbb	0.288136	34
Golgi apparatus	Entamoeba histolytica	ortho	0	0
Golgi apparatus	Dictyostelium discoideum	rbb	0.457627	54
Golgi apparatus	Dictyostelium discoideum	ortho	0	0
Golgi apparatus	Acanthamoeba castellanii	rbb	0.423729	50
Golgi apparatus	Acanthamoeba castellanii	ortho	0	0
Golgi apparatus	Thecamonas trahens	rbb	0.381356	45
Golgi apparatus	Thecamonas trahens	ortho	0	0
Golgi apparatus	Monosiga brevicollis	rbb	0.398305	47
Golgi apparatus	Monosiga brevicollis	ortho	0	0
Golgi apparatus	Salpingoeca rosetta	rbb	0.432203	51
Golgi apparatus	Salpingoeca rosetta	ortho	0	0
Golgi apparatus	Capsaspora owczarzaki	rbb	0.491525	58
Golgi apparatus	Capsaspora owczarzaki	ortho	0	0
Golgi apparatus	Fonticula alba	rbb	0.338983	40
Golgi apparatus	Fonticula alba	ortho	0	0
Golgi apparatus	Sphaeroforma arctica	rbb	0.423729	50
Golgi apparatus	Sphaeroforma arctica	ortho	0	0
Golgi apparatus	Caenorhabditis elegans	rbb	0.474576	56
Golgi apparatus	Caenorhabditis elegans	ortho	0	0
Golgi apparatus	Capitella teleta	rbb	0.474576	56
Golgi apparatus	Capitella teleta	ortho	0	0
Golgi apparatus	Lottia gigantea	rbb	0.508475	60
Golgi apparatus	Lottia gigantea	ortho	0	0
Golgi apparatus	Drosophila melanogaster	rbb	0.457627	54
Golgi apparatus	Drosophila melanogaster	ortho	0	0
Golgi apparatus	Apis mellifera	rbb	0.466102	55
Golgi apparatus	Apis mellifera	ortho	0	0
Golgi apparatus	Glossina morsitans	rbb	0	0
Golgi apparatus	Glossina morsitans	ortho	0	0
Golgi apparatus	Trichoplax adhaerens	rbb	0.483051	57
Golgi apparatus	Trichoplax adhaerens	ortho	0	0
Golgi apparatus	Nematostella vectensis	rbb	0.508475	60
Golgi apparatus	Nematostella vectensis	ortho	0	0
Golgi apparatus	Strongylocentrotus purpuratus	rbb	0.491525	58
Golgi apparatus	Strongylocentrotus purpuratus	ortho	0	0
Golgi apparatus	Ciona intestinalis	rbb	0.457627	54
Golgi apparatus	Ciona intestinalis	ortho	0	0
Golgi apparatus	Takifugu rubripes	rbb	0.516949	61
Golgi apparatus	Takifugu rubripes	ortho	0	0
Golgi apparatus	Danio rerio	rbb	0.508475	60
Golgi apparatus	Danio rerio	ortho	0	0
Golgi apparatus	Gallus gallus	rbb	0.491525	58
Golgi apparatus	Gallus gallus	ortho	0	0
Golgi apparatus	Homo sapiens	rbb	0.491525	58
Golgi apparatus	Homo sapiens	ortho	0	0
Golgi apparatus	Encephalitozoon cuniculi	rbb	0.220339	26
Golgi apparatus	Encephalitozoon cuniculi	ortho	0	0
Golgi apparatus	Batrachochytrium dendrobatidis	rbb	0.542373	64
Golgi apparatus	Batrachochytrium dendrobatidis	ortho	0	0
Golgi apparatus	Rhizopus delemar	rbb	0.550847	65
Golgi apparatus	Rhizopus delemar	ortho	0	0
Golgi apparatus	Ustilago maydis	rbb	0.576271	68
Golgi apparatus	Ustilago maydis	ortho	0	0
Golgi apparatus	Schizosaccharomyces pombe	rbb	0.618644	73
Golgi apparatus	Schizosaccharomyces pombe	ortho	0	0
Golgi apparatus	Aspergillus nidulans	rbb	0.652542	77
Golgi apparatus	Aspergillus nidulans	ortho	0	0
Golgi apparatus	Neurospora crassa	rbb	0.754237	89
Golgi apparatus	Neurospora crassa	ortho	0	0
Golgi apparatus	Saccharomyces cerevisiae	rbb	1	118
Golgi apparatus	Saccharomyces cerevisiae	ortho	0	0
Golgi apparatus	Agaricus bisporus	rbb	0.508475	60
Golgi apparatus	Agaricus bisporus	ortho	0	0
Golgi apparatus	Guillardia theta	rbb	0.398305	47
Golgi apparatus	Guillardia theta	ortho	0	0
Golgi apparatus	Chloropicon primus	rbb	0.372881	44
Golgi apparatus	Chloropicon primus	ortho	0	0
Golgi apparatus	Klebsormidium nitens	rbb	0.423729	50
Golgi apparatus	Klebsormidium nitens	ortho	0	0
Golgi apparatus	Chara braunii	rbb	0.364407	43
Golgi apparatus	Chara braunii	ortho	0	0
Golgi apparatus	Cyanidioschyzon merolae	rbb	0.322034	38
Golgi apparatus	Cyanidioschyzon merolae	ortho	0	0
Golgi apparatus	Porphyra umbilicalis	rbb	0.29661	35
Golgi apparatus	Porphyra umbilicalis	ortho	0	0
Golgi apparatus	Porphyridium purpureum	rbb	0.355932	42
Golgi apparatus	Porphyridium purpureum	ortho	0	0
Golgi apparatus	Chondrus crispus	rbb	0.372881	44
Golgi apparatus	Chondrus crispus	ortho	0	0
Golgi apparatus	Gracilariopsis chorda	rbb	0.398305	47
Golgi apparatus	Gracilariopsis chorda	ortho	0	0
Golgi apparatus	Chlamydomonas reinhardtii	rbb	0.347458	41
Golgi apparatus	Chlamydomonas reinhardtii	ortho	0	0
Golgi apparatus	Ostreococcus tauri	rbb	0.372881	44
Golgi apparatus	Ostreococcus tauri	ortho	0	0
Golgi apparatus	Physcomitrella patens	rbb	0.466102	55
Golgi apparatus	Physcomitrella patens	ortho	0	0
Golgi apparatus	Oryza sativa	rbb	0.364407	43
Golgi apparatus	Oryza sativa	ortho	0	0
Golgi apparatus	Populus trichocarpa	rbb	0.423729	50
Golgi apparatus	Populus trichocarpa	ortho	0	0
Golgi apparatus	Arabidopsis thaliana	rbb	0.432203	51
Golgi apparatus	Arabidopsis thaliana	ortho	0	0
Golgi apparatus	Emiliania huxleyi	rbb	0.322034	38
Golgi apparatus	Emiliania huxleyi	ortho	0	0
Golgi apparatus	Chrysochromulina tobinii	rbb	0.347458	41
Golgi apparatus	Chrysochromulina tobinii	ortho	0	0
Golgi apparatus	Phytophthora sojae	rbb	0.423729	50
Golgi apparatus	Phytophthora sojae	ortho	0	0
Golgi apparatus	Aureococcus anophagefferens	rbb	0.330508	39
Golgi apparatus	Aureococcus anophagefferens	ortho	0	0
Golgi apparatus	Thalassiosira pseudonana	rbb	0.338983	40
Golgi apparatus	Thalassiosira pseudonana	ortho	0	0
Golgi apparatus	Phaeodactylum tricornutum	rbb	0.338983	40
Golgi apparatus	Phaeodactylum tricornutum	ortho	0	0
Golgi apparatus	Cafeteria roenbergensis	rbb	0.322034	38
Golgi apparatus	Cafeteria roenbergensis	ortho	0	0
Golgi apparatus	Nannochloropsis gaditana	rbb	0.0932203	11
Golgi apparatus	Nannochloropsis gaditana	ortho	0	0
Golgi apparatus	Symbiodinium microadriaticum	rbb	0.313559	37
Golgi apparatus	Symbiodinium microadriaticum	ortho	0	0
Golgi apparatus	Perkinsus marinus	rbb	0.355932	42
Golgi apparatus	Perkinsus marinus	ortho	0	0
Golgi apparatus	Paramecium tetraurelia	rbb	0.288136	34
Golgi apparatus	Paramecium tetraurelia	ortho	0	0
Golgi apparatus	Tetrahymena thermophila	rbb	0.389831	46
Golgi apparatus	Tetrahymena thermophila	ortho	0	0
Golgi apparatus	Cryptosporidium parvum	rbb	0.29661	35
Golgi apparatus	Cryptosporidium parvum	ortho	0	0
Golgi apparatus	Theileria annulata	rbb	0.220339	26
Golgi apparatus	Theileria annulata	ortho	0	0
Golgi apparatus	Plasmodium berghei	rbb	0.313559	37
Golgi apparatus	Plasmodium berghei	ortho	0	0
Golgi apparatus	Plasmodium falciparum	rbb	0.313559	37
Golgi apparatus	Plasmodium falciparum	ortho	0	0
Golgi apparatus	Toxoplasma gondii	rbb	0.322034	38
Golgi apparatus	Toxoplasma gondii	ortho	0	0
Golgi apparatus	Lotharella oceanica	rbb	0	0
Golgi apparatus	Lotharella oceanica	ortho	0	0
Golgi apparatus	Reticulomyxa filosa	rbb	0.271186	32
Golgi apparatus	Reticulomyxa filosa	ortho	0	0
endoplasmic reticulum	Trypanosoma brucei	rbb	0.260135	77
endoplasmic reticulum	Trypanosoma brucei	ortho	0	0
endoplasmic reticulum	Trypanosoma cruzi	rbb	0.226351	67
endoplasmic reticulum	Trypanosoma cruzi	ortho	0	0
endoplasmic reticulum	Leishmania mexicana	rbb	0.273649	81
endoplasmic reticulum	Leishmania mexicana	ortho	0	0
endoplasmic reticulum	Bodo saltans	rbb	0.320946	95
endoplasmic reticulum	Bodo saltans	ortho	0	0
endoplasmic reticulum	Naegleria gruberi	rbb	0.368243	109
endoplasmic reticulum	Naegleria gruberi	ortho	0	0
endoplasmic reticulum	Trichomonas vaginalis	rbb	0.162162	48
endoplasmic reticulum	Trichomonas vaginalis	ortho	0	0
endoplasmic reticulum	Tritrichomonas foetus	rbb	0.195946	58
endoplasmic reticulum	Tritrichomonas foetus	ortho	0	0
endoplasmic reticulum	Giardia intestinalis	rbb	0.108108	32
endoplasmic reticulum	Giardia intestinalis	ortho	0	0
endoplasmic reticulum	Monocercomonoides sp.	rbb	0.185811	55
endoplasmic reticulum	Monocercomonoides sp.	ortho	0	0
endoplasmic reticulum	Streblomastix strix	rbb	0.179054	53
endoplasmic reticulum	Streblomastix strix	ortho	0	0
endoplasmic reticulum	Kipferlia bialata	rbb	0.00675676	2
endoplasmic reticulum	Kipferlia bialata	ortho	0.00337838	1
endoplasmic reticulum	Spironucleus salmonicida	rbb	0.0945946	28
endoplasmic reticulum	Spironucleus salmonicida	ortho	0	0
endoplasmic reticulum	Entamoeba histolytica	rbb	0.206081	61
endoplasmic reticulum	Entamoeba histolytica	ortho	0	0
endoplasmic reticulum	Dictyostelium discoideum	rbb	0.391892	116
endoplasmic reticulum	Dictyostelium discoideum	ortho	0	0
endoplasmic reticulum	Acanthamoeba castellanii	rbb	0.347973	103
endoplasmic reticulum	Acanthamoeba castellanii	ortho	0	0
endoplasmic reticulum	Thecamonas trahens	rbb	0.344595	102
endoplasmic reticulum	Thecamonas trahens	ortho	0	0
endoplasmic reticulum	Monosiga brevicollis	rbb	0.334459	99
endoplasmic reticulum	Monosiga brevicollis	ortho	0	0
endoplasmic reticulum	Salpingoeca rosetta	rbb	0.364865	108
endoplasmic reticulum	Salpingoeca rosetta	ortho	0	0
endoplasmic reticulum	Capsaspora owczarzaki	rbb	0.398649	118
endoplasmic reticulum	Capsaspora owczarzaki	ortho	0	0
endoplasmic reticulum	Fonticula alba	rbb	0.358108	106
endoplasmic reticulum	Fonticula alba	ortho	0	0
endoplasmic reticulum	Sphaeroforma arctica	rbb	0.351351	104
endoplasmic reticulum	Sphaeroforma arctica	ortho	0	0
endoplasmic reticulum	Caenorhabditis elegans	rbb	0.378378	112
endoplasmic reticulum	Caenorhabditis elegans	ortho	0	0
endoplasmic reticulum	Capitella teleta	rbb	0.422297	125
endoplasmic reticulum	Capitella teleta	ortho	0	0
endoplasmic reticulum	Lottia gigantea	rbb	0.429054	127
endoplasmic reticulum	Lottia gigantea	ortho	0	0
endoplasmic reticulum	Drosophila melanogaster	rbb	0.371622	110
endoplasmic reticulum	Drosophila melanogaster	ortho	0	0
endoplasmic reticulum	Apis mellifera	rbb	0.39527	117
endoplasmic reticulum	Apis mellifera	ortho	0	0
endoplasmic reticulum	Glossina morsitans	rbb	0	0
endoplasmic reticulum	Glossina morsitans	ortho	0	0
endoplasmic reticulum	Trichoplax adhaerens	rbb	0.408784	121
endoplasmic reticulum	Trichoplax adhaerens	ortho	0	0
endoplasmic reticulum	Nematostella vectensis	rbb	0.378378	112
endoplasmic reticulum	Nematostella vectensis	ortho	0	0
endoplasmic reticulum	Strongylocentrotus purpuratus	rbb	0.425676	126
endoplasmic reticulum	Strongylocentrotus purpuratus	ortho	0	0
endoplasmic reticulum	Ciona intestinalis	rbb	0.391892	116
endoplasmic reticulum	Ciona intestinalis	ortho	0	0
endoplasmic reticulum	Takifugu rubripes	rbb	0.415541	123
endoplasmic reticulum	Takifugu rubripes	ortho	0	0
endoplasmic reticulum	Danio rerio	rbb	0.402027	119
endoplasmic reticulum	Danio rerio	ortho	0	0
endoplasmic reticulum	Gallus gallus	rbb	0.381757	113
endoplasmic reticulum	Gallus gallus	ortho	0	0
endoplasmic reticulum	Homo sapiens	rbb	0.415541	123
endoplasmic reticulum	Homo sapiens	ortho	0	0
endoplasmic reticulum	Encephalitozoon cuniculi	rbb	0.152027	45
endoplasmic reticulum	Encephalitozoon cuniculi	ortho	0	0
endoplasmic reticulum	Batrachochytrium dendrobatidis	rbb	0.456081	135
endoplasmic reticulum	Batrachochytrium dendrobatidis	ortho	0	0
endoplasmic reticulum	Rhizopus delemar	rbb	0.493243	146
endoplasmic reticulum	Rhizopus delemar	ortho	0	0
endoplasmic reticulum	Ustilago maydis	rbb	0.516892	153
endoplasmic reticulum	Ustilago maydis	ortho	0	0
endoplasmic reticulum	Schizosaccharomyces pombe	rbb	0.540541	160
endoplasmic reticulum	Schizosaccharomyces pombe	ortho	0	0
endoplasmic reticulum	Aspergillus nidulans	rbb	0.584459	173
endoplasmic reticulum	Aspergillus nidulans	ortho	0	0
endoplasmic reticulum	Neurospora crassa	rbb	0.611486	181
endoplasmic reticulum	Neurospora crassa	ortho	0	0
endoplasmic reticulum	Saccharomyces cerevisiae	rbb	1	296
endoplasmic reticulum	Saccharomyces cerevisiae	ortho	0	0
endoplasmic reticulum	Agaricus bisporus	rbb	0.52027	154
endoplasmic reticulum	Agaricus bisporus	ortho	0	0
endoplasmic reticulum	Guillardia theta	rbb	0.358108	106
endoplasmic reticulum	Guillardia theta	ortho	0	0
endoplasmic reticulum	Chloropicon primus	rbb	0.347973	103
endoplasmic reticulum	Chloropicon primus	ortho	0	0
endoplasmic reticulum	Klebsormidium nitens	rbb	0.391892	116
endoplasmic reticulum	Klebsormidium nitens	ortho	0	0
endoplasmic reticulum	Chara braunii	rbb	0.317568	94
endoplasmic reticulum	Chara braunii	ortho	0	0
endoplasmic reticulum	Cyanidioschyzon merolae	rbb	0.320946	95
endoplasmic reticulum	Cyanidioschyzon merolae	ortho	0	0
endoplasmic reticulum	Porphyra umbilicalis	rbb	0.263514	78
endoplasmic reticulum	Porphyra umbilicalis	ortho	0	0
endoplasmic reticulum	Porphyridium purpureum	rbb	0.337838	100
endoplasmic reticulum	Porphyridium purpureum	ortho	0	0
endoplasmic reticulum	Chondrus crispus	rbb	0.263514	78
endoplasmic reticulum	Chondrus crispus	ortho	0	0
endoplasmic reticulum	Gracilariopsis chorda	rbb	0.334459	99
endoplasmic reticulum	Gracilariopsis chorda	ortho	0	0
endoplasmic reticulum	Chlamydomonas reinhardtii	rbb	0.361486	107
endoplasmic reticulum	Chlamydomonas reinhardtii	ortho	0	0
endoplasmic reticulum	Ostreococcus tauri	rbb	0.300676	89
endoplasmic reticulum	Ostreococcus tauri	ortho	0	0
endoplasmic reticulum	Physcomitrella patens	rbb	0.432432	128
endoplasmic reticulum	Physcomitrella patens	ortho	0	0
endoplasmic reticulum	Oryza sativa	rbb	0.398649	118
endoplasmic reticulum	Oryza sativa	ortho	0	0
endoplasmic reticulum	Populus trichocarpa	rbb	0.398649	118
endoplasmic reticulum	Populus trichocarpa	ortho	0	0
endoplasmic reticulum	Arabidopsis thaliana	rbb	0.388514	115
endoplasmic reticulum	Arabidopsis thaliana	ortho	0	0
endoplasmic reticulum	Emiliania huxleyi	rbb	0.283784	84
endoplasmic reticulum	Emiliania huxleyi	ortho	0	0
endoplasmic reticulum	Chrysochromulina tobinii	rbb	0.246622	73
endoplasmic reticulum	Chrysochromulina tobinii	ortho	0	0
endoplasmic reticulum	Phytophthora sojae	rbb	0.361486	107
endoplasmic reticulum	Phytophthora sojae	ortho	0	0
endoplasmic reticulum	Aureococcus anophagefferens	rbb	0.280405	83
endoplasmic reticulum	Aureococcus anophagefferens	ortho	0	0
endoplasmic reticulum	Thalassiosira pseudonana	rbb	0.297297	88
endoplasmic reticulum	Thalassiosira pseudonana	ortho	0	0
endoplasmic reticulum	Phaeodactylum tricornutum	rbb	0.327703	97
endoplasmic reticulum	Phaeodactylum tricornutum	ortho	0	0
endoplasmic reticulum	Cafeteria roenbergensis	rbb	0.287162	85
endoplasmic reticulum	Cafeteria roenbergensis	ortho	0	0
endoplasmic reticulum	Nannochloropsis gaditana	rbb	0.121622	36
endoplasmic reticulum	Nannochloropsis gaditana	ortho	0	0
endoplasmic reticulum	Symbiodinium microadriaticum	rbb	0.27027	80
endoplasmic reticulum	Symbiodinium microadriaticum	ortho	0	0
endoplasmic reticulum	Perkinsus marinus	rbb	0.293919	87
endoplasmic reticulum	Perkinsus marinus	ortho	0	0
endoplasmic reticulum	Paramecium tetraurelia	rbb	0.27027	80
endoplasmic reticulum	Paramecium tetraurelia	ortho	0	0
endoplasmic reticulum	Tetrahymena thermophila	rbb	0.273649	81
endoplasmic reticulum	Tetrahymena thermophila	ortho	0	0
endoplasmic reticulum	Cryptosporidium parvum	rbb	0.189189	56
endoplasmic reticulum	Cryptosporidium parvum	ortho	0	0
endoplasmic reticulum	Theileria annulata	rbb	0.125	37
endoplasmic reticulum	Theileria annulata	ortho	0	0
endoplasmic reticulum	Plasmodium berghei	rbb	0.202703	60
endoplasmic reticulum	Plasmodium berghei	ortho	0	0
endoplasmic reticulum	Plasmodium falciparum	rbb	0.195946	58
endoplasmic reticulum	Plasmodium falciparum	ortho	0	0
endoplasmic reticulum	Toxoplasma gondii	rbb	0.253378	75
endoplasmic reticulum	Toxoplasma gondii	ortho	0	0
endoplasmic reticulum	Lotharella oceanica	rbb	0	0
endoplasmic reticulum	Lotharella oceanica	ortho	0	0
endoplasmic reticulum	Reticulomyxa filosa	rbb	0.253378	75
endoplasmic reticulum	Reticulomyxa filosa	ortho	0	0
mitochondrion	Trypanosoma brucei	rbb	0.250474	132
mitochondrion	Trypanosoma brucei	ortho	0	0
mitochondrion	Trypanosoma cruzi	rbb	0.237192	125
mitochondrion	Trypanosoma cruzi	ortho	0	0
mitochondrion	Leishmania mexicana	rbb	0.265655	140
mitochondrion	Leishmania mexicana	ortho	0	0
mitochondrion	Bodo saltans	rbb	0.263757	139
mitochondrion	Bodo saltans	ortho	0	0
mitochondrion	Naegleria gruberi	rbb	0.360531	190
mitochondrion	Naegleria gruberi	ortho	0	0
mitochondrion	Trichomonas vaginalis	rbb	0.0872865	46
mitochondrion	Trichomonas vaginalis	ortho	0	0
mitochondrion	Tritrichomonas foetus	rbb	0.085389	45
mitochondrion	Tritrichomonas foetus	ortho	0	0
mitochondrion	Giardia intestinalis	rbb	0.056926	30
mitochondrion	Giardia intestinalis	ortho	0	0
mitochondrion	Monocercomonoides sp.	rbb	0.100569	53
mitochondrion	Monocercomonoides sp.	ortho	0	0
mitochondrion	Streblomastix strix	rbb	0.0417457	22
mitochondrion	Streblomastix strix	ortho	0	0
mitochondrion	Kipferlia bialata	rbb	0.0189753	10
mitochondrion	Kipferlia bialata	ortho	0	0
mitochondrion	Spironucleus salmonicida	rbb	0.0588235	31
mitochondrion	Spironucleus salmonicida	ortho	0	0
mitochondrion	Entamoeba histolytica	rbb	0.0607211	32
mitochondrion	Entamoeba histolytica	ortho	0	0
mitochondrion	Dictyostelium discoideum	rbb	0.394687	208
mitochondrion	Dictyostelium discoideum	ortho	0	0
mitochondrion	Acanthamoeba castellanii	rbb	0.366224	193
mitochondrion	Acanthamoeba castellanii	ortho	0	0
mitochondrion	Thecamonas trahens	rbb	0.368121	194
mitochondrion	Thecamonas trahens	ortho	0	0
mitochondrion	Monosiga brevicollis	rbb	0.373814	197
mitochondrion	Monosiga brevicollis	ortho	0	0
mitochondrion	Salpingoeca rosetta	rbb	0.390892	206
mitochondrion	Salpingoeca rosetta	ortho	0	0
mitochondrion	Capsaspora owczarzaki	rbb	0.442125	233
mitochondrion	Capsaspora owczarzaki	ortho	0	0
mitochondrion	Fonticula alba	rbb	0.375712	198
mitochondrion	Fonticula alba	ortho	0	0
mitochondrion	Sphaeroforma arctica	rbb	0.447818	236
mitochondrion	Sphaeroforma arctica	ortho	0	0
mitochondrion	Caenorhabditis elegans	rbb	0.362429	191
mitochondrion	Caenorhabditis elegans	ortho	0	0
mitochondrion	Capitella teleta	rbb	0.419355	221
mitochondrion	Capitella teleta	ortho	0	0
mitochondrion	Lottia gigantea	rbb	0.398482	210
mitochondrion	Lottia gigantea	ortho	0	0
mitochondrion	Drosophila melanogaster	rbb	0.404175	213
mitochondrion	Drosophila melanogaster	ortho	0	0
mitochondrion	Apis mellifera	rbb	0.390892	206
mitochondrion	Apis mellifera	ortho	0	0
mitochondrion	Glossina morsitans	rbb	0	0
mitochondrion	Glossina morsitans	ortho	0	0
mitochondrion	Trichoplax adhaerens	rbb	0.426945	225
mitochondrion	Trichoplax adhaerens	ortho	0	0
mitochondrion	Nematostella vectensis	rbb	0.42315	223
mitochondrion	Nematostella vectensis	ortho	0	0
mitochondrion	Strongylocentrotus purpuratus	rbb	0.42315	223
mitochondrion	Strongylocentrotus purpuratus	ortho	0	0
mitochondrion	Ciona intestinalis	rbb	0.366224	193
mitochondrion	Ciona intestinalis	ortho	0	0
mitochondrion	Takifugu rubripes	rbb	0.426945	225
mitochondrion	Takifugu rubripes	ortho	0	0
mitochondrion	Danio rerio	rbb	0.428843	226
mitochondrion	Danio rerio	ortho	0	0
mitochondrion	Gallus gallus	rbb	0.404175	213
mitochondrion	Gallus gallus	ortho	0	0
mitochondrion	Homo sapiens	rbb	0.43074	227
mitochondrion	Homo sapiens	ortho	0	0
mitochondrion	Encephalitozoon cuniculi	rbb	0.0436433	23
mitochondrion	Encephalitozoon cuniculi	ortho	0	0
mitochondrion	Batrachochytrium dendrobatidis	rbb	0.516129	272
mitochondrion	Batrachochytrium dendrobatidis	ortho	0	0
mitochondrion	Rhizopus delemar	rbb	0.601518	317
mitochondrion	Rhizopus delemar	ortho	0	0
mitochondrion	Ustilago maydis	rbb	0.603416	318
mitochondrion	Ustilago maydis	ortho	0	0
mitochondrion	Schizosaccharomyces pombe	rbb	0.622391	328
mitochondrion	Schizosaccharomyces pombe	ortho	0	0
mitochondrion	Aspergillus nidulans	rbb	0.603416	318
mitochondrion	Aspergillus nidulans	ortho	0	0
mitochondrion	Neurospora crassa	rbb	0.690702	364
mitochondrion	Neurospora crassa	ortho	0	0
mitochondrion	Saccharomyces cerevisiae	rbb	1	527
mitochondrion	Saccharomyces cerevisiae	ortho	0	0
mitochondrion	Agaricus bisporus	rbb	0.55408	292
mitochondrion	Agaricus bisporus	ortho	0	0
mitochondrion	Guillardia theta	rbb	0.390892	206
mitochondrion	Guillardia theta	ortho	0	0
mitochondrion	Chloropicon primus	rbb	0.390892	206
mitochondrion	Chloropicon primus	ortho	0	0
mitochondrion	Klebsormidium nitens	rbb	0.425047	224
mitochondrion	Klebsormidium nitens	ortho	0	0
mitochondrion	Chara braunii	rbb	0.373814	197
mitochondrion	Chara braunii	ortho	0	0
mitochondrion	Cyanidioschyzon merolae	rbb	0.40038	211
mitochondrion	Cyanidioschyzon merolae	ortho	0	0
mitochondrion	Porphyra umbilicalis	rbb	0.314991	166
mitochondrion	Porphyra umbilicalis	ortho	0	0
mitochondrion	Porphyridium purpureum	rbb	0.398482	210
mitochondrion	Porphyridium purpureum	ortho	0	0
mitochondrion	Chondrus crispus	rbb	0.354839	187
mitochondrion	Chondrus crispus	ortho	0	0
mitochondrion	Gracilariopsis chorda	rbb	0.40038	211
mitochondrion	Gracilariopsis chorda	ortho	0	0
mitochondrion	Chlamydomonas reinhardtii	rbb	0.373814	197
mitochondrion	Chlamydomonas reinhardtii	ortho	0	0
mitochondrion	Ostreococcus tauri	rbb	0.383302	202
mitochondrion	Ostreococcus tauri	ortho	0	0
mitochondrion	Physcomitrella patens	rbb	0.428843	226
mitochondrion	Physcomitrella patens	ortho	0	0
mitochondrion	Oryza sativa	rbb	0.41556	219
mitochondrion	Oryza sativa	ortho	0	0
mitochondrion	Populus trichocarpa	rbb	0.432638	228
mitochondrion	Populus trichocarpa	ortho	0	0
mitochondrion	Arabidopsis thaliana	rbb	0.425047	224
mitochondrion	Arabidopsis thaliana	ortho	0	0
mitochondrion	Emiliania huxleyi	rbb	0.362429	191
mitochondrion	Emiliania huxleyi	ortho	0	0
mitochondrion	Chrysochromulina tobinii	rbb	0.330171	174
mitochondrion	Chrysochromulina tobinii	ortho	0	0
mitochondrion	Phytophthora sojae	rbb	0.43074	227
mitochondrion	Phytophthora sojae	ortho	0	0
mitochondrion	Aureococcus anophagefferens	rbb	0.324478	171
mitochondrion	Aureococcus anophagefferens	ortho	0	0
mitochondrion	Thalassiosira pseudonana	rbb	0.360531	190
mitochondrion	Thalassiosira pseudonana	ortho	0	0
mitochondrion	Phaeodactylum tricornutum	rbb	0.387097	204
mitochondrion	Phaeodactylum tricornutum	ortho	0	0
mitochondrion	Cafeteria roenbergensis	rbb	0.366224	193
mitochondrion	Cafeteria roenbergensis	ortho	0	0
mitochondrion	Nannochloropsis gaditana	rbb	0.172676	91
mitochondrion	Nannochloropsis gaditana	ortho	0	0
mitochondrion	Symbiodinium microadriaticum	rbb	0.273245	144
mitochondrion	Symbiodinium microadriaticum	ortho	0	0
mitochondrion	Perkinsus marinus	rbb	0.280835	148
mitochondrion	Perkinsus marinus	ortho	0	0
mitochondrion	Paramecium tetraurelia	rbb	0.328273	173
mitochondrion	Paramecium tetraurelia	ortho	0	0
mitochondrion	Tetrahymena thermophila	rbb	0.301708	159
mitochondrion	Tetrahymena thermophila	ortho	0	0
mitochondrion	Cryptosporidium parvum	rbb	0.106262	56
mitochondrion	Cryptosporidium parvum	ortho	0	0
mitochondrion	Theileria annulata	rbb	0.199241	105
mitochondrion	Theileria annulata	ortho	0	0
mitochondrion	Plasmodium berghei	rbb	0.252372	133
mitochondrion	Plasmodium berghei	ortho	0	0
mitochondrion	Plasmodium falciparum	rbb	0.250474	132
mitochondrion	Plasmodium falciparum	ortho	0	0
mitochondrion	Toxoplasma gondii	rbb	0.282732	149
mitochondrion	Toxoplasma gondii	ortho	0	0
mitochondrion	Lotharella oceanica	rbb	0.0208729	11
mitochondrion	Lotharella oceanica	ortho	0	0
mitochondrion	Reticulomyxa filosa	rbb	0.263757	139
mitochondrion	Reticulomyxa filosa	ortho	0	0
flagellum	Trypanosoma brucei	rbb	NaN	0
flagellum	Trypanosoma brucei	ortho	NaN	0
flagellum	Trypanosoma cruzi	rbb	NaN	0
flagellum	Trypanosoma cruzi	ortho	NaN	0
flagellum	Leishmania mexicana	rbb	NaN	0
flagellum	Leishmania mexicana	ortho	NaN	0
flagellum	Bodo saltans	rbb	NaN	0
flagellum	Bodo saltans	ortho	NaN	0
flagellum	Naegleria gruberi	rbb	NaN	0
flagellum	Naegleria gruberi	ortho	NaN	0
flagellum	Trichomonas vaginalis	rbb	NaN	0
flagellum	Trichomonas vaginalis	ortho	NaN	0
flagellum	Tritrichomonas foetus	rbb	NaN	0
flagellum	Tritrichomonas foetus	ortho	NaN	0
flagellum	Giardia intestinalis	rbb	NaN	0
flagellum	Giardia intestinalis	ortho	NaN	0
flagellum	Monocercomonoides sp.	rbb	NaN	0
flagellum	Monocercomonoides sp.	ortho	NaN	0
flagellum	Streblomastix strix	rbb	NaN	0
flagellum	Streblomastix strix	ortho	NaN	0
flagellum	Kipferlia bialata	rbb	NaN	0
flagellum	Kipferlia bialata	ortho	NaN	0
flagellum	Spironucleus salmonicida	rbb	NaN	0
flagellum	Spironucleus salmonicida	ortho	NaN	0
flagellum	Entamoeba histolytica	rbb	NaN	0
flagellum	Entamoeba histolytica	ortho	NaN	0
flagellum	Dictyostelium discoideum	rbb	NaN	0
flagellum	Dictyostelium discoideum	ortho	NaN	0
flagellum	Acanthamoeba castellanii	rbb	NaN	0
flagellum	Acanthamoeba castellanii	ortho	NaN	0
flagellum	Thecamonas trahens	rbb	NaN	0
flagellum	Thecamonas trahens	ortho	NaN	0
flagellum	Monosiga brevicollis	rbb	NaN	0
flagellum	Monosiga brevicollis	ortho	NaN	0
flagellum	Salpingoeca rosetta	rbb	NaN	0
flagellum	Salpingoeca rosetta	ortho	NaN	0
flagellum	Capsaspora owczarzaki	rbb	NaN	0
flagellum	Capsaspora owczarzaki	ortho	NaN	0
flagellum	Fonticula alba	rbb	NaN	0
flagellum	Fonticula alba	ortho	NaN	0
flagellum	Sphaeroforma arctica	rbb	NaN	0
flagellum	Sphaeroforma arctica	ortho	NaN	0
flagellum	Caenorhabditis elegans	rbb	NaN	0
flagellum	Caenorhabditis elegans	ortho	NaN	0
flagellum	Capitella teleta	rbb	NaN	0
flagellum	Capitella teleta	ortho	NaN	0
flagellum	Lottia gigantea	rbb	NaN	0
flagellum	Lottia gigantea	ortho	NaN	0
flagellum	Drosophila melanogaster	rbb	NaN	0
flagellum	Drosophila melanogaster	ortho	NaN	0
flagellum	Apis mellifera	rbb	NaN	0
flagellum	Apis mellifera	ortho	NaN	0
flagellum	Glossina morsitans	rbb	NaN	0
flagellum	Glossina morsitans	ortho	NaN	0
flagellum	Trichoplax adhaerens	rbb	NaN	0
flagellum	Trichoplax adhaerens	ortho	NaN	0
flagellum	Nematostella vectensis	rbb	NaN	0
flagellum	Nematostella vectensis	ortho	NaN	0
flagellum	Strongylocentrotus purpuratus	rbb	NaN	0
flagellum	Strongylocentrotus purpuratus	ortho	NaN	0
flagellum	Ciona intestinalis	rbb	NaN	0
flagellum	Ciona intestinalis	ortho	NaN	0
flagellum	Takifugu rubripes	rbb	NaN	0
flagellum	Takifugu rubripes	ortho	NaN	0
flagellum	Danio rerio	rbb	NaN	0
flagellum	Danio rerio	ortho	NaN	0
flagellum	Gallus gallus	rbb	NaN	0
flagellum	Gallus gallus	ortho	NaN	0
flagellum	Homo sapiens	rbb	NaN	0
flagellum	Homo sapiens	ortho	NaN	0
flagellum	Encephalitozoon cuniculi	rbb	NaN	0
flagellum	Encephalitozoon cuniculi	ortho	NaN	0
flagellum	Batrachochytrium dendrobatidis	rbb	NaN	0
flagellum	Batrachochytrium dendrobatidis	ortho	NaN	0
flagellum	Rhizopus delemar	rbb	NaN	0
flagellum	Rhizopus delemar	ortho	NaN	0
flagellum	Ustilago maydis	rbb	NaN	0
flagellum	Ustilago maydis	ortho	NaN	0
flagellum	Schizosaccharomyces pombe	rbb	NaN	0
flagellum	Schizosaccharomyces pombe	ortho	NaN	0
flagellum	Aspergillus nidulans	rbb	NaN	0
flagellum	Aspergillus nidulans	ortho	NaN	0
flagellum	Neurospora crassa	rbb	NaN	0
flagellum	Neurospora crassa	ortho	NaN	0
flagellum	Saccharomyces cerevisiae	rbb	NaN	0
flagellum	Saccharomyces cerevisiae	ortho	NaN	0
flagellum	Agaricus bisporus	rbb	NaN	0
flagellum	Agaricus bisporus	ortho	NaN	0
flagellum	Guillardia theta	rbb	NaN	0
flagellum	Guillardia theta	ortho	NaN	0
flagellum	Chloropicon primus	rbb	NaN	0
flagellum	Chloropicon primus	ortho	NaN	0
flagellum	Klebsormidium nitens	rbb	NaN	0
flagellum	Klebsormidium nitens	ortho	NaN	0
flagellum	Chara braunii	rbb	NaN	0
flagellum	Chara braunii	ortho	NaN	0
flagellum	Cyanidioschyzon merolae	rbb	NaN	0
flagellum	Cyanidioschyzon merolae	ortho	NaN	0
flagellum	Porphyra umbilicalis	rbb	NaN	0
flagellum	Porphyra umbilicalis	ortho	NaN	0
flagellum	Porphyridium purpureum	rbb	NaN	0
flagellum	Porphyridium purpureum	ortho	NaN	0
flagellum	Chondrus crispus	rbb	NaN	0
flagellum	Chondrus crispus	ortho	NaN	0
flagellum	Gracilariopsis chorda	rbb	NaN	0
flagellum	Gracilariopsis chorda	ortho	NaN	0
flagellum	Chlamydomonas reinhardtii	rbb	NaN	0
flagellum	Chlamydomonas reinhardtii	ortho	NaN	0
flagellum	Ostreococcus tauri	rbb	NaN	0
flagellum	Ostreococcus tauri	ortho	NaN	0
flagellum	Physcomitrella patens	rbb	NaN	0
flagellum	Physcomitrella patens	ortho	NaN	0
flagellum	Oryza sativa	rbb	NaN	0
flagellum	Oryza sativa	ortho	NaN	0
flagellum	Populus trichocarpa	rbb	NaN	0
flagellum	Populus trichocarpa	ortho	NaN	0
flagellum	Arabidopsis thaliana	rbb	NaN	0
flagellum	Arabidopsis thaliana	ortho	NaN	0
flagellum	Emiliania huxleyi	rbb	NaN	0
flagellum	Emiliania huxleyi	ortho	NaN	0
flagellum	Chrysochromulina tobinii	rbb	NaN	0
flagellum	Chrysochromulina tobinii	ortho	NaN	0
flagellum	Phytophthora sojae	rbb	NaN	0
flagellum	Phytophthora sojae	ortho	NaN	0
flagellum	Aureococcus anophagefferens	rbb	NaN	0
flagellum	Aureococcus anophagefferens	ortho	NaN	0
flagellum	Thalassiosira pseudonana	rbb	NaN	0
flagellum	Thalassiosira pseudonana	ortho	NaN	0
flagellum	Phaeodactylum tricornutum	rbb	NaN	0
flagellum	Phaeodactylum tricornutum	ortho	NaN	0
flagellum	Cafeteria roenbergensis	rbb	NaN	0
flagellum	Cafeteria roenbergensis	ortho	NaN	0
flagellum	Nannochloropsis gaditana	rbb	NaN	0
flagellum	Nannochloropsis gaditana	ortho	NaN	0
flagellum	Symbiodinium microadriaticum	rbb	NaN	0
flagellum	Symbiodinium microadriaticum	ortho	NaN	0
flagellum	Perkinsus marinus	rbb	NaN	0
flagellum	Perkinsus marinus	ortho	NaN	0
flagellum	Paramecium tetraurelia	rbb	NaN	0
flagellum	Paramecium tetraurelia	ortho	NaN	0
flagellum	Tetrahymena thermophila	rbb	NaN	0
flagellum	Tetrahymena thermophila	ortho	NaN	0
flagellum	Cryptosporidium parvum	rbb	NaN	0
flagellum	Cryptosporidium parvum	ortho	NaN	0
flagellum	Theileria annulata	rbb	NaN	0
flagellum	Theileria annulata	ortho	NaN	0
flagellum	Plasmodium berghei	rbb	NaN	0
flagellum	Plasmodium berghei	ortho	NaN	0
flagellum	Plasmodium falciparum	rbb	NaN	0
flagellum	Plasmodium falciparum	ortho	NaN	0
flagellum	Toxoplasma gondii	rbb	NaN	0
flagellum	Toxoplasma gondii	ortho	NaN	0
flagellum	Lotharella oceanica	rbb	NaN	0
flagellum	Lotharella oceanica	ortho	NaN	0
flagellum	Reticulomyxa filosa	rbb	NaN	0
flagellum	Reticulomyxa filosa	ortho	NaN	0
axoneme	Trypanosoma brucei	rbb	NaN	0
axoneme	Trypanosoma brucei	ortho	NaN	0
axoneme	Trypanosoma cruzi	rbb	NaN	0
axoneme	Trypanosoma cruzi	ortho	NaN	0
axoneme	Leishmania mexicana	rbb	NaN	0
axoneme	Leishmania mexicana	ortho	NaN	0
axoneme	Bodo saltans	rbb	NaN	0
axoneme	Bodo saltans	ortho	NaN	0
axoneme	Naegleria gruberi	rbb	NaN	0
axoneme	Naegleria gruberi	ortho	NaN	0
axoneme	Trichomonas vaginalis	rbb	NaN	0
axoneme	Trichomonas vaginalis	ortho	NaN	0
axoneme	Tritrichomonas foetus	rbb	NaN	0
axoneme	Tritrichomonas foetus	ortho	NaN	0
axoneme	Giardia intestinalis	rbb	NaN	0
axoneme	Giardia intestinalis	ortho	NaN	0
axoneme	Monocercomonoides sp.	rbb	NaN	0
axoneme	Monocercomonoides sp.	ortho	NaN	0
axoneme	Streblomastix strix	rbb	NaN	0
axoneme	Streblomastix strix	ortho	NaN	0
axoneme	Kipferlia bialata	rbb	NaN	0
axoneme	Kipferlia bialata	ortho	NaN	0
axoneme	Spironucleus salmonicida	rbb	NaN	0
axoneme	Spironucleus salmonicida	ortho	NaN	0
axoneme	Entamoeba histolytica	rbb	NaN	0
axoneme	Entamoeba histolytica	ortho	NaN	0
axoneme	Dictyostelium discoideum	rbb	NaN	0
axoneme	Dictyostelium discoideum	ortho	NaN	0
axoneme	Acanthamoeba castellanii	rbb	NaN	0
axoneme	Acanthamoeba castellanii	ortho	NaN	0
axoneme	Thecamonas trahens	rbb	NaN	0
axoneme	Thecamonas trahens	ortho	NaN	0
axoneme	Monosiga brevicollis	rbb	NaN	0
axoneme	Monosiga brevicollis	ortho	NaN	0
axoneme	Salpingoeca rosetta	rbb	NaN	0
axoneme	Salpingoeca rosetta	ortho	NaN	0
axoneme	Capsaspora owczarzaki	rbb	NaN	0
axoneme	Capsaspora owczarzaki	ortho	NaN	0
axoneme	Fonticula alba	rbb	NaN	0
axoneme	Fonticula alba	ortho	NaN	0
axoneme	Sphaeroforma arctica	rbb	NaN	0
axoneme	Sphaeroforma arctica	ortho	NaN	0
axoneme	Caenorhabditis elegans	rbb	NaN	0
axoneme	Caenorhabditis elegans	ortho	NaN	0
axoneme	Capitella teleta	rbb	NaN	0
axoneme	Capitella teleta	ortho	NaN	0
axoneme	Lottia gigantea	rbb	NaN	0
axoneme	Lottia gigantea	ortho	NaN	0
axoneme	Drosophila melanogaster	rbb	NaN	0
axoneme	Drosophila melanogaster	ortho	NaN	0
axoneme	Apis mellifera	rbb	NaN	0
axoneme	Apis mellifera	ortho	NaN	0
axoneme	Glossina morsitans	rbb	NaN	0
axoneme	Glossina morsitans	ortho	NaN	0
axoneme	Trichoplax adhaerens	rbb	NaN	0
axoneme	Trichoplax adhaerens	ortho	NaN	0
axoneme	Nematostella vectensis	rbb	NaN	0
axoneme	Nematostella vectensis	ortho	NaN	0
axoneme	Strongylocentrotus purpuratus	rbb	NaN	0
axoneme	Strongylocentrotus purpuratus	ortho	NaN	0
axoneme	Ciona intestinalis	rbb	NaN	0
axoneme	Ciona intestinalis	ortho	NaN	0
axoneme	Takifugu rubripes	rbb	NaN	0
axoneme	Takifugu rubripes	ortho	NaN	0
axoneme	Danio rerio	rbb	NaN	0
axoneme	Danio rerio	ortho	NaN	0
axoneme	Gallus gallus	rbb	NaN	0
axoneme	Gallus gallus	ortho	NaN	0
axoneme	Homo sapiens	rbb	NaN	0
axoneme	Homo sapiens	ortho	NaN	0
axoneme	Encephalitozoon cuniculi	rbb	NaN	0
axoneme	Encephalitozoon cuniculi	ortho	NaN	0
axoneme	Batrachochytrium dendrobatidis	rbb	NaN	0
axoneme	Batrachochytrium dendrobatidis	ortho	NaN	0
axoneme	Rhizopus delemar	rbb	NaN	0
axoneme	Rhizopus delemar	ortho	NaN	0
axoneme	Ustilago maydis	rbb	NaN	0
axoneme	Ustilago maydis	ortho	NaN	0
axoneme	Schizosaccharomyces pombe	rbb	NaN	0
axoneme	Schizosaccharomyces pombe	ortho	NaN	0
axoneme	Aspergillus nidulans	rbb	NaN	0
axoneme	Aspergillus nidulans	ortho	NaN	0
axoneme	Neurospora crassa	rbb	NaN	0
axoneme	Neurospora crassa	ortho	NaN	0
axoneme	Saccharomyces cerevisiae	rbb	NaN	0
axoneme	Saccharomyces cerevisiae	ortho	NaN	0
axoneme	Agaricus bisporus	rbb	NaN	0
axoneme	Agaricus bisporus	ortho	NaN	0
axoneme	Guillardia theta	rbb	NaN	0
axoneme	Guillardia theta	ortho	NaN	0
axoneme	Chloropicon primus	rbb	NaN	0
axoneme	Chloropicon primus	ortho	NaN	0
axoneme	Klebsormidium nitens	rbb	NaN	0
axoneme	Klebsormidium nitens	ortho	NaN	0
axoneme	Chara braunii	rbb	NaN	0
axoneme	Chara braunii	ortho	NaN	0
axoneme	Cyanidioschyzon merolae	rbb	NaN	0
axoneme	Cyanidioschyzon merolae	ortho	NaN	0
axoneme	Porphyra umbilicalis	rbb	NaN	0
axoneme	Porphyra umbilicalis	ortho	NaN	0
axoneme	Porphyridium purpureum	rbb	NaN	0
axoneme	Porphyridium purpureum	ortho	NaN	0
axoneme	Chondrus crispus	rbb	NaN	0
axoneme	Chondrus crispus	ortho	NaN	0
axoneme	Gracilariopsis chorda	rbb	NaN	0
axoneme	Gracilariopsis chorda	ortho	NaN	0
axoneme	Chlamydomonas reinhardtii	rbb	NaN	0
axoneme	Chlamydomonas reinhardtii	ortho	NaN	0
axoneme	Ostreococcus tauri	rbb	NaN	0
axoneme	Ostreococcus tauri	ortho	NaN	0
axoneme	Physcomitrella patens	rbb	NaN	0
axoneme	Physcomitrella patens	ortho	NaN	0
axoneme	Oryza sativa	rbb	NaN	0
axoneme	Oryza sativa	ortho	NaN	0
axoneme	Populus trichocarpa	rbb	NaN	0
axoneme	Populus trichocarpa	ortho	NaN	0
axoneme	Arabidopsis thaliana	rbb	NaN	0
axoneme	Arabidopsis thaliana	ortho	NaN	0
axoneme	Emiliania huxleyi	rbb	NaN	0
axoneme	Emiliania huxleyi	ortho	NaN	0
axoneme	Chrysochromulina tobinii	rbb	NaN	0
axoneme	Chrysochromulina tobinii	ortho	NaN	0
axoneme	Phytophthora sojae	rbb	NaN	0
axoneme	Phytophthora sojae	ortho	NaN	0
axoneme	Aureococcus anophagefferens	rbb	NaN	0
axoneme	Aureococcus anophagefferens	ortho	NaN	0
axoneme	Thalassiosira pseudonana	rbb	NaN	0
[truncated: 497 more rows]
