# Supplementary material for: Genome-wide subcellular protein map for the flagellate parasite Trypanosoma brucei
Source: Nat Microbiol. 2023 Feb 20;8(3):533–47. doi: 10.1038/s41564-022-01295-6 (PMC9981465; doi:10.1038/s41564-022-01295-6)
Supplement: Source Data Fig. 4 — Source data. [file 41564_2022_1295_MOESM6_ESM.xlsx]

## Sheet: FigureS4A
domain	localisation	count
Aa_trans (PF01490)	nucleoplasm	0
Aa_trans (PF01490)	nucleolus	0
Aa_trans (PF01490)	spindle	0
Aa_trans (PF01490)	kinetochore	0
Aa_trans (PF01490)	nuclear envelope	5
Aa_trans (PF01490)	nuclear pore	0
Aa_trans (PF01490)	cytoplasm	10
Aa_trans (PF01490)	glycosome	0
Aa_trans (PF01490)	acidocalcisome	0
Aa_trans (PF01490)	endocytic	6
Aa_trans (PF01490)	Golgi apparatus	0
Aa_trans (PF01490)	endoplasmic reticulum	6
Aa_trans (PF01490)	mitochondrion	0
Aa_trans (PF01490)	kinetoplast	0
Aa_trans (PF01490)	antipodal sites	0
Aa_trans (PF01490)	axoneme	0
Aa_trans (PF01490)	basal body	0
Aa_trans (PF01490)	flagellar tip	0
Aa_trans (PF01490)	paraflagellar rod	0
Aa_trans (PF01490)	intraflagellar transport particle	0
Aa_trans (PF01490)	flagellar pocket	4
Aa_trans (PF01490)	hook complex	0
Aa_trans (PF01490)	flagellum attachment zone	0
Aa_trans (PF01490)	pellicular membrane	14
Aa_trans (PF01490)	cortical cytoskeleton	0
Aa_trans (PF01490)	cell tip	0
MFS_1 (PF07690)	nucleoplasm	0
MFS_1 (PF07690)	nucleolus	0
MFS_1 (PF07690)	spindle	0
MFS_1 (PF07690)	kinetochore	0
MFS_1 (PF07690)	nuclear envelope	1
MFS_1 (PF07690)	nuclear pore	0
MFS_1 (PF07690)	cytoplasm	3
MFS_1 (PF07690)	glycosome	0
MFS_1 (PF07690)	acidocalcisome	2
MFS_1 (PF07690)	endocytic	7
MFS_1 (PF07690)	Golgi apparatus	1
MFS_1 (PF07690)	endoplasmic reticulum	2
MFS_1 (PF07690)	mitochondrion	0
MFS_1 (PF07690)	kinetoplast	0
MFS_1 (PF07690)	antipodal sites	0
MFS_1 (PF07690)	axoneme	0
MFS_1 (PF07690)	basal body	0
MFS_1 (PF07690)	flagellar tip	1
MFS_1 (PF07690)	paraflagellar rod	0
MFS_1 (PF07690)	intraflagellar transport particle	0
MFS_1 (PF07690)	flagellar pocket	1
MFS_1 (PF07690)	hook complex	0
MFS_1 (PF07690)	flagellum attachment zone	1
MFS_1 (PF07690)	pellicular membrane	7
MFS_1 (PF07690)	cortical cytoskeleton	0
MFS_1 (PF07690)	cell tip	0
Acetyltransf_1 (PF00583)	nucleoplasm	0
Acetyltransf_1 (PF00583)	nucleolus	0
Acetyltransf_1 (PF00583)	spindle	1
Acetyltransf_1 (PF00583)	kinetochore	0
Acetyltransf_1 (PF00583)	nuclear envelope	1
Acetyltransf_1 (PF00583)	nuclear pore	0
Acetyltransf_1 (PF00583)	cytoplasm	4
Acetyltransf_1 (PF00583)	glycosome	0
Acetyltransf_1 (PF00583)	acidocalcisome	0
Acetyltransf_1 (PF00583)	endocytic	0
Acetyltransf_1 (PF00583)	Golgi apparatus	0
Acetyltransf_1 (PF00583)	endoplasmic reticulum	0
Acetyltransf_1 (PF00583)	mitochondrion	0
Acetyltransf_1 (PF00583)	kinetoplast	0
Acetyltransf_1 (PF00583)	antipodal sites	0
Acetyltransf_1 (PF00583)	axoneme	0
Acetyltransf_1 (PF00583)	basal body	0
Acetyltransf_1 (PF00583)	flagellar tip	0
Acetyltransf_1 (PF00583)	paraflagellar rod	0
Acetyltransf_1 (PF00583)	intraflagellar transport particle	0
Acetyltransf_1 (PF00583)	flagellar pocket	0
Acetyltransf_1 (PF00583)	hook complex	0
Acetyltransf_1 (PF00583)	flagellum attachment zone	0
Acetyltransf_1 (PF00583)	pellicular membrane	0
Acetyltransf_1 (PF00583)	cortical cytoskeleton	0
Acetyltransf_1 (PF00583)	cell tip	0
E1-E2_ATPase (PF00122)	nucleoplasm	0
E1-E2_ATPase (PF00122)	nucleolus	0
E1-E2_ATPase (PF00122)	spindle	0
E1-E2_ATPase (PF00122)	kinetochore	0
E1-E2_ATPase (PF00122)	nuclear envelope	2
E1-E2_ATPase (PF00122)	nuclear pore	0
E1-E2_ATPase (PF00122)	cytoplasm	2
E1-E2_ATPase (PF00122)	glycosome	0
E1-E2_ATPase (PF00122)	acidocalcisome	1
E1-E2_ATPase (PF00122)	endocytic	3
E1-E2_ATPase (PF00122)	Golgi apparatus	0
E1-E2_ATPase (PF00122)	endoplasmic reticulum	3
E1-E2_ATPase (PF00122)	mitochondrion	0
E1-E2_ATPase (PF00122)	kinetoplast	0
E1-E2_ATPase (PF00122)	antipodal sites	0
E1-E2_ATPase (PF00122)	axoneme	0
E1-E2_ATPase (PF00122)	basal body	0
E1-E2_ATPase (PF00122)	flagellar tip	0
E1-E2_ATPase (PF00122)	paraflagellar rod	0
E1-E2_ATPase (PF00122)	intraflagellar transport particle	0
E1-E2_ATPase (PF00122)	flagellar pocket	3
E1-E2_ATPase (PF00122)	hook complex	0
E1-E2_ATPase (PF00122)	flagellum attachment zone	0
E1-E2_ATPase (PF00122)	pellicular membrane	3
E1-E2_ATPase (PF00122)	cortical cytoskeleton	0
E1-E2_ATPase (PF00122)	cell tip	0
Arf (PF00025)	nucleoplasm	1
Arf (PF00025)	nucleolus	0
Arf (PF00025)	spindle	0
Arf (PF00025)	kinetochore	0
Arf (PF00025)	nuclear envelope	0
Arf (PF00025)	nuclear pore	0
Arf (PF00025)	cytoplasm	7
Arf (PF00025)	glycosome	0
Arf (PF00025)	acidocalcisome	0
Arf (PF00025)	endocytic	2
Arf (PF00025)	Golgi apparatus	1
Arf (PF00025)	endoplasmic reticulum	0
Arf (PF00025)	mitochondrion	0
Arf (PF00025)	kinetoplast	0
Arf (PF00025)	antipodal sites	0
Arf (PF00025)	axoneme	2
Arf (PF00025)	basal body	3
Arf (PF00025)	flagellar tip	0
Arf (PF00025)	paraflagellar rod	0
Arf (PF00025)	intraflagellar transport particle	0
Arf (PF00025)	flagellar pocket	1
Arf (PF00025)	hook complex	1
Arf (PF00025)	flagellum attachment zone	0
Arf (PF00025)	pellicular membrane	0
Arf (PF00025)	cortical cytoskeleton	0
Arf (PF00025)	cell tip	0
C2 (PF00168)	nucleoplasm	0
C2 (PF00168)	nucleolus	0
C2 (PF00168)	spindle	0
C2 (PF00168)	kinetochore	0
C2 (PF00168)	nuclear envelope	0
C2 (PF00168)	nuclear pore	0
C2 (PF00168)	cytoplasm	2
C2 (PF00168)	glycosome	0
C2 (PF00168)	acidocalcisome	0
C2 (PF00168)	endocytic	0
C2 (PF00168)	Golgi apparatus	0
C2 (PF00168)	endoplasmic reticulum	0
C2 (PF00168)	mitochondrion	0
C2 (PF00168)	kinetoplast	0
C2 (PF00168)	antipodal sites	0
C2 (PF00168)	axoneme	4
C2 (PF00168)	basal body	0
C2 (PF00168)	flagellar tip	1
C2 (PF00168)	paraflagellar rod	0
C2 (PF00168)	intraflagellar transport particle	0
C2 (PF00168)	flagellar pocket	1
C2 (PF00168)	hook complex	0
C2 (PF00168)	flagellum attachment zone	4
C2 (PF00168)	pellicular membrane	1
C2 (PF00168)	cortical cytoskeleton	0
C2 (PF00168)	cell tip	0
HSP70 (PF00012)	nucleoplasm	1
HSP70 (PF00012)	nucleolus	0
HSP70 (PF00012)	spindle	0
HSP70 (PF00012)	kinetochore	0
HSP70 (PF00012)	nuclear envelope	0
HSP70 (PF00012)	nuclear pore	0
HSP70 (PF00012)	cytoplasm	5
HSP70 (PF00012)	glycosome	0
HSP70 (PF00012)	acidocalcisome	0
HSP70 (PF00012)	endocytic	0
HSP70 (PF00012)	Golgi apparatus	0
HSP70 (PF00012)	endoplasmic reticulum	2
HSP70 (PF00012)	mitochondrion	1
HSP70 (PF00012)	kinetoplast	0
HSP70 (PF00012)	antipodal sites	0
HSP70 (PF00012)	axoneme	1
HSP70 (PF00012)	basal body	0
HSP70 (PF00012)	flagellar tip	0
HSP70 (PF00012)	paraflagellar rod	0
HSP70 (PF00012)	intraflagellar transport particle	0
HSP70 (PF00012)	flagellar pocket	0
HSP70 (PF00012)	hook complex	0
HSP70 (PF00012)	flagellum attachment zone	0
HSP70 (PF00012)	pellicular membrane	0
HSP70 (PF00012)	cortical cytoskeleton	0
HSP70 (PF00012)	cell tip	0
AMP-binding (PF00501)	nucleoplasm	3
AMP-binding (PF00501)	nucleolus	0
AMP-binding (PF00501)	spindle	0
AMP-binding (PF00501)	kinetochore	0
AMP-binding (PF00501)	nuclear envelope	0
AMP-binding (PF00501)	nuclear pore	0
AMP-binding (PF00501)	cytoplasm	4
AMP-binding (PF00501)	glycosome	0
AMP-binding (PF00501)	acidocalcisome	0
AMP-binding (PF00501)	endocytic	0
AMP-binding (PF00501)	Golgi apparatus	0
AMP-binding (PF00501)	endoplasmic reticulum	2
AMP-binding (PF00501)	mitochondrion	3
AMP-binding (PF00501)	kinetoplast	2
AMP-binding (PF00501)	antipodal sites	0
AMP-binding (PF00501)	axoneme	0
AMP-binding (PF00501)	basal body	0
AMP-binding (PF00501)	flagellar tip	0
AMP-binding (PF00501)	paraflagellar rod	0
AMP-binding (PF00501)	intraflagellar transport particle	0
AMP-binding (PF00501)	flagellar pocket	1
AMP-binding (PF00501)	hook complex	0
AMP-binding (PF00501)	flagellum attachment zone	0
AMP-binding (PF00501)	pellicular membrane	1
AMP-binding (PF00501)	cortical cytoskeleton	0
AMP-binding (PF00501)	cell tip	0
DnaJ (PF00226)	nucleoplasm	6
DnaJ (PF00226)	nucleolus	2
DnaJ (PF00226)	spindle	0
DnaJ (PF00226)	kinetochore	0
DnaJ (PF00226)	nuclear envelope	2
DnaJ (PF00226)	nuclear pore	0
DnaJ (PF00226)	cytoplasm	13
DnaJ (PF00226)	glycosome	0
DnaJ (PF00226)	acidocalcisome	0
DnaJ (PF00226)	endocytic	4
DnaJ (PF00226)	Golgi apparatus	1
DnaJ (PF00226)	endoplasmic reticulum	3
DnaJ (PF00226)	mitochondrion	10
DnaJ (PF00226)	kinetoplast	5
DnaJ (PF00226)	antipodal sites	0
DnaJ (PF00226)	axoneme	2
DnaJ (PF00226)	basal body	3
DnaJ (PF00226)	flagellar tip	0
DnaJ (PF00226)	paraflagellar rod	1
DnaJ (PF00226)	intraflagellar transport particle	0
DnaJ (PF00226)	flagellar pocket	1
DnaJ (PF00226)	hook complex	2
DnaJ (PF00226)	flagellum attachment zone	0
DnaJ (PF00226)	pellicular membrane	0
DnaJ (PF00226)	cortical cytoskeleton	1
DnaJ (PF00226)	cell tip	2
DnaJ_C (PF01556)	nucleoplasm	3
DnaJ_C (PF01556)	nucleolus	2
DnaJ_C (PF01556)	spindle	0
DnaJ_C (PF01556)	kinetochore	0
DnaJ_C (PF01556)	nuclear envelope	0
DnaJ_C (PF01556)	nuclear pore	0
DnaJ_C (PF01556)	cytoplasm	4
DnaJ_C (PF01556)	glycosome	0
DnaJ_C (PF01556)	acidocalcisome	0
DnaJ_C (PF01556)	endocytic	1
DnaJ_C (PF01556)	Golgi apparatus	1
DnaJ_C (PF01556)	endoplasmic reticulum	1
DnaJ_C (PF01556)	mitochondrion	1
DnaJ_C (PF01556)	kinetoplast	1
DnaJ_C (PF01556)	antipodal sites	0
DnaJ_C (PF01556)	axoneme	2
DnaJ_C (PF01556)	basal body	1
DnaJ_C (PF01556)	flagellar tip	0
DnaJ_C (PF01556)	paraflagellar rod	0
DnaJ_C (PF01556)	intraflagellar transport particle	0
DnaJ_C (PF01556)	flagellar pocket	0
DnaJ_C (PF01556)	hook complex	0
DnaJ_C (PF01556)	flagellum attachment zone	0
DnaJ_C (PF01556)	pellicular membrane	0
DnaJ_C (PF01556)	cortical cytoskeleton	0
DnaJ_C (PF01556)	cell tip	0
adh_short (PF00106)	nucleoplasm	1
adh_short (PF00106)	nucleolus	0
adh_short (PF00106)	spindle	0
adh_short (PF00106)	kinetochore	0
adh_short (PF00106)	nuclear envelope	3
adh_short (PF00106)	nuclear pore	0
adh_short (PF00106)	cytoplasm	3
adh_short (PF00106)	glycosome	0
adh_short (PF00106)	acidocalcisome	0
adh_short (PF00106)	endocytic	0
adh_short (PF00106)	Golgi apparatus	0
adh_short (PF00106)	endoplasmic reticulum	3
adh_short (PF00106)	mitochondrion	1
adh_short (PF00106)	kinetoplast	2
adh_short (PF00106)	antipodal sites	0
adh_short (PF00106)	axoneme	0
adh_short (PF00106)	basal body	0
adh_short (PF00106)	flagellar tip	0
adh_short (PF00106)	paraflagellar rod	0
adh_short (PF00106)	intraflagellar transport particle	0
adh_short (PF00106)	flagellar pocket	0
adh_short (PF00106)	hook complex	0
adh_short (PF00106)	flagellum attachment zone	0
adh_short (PF00106)	pellicular membrane	0
adh_short (PF00106)	cortical cytoskeleton	0
adh_short (PF00106)	cell tip	0
Pkinase (PF00069)	nucleoplasm	16
Pkinase (PF00069)	nucleolus	5
Pkinase (PF00069)	spindle	3
Pkinase (PF00069)	kinetochore	3
Pkinase (PF00069)	nuclear envelope	0
Pkinase (PF00069)	nuclear pore	0
Pkinase (PF00069)	cytoplasm	79
Pkinase (PF00069)	glycosome	0
Pkinase (PF00069)	acidocalcisome	0
Pkinase (PF00069)	endocytic	12
Pkinase (PF00069)	Golgi apparatus	0
Pkinase (PF00069)	endoplasmic reticulum	0
Pkinase (PF00069)	mitochondrion	1
Pkinase (PF00069)	kinetoplast	0
Pkinase (PF00069)	antipodal sites	0
Pkinase (PF00069)	axoneme	8
Pkinase (PF00069)	basal body	12
Pkinase (PF00069)	flagellar tip	7
Pkinase (PF00069)	paraflagellar rod	4
Pkinase (PF00069)	intraflagellar transport particle	1
Pkinase (PF00069)	flagellar pocket	6
Pkinase (PF00069)	hook complex	0
Pkinase (PF00069)	flagellum attachment zone	3
Pkinase (PF00069)	pellicular membrane	1
Pkinase (PF00069)	cortical cytoskeleton	2
Pkinase (PF00069)	cell tip	11
UQ_con (PF00179)	nucleoplasm	3
UQ_con (PF00179)	nucleolus	0
UQ_con (PF00179)	spindle	0
UQ_con (PF00179)	kinetochore	0
UQ_con (PF00179)	nuclear envelope	1
UQ_con (PF00179)	nuclear pore	0
UQ_con (PF00179)	cytoplasm	7
UQ_con (PF00179)	glycosome	0
UQ_con (PF00179)	acidocalcisome	0
UQ_con (PF00179)	endocytic	0
UQ_con (PF00179)	Golgi apparatus	0
UQ_con (PF00179)	endoplasmic reticulum	1
UQ_con (PF00179)	mitochondrion	0
UQ_con (PF00179)	kinetoplast	0
UQ_con (PF00179)	antipodal sites	0
UQ_con (PF00179)	axoneme	0
UQ_con (PF00179)	basal body	0
UQ_con (PF00179)	flagellar tip	0
UQ_con (PF00179)	paraflagellar rod	0
UQ_con (PF00179)	intraflagellar transport particle	0
UQ_con (PF00179)	flagellar pocket	0
UQ_con (PF00179)	hook complex	0
UQ_con (PF00179)	flagellum attachment zone	0
UQ_con (PF00179)	pellicular membrane	0
UQ_con (PF00179)	cortical cytoskeleton	0
UQ_con (PF00179)	cell tip	0
HA2 (PF04408)	nucleoplasm	6
HA2 (PF04408)	nucleolus	3
HA2 (PF04408)	spindle	0
HA2 (PF04408)	kinetochore	0
HA2 (PF04408)	nuclear envelope	0
HA2 (PF04408)	nuclear pore	0
HA2 (PF04408)	cytoplasm	4
HA2 (PF04408)	glycosome	0
HA2 (PF04408)	acidocalcisome	0
HA2 (PF04408)	endocytic	0
HA2 (PF04408)	Golgi apparatus	0
HA2 (PF04408)	endoplasmic reticulum	0
HA2 (PF04408)	mitochondrion	2
HA2 (PF04408)	kinetoplast	1
HA2 (PF04408)	antipodal sites	1
HA2 (PF04408)	axoneme	0
HA2 (PF04408)	basal body	0
HA2 (PF04408)	flagellar tip	0
HA2 (PF04408)	paraflagellar rod	0
HA2 (PF04408)	intraflagellar transport particle	0
HA2 (PF04408)	flagellar pocket	0
HA2 (PF04408)	hook complex	0
HA2 (PF04408)	flagellum attachment zone	0
HA2 (PF04408)	pellicular membrane	0
HA2 (PF04408)	cortical cytoskeleton	0
HA2 (PF04408)	cell tip	0
Helicase_C (PF00271)	nucleoplasm	22
Helicase_C (PF00271)	nucleolus	24
Helicase_C (PF00271)	spindle	0
Helicase_C (PF00271)	kinetochore	0
Helicase_C (PF00271)	nuclear envelope	1
Helicase_C (PF00271)	nuclear pore	0
Helicase_C (PF00271)	cytoplasm	14
Helicase_C (PF00271)	glycosome	0
Helicase_C (PF00271)	acidocalcisome	0
Helicase_C (PF00271)	endocytic	4
Helicase_C (PF00271)	Golgi apparatus	0
Helicase_C (PF00271)	endoplasmic reticulum	1
Helicase_C (PF00271)	mitochondrion	8
Helicase_C (PF00271)	kinetoplast	6
Helicase_C (PF00271)	antipodal sites	4
Helicase_C (PF00271)	axoneme	0
Helicase_C (PF00271)	basal body	0
Helicase_C (PF00271)	flagellar tip	0
Helicase_C (PF00271)	paraflagellar rod	0
Helicase_C (PF00271)	intraflagellar transport particle	0
Helicase_C (PF00271)	flagellar pocket	0
Helicase_C (PF00271)	hook complex	0
Helicase_C (PF00271)	flagellum attachment zone	0
Helicase_C (PF00271)	pellicular membrane	0
Helicase_C (PF00271)	cortical cytoskeleton	0
Helicase_C (PF00271)	cell tip	0
DEAD (PF00270)	nucleoplasm	15
DEAD (PF00270)	nucleolus	23
DEAD (PF00270)	spindle	0
DEAD (PF00270)	kinetochore	0
DEAD (PF00270)	nuclear envelope	1
DEAD (PF00270)	nuclear pore	0
DEAD (PF00270)	cytoplasm	9
DEAD (PF00270)	glycosome	0
DEAD (PF00270)	acidocalcisome	0
DEAD (PF00270)	endocytic	1
DEAD (PF00270)	Golgi apparatus	0
DEAD (PF00270)	endoplasmic reticulum	1
DEAD (PF00270)	mitochondrion	7
DEAD (PF00270)	kinetoplast	4
DEAD (PF00270)	antipodal sites	4
DEAD (PF00270)	axoneme	0
DEAD (PF00270)	basal body	0
DEAD (PF00270)	flagellar tip	0
DEAD (PF00270)	paraflagellar rod	0
DEAD (PF00270)	intraflagellar transport particle	0
DEAD (PF00270)	flagellar pocket	0
DEAD (PF00270)	hook complex	0
DEAD (PF00270)	flagellum attachment zone	0
DEAD (PF00270)	pellicular membrane	0
DEAD (PF00270)	cortical cytoskeleton	0
DEAD (PF00270)	cell tip	0
GTP_EFTU (PF00009)	nucleoplasm	1
GTP_EFTU (PF00009)	nucleolus	0
GTP_EFTU (PF00009)	spindle	0
GTP_EFTU (PF00009)	kinetochore	0
GTP_EFTU (PF00009)	nuclear envelope	0
GTP_EFTU (PF00009)	nuclear pore	0
GTP_EFTU (PF00009)	cytoplasm	11
GTP_EFTU (PF00009)	glycosome	0
GTP_EFTU (PF00009)	acidocalcisome	0
GTP_EFTU (PF00009)	endocytic	0
GTP_EFTU (PF00009)	Golgi apparatus	0
GTP_EFTU (PF00009)	endoplasmic reticulum	0
GTP_EFTU (PF00009)	mitochondrion	5
GTP_EFTU (PF00009)	kinetoplast	3
GTP_EFTU (PF00009)	antipodal sites	1
GTP_EFTU (PF00009)	axoneme	0
GTP_EFTU (PF00009)	basal body	0
GTP_EFTU (PF00009)	flagellar tip	0
GTP_EFTU (PF00009)	paraflagellar rod	0
GTP_EFTU (PF00009)	intraflagellar transport particle	0
GTP_EFTU (PF00009)	flagellar pocket	0
GTP_EFTU (PF00009)	hook complex	0
GTP_EFTU (PF00009)	flagellum attachment zone	0
GTP_EFTU (PF00009)	pellicular membrane	0
GTP_EFTU (PF00009)	cortical cytoskeleton	0
GTP_EFTU (PF00009)	cell tip	0
RRM_1 (PF00076)	nucleoplasm	21
RRM_1 (PF00076)	nucleolus	8
RRM_1 (PF00076)	spindle	0
RRM_1 (PF00076)	kinetochore	0
RRM_1 (PF00076)	nuclear envelope	0
RRM_1 (PF00076)	nuclear pore	0
RRM_1 (PF00076)	cytoplasm	27
RRM_1 (PF00076)	glycosome	0
RRM_1 (PF00076)	acidocalcisome	0
RRM_1 (PF00076)	endocytic	0
RRM_1 (PF00076)	Golgi apparatus	0
RRM_1 (PF00076)	endoplasmic reticulum	0
RRM_1 (PF00076)	mitochondrion	0
RRM_1 (PF00076)	kinetoplast	1
RRM_1 (PF00076)	antipodal sites	0
RRM_1 (PF00076)	axoneme	0
RRM_1 (PF00076)	basal body	1
RRM_1 (PF00076)	flagellar tip	0
RRM_1 (PF00076)	paraflagellar rod	0
RRM_1 (PF00076)	intraflagellar transport particle	0
RRM_1 (PF00076)	flagellar pocket	0
RRM_1 (PF00076)	hook complex	0
RRM_1 (PF00076)	flagellum attachment zone	0
RRM_1 (PF00076)	pellicular membrane	0
RRM_1 (PF00076)	cortical cytoskeleton	0
RRM_1 (PF00076)	cell tip	0
Guanylate_cyc (PF00211)	nucleoplasm	0
Guanylate_cyc (PF00211)	nucleolus	0
Guanylate_cyc (PF00211)	spindle	0
Guanylate_cyc (PF00211)	kinetochore	0
Guanylate_cyc (PF00211)	nuclear envelope	0
Guanylate_cyc (PF00211)	nuclear pore	0
Guanylate_cyc (PF00211)	cytoplasm	5
Guanylate_cyc (PF00211)	glycosome	0
Guanylate_cyc (PF00211)	acidocalcisome	0
Guanylate_cyc (PF00211)	endocytic	4
Guanylate_cyc (PF00211)	Golgi apparatus	0
Guanylate_cyc (PF00211)	endoplasmic reticulum	0
Guanylate_cyc (PF00211)	mitochondrion	0
Guanylate_cyc (PF00211)	kinetoplast	0
Guanylate_cyc (PF00211)	antipodal sites	0
Guanylate_cyc (PF00211)	axoneme	0
Guanylate_cyc (PF00211)	basal body	0
Guanylate_cyc (PF00211)	flagellar tip	0
Guanylate_cyc (PF00211)	paraflagellar rod	0
Guanylate_cyc (PF00211)	intraflagellar transport particle	0
Guanylate_cyc (PF00211)	flagellar pocket	0
Guanylate_cyc (PF00211)	hook complex	0
Guanylate_cyc (PF00211)	flagellum attachment zone	0
Guanylate_cyc (PF00211)	pellicular membrane	0
Guanylate_cyc (PF00211)	cortical cytoskeleton	0
Guanylate_cyc (PF00211)	cell tip	1
Metallophos (PF00149)	nucleoplasm	7
Metallophos (PF00149)	nucleolus	1
Metallophos (PF00149)	spindle	0
Metallophos (PF00149)	kinetochore	0
Metallophos (PF00149)	nuclear envelope	0
Metallophos (PF00149)	nuclear pore	0
Metallophos (PF00149)	cytoplasm	17
Metallophos (PF00149)	glycosome	1
Metallophos (PF00149)	acidocalcisome	1
Metallophos (PF00149)	endocytic	0
Metallophos (PF00149)	Golgi apparatus	0
Metallophos (PF00149)	endoplasmic reticulum	0
Metallophos (PF00149)	mitochondrion	1
Metallophos (PF00149)	kinetoplast	1
Metallophos (PF00149)	antipodal sites	0
Metallophos (PF00149)	axoneme	2
Metallophos (PF00149)	basal body	5
Metallophos (PF00149)	flagellar tip	1
Metallophos (PF00149)	paraflagellar rod	0
Metallophos (PF00149)	intraflagellar transport particle	0
Metallophos (PF00149)	flagellar pocket	0
Metallophos (PF00149)	hook complex	0
Metallophos (PF00149)	flagellum attachment zone	0
Metallophos (PF00149)	pellicular membrane	1
Metallophos (PF00149)	cortical cytoskeleton	0
Metallophos (PF00149)	cell tip	1
ubiquitin (PF00240)	nucleoplasm	3
ubiquitin (PF00240)	nucleolus	0
ubiquitin (PF00240)	spindle	0
ubiquitin (PF00240)	kinetochore	0
ubiquitin (PF00240)	nuclear envelope	0
ubiquitin (PF00240)	nuclear pore	0
ubiquitin (PF00240)	cytoplasm	5
ubiquitin (PF00240)	glycosome	0
ubiquitin (PF00240)	acidocalcisome	0
ubiquitin (PF00240)	endocytic	2
ubiquitin (PF00240)	Golgi apparatus	0
ubiquitin (PF00240)	endoplasmic reticulum	0
ubiquitin (PF00240)	mitochondrion	0
ubiquitin (PF00240)	kinetoplast	0
ubiquitin (PF00240)	antipodal sites	0
ubiquitin (PF00240)	axoneme	2
ubiquitin (PF00240)	basal body	1
ubiquitin (PF00240)	flagellar tip	1
ubiquitin (PF00240)	paraflagellar rod	0
ubiquitin (PF00240)	intraflagellar transport particle	0
ubiquitin (PF00240)	flagellar pocket	0
ubiquitin (PF00240)	hook complex	0
ubiquitin (PF00240)	flagellum attachment zone	0
ubiquitin (PF00240)	pellicular membrane	0
ubiquitin (PF00240)	cortical cytoskeleton	0
ubiquitin (PF00240)	cell tip	0
RHSP (PF07999)	nucleoplasm	12
RHSP (PF07999)	nucleolus	4
RHSP (PF07999)	spindle	1
RHSP (PF07999)	kinetochore	0
RHSP (PF07999)	nuclear envelope	0
RHSP (PF07999)	nuclear pore	0
RHSP (PF07999)	cytoplasm	3
RHSP (PF07999)	glycosome	0
RHSP (PF07999)	acidocalcisome	0
RHSP (PF07999)	endocytic	0
RHSP (PF07999)	Golgi apparatus	0
RHSP (PF07999)	endoplasmic reticulum	0
RHSP (PF07999)	mitochondrion	1
RHSP (PF07999)	kinetoplast	1
RHSP (PF07999)	antipodal sites	0
RHSP (PF07999)	axoneme	0
RHSP (PF07999)	basal body	0
RHSP (PF07999)	flagellar tip	0
RHSP (PF07999)	paraflagellar rod	0
RHSP (PF07999)	intraflagellar transport particle	0
RHSP (PF07999)	flagellar pocket	0
RHSP (PF07999)	hook complex	0
RHSP (PF07999)	flagellum attachment zone	0
RHSP (PF07999)	pellicular membrane	0
RHSP (PF07999)	cortical cytoskeleton	0
RHSP (PF07999)	cell tip	0
Ank_2 (PF12796)	nucleoplasm	2
Ank_2 (PF12796)	nucleolus	0
Ank_2 (PF12796)	spindle	0
Ank_2 (PF12796)	kinetochore	0
Ank_2 (PF12796)	nuclear envelope	2
Ank_2 (PF12796)	nuclear pore	0
Ank_2 (PF12796)	cytoplasm	10
Ank_2 (PF12796)	glycosome	0
Ank_2 (PF12796)	acidocalcisome	0
Ank_2 (PF12796)	endocytic	2
Ank_2 (PF12796)	Golgi apparatus	1
Ank_2 (PF12796)	endoplasmic reticulum	2
Ank_2 (PF12796)	mitochondrion	0
Ank_2 (PF12796)	kinetoplast	0
Ank_2 (PF12796)	antipodal sites	0
Ank_2 (PF12796)	axoneme	5
Ank_2 (PF12796)	basal body	0
Ank_2 (PF12796)	flagellar tip	1
Ank_2 (PF12796)	paraflagellar rod	2
Ank_2 (PF12796)	intraflagellar transport particle	0
Ank_2 (PF12796)	flagellar pocket	1
Ank_2 (PF12796)	hook complex	0
Ank_2 (PF12796)	flagellum attachment zone	0
Ank_2 (PF12796)	pellicular membrane	0
Ank_2 (PF12796)	cortical cytoskeleton	0
Ank_2 (PF12796)	cell tip	0
PSP1 (PF04468)	nucleoplasm	0
PSP1 (PF04468)	nucleolus	1
PSP1 (PF04468)	spindle	0
PSP1 (PF04468)	kinetochore	0
PSP1 (PF04468)	nuclear envelope	0
PSP1 (PF04468)	nuclear pore	0
PSP1 (PF04468)	cytoplasm	4
PSP1 (PF04468)	glycosome	0
PSP1 (PF04468)	acidocalcisome	0
PSP1 (PF04468)	endocytic	0
PSP1 (PF04468)	Golgi apparatus	0
PSP1 (PF04468)	endoplasmic reticulum	0
PSP1 (PF04468)	mitochondrion	0
PSP1 (PF04468)	kinetoplast	0
PSP1 (PF04468)	antipodal sites	0
PSP1 (PF04468)	axoneme	0
PSP1 (PF04468)	basal body	0
PSP1 (PF04468)	flagellar tip	0
PSP1 (PF04468)	paraflagellar rod	0
PSP1 (PF04468)	intraflagellar transport particle	0
PSP1 (PF04468)	flagellar pocket	0
PSP1 (PF04468)	hook complex	0
PSP1 (PF04468)	flagellum attachment zone	0
PSP1 (PF04468)	pellicular membrane	0
PSP1 (PF04468)	cortical cytoskeleton	0
PSP1 (PF04468)	cell tip	0
WD40 (PF00400)	nucleoplasm	14
WD40 (PF00400)	nucleolus	15
WD40 (PF00400)	spindle	0
WD40 (PF00400)	kinetochore	0
WD40 (PF00400)	nuclear envelope	0
WD40 (PF00400)	nuclear pore	2
WD40 (PF00400)	cytoplasm	28
WD40 (PF00400)	glycosome	1
WD40 (PF00400)	acidocalcisome	1
WD40 (PF00400)	endocytic	4
WD40 (PF00400)	Golgi apparatus	4
WD40 (PF00400)	endoplasmic reticulum	0
WD40 (PF00400)	mitochondrion	0
WD40 (PF00400)	kinetoplast	0
WD40 (PF00400)	antipodal sites	0
WD40 (PF00400)	axoneme	12
WD40 (PF00400)	basal body	6
WD40 (PF00400)	flagellar tip	1
WD40 (PF00400)	paraflagellar rod	0
WD40 (PF00400)	intraflagellar transport particle	4
WD40 (PF00400)	flagellar pocket	2
WD40 (PF00400)	hook complex	3
WD40 (PF00400)	flagellum attachment zone	1
WD40 (PF00400)	pellicular membrane	1
WD40 (PF00400)	cortical cytoskeleton	0
WD40 (PF00400)	cell tip	3
Ras (PF00071)	nucleoplasm	2
Ras (PF00071)	nucleolus	0
Ras (PF00071)	spindle	0
Ras (PF00071)	kinetochore	0
Ras (PF00071)	nuclear envelope	0
Ras (PF00071)	nuclear pore	1
Ras (PF00071)	cytoplasm	5
Ras (PF00071)	glycosome	0
Ras (PF00071)	acidocalcisome	0
Ras (PF00071)	endocytic	8
Ras (PF00071)	Golgi apparatus	1
Ras (PF00071)	endoplasmic reticulum	0
Ras (PF00071)	mitochondrion	0
Ras (PF00071)	kinetoplast	0
Ras (PF00071)	antipodal sites	0
Ras (PF00071)	axoneme	0
Ras (PF00071)	basal body	2
Ras (PF00071)	flagellar tip	0
Ras (PF00071)	paraflagellar rod	0
Ras (PF00071)	intraflagellar transport particle	1
Ras (PF00071)	flagellar pocket	5
Ras (PF00071)	hook complex	1
Ras (PF00071)	flagellum attachment zone	0
Ras (PF00071)	pellicular membrane	0
Ras (PF00071)	cortical cytoskeleton	0
Ras (PF00071)	cell tip	0
Sugar_tr (PF00083)	nucleoplasm	0
Sugar_tr (PF00083)	nucleolus	0
Sugar_tr (PF00083)	spindle	0
Sugar_tr (PF00083)	kinetochore	0
Sugar_tr (PF00083)	nuclear envelope	2
Sugar_tr (PF00083)	nuclear pore	0
Sugar_tr (PF00083)	cytoplasm	1
Sugar_tr (PF00083)	glycosome	0
Sugar_tr (PF00083)	acidocalcisome	0
Sugar_tr (PF00083)	endocytic	1
Sugar_tr (PF00083)	Golgi apparatus	0
Sugar_tr (PF00083)	endoplasmic reticulum	1
Sugar_tr (PF00083)	mitochondrion	0
Sugar_tr (PF00083)	kinetoplast	0
Sugar_tr (PF00083)	antipodal sites	0
Sugar_tr (PF00083)	axoneme	0
Sugar_tr (PF00083)	basal body	0
Sugar_tr (PF00083)	flagellar tip	0
Sugar_tr (PF00083)	paraflagellar rod	0
Sugar_tr (PF00083)	intraflagellar transport particle	0
Sugar_tr (PF00083)	flagellar pocket	0
Sugar_tr (PF00083)	hook complex	0
Sugar_tr (PF00083)	flagellum attachment zone	0
Sugar_tr (PF00083)	pellicular membrane	10
Sugar_tr (PF00083)	cortical cytoskeleton	0
Sugar_tr (PF00083)	cell tip	8
RabGAP-TBC (PF00566)	nucleoplasm	0
RabGAP-TBC (PF00566)	nucleolus	0
RabGAP-TBC (PF00566)	spindle	0
RabGAP-TBC (PF00566)	kinetochore	0
RabGAP-TBC (PF00566)	nuclear envelope	0
RabGAP-TBC (PF00566)	nuclear pore	1
RabGAP-TBC (PF00566)	cytoplasm	4
RabGAP-TBC (PF00566)	glycosome	1
RabGAP-TBC (PF00566)	acidocalcisome	0
RabGAP-TBC (PF00566)	endocytic	2
RabGAP-TBC (PF00566)	Golgi apparatus	1
RabGAP-TBC (PF00566)	endoplasmic reticulum	0
RabGAP-TBC (PF00566)	mitochondrion	1
RabGAP-TBC (PF00566)	kinetoplast	1
RabGAP-TBC (PF00566)	antipodal sites	0
RabGAP-TBC (PF00566)	axoneme	1
RabGAP-TBC (PF00566)	basal body	0
RabGAP-TBC (PF00566)	flagellar tip	0
RabGAP-TBC (PF00566)	paraflagellar rod	0
RabGAP-TBC (PF00566)	intraflagellar transport particle	0
RabGAP-TBC (PF00566)	flagellar pocket	0
RabGAP-TBC (PF00566)	hook complex	0
RabGAP-TBC (PF00566)	flagellum attachment zone	0
RabGAP-TBC (PF00566)	pellicular membrane	0
RabGAP-TBC (PF00566)	cortical cytoskeleton	0
RabGAP-TBC (PF00566)	cell tip	0
Thioredoxin (PF00085)	nucleoplasm	1
Thioredoxin (PF00085)	nucleolus	0
Thioredoxin (PF00085)	spindle	0
Thioredoxin (PF00085)	kinetochore	0
Thioredoxin (PF00085)	nuclear envelope	0
Thioredoxin (PF00085)	nuclear pore	0
Thioredoxin (PF00085)	cytoplasm	4
Thioredoxin (PF00085)	glycosome	0
Thioredoxin (PF00085)	acidocalcisome	0
Thioredoxin (PF00085)	endocytic	2
Thioredoxin (PF00085)	Golgi apparatus	1
Thioredoxin (PF00085)	endoplasmic reticulum	1
Thioredoxin (PF00085)	mitochondrion	2
Thioredoxin (PF00085)	kinetoplast	0
Thioredoxin (PF00085)	antipodal sites	0
Thioredoxin (PF00085)	axoneme	1
Thioredoxin (PF00085)	basal body	0
Thioredoxin (PF00085)	flagellar tip	1
Thioredoxin (PF00085)	paraflagellar rod	0
Thioredoxin (PF00085)	intraflagellar transport particle	0
Thioredoxin (PF00085)	flagellar pocket	0
Thioredoxin (PF00085)	hook complex	0
Thioredoxin (PF00085)	flagellum attachment zone	0
Thioredoxin (PF00085)	pellicular membrane	0
Thioredoxin (PF00085)	cortical cytoskeleton	0
Thioredoxin (PF00085)	cell tip	0
NIF (PF03031)	nucleoplasm	0
NIF (PF03031)	nucleolus	1
NIF (PF03031)	spindle	0
NIF (PF03031)	kinetochore	0
NIF (PF03031)	nuclear envelope	1
NIF (PF03031)	nuclear pore	0
NIF (PF03031)	cytoplasm	3
NIF (PF03031)	glycosome	2
NIF (PF03031)	acidocalcisome	0
NIF (PF03031)	endocytic	1
NIF (PF03031)	Golgi apparatus	0
NIF (PF03031)	endoplasmic reticulum	1
NIF (PF03031)	mitochondrion	1
NIF (PF03031)	kinetoplast	0
NIF (PF03031)	antipodal sites	0
NIF (PF03031)	axoneme	0
NIF (PF03031)	basal body	1
NIF (PF03031)	flagellar tip	0
NIF (PF03031)	paraflagellar rod	0
NIF (PF03031)	intraflagellar transport particle	0
NIF (PF03031)	flagellar pocket	0
NIF (PF03031)	hook complex	0
NIF (PF03031)	flagellum attachment zone	0
NIF (PF03031)	pellicular membrane	0
NIF (PF03031)	cortical cytoskeleton	0
NIF (PF03031)	cell tip	0
zf-RING_2 (PF13639)	nucleoplasm	1
zf-RING_2 (PF13639)	nucleolus	0
zf-RING_2 (PF13639)	spindle	1
zf-RING_2 (PF13639)	kinetochore	0
zf-RING_2 (PF13639)	nuclear envelope	1
zf-RING_2 (PF13639)	nuclear pore	0
zf-RING_2 (PF13639)	cytoplasm	3
zf-RING_2 (PF13639)	glycosome	1
zf-RING_2 (PF13639)	acidocalcisome	0
zf-RING_2 (PF13639)	endocytic	2
zf-RING_2 (PF13639)	Golgi apparatus	0
zf-RING_2 (PF13639)	endoplasmic reticulum	0
zf-RING_2 (PF13639)	mitochondrion	0
zf-RING_2 (PF13639)	kinetoplast	0
zf-RING_2 (PF13639)	antipodal sites	0
zf-RING_2 (PF13639)	axoneme	0
zf-RING_2 (PF13639)	basal body	0
zf-RING_2 (PF13639)	flagellar tip	0
zf-RING_2 (PF13639)	paraflagellar rod	0
zf-RING_2 (PF13639)	intraflagellar transport particle	0
zf-RING_2 (PF13639)	flagellar pocket	1
zf-RING_2 (PF13639)	hook complex	0
zf-RING_2 (PF13639)	flagellum attachment zone	0
zf-RING_2 (PF13639)	pellicular membrane	1
zf-RING_2 (PF13639)	cortical cytoskeleton	0
zf-RING_2 (PF13639)	cell tip	1
ABC_tran (PF00005)	nucleoplasm	0
ABC_tran (PF00005)	nucleolus	0
ABC_tran (PF00005)	spindle	0
ABC_tran (PF00005)	kinetochore	0
ABC_tran (PF00005)	nuclear envelope	1
ABC_tran (PF00005)	nuclear pore	0
ABC_tran (PF00005)	cytoplasm	7
ABC_tran (PF00005)	glycosome	3
ABC_tran (PF00005)	acidocalcisome	0
ABC_tran (PF00005)	endocytic	7
ABC_tran (PF00005)	Golgi apparatus	0
ABC_tran (PF00005)	endoplasmic reticulum	2
ABC_tran (PF00005)	mitochondrion	1
ABC_tran (PF00005)	kinetoplast	1
ABC_tran (PF00005)	antipodal sites	0
ABC_tran (PF00005)	axoneme	0
ABC_tran (PF00005)	basal body	0
ABC_tran (PF00005)	flagellar tip	0
ABC_tran (PF00005)	paraflagellar rod	0
ABC_tran (PF00005)	intraflagellar transport particle	0
ABC_tran (PF00005)	flagellar pocket	1
ABC_tran (PF00005)	hook complex	0
ABC_tran (PF00005)	flagellum attachment zone	1
ABC_tran (PF00005)	pellicular membrane	2
ABC_tran (PF00005)	cortical cytoskeleton	0
ABC_tran (PF00005)	cell tip	0
DSPc (PF00782)	nucleoplasm	0
DSPc (PF00782)	nucleolus	0
DSPc (PF00782)	spindle	0
DSPc (PF00782)	kinetochore	0
DSPc (PF00782)	nuclear envelope	0
DSPc (PF00782)	nuclear pore	0
DSPc (PF00782)	cytoplasm	7
DSPc (PF00782)	glycosome	0
DSPc (PF00782)	acidocalcisome	0
DSPc (PF00782)	endocytic	0
DSPc (PF00782)	Golgi apparatus	0
DSPc (PF00782)	endoplasmic reticulum	0
DSPc (PF00782)	mitochondrion	0
DSPc (PF00782)	kinetoplast	0
DSPc (PF00782)	antipodal sites	0
DSPc (PF00782)	axoneme	1
DSPc (PF00782)	basal body	1
DSPc (PF00782)	flagellar tip	0
DSPc (PF00782)	paraflagellar rod	0
DSPc (PF00782)	intraflagellar transport particle	0
DSPc (PF00782)	flagellar pocket	0
DSPc (PF00782)	hook complex	0
DSPc (PF00782)	flagellum attachment zone	1
DSPc (PF00782)	pellicular membrane	0
DSPc (PF00782)	cortical cytoskeleton	1
DSPc (PF00782)	cell tip	0
DUF5075 (PF16825)	nucleoplasm	0
DUF5075 (PF16825)	nucleolus	0
DUF5075 (PF16825)	spindle	0
DUF5075 (PF16825)	kinetochore	0
DUF5075 (PF16825)	nuclear envelope	0
DUF5075 (PF16825)	nuclear pore	0
DUF5075 (PF16825)	cytoplasm	3
DUF5075 (PF16825)	glycosome	0
DUF5075 (PF16825)	acidocalcisome	0
DUF5075 (PF16825)	endocytic	0
DUF5075 (PF16825)	Golgi apparatus	0
DUF5075 (PF16825)	endoplasmic reticulum	0
DUF5075 (PF16825)	mitochondrion	0
DUF5075 (PF16825)	kinetoplast	0
DUF5075 (PF16825)	antipodal sites	0
DUF5075 (PF16825)	axoneme	0
DUF5075 (PF16825)	basal body	0
DUF5075 (PF16825)	flagellar tip	0
DUF5075 (PF16825)	paraflagellar rod	0
DUF5075 (PF16825)	intraflagellar transport particle	0
DUF5075 (PF16825)	flagellar pocket	0
DUF5075 (PF16825)	hook complex	0
DUF5075 (PF16825)	flagellum attachment zone	0
DUF5075 (PF16825)	pellicular membrane	0
DUF5075 (PF16825)	cortical cytoskeleton	0
DUF5075 (PF16825)	cell tip	0
Kinesin (PF00225)	nucleoplasm	2
Kinesin (PF00225)	nucleolus	1
Kinesin (PF00225)	spindle	4
Kinesin (PF00225)	kinetochore	0
Kinesin (PF00225)	nuclear envelope	0
Kinesin (PF00225)	nuclear pore	0
Kinesin (PF00225)	cytoplasm	25
Kinesin (PF00225)	glycosome	0
Kinesin (PF00225)	acidocalcisome	0
Kinesin (PF00225)	endocytic	2
Kinesin (PF00225)	Golgi apparatus	0
Kinesin (PF00225)	endoplasmic reticulum	0
Kinesin (PF00225)	mitochondrion	0
Kinesin (PF00225)	kinetoplast	0
Kinesin (PF00225)	antipodal sites	0
Kinesin (PF00225)	axoneme	7
Kinesin (PF00225)	basal body	7
Kinesin (PF00225)	flagellar tip	7
Kinesin (PF00225)	paraflagellar rod	0
Kinesin (PF00225)	intraflagellar transport particle	1
Kinesin (PF00225)	flagellar pocket	5
Kinesin (PF00225)	hook complex	5
Kinesin (PF00225)	flagellum attachment zone	2
Kinesin (PF00225)	pellicular membrane	1
Kinesin (PF00225)	cortical cytoskeleton	4
Kinesin (PF00225)	cell tip	13
Dynein_heavy (PF03028)	nucleoplasm	0
Dynein_heavy (PF03028)	nucleolus	0
Dynein_heavy (PF03028)	spindle	0
Dynein_heavy (PF03028)	kinetochore	0
Dynein_heavy (PF03028)	nuclear envelope	0
Dynein_heavy (PF03028)	nuclear pore	0
Dynein_heavy (PF03028)	cytoplasm	3
Dynein_heavy (PF03028)	glycosome	0
Dynein_heavy (PF03028)	acidocalcisome	0
Dynein_heavy (PF03028)	endocytic	0
Dynein_heavy (PF03028)	Golgi apparatus	0
Dynein_heavy (PF03028)	endoplasmic reticulum	0
Dynein_heavy (PF03028)	mitochondrion	0
Dynein_heavy (PF03028)	kinetoplast	0
Dynein_heavy (PF03028)	antipodal sites	0
Dynein_heavy (PF03028)	axoneme	9
Dynein_heavy (PF03028)	basal body	0
Dynein_heavy (PF03028)	flagellar tip	0
Dynein_heavy (PF03028)	paraflagellar rod	0
Dynein_heavy (PF03028)	intraflagellar transport particle	2
Dynein_heavy (PF03028)	flagellar pocket	0
Dynein_heavy (PF03028)	hook complex	0
Dynein_heavy (PF03028)	flagellum attachment zone	0
Dynein_heavy (PF03028)	pellicular membrane	0
Dynein_heavy (PF03028)	cortical cytoskeleton	0
Dynein_heavy (PF03028)	cell tip	0
AAA_5 (PF07728)	nucleoplasm	1
AAA_5 (PF07728)	nucleolus	1
AAA_5 (PF07728)	spindle	0
AAA_5 (PF07728)	kinetochore	0
AAA_5 (PF07728)	nuclear envelope	0
AAA_5 (PF07728)	nuclear pore	0
AAA_5 (PF07728)	cytoplasm	2
AAA_5 (PF07728)	glycosome	0
AAA_5 (PF07728)	acidocalcisome	0
AAA_5 (PF07728)	endocytic	0
AAA_5 (PF07728)	Golgi apparatus	0
AAA_5 (PF07728)	endoplasmic reticulum	0
AAA_5 (PF07728)	mitochondrion	0
AAA_5 (PF07728)	kinetoplast	1
AAA_5 (PF07728)	antipodal sites	0
AAA_5 (PF07728)	axoneme	4
AAA_5 (PF07728)	basal body	0
AAA_5 (PF07728)	flagellar tip	0
AAA_5 (PF07728)	paraflagellar rod	0
AAA_5 (PF07728)	intraflagellar transport particle	2
AAA_5 (PF07728)	flagellar pocket	0
AAA_5 (PF07728)	hook complex	0
AAA_5 (PF07728)	flagellum attachment zone	0
AAA_5 (PF07728)	pellicular membrane	0
AAA_5 (PF07728)	cortical cytoskeleton	0
AAA_5 (PF07728)	cell tip	0
AAA_6 (PF12774)	nucleoplasm	0
AAA_6 (PF12774)	nucleolus	0
AAA_6 (PF12774)	spindle	0
AAA_6 (PF12774)	kinetochore	0
AAA_6 (PF12774)	nuclear envelope	0
AAA_6 (PF12774)	nuclear pore	0
AAA_6 (PF12774)	cytoplasm	2
AAA_6 (PF12774)	glycosome	0
AAA_6 (PF12774)	acidocalcisome	0
AAA_6 (PF12774)	endocytic	0
AAA_6 (PF12774)	Golgi apparatus	0
AAA_6 (PF12774)	endoplasmic reticulum	0
AAA_6 (PF12774)	mitochondrion	0
AAA_6 (PF12774)	kinetoplast	0
AAA_6 (PF12774)	antipodal sites	0
AAA_6 (PF12774)	axoneme	9
AAA_6 (PF12774)	basal body	0
AAA_6 (PF12774)	flagellar tip	0
AAA_6 (PF12774)	paraflagellar rod	0
AAA_6 (PF12774)	intraflagellar transport particle	2
AAA_6 (PF12774)	flagellar pocket	0
AAA_6 (PF12774)	hook complex	0
AAA_6 (PF12774)	flagellum attachment zone	0
AAA_6 (PF12774)	pellicular membrane	0
AAA_6 (PF12774)	cortical cytoskeleton	0
AAA_6 (PF12774)	cell tip	0
AAA_7 (PF12775)	nucleoplasm	0
AAA_7 (PF12775)	nucleolus	0
AAA_7 (PF12775)	spindle	0
AAA_7 (PF12775)	kinetochore	0
AAA_7 (PF12775)	nuclear envelope	0
AAA_7 (PF12775)	nuclear pore	0
AAA_7 (PF12775)	cytoplasm	2
AAA_7 (PF12775)	glycosome	0
AAA_7 (PF12775)	acidocalcisome	0
AAA_7 (PF12775)	endocytic	0
AAA_7 (PF12775)	Golgi apparatus	0
AAA_7 (PF12775)	endoplasmic reticulum	0
AAA_7 (PF12775)	mitochondrion	0
AAA_7 (PF12775)	kinetoplast	0
AAA_7 (PF12775)	antipodal sites	0
AAA_7 (PF12775)	axoneme	9
AAA_7 (PF12775)	basal body	0
AAA_7 (PF12775)	flagellar tip	0
AAA_7 (PF12775)	paraflagellar rod	0
AAA_7 (PF12775)	intraflagellar transport particle	2
AAA_7 (PF12775)	flagellar pocket	0
AAA_7 (PF12775)	hook complex	0
AAA_7 (PF12775)	flagellum attachment zone	0
AAA_7 (PF12775)	pellicular membrane	0
AAA_7 (PF12775)	cortical cytoskeleton	0
AAA_7 (PF12775)	cell tip	0
AAA_8 (PF12780)	nucleoplasm	0
AAA_8 (PF12780)	nucleolus	0
AAA_8 (PF12780)	spindle	0
AAA_8 (PF12780)	kinetochore	0
AAA_8 (PF12780)	nuclear envelope	0
AAA_8 (PF12780)	nuclear pore	0
AAA_8 (PF12780)	cytoplasm	2
AAA_8 (PF12780)	glycosome	0
AAA_8 (PF12780)	acidocalcisome	0
AAA_8 (PF12780)	endocytic	0
AAA_8 (PF12780)	Golgi apparatus	0
AAA_8 (PF12780)	endoplasmic reticulum	0
AAA_8 (PF12780)	mitochondrion	0
AAA_8 (PF12780)	kinetoplast	0
AAA_8 (PF12780)	antipodal sites	0
AAA_8 (PF12780)	axoneme	9
AAA_8 (PF12780)	basal body	0
AAA_8 (PF12780)	flagellar tip	0
AAA_8 (PF12780)	paraflagellar rod	0
AAA_8 (PF12780)	intraflagellar transport particle	2
AAA_8 (PF12780)	flagellar pocket	0
AAA_8 (PF12780)	hook complex	0
AAA_8 (PF12780)	flagellum attachment zone	0
AAA_8 (PF12780)	pellicular membrane	0
AAA_8 (PF12780)	cortical cytoskeleton	0
AAA_8 (PF12780)	cell tip	0
AAA_9 (PF12781)	nucleoplasm	0
AAA_9 (PF12781)	nucleolus	0
AAA_9 (PF12781)	spindle	0
AAA_9 (PF12781)	kinetochore	0
AAA_9 (PF12781)	nuclear envelope	0
AAA_9 (PF12781)	nuclear pore	0
AAA_9 (PF12781)	cytoplasm	2
AAA_9 (PF12781)	glycosome	0
AAA_9 (PF12781)	acidocalcisome	0
AAA_9 (PF12781)	endocytic	0
AAA_9 (PF12781)	Golgi apparatus	0
AAA_9 (PF12781)	endoplasmic reticulum	0
AAA_9 (PF12781)	mitochondrion	0
AAA_9 (PF12781)	kinetoplast	0
AAA_9 (PF12781)	antipodal sites	0
AAA_9 (PF12781)	axoneme	9
AAA_9 (PF12781)	basal body	0
AAA_9 (PF12781)	flagellar tip	0
AAA_9 (PF12781)	paraflagellar rod	0
AAA_9 (PF12781)	intraflagellar transport particle	2
AAA_9 (PF12781)	flagellar pocket	0
AAA_9 (PF12781)	hook complex	0
AAA_9 (PF12781)	flagellum attachment zone	0
AAA_9 (PF12781)	pellicular membrane	0
AAA_9 (PF12781)	cortical cytoskeleton	0
AAA_9 (PF12781)	cell tip	0
DHC_N2 (PF08393)	nucleoplasm	0
DHC_N2 (PF08393)	nucleolus	0
DHC_N2 (PF08393)	spindle	0
DHC_N2 (PF08393)	kinetochore	0
DHC_N2 (PF08393)	nuclear envelope	0
DHC_N2 (PF08393)	nuclear pore	0
DHC_N2 (PF08393)	cytoplasm	3
DHC_N2 (PF08393)	glycosome	0
DHC_N2 (PF08393)	acidocalcisome	0
DHC_N2 (PF08393)	endocytic	0
DHC_N2 (PF08393)	Golgi apparatus	0
DHC_N2 (PF08393)	endoplasmic reticulum	0
DHC_N2 (PF08393)	mitochondrion	0
DHC_N2 (PF08393)	kinetoplast	0
DHC_N2 (PF08393)	antipodal sites	0
DHC_N2 (PF08393)	axoneme	9
DHC_N2 (PF08393)	basal body	0
DHC_N2 (PF08393)	flagellar tip	0
DHC_N2 (PF08393)	paraflagellar rod	0
DHC_N2 (PF08393)	intraflagellar transport particle	2
DHC_N2 (PF08393)	flagellar pocket	0
DHC_N2 (PF08393)	hook complex	0
DHC_N2 (PF08393)	flagellum attachment zone	0
DHC_N2 (PF08393)	pellicular membrane	0
DHC_N2 (PF08393)	cortical cytoskeleton	0
DHC_N2 (PF08393)	cell tip	0
MT (PF12777)	nucleoplasm	0
MT (PF12777)	nucleolus	0
MT (PF12777)	spindle	0
MT (PF12777)	kinetochore	0
MT (PF12777)	nuclear envelope	0
MT (PF12777)	nuclear pore	0
MT (PF12777)	cytoplasm	3
MT (PF12777)	glycosome	0
MT (PF12777)	acidocalcisome	0
MT (PF12777)	endocytic	0
MT (PF12777)	Golgi apparatus	0
MT (PF12777)	endoplasmic reticulum	0
MT (PF12777)	mitochondrion	0
MT (PF12777)	kinetoplast	0
MT (PF12777)	antipodal sites	0
MT (PF12777)	axoneme	9
MT (PF12777)	basal body	0
MT (PF12777)	flagellar tip	0
MT (PF12777)	paraflagellar rod	0
MT (PF12777)	intraflagellar transport particle	2
MT (PF12777)	flagellar pocket	0
MT (PF12777)	hook complex	0
MT (PF12777)	flagellum attachment zone	0
MT (PF12777)	pellicular membrane	0
MT (PF12777)	cortical cytoskeleton	0
MT (PF12777)	cell tip	0
EF-hand_8 (PF13833)	nucleoplasm	0
EF-hand_8 (PF13833)	nucleolus	0
EF-hand_8 (PF13833)	spindle	0
EF-hand_8 (PF13833)	kinetochore	0
EF-hand_8 (PF13833)	nuclear envelope	0
EF-hand_8 (PF13833)	nuclear pore	0
EF-hand_8 (PF13833)	cytoplasm	6
EF-hand_8 (PF13833)	glycosome	1
EF-hand_8 (PF13833)	acidocalcisome	0
EF-hand_8 (PF13833)	endocytic	0
EF-hand_8 (PF13833)	Golgi apparatus	0
EF-hand_8 (PF13833)	endoplasmic reticulum	0
EF-hand_8 (PF13833)	mitochondrion	2
EF-hand_8 (PF13833)	kinetoplast	0
EF-hand_8 (PF13833)	antipodal sites	0
EF-hand_8 (PF13833)	axoneme	5
EF-hand_8 (PF13833)	basal body	1
EF-hand_8 (PF13833)	flagellar tip	0
EF-hand_8 (PF13833)	paraflagellar rod	2
EF-hand_8 (PF13833)	intraflagellar transport particle	0
EF-hand_8 (PF13833)	flagellar pocket	0
EF-hand_8 (PF13833)	hook complex	0
EF-hand_8 (PF13833)	flagellum attachment zone	1
EF-hand_8 (PF13833)	pellicular membrane	0
EF-hand_8 (PF13833)	cortical cytoskeleton	2
EF-hand_8 (PF13833)	cell tip	1
SET (PF00856)	nucleoplasm	4
SET (PF00856)	nucleolus	2
SET (PF00856)	spindle	0
SET (PF00856)	kinetochore	0
SET (PF00856)	nuclear envelope	0
SET (PF00856)	nuclear pore	0
SET (PF00856)	cytoplasm	11
SET (PF00856)	glycosome	0
SET (PF00856)	acidocalcisome	0
SET (PF00856)	endocytic	0
SET (PF00856)	Golgi apparatus	0
SET (PF00856)	endoplasmic reticulum	0
SET (PF00856)	mitochondrion	6
SET (PF00856)	kinetoplast	6
SET (PF00856)	antipodal sites	0
SET (PF00856)	axoneme	0
SET (PF00856)	basal body	0
SET (PF00856)	flagellar tip	0
SET (PF00856)	paraflagellar rod	1
SET (PF00856)	intraflagellar transport particle	0
SET (PF00856)	flagellar pocket	0
SET (PF00856)	hook complex	0
SET (PF00856)	flagellum attachment zone	0
SET (PF00856)	pellicular membrane	0
SET (PF00856)	cortical cytoskeleton	0
SET (PF00856)	cell tip	1
LRR_6 (PF13516)	nucleoplasm	1
LRR_6 (PF13516)	nucleolus	1
LRR_6 (PF13516)	spindle	0
LRR_6 (PF13516)	kinetochore	0
LRR_6 (PF13516)	nuclear envelope	0
LRR_6 (PF13516)	nuclear pore	0
LRR_6 (PF13516)	cytoplasm	9
LRR_6 (PF13516)	glycosome	0
LRR_6 (PF13516)	acidocalcisome	0
LRR_6 (PF13516)	endocytic	0
LRR_6 (PF13516)	Golgi apparatus	0
LRR_6 (PF13516)	endoplasmic reticulum	0
LRR_6 (PF13516)	mitochondrion	2
LRR_6 (PF13516)	kinetoplast	1
LRR_6 (PF13516)	antipodal sites	0
LRR_6 (PF13516)	axoneme	10
LRR_6 (PF13516)	basal body	3
LRR_6 (PF13516)	flagellar tip	0
LRR_6 (PF13516)	paraflagellar rod	6
LRR_6 (PF13516)	intraflagellar transport particle	0
LRR_6 (PF13516)	flagellar pocket	0
LRR_6 (PF13516)	hook complex	1
LRR_6 (PF13516)	flagellum attachment zone	0
LRR_6 (PF13516)	pellicular membrane	0
LRR_6 (PF13516)	cortical cytoskeleton	0
LRR_6 (PF13516)	cell tip	1
AAA (PF00004)	nucleoplasm	15
AAA (PF00004)	nucleolus	3
AAA (PF00004)	spindle	0
AAA (PF00004)	kinetochore	0
AAA (PF00004)	nuclear envelope	0
AAA (PF00004)	nuclear pore	1
AAA (PF00004)	cytoplasm	17
AAA (PF00004)	glycosome	0
AAA (PF00004)	acidocalcisome	0
AAA (PF00004)	endocytic	2
AAA (PF00004)	Golgi apparatus	0
AAA (PF00004)	endoplasmic reticulum	1
AAA (PF00004)	mitochondrion	4
AAA (PF00004)	kinetoplast	3
AAA (PF00004)	antipodal sites	0
AAA (PF00004)	axoneme	1
AAA (PF00004)	basal body	1
AAA (PF00004)	flagellar tip	1
AAA (PF00004)	paraflagellar rod	0
AAA (PF00004)	intraflagellar transport particle	0
AAA (PF00004)	flagellar pocket	0
AAA (PF00004)	hook complex	0
AAA (PF00004)	flagellum attachment zone	0
AAA (PF00004)	pellicular membrane	0
AAA (PF00004)	cortical cytoskeleton	0
AAA (PF00004)	cell tip	1
Tubulin (PF00091)	nucleoplasm	0
Tubulin (PF00091)	nucleolus	0
Tubulin (PF00091)	spindle	1
Tubulin (PF00091)	kinetochore	0
Tubulin (PF00091)	nuclear envelope	0
Tubulin (PF00091)	nuclear pore	0
Tubulin (PF00091)	cytoplasm	6
Tubulin (PF00091)	glycosome	0
Tubulin (PF00091)	acidocalcisome	0
Tubulin (PF00091)	endocytic	0
Tubulin (PF00091)	Golgi apparatus	0
Tubulin (PF00091)	endoplasmic reticulum	0
Tubulin (PF00091)	mitochondrion	0
Tubulin (PF00091)	kinetoplast	0
Tubulin (PF00091)	antipodal sites	0
Tubulin (PF00091)	axoneme	0
Tubulin (PF00091)	basal body	3
Tubulin (PF00091)	flagellar tip	0
Tubulin (PF00091)	paraflagellar rod	0
Tubulin (PF00091)	intraflagellar transport particle	0
Tubulin (PF00091)	flagellar pocket	0
Tubulin (PF00091)	hook complex	0
Tubulin (PF00091)	flagellum attachment zone	0
Tubulin (PF00091)	pellicular membrane	0
Tubulin (PF00091)	cortical cytoskeleton	4
Tubulin (PF00091)	cell tip	0
Tubulin_C (PF03953)	nucleoplasm	0
Tubulin_C (PF03953)	nucleolus	0
Tubulin_C (PF03953)	spindle	1
Tubulin_C (PF03953)	kinetochore	0
Tubulin_C (PF03953)	nuclear envelope	0
Tubulin_C (PF03953)	nuclear pore	0
Tubulin_C (PF03953)	cytoplasm	5
Tubulin_C (PF03953)	glycosome	0
Tubulin_C (PF03953)	acidocalcisome	0
Tubulin_C (PF03953)	endocytic	0
Tubulin_C (PF03953)	Golgi apparatus	0
Tubulin_C (PF03953)	endoplasmic reticulum	0
Tubulin_C (PF03953)	mitochondrion	0
Tubulin_C (PF03953)	kinetoplast	0
Tubulin_C (PF03953)	antipodal sites	0
Tubulin_C (PF03953)	axoneme	0
Tubulin_C (PF03953)	basal body	2
Tubulin_C (PF03953)	flagellar tip	0
Tubulin_C (PF03953)	paraflagellar rod	0
Tubulin_C (PF03953)	intraflagellar transport particle	0
Tubulin_C (PF03953)	flagellar pocket	0
Tubulin_C (PF03953)	hook complex	0
Tubulin_C (PF03953)	flagellum attachment zone	0
Tubulin_C (PF03953)	pellicular membrane	0
Tubulin_C (PF03953)	cortical cytoskeleton	4
Tubulin_C (PF03953)	cell tip	0
MMR_HSR1 (PF01926)	nucleoplasm	1
MMR_HSR1 (PF01926)	nucleolus	2
MMR_HSR1 (PF01926)	spindle	0
MMR_HSR1 (PF01926)	kinetochore	0
MMR_HSR1 (PF01926)	nuclear envelope	1
MMR_HSR1 (PF01926)	nuclear pore	0
MMR_HSR1 (PF01926)	cytoplasm	6
MMR_HSR1 (PF01926)	glycosome	0
MMR_HSR1 (PF01926)	acidocalcisome	0
MMR_HSR1 (PF01926)	endocytic	1
MMR_HSR1 (PF01926)	Golgi apparatus	0
MMR_HSR1 (PF01926)	endoplasmic reticulum	1
MMR_HSR1 (PF01926)	mitochondrion	9
MMR_HSR1 (PF01926)	kinetoplast	9
MMR_HSR1 (PF01926)	antipodal sites	0
MMR_HSR1 (PF01926)	axoneme	0
MMR_HSR1 (PF01926)	basal body	0
MMR_HSR1 (PF01926)	flagellar tip	0
MMR_HSR1 (PF01926)	paraflagellar rod	0
MMR_HSR1 (PF01926)	intraflagellar transport particle	0
MMR_HSR1 (PF01926)	flagellar pocket	0
MMR_HSR1 (PF01926)	hook complex	0
MMR_HSR1 (PF01926)	flagellum attachment zone	0
MMR_HSR1 (PF01926)	pellicular membrane	0
MMR_HSR1 (PF01926)	cortical cytoskeleton	0
MMR_HSR1 (PF01926)	cell tip	0
zf-C3HC4_3 (PF13920)	nucleoplasm	0
zf-C3HC4_3 (PF13920)	nucleolus	1
zf-C3HC4_3 (PF13920)	spindle	0
zf-C3HC4_3 (PF13920)	kinetochore	0
zf-C3HC4_3 (PF13920)	nuclear envelope	0
zf-C3HC4_3 (PF13920)	nuclear pore	0
zf-C3HC4_3 (PF13920)	cytoplasm	5
zf-C3HC4_3 (PF13920)	glycosome	1
zf-C3HC4_3 (PF13920)	acidocalcisome	0
zf-C3HC4_3 (PF13920)	endocytic	4
zf-C3HC4_3 (PF13920)	Golgi apparatus	0
zf-C3HC4_3 (PF13920)	endoplasmic reticulum	0
zf-C3HC4_3 (PF13920)	mitochondrion	1
zf-C3HC4_3 (PF13920)	kinetoplast	0
zf-C3HC4_3 (PF13920)	antipodal sites	0
zf-C3HC4_3 (PF13920)	axoneme	0
zf-C3HC4_3 (PF13920)	basal body	2
zf-C3HC4_3 (PF13920)	flagellar tip	0
zf-C3HC4_3 (PF13920)	paraflagellar rod	0
zf-C3HC4_3 (PF13920)	intraflagellar transport particle	0
zf-C3HC4_3 (PF13920)	flagellar pocket	1
zf-C3HC4_3 (PF13920)	hook complex	1
zf-C3HC4_3 (PF13920)	flagellum attachment zone	1
zf-C3HC4_3 (PF13920)	pellicular membrane	0
zf-C3HC4_3 (PF13920)	cortical cytoskeleton	0
zf-C3HC4_3 (PF13920)	cell tip	3
GARP (PF16731)	nucleoplasm	0
GARP (PF16731)	nucleolus	0
GARP (PF16731)	spindle	0
GARP (PF16731)	kinetochore	0
GARP (PF16731)	nuclear envelope	0
GARP (PF16731)	nuclear pore	0
GARP (PF16731)	cytoplasm	4
GARP (PF16731)	glycosome	0
GARP (PF16731)	acidocalcisome	0
GARP (PF16731)	endocytic	0
GARP (PF16731)	Golgi apparatus	0
GARP (PF16731)	endoplasmic reticulum	0
GARP (PF16731)	mitochondrion	0
GARP (PF16731)	kinetoplast	0
GARP (PF16731)	antipodal sites	0
GARP (PF16731)	axoneme	0
GARP (PF16731)	basal body	0
GARP (PF16731)	flagellar tip	0
GARP (PF16731)	paraflagellar rod	0
GARP (PF16731)	intraflagellar transport particle	0
GARP (PF16731)	flagellar pocket	0
GARP (PF16731)	hook complex	0
GARP (PF16731)	flagellum attachment zone	0
GARP (PF16731)	pellicular membrane	0
GARP (PF16731)	cortical cytoskeleton	0
GARP (PF16731)	cell tip	0
VSG_B (PF13206)	nucleoplasm	0
VSG_B (PF13206)	nucleolus	0
VSG_B (PF13206)	spindle	0
VSG_B (PF13206)	kinetochore	0
VSG_B (PF13206)	nuclear envelope	0
VSG_B (PF13206)	nuclear pore	0
VSG_B (PF13206)	cytoplasm	1
VSG_B (PF13206)	glycosome	0
VSG_B (PF13206)	acidocalcisome	0
VSG_B (PF13206)	endocytic	0
VSG_B (PF13206)	Golgi apparatus	0
VSG_B (PF13206)	endoplasmic reticulum	0
VSG_B (PF13206)	mitochondrion	0
VSG_B (PF13206)	kinetoplast	0
VSG_B (PF13206)	antipodal sites	0
VSG_B (PF13206)	axoneme	0
VSG_B (PF13206)	basal body	0
VSG_B (PF13206)	flagellar tip	0
VSG_B (PF13206)	paraflagellar rod	0
VSG_B (PF13206)	intraflagellar transport particle	0
VSG_B (PF13206)	flagellar pocket	0
VSG_B (PF13206)	hook complex	0
VSG_B (PF13206)	flagellum attachment zone	0
VSG_B (PF13206)	pellicular membrane	0
VSG_B (PF13206)	cortical cytoskeleton	0
VSG_B (PF13206)	cell tip	0
Peripla_BP_6 (PF13458)	nucleoplasm	0
Peripla_BP_6 (PF13458)	nucleolus	0
Peripla_BP_6 (PF13458)	spindle	0
Peripla_BP_6 (PF13458)	kinetochore	0
Peripla_BP_6 (PF13458)	nuclear envelope	0
Peripla_BP_6 (PF13458)	nuclear pore	0
Peripla_BP_6 (PF13458)	cytoplasm	1
Peripla_BP_6 (PF13458)	glycosome	0
Peripla_BP_6 (PF13458)	acidocalcisome	0
Peripla_BP_6 (PF13458)	endocytic	2
Peripla_BP_6 (PF13458)	Golgi apparatus	0
Peripla_BP_6 (PF13458)	endoplasmic reticulum	0
Peripla_BP_6 (PF13458)	mitochondrion	0
Peripla_BP_6 (PF13458)	kinetoplast	0
Peripla_BP_6 (PF13458)	antipodal sites	0
Peripla_BP_6 (PF13458)	axoneme	0
Peripla_BP_6 (PF13458)	basal body	0
Peripla_BP_6 (PF13458)	flagellar tip	0
Peripla_BP_6 (PF13458)	paraflagellar rod	0
Peripla_BP_6 (PF13458)	intraflagellar transport particle	0
Peripla_BP_6 (PF13458)	flagellar pocket	0
Peripla_BP_6 (PF13458)	hook complex	0
Peripla_BP_6 (PF13458)	flagellum attachment zone	0
Peripla_BP_6 (PF13458)	pellicular membrane	0
Peripla_BP_6 (PF13458)	cortical cytoskeleton	0
Peripla_BP_6 (PF13458)	cell tip	0
Peptidase_M8 (PF01457)	nucleoplasm	0
Peptidase_M8 (PF01457)	nucleolus	0
Peptidase_M8 (PF01457)	spindle	0
Peptidase_M8 (PF01457)	kinetochore	0
Peptidase_M8 (PF01457)	nuclear envelope	0
Peptidase_M8 (PF01457)	nuclear pore	0
Peptidase_M8 (PF01457)	cytoplasm	2
Peptidase_M8 (PF01457)	glycosome	0
Peptidase_M8 (PF01457)	acidocalcisome	0
Peptidase_M8 (PF01457)	endocytic	0
Peptidase_M8 (PF01457)	Golgi apparatus	0
Peptidase_M8 (PF01457)	endoplasmic reticulum	1
Peptidase_M8 (PF01457)	mitochondrion	0
Peptidase_M8 (PF01457)	kinetoplast	0
Peptidase_M8 (PF01457)	antipodal sites	0
Peptidase_M8 (PF01457)	axoneme	0
Peptidase_M8 (PF01457)	basal body	0
Peptidase_M8 (PF01457)	flagellar tip	0
Peptidase_M8 (PF01457)	paraflagellar rod	0
Peptidase_M8 (PF01457)	intraflagellar transport particle	0
Peptidase_M8 (PF01457)	flagellar pocket	0
Peptidase_M8 (PF01457)	hook complex	0
Peptidase_M8 (PF01457)	flagellum attachment zone	0
Peptidase_M8 (PF01457)	pellicular membrane	0
Peptidase_M8 (PF01457)	cortical cytoskeleton	0
Peptidase_M8 (PF01457)	cell tip	0
HECT (PF00632)	nucleoplasm	2
HECT (PF00632)	nucleolus	1
HECT (PF00632)	spindle	0
HECT (PF00632)	kinetochore	0
HECT (PF00632)	nuclear envelope	0
HECT (PF00632)	nuclear pore	0
HECT (PF00632)	cytoplasm	5
HECT (PF00632)	glycosome	0
HECT (PF00632)	acidocalcisome	0
HECT (PF00632)	endocytic	0
HECT (PF00632)	Golgi apparatus	0
HECT (PF00632)	endoplasmic reticulum	0
HECT (PF00632)	mitochondrion	0
HECT (PF00632)	kinetoplast	0
HECT (PF00632)	antipodal sites	0
HECT (PF00632)	axoneme	0
HECT (PF00632)	basal body	0
HECT (PF00632)	flagellar tip	0
HECT (PF00632)	paraflagellar rod	0
HECT (PF00632)	intraflagellar transport particle	0
HECT (PF00632)	flagellar pocket	1
HECT (PF00632)	hook complex	0
HECT (PF00632)	flagellum attachment zone	0
HECT (PF00632)	pellicular membrane	0
HECT (PF00632)	cortical cytoskeleton	0
HECT (PF00632)	cell tip	0
Lipase_3 (PF01764)	nucleoplasm	0
Lipase_3 (PF01764)	nucleolus	0
Lipase_3 (PF01764)	spindle	0
Lipase_3 (PF01764)	kinetochore	0
Lipase_3 (PF01764)	nuclear envelope	0
Lipase_3 (PF01764)	nuclear pore	0
Lipase_3 (PF01764)	cytoplasm	0
Lipase_3 (PF01764)	glycosome	1
Lipase_3 (PF01764)	acidocalcisome	0
Lipase_3 (PF01764)	endocytic	1
Lipase_3 (PF01764)	Golgi apparatus	0
Lipase_3 (PF01764)	endoplasmic reticulum	1
Lipase_3 (PF01764)	mitochondrion	2
Lipase_3 (PF01764)	kinetoplast	1
Lipase_3 (PF01764)	antipodal sites	0
Lipase_3 (PF01764)	axoneme	0
Lipase_3 (PF01764)	basal body	0
Lipase_3 (PF01764)	flagellar tip	0
Lipase_3 (PF01764)	paraflagellar rod	0
Lipase_3 (PF01764)	intraflagellar transport particle	0
Lipase_3 (PF01764)	flagellar pocket	0
Lipase_3 (PF01764)	hook complex	0
Lipase_3 (PF01764)	flagellum attachment zone	0
Lipase_3 (PF01764)	pellicular membrane	0
Lipase_3 (PF01764)	cortical cytoskeleton	0
Lipase_3 (PF01764)	cell tip	0
Nucleoside_tran (PF01733)	nucleoplasm	0
Nucleoside_tran (PF01733)	nucleolus	0
Nucleoside_tran (PF01733)	spindle	0
Nucleoside_tran (PF01733)	kinetochore	0
Nucleoside_tran (PF01733)	nuclear envelope	2
Nucleoside_tran (PF01733)	nuclear pore	0
Nucleoside_tran (PF01733)	cytoplasm	0
Nucleoside_tran (PF01733)	glycosome	0
Nucleoside_tran (PF01733)	acidocalcisome	0
Nucleoside_tran (PF01733)	endocytic	0
Nucleoside_tran (PF01733)	Golgi apparatus	0
Nucleoside_tran (PF01733)	endoplasmic reticulum	3
Nucleoside_tran (PF01733)	mitochondrion	0
Nucleoside_tran (PF01733)	kinetoplast	0
Nucleoside_tran (PF01733)	antipodal sites	0
Nucleoside_tran (PF01733)	axoneme	0
Nucleoside_tran (PF01733)	basal body	0
Nucleoside_tran (PF01733)	flagellar tip	0
Nucleoside_tran (PF01733)	paraflagellar rod	0
Nucleoside_tran (PF01733)	intraflagellar transport particle	0
Nucleoside_tran (PF01733)	flagellar pocket	0
Nucleoside_tran (PF01733)	hook complex	0
Nucleoside_tran (PF01733)	flagellum attachment zone	0
Nucleoside_tran (PF01733)	pellicular membrane	0
Nucleoside_tran (PF01733)	cortical cytoskeleton	0
Nucleoside_tran (PF01733)	cell tip	0
Peptidase_C1 (PF00112)	nucleoplasm	0
Peptidase_C1 (PF00112)	nucleolus	0
Peptidase_C1 (PF00112)	spindle	0
Peptidase_C1 (PF00112)	kinetochore	0
Peptidase_C1 (PF00112)	nuclear envelope	0
Peptidase_C1 (PF00112)	nuclear pore	0
Peptidase_C1 (PF00112)	cytoplasm	1
Peptidase_C1 (PF00112)	glycosome	0
Peptidase_C1 (PF00112)	acidocalcisome	0
Peptidase_C1 (PF00112)	endocytic	0
Peptidase_C1 (PF00112)	Golgi apparatus	0
Peptidase_C1 (PF00112)	endoplasmic reticulum	0
Peptidase_C1 (PF00112)	mitochondrion	0
Peptidase_C1 (PF00112)	kinetoplast	0
Peptidase_C1 (PF00112)	antipodal sites	0
Peptidase_C1 (PF00112)	axoneme	0
Peptidase_C1 (PF00112)	basal body	0
Peptidase_C1 (PF00112)	flagellar tip	0
Peptidase_C1 (PF00112)	paraflagellar rod	0
Peptidase_C1 (PF00112)	intraflagellar transport particle	0
Peptidase_C1 (PF00112)	flagellar pocket	0
Peptidase_C1 (PF00112)	hook complex	0
Peptidase_C1 (PF00112)	flagellum attachment zone	0
Peptidase_C1 (PF00112)	pellicular membrane	0
Peptidase_C1 (PF00112)	cortical cytoskeleton	0
Peptidase_C1 (PF00112)	cell tip	0
Pyr_redox_2 (PF07992)	nucleoplasm	1
Pyr_redox_2 (PF07992)	nucleolus	0
Pyr_redox_2 (PF07992)	spindle	0
Pyr_redox_2 (PF07992)	kinetochore	0
Pyr_redox_2 (PF07992)	nuclear envelope	0
Pyr_redox_2 (PF07992)	nuclear pore	0
Pyr_redox_2 (PF07992)	cytoplasm	2
Pyr_redox_2 (PF07992)	glycosome	0
Pyr_redox_2 (PF07992)	acidocalcisome	0
Pyr_redox_2 (PF07992)	endocytic	0
Pyr_redox_2 (PF07992)	Golgi apparatus	0
Pyr_redox_2 (PF07992)	endoplasmic reticulum	0
Pyr_redox_2 (PF07992)	mitochondrion	4
Pyr_redox_2 (PF07992)	kinetoplast	5
Pyr_redox_2 (PF07992)	antipodal sites	0
Pyr_redox_2 (PF07992)	axoneme	1
Pyr_redox_2 (PF07992)	basal body	0
Pyr_redox_2 (PF07992)	flagellar tip	0
Pyr_redox_2 (PF07992)	paraflagellar rod	0
Pyr_redox_2 (PF07992)	intraflagellar transport particle	0
Pyr_redox_2 (PF07992)	flagellar pocket	0
Pyr_redox_2 (PF07992)	hook complex	0
Pyr_redox_2 (PF07992)	flagellum attachment zone	0
Pyr_redox_2 (PF07992)	pellicular membrane	0
Pyr_redox_2 (PF07992)	cortical cytoskeleton	0
Pyr_redox_2 (PF07992)	cell tip	0
HATPase_c (PF02518)	nucleoplasm	7
HATPase_c (PF02518)	nucleolus	0
HATPase_c (PF02518)	spindle	0
HATPase_c (PF02518)	kinetochore	0
HATPase_c (PF02518)	nuclear envelope	0
HATPase_c (PF02518)	nuclear pore	0
HATPase_c (PF02518)	cytoplasm	12
HATPase_c (PF02518)	glycosome	0
HATPase_c (PF02518)	acidocalcisome	0
HATPase_c (PF02518)	endocytic	0
HATPase_c (PF02518)	Golgi apparatus	1
HATPase_c (PF02518)	endoplasmic reticulum	1
HATPase_c (PF02518)	mitochondrion	2
HATPase_c (PF02518)	kinetoplast	3
HATPase_c (PF02518)	antipodal sites	0
HATPase_c (PF02518)	axoneme	0
HATPase_c (PF02518)	basal body	0
HATPase_c (PF02518)	flagellar tip	0
HATPase_c (PF02518)	paraflagellar rod	0
HATPase_c (PF02518)	intraflagellar transport particle	0
HATPase_c (PF02518)	flagellar pocket	0
HATPase_c (PF02518)	hook complex	0
HATPase_c (PF02518)	flagellum attachment zone	0
HATPase_c (PF02518)	pellicular membrane	0
HATPase_c (PF02518)	cortical cytoskeleton	0
HATPase_c (PF02518)	cell tip	0
HSP90 (PF00183)	nucleoplasm	5
HSP90 (PF00183)	nucleolus	0
HSP90 (PF00183)	spindle	0
HSP90 (PF00183)	kinetochore	0
HSP90 (PF00183)	nuclear envelope	0
HSP90 (PF00183)	nuclear pore	0
HSP90 (PF00183)	cytoplasm	11
HSP90 (PF00183)	glycosome	0
HSP90 (PF00183)	acidocalcisome	0
HSP90 (PF00183)	endocytic	0
HSP90 (PF00183)	Golgi apparatus	1
HSP90 (PF00183)	endoplasmic reticulum	1
HSP90 (PF00183)	mitochondrion	1
HSP90 (PF00183)	kinetoplast	1
HSP90 (PF00183)	antipodal sites	0
HSP90 (PF00183)	axoneme	0
HSP90 (PF00183)	basal body	0
HSP90 (PF00183)	flagellar tip	0
HSP90 (PF00183)	paraflagellar rod	0
HSP90 (PF00183)	intraflagellar transport particle	0
HSP90 (PF00183)	flagellar pocket	0
HSP90 (PF00183)	hook complex	0
HSP90 (PF00183)	flagellum attachment zone	0
HSP90 (PF00183)	pellicular membrane	0
HSP90 (PF00183)	cortical cytoskeleton	0
HSP90 (PF00183)	cell tip	0
TPR_16 (PF13432)	nucleoplasm	1
TPR_16 (PF13432)	nucleolus	0
TPR_16 (PF13432)	spindle	0
TPR_16 (PF13432)	kinetochore	0
TPR_16 (PF13432)	nuclear envelope	0
TPR_16 (PF13432)	nuclear pore	0
TPR_16 (PF13432)	cytoplasm	3
TPR_16 (PF13432)	glycosome	0
TPR_16 (PF13432)	acidocalcisome	0
TPR_16 (PF13432)	endocytic	1
TPR_16 (PF13432)	Golgi apparatus	0
TPR_16 (PF13432)	endoplasmic reticulum	0
TPR_16 (PF13432)	mitochondrion	0
TPR_16 (PF13432)	kinetoplast	0
TPR_16 (PF13432)	antipodal sites	0
TPR_16 (PF13432)	axoneme	4
TPR_16 (PF13432)	basal body	0
TPR_16 (PF13432)	flagellar tip	0
TPR_16 (PF13432)	paraflagellar rod	0
TPR_16 (PF13432)	intraflagellar transport particle	1
TPR_16 (PF13432)	flagellar pocket	1
TPR_16 (PF13432)	hook complex	0
TPR_16 (PF13432)	flagellum attachment zone	0
TPR_16 (PF13432)	pellicular membrane	0
TPR_16 (PF13432)	cortical cytoskeleton	0
TPR_16 (PF13432)	cell tip	0
TPR_8 (PF13181)	nucleoplasm	5
TPR_8 (PF13181)	nucleolus	0
TPR_8 (PF13181)	spindle	0
TPR_8 (PF13181)	kinetochore	0
TPR_8 (PF13181)	nuclear envelope	0
TPR_8 (PF13181)	nuclear pore	0
TPR_8 (PF13181)	cytoplasm	10
TPR_8 (PF13181)	glycosome	0
TPR_8 (PF13181)	acidocalcisome	0
TPR_8 (PF13181)	endocytic	2
TPR_8 (PF13181)	Golgi apparatus	0
TPR_8 (PF13181)	endoplasmic reticulum	0
TPR_8 (PF13181)	mitochondrion	0
TPR_8 (PF13181)	kinetoplast	0
TPR_8 (PF13181)	antipodal sites	0
TPR_8 (PF13181)	axoneme	3
TPR_8 (PF13181)	basal body	0
TPR_8 (PF13181)	flagellar tip	0
TPR_8 (PF13181)	paraflagellar rod	1
TPR_8 (PF13181)	intraflagellar transport particle	2
TPR_8 (PF13181)	flagellar pocket	1
TPR_8 (PF13181)	hook complex	0
TPR_8 (PF13181)	flagellum attachment zone	0
TPR_8 (PF13181)	pellicular membrane	0
TPR_8 (PF13181)	cortical cytoskeleton	0
TPR_8 (PF13181)	cell tip	1
Galactosyl_T (PF01762)	nucleoplasm	0
Galactosyl_T (PF01762)	nucleolus	0
Galactosyl_T (PF01762)	spindle	0
Galactosyl_T (PF01762)	kinetochore	0
Galactosyl_T (PF01762)	nuclear envelope	0
Galactosyl_T (PF01762)	nuclear pore	0
Galactosyl_T (PF01762)	cytoplasm	1
Galactosyl_T (PF01762)	glycosome	0
Galactosyl_T (PF01762)	acidocalcisome	0
Galactosyl_T (PF01762)	endocytic	0
Galactosyl_T (PF01762)	Golgi apparatus	0
Galactosyl_T (PF01762)	endoplasmic reticulum	0
Galactosyl_T (PF01762)	mitochondrion	0
Galactosyl_T (PF01762)	kinetoplast	0
Galactosyl_T (PF01762)	antipodal sites	0
Galactosyl_T (PF01762)	axoneme	0
Galactosyl_T (PF01762)	basal body	0
Galactosyl_T (PF01762)	flagellar tip	0
Galactosyl_T (PF01762)	paraflagellar rod	0
Galactosyl_T (PF01762)	intraflagellar transport particle	0
Galactosyl_T (PF01762)	flagellar pocket	0
Galactosyl_T (PF01762)	hook complex	0
Galactosyl_T (PF01762)	flagellum attachment zone	0
Galactosyl_T (PF01762)	pellicular membrane	0
Galactosyl_T (PF01762)	cortical cytoskeleton	0
Galactosyl_T (PF01762)	cell tip	0
UCH (PF00443)	nucleoplasm	4
UCH (PF00443)	nucleolus	1
UCH (PF00443)	spindle	0
UCH (PF00443)	kinetochore	0
UCH (PF00443)	nuclear envelope	0
UCH (PF00443)	nuclear pore	0
UCH (PF00443)	cytoplasm	8
UCH (PF00443)	glycosome	0
UCH (PF00443)	acidocalcisome	0
UCH (PF00443)	endocytic	1
UCH (PF00443)	Golgi apparatus	0
UCH (PF00443)	endoplasmic reticulum	0
UCH (PF00443)	mitochondrion	1
UCH (PF00443)	kinetoplast	0
UCH (PF00443)	antipodal sites	0
UCH (PF00443)	axoneme	0
UCH (PF00443)	basal body	0
UCH (PF00443)	flagellar tip	0
UCH (PF00443)	paraflagellar rod	0
UCH (PF00443)	intraflagellar transport particle	0
UCH (PF00443)	flagellar pocket	0
UCH (PF00443)	hook complex	0
UCH (PF00443)	flagellum attachment zone	0
UCH (PF00443)	pellicular membrane	0
UCH (PF00443)	cortical cytoskeleton	0
UCH (PF00443)	cell tip	0
BNR_3 (PF13859)	nucleoplasm	0
BNR_3 (PF13859)	nucleolus	0
BNR_3 (PF13859)	spindle	0
BNR_3 (PF13859)	kinetochore	0
BNR_3 (PF13859)	nuclear envelope	0
BNR_3 (PF13859)	nuclear pore	0
BNR_3 (PF13859)	cytoplasm	0
BNR_3 (PF13859)	glycosome	0
BNR_3 (PF13859)	acidocalcisome	0
BNR_3 (PF13859)	endocytic	1
BNR_3 (PF13859)	Golgi apparatus	0
BNR_3 (PF13859)	endoplasmic reticulum	0
BNR_3 (PF13859)	mitochondrion	0
BNR_3 (PF13859)	kinetoplast	0
BNR_3 (PF13859)	antipodal sites	0
BNR_3 (PF13859)	axoneme	0
BNR_3 (PF13859)	basal body	0
BNR_3 (PF13859)	flagellar tip	0
BNR_3 (PF13859)	paraflagellar rod	0
BNR_3 (PF13859)	intraflagellar transport particle	0
BNR_3 (PF13859)	flagellar pocket	1
BNR_3 (PF13859)	hook complex	0
BNR_3 (PF13859)	flagellum attachment zone	0
BNR_3 (PF13859)	pellicular membrane	1
BNR_3 (PF13859)	cortical cytoskeleton	0
BNR_3 (PF13859)	cell tip	0
FYVE (PF01363)	nucleoplasm	0
FYVE (PF01363)	nucleolus	0
FYVE (PF01363)	spindle	0
FYVE (PF01363)	kinetochore	0
FYVE (PF01363)	nuclear envelope	0
FYVE (PF01363)	nuclear pore	0
FYVE (PF01363)	cytoplasm	2
FYVE (PF01363)	glycosome	0
FYVE (PF01363)	acidocalcisome	0
FYVE (PF01363)	endocytic	4
FYVE (PF01363)	Golgi apparatus	0
FYVE (PF01363)	endoplasmic reticulum	0
FYVE (PF01363)	mitochondrion	0
FYVE (PF01363)	kinetoplast	0
FYVE (PF01363)	antipodal sites	0
FYVE (PF01363)	axoneme	0
FYVE (PF01363)	basal body	0
FYVE (PF01363)	flagellar tip	0
FYVE (PF01363)	paraflagellar rod	0
FYVE (PF01363)	intraflagellar transport particle	0
FYVE (PF01363)	flagellar pocket	0
FYVE (PF01363)	hook complex	0
FYVE (PF01363)	flagellum attachment zone	0
FYVE (PF01363)	pellicular membrane	0
FYVE (PF01363)	cortical cytoskeleton	0
FYVE (PF01363)	cell tip	0
SNF2_N (PF00176)	nucleoplasm	6
SNF2_N (PF00176)	nucleolus	0
SNF2_N (PF00176)	spindle	0
SNF2_N (PF00176)	kinetochore	0
SNF2_N (PF00176)	nuclear envelope	0
SNF2_N (PF00176)	nuclear pore	0
SNF2_N (PF00176)	cytoplasm	3
SNF2_N (PF00176)	glycosome	0
SNF2_N (PF00176)	acidocalcisome	0
SNF2_N (PF00176)	endocytic	3
SNF2_N (PF00176)	Golgi apparatus	0
SNF2_N (PF00176)	endoplasmic reticulum	0
SNF2_N (PF00176)	mitochondrion	0
SNF2_N (PF00176)	kinetoplast	0
SNF2_N (PF00176)	antipodal sites	0
SNF2_N (PF00176)	axoneme	0
SNF2_N (PF00176)	basal body	0
SNF2_N (PF00176)	flagellar tip	0
SNF2_N (PF00176)	paraflagellar rod	0
SNF2_N (PF00176)	intraflagellar transport particle	0
SNF2_N (PF00176)	flagellar pocket	0
SNF2_N (PF00176)	hook complex	0
SNF2_N (PF00176)	flagellum attachment zone	0
SNF2_N (PF00176)	pellicular membrane	0
SNF2_N (PF00176)	cortical cytoskeleton	0
SNF2_N (PF00176)	cell tip	0
Pro_isomerase (PF00160)	nucleoplasm	4
Pro_isomerase (PF00160)	nucleolus	2
Pro_isomerase (PF00160)	spindle	0
Pro_isomerase (PF00160)	kinetochore	0
Pro_isomerase (PF00160)	nuclear envelope	0
Pro_isomerase (PF00160)	nuclear pore	0
Pro_isomerase (PF00160)	cytoplasm	6
Pro_isomerase (PF00160)	glycosome	0
Pro_isomerase (PF00160)	acidocalcisome	0
Pro_isomerase (PF00160)	endocytic	1
Pro_isomerase (PF00160)	Golgi apparatus	0
Pro_isomerase (PF00160)	endoplasmic reticulum	0
Pro_isomerase (PF00160)	mitochondrion	2
Pro_isomerase (PF00160)	kinetoplast	1
Pro_isomerase (PF00160)	antipodal sites	1
Pro_isomerase (PF00160)	axoneme	4
Pro_isomerase (PF00160)	basal body	0
Pro_isomerase (PF00160)	flagellar tip	0
Pro_isomerase (PF00160)	paraflagellar rod	0
Pro_isomerase (PF00160)	intraflagellar transport particle	0
Pro_isomerase (PF00160)	flagellar pocket	0
Pro_isomerase (PF00160)	hook complex	0
Pro_isomerase (PF00160)	flagellum attachment zone	0
Pro_isomerase (PF00160)	pellicular membrane	0
Pro_isomerase (PF00160)	cortical cytoskeleton	0
Pro_isomerase (PF00160)	cell tip	0
zf-CCCH (PF00642)	nucleoplasm	0
zf-CCCH (PF00642)	nucleolus	1
zf-CCCH (PF00642)	spindle	0
zf-CCCH (PF00642)	kinetochore	0
zf-CCCH (PF00642)	nuclear envelope	0
zf-CCCH (PF00642)	nuclear pore	0
zf-CCCH (PF00642)	cytoplasm	6
zf-CCCH (PF00642)	glycosome	0
zf-CCCH (PF00642)	acidocalcisome	0
zf-CCCH (PF00642)	endocytic	1
zf-CCCH (PF00642)	Golgi apparatus	0
zf-CCCH (PF00642)	endoplasmic reticulum	0
zf-CCCH (PF00642)	mitochondrion	0
zf-CCCH (PF00642)	kinetoplast	0
zf-CCCH (PF00642)	antipodal sites	0
zf-CCCH (PF00642)	axoneme	0
zf-CCCH (PF00642)	basal body	0
zf-CCCH (PF00642)	flagellar tip	1
zf-CCCH (PF00642)	paraflagellar rod	0
zf-CCCH (PF00642)	intraflagellar transport particle	0
zf-CCCH (PF00642)	flagellar pocket	0
zf-CCCH (PF00642)	hook complex	0
zf-CCCH (PF00642)	flagellum attachment zone	0
zf-CCCH (PF00642)	pellicular membrane	0
zf-CCCH (PF00642)	cortical cytoskeleton	0
zf-CCCH (PF00642)	cell tip	0
ANAPC4_WD40 (PF12894)	nucleoplasm	0
ANAPC4_WD40 (PF12894)	nucleolus	2
ANAPC4_WD40 (PF12894)	spindle	1
ANAPC4_WD40 (PF12894)	kinetochore	0
ANAPC4_WD40 (PF12894)	nuclear envelope	0
ANAPC4_WD40 (PF12894)	nuclear pore	0
ANAPC4_WD40 (PF12894)	cytoplasm	2
ANAPC4_WD40 (PF12894)	glycosome	0
ANAPC4_WD40 (PF12894)	acidocalcisome	0
ANAPC4_WD40 (PF12894)	endocytic	1
ANAPC4_WD40 (PF12894)	Golgi apparatus	0
ANAPC4_WD40 (PF12894)	endoplasmic reticulum	0
ANAPC4_WD40 (PF12894)	mitochondrion	0
ANAPC4_WD40 (PF12894)	kinetoplast	0
ANAPC4_WD40 (PF12894)	antipodal sites	0
ANAPC4_WD40 (PF12894)	axoneme	2
ANAPC4_WD40 (PF12894)	basal body	1
ANAPC4_WD40 (PF12894)	flagellar tip	0
ANAPC4_WD40 (PF12894)	paraflagellar rod	0
ANAPC4_WD40 (PF12894)	intraflagellar transport particle	1
ANAPC4_WD40 (PF12894)	flagellar pocket	0
ANAPC4_WD40 (PF12894)	hook complex	0
ANAPC4_WD40 (PF12894)	flagellum attachment zone	0
ANAPC4_WD40 (PF12894)	pellicular membrane	0
ANAPC4_WD40 (PF12894)	cortical cytoskeleton	0
ANAPC4_WD40 (PF12894)	cell tip	1
LRR_8 (PF13855)	nucleoplasm	2
LRR_8 (PF13855)	nucleolus	0
LRR_8 (PF13855)	spindle	0
LRR_8 (PF13855)	kinetochore	0
LRR_8 (PF13855)	nuclear envelope	0
LRR_8 (PF13855)	nuclear pore	0
LRR_8 (PF13855)	cytoplasm	7
LRR_8 (PF13855)	glycosome	0
LRR_8 (PF13855)	acidocalcisome	0
LRR_8 (PF13855)	endocytic	1
LRR_8 (PF13855)	Golgi apparatus	0
LRR_8 (PF13855)	endoplasmic reticulum	0
LRR_8 (PF13855)	mitochondrion	0
LRR_8 (PF13855)	kinetoplast	0
LRR_8 (PF13855)	antipodal sites	0
LRR_8 (PF13855)	axoneme	4
LRR_8 (PF13855)	basal body	1
LRR_8 (PF13855)	flagellar tip	0
LRR_8 (PF13855)	paraflagellar rod	1
LRR_8 (PF13855)	intraflagellar transport particle	0
LRR_8 (PF13855)	flagellar pocket	0
LRR_8 (PF13855)	hook complex	0
LRR_8 (PF13855)	flagellum attachment zone	0
LRR_8 (PF13855)	pellicular membrane	0
LRR_8 (PF13855)	cortical cytoskeleton	0
LRR_8 (PF13855)	cell tip	0
Actin (PF00022)	nucleoplasm	1
Actin (PF00022)	nucleolus	0
Actin (PF00022)	spindle	0
Actin (PF00022)	kinetochore	0
Actin (PF00022)	nuclear envelope	0
Actin (PF00022)	nuclear pore	0
Actin (PF00022)	cytoplasm	7
Actin (PF00022)	glycosome	0
Actin (PF00022)	acidocalcisome	0
Actin (PF00022)	endocytic	0
Actin (PF00022)	Golgi apparatus	0
Actin (PF00022)	endoplasmic reticulum	0
Actin (PF00022)	mitochondrion	0
Actin (PF00022)	kinetoplast	0
Actin (PF00022)	antipodal sites	0
Actin (PF00022)	axoneme	2
Actin (PF00022)	basal body	0
Actin (PF00022)	flagellar tip	0
Actin (PF00022)	paraflagellar rod	1
Actin (PF00022)	intraflagellar transport particle	0
Actin (PF00022)	flagellar pocket	0
Actin (PF00022)	hook complex	0
Actin (PF00022)	flagellum attachment zone	0
Actin (PF00022)	pellicular membrane	0
Actin (PF00022)	cortical cytoskeleton	0
Actin (PF00022)	cell tip	0
Flagellar_rod (PF05149)	nucleoplasm	0
Flagellar_rod (PF05149)	nucleolus	0
Flagellar_rod (PF05149)	spindle	0
Flagellar_rod (PF05149)	kinetochore	0
Flagellar_rod (PF05149)	nuclear envelope	0
Flagellar_rod (PF05149)	nuclear pore	0
Flagellar_rod (PF05149)	cytoplasm	3
Flagellar_rod (PF05149)	glycosome	0
Flagellar_rod (PF05149)	acidocalcisome	0
Flagellar_rod (PF05149)	endocytic	0
Flagellar_rod (PF05149)	Golgi apparatus	0
Flagellar_rod (PF05149)	endoplasmic reticulum	0
Flagellar_rod (PF05149)	mitochondrion	0
Flagellar_rod (PF05149)	kinetoplast	0
Flagellar_rod (PF05149)	antipodal sites	0
Flagellar_rod (PF05149)	axoneme	1
Flagellar_rod (PF05149)	basal body	0
Flagellar_rod (PF05149)	flagellar tip	0
Flagellar_rod (PF05149)	paraflagellar rod	13
Flagellar_rod (PF05149)	intraflagellar transport particle	0
Flagellar_rod (PF05149)	flagellar pocket	0
Flagellar_rod (PF05149)	hook complex	0
Flagellar_rod (PF05149)	flagellum attachment zone	0
Flagellar_rod (PF05149)	pellicular membrane	0
Flagellar_rod (PF05149)	cortical cytoskeleton	0
Flagellar_rod (PF05149)	cell tip	0
IMS (PF00817)	nucleoplasm	1
IMS (PF00817)	nucleolus	0
IMS (PF00817)	spindle	0
IMS (PF00817)	kinetochore	0
IMS (PF00817)	nuclear envelope	0
IMS (PF00817)	nuclear pore	0
IMS (PF00817)	cytoplasm	2
IMS (PF00817)	glycosome	0
IMS (PF00817)	acidocalcisome	0
IMS (PF00817)	endocytic	0
IMS (PF00817)	Golgi apparatus	0
IMS (PF00817)	endoplasmic reticulum	0
IMS (PF00817)	mitochondrion	1
IMS (PF00817)	kinetoplast	1
IMS (PF00817)	antipodal sites	0
IMS (PF00817)	axoneme	0
IMS (PF00817)	basal body	0
IMS (PF00817)	flagellar tip	0
IMS (PF00817)	paraflagellar rod	0
IMS (PF00817)	intraflagellar transport particle	0
IMS (PF00817)	flagellar pocket	0
IMS (PF00817)	hook complex	0
IMS (PF00817)	flagellum attachment zone	0
IMS (PF00817)	pellicular membrane	0
IMS (PF00817)	cortical cytoskeleton	0
IMS (PF00817)	cell tip	0
IMS_C (PF11799)	nucleoplasm	0
IMS_C (PF11799)	nucleolus	0
IMS_C (PF11799)	spindle	0
IMS_C (PF11799)	kinetochore	0
IMS_C (PF11799)	nuclear envelope	0
IMS_C (PF11799)	nuclear pore	0
IMS_C (PF11799)	cytoplasm	1
IMS_C (PF11799)	glycosome	0
IMS_C (PF11799)	acidocalcisome	0
IMS_C (PF11799)	endocytic	0
IMS_C (PF11799)	Golgi apparatus	0
IMS_C (PF11799)	endoplasmic reticulum	0
IMS_C (PF11799)	mitochondrion	0
IMS_C (PF11799)	kinetoplast	0
IMS_C (PF11799)	antipodal sites	0
IMS_C (PF11799)	axoneme	0
IMS_C (PF11799)	basal body	0
IMS_C (PF11799)	flagellar tip	0
IMS_C (PF11799)	paraflagellar rod	0
IMS_C (PF11799)	intraflagellar transport particle	0
IMS_C (PF11799)	flagellar pocket	0
IMS_C (PF11799)	hook complex	0
IMS_C (PF11799)	flagellum attachment zone	0
[truncated: 835 more rows]

## Sheet: FigureS4B
domain	localisation	count
0054823 (SSF53383)	nucleoplasm	0
0054823 (SSF53383)	nucleolus	0
0054823 (SSF53383)	spindle	0
0054823 (SSF53383)	kinetochore	0
0054823 (SSF53383)	nuclear envelope	1
0054823 (SSF53383)	nuclear pore	0
0054823 (SSF53383)	cytoplasm	6
0054823 (SSF53383)	glycosome	0
0054823 (SSF53383)	acidocalcisome	0
0054823 (SSF53383)	endocytic	0
0054823 (SSF53383)	Golgi apparatus	0
0054823 (SSF53383)	endoplasmic reticulum	2
0054823 (SSF53383)	mitochondrion	3
0054823 (SSF53383)	kinetoplast	6
0054823 (SSF53383)	antipodal sites	0
0054823 (SSF53383)	axoneme	0
0054823 (SSF53383)	basal body	0
0054823 (SSF53383)	flagellar tip	0
0054823 (SSF53383)	paraflagellar rod	0
0054823 (SSF53383)	intraflagellar transport particle	0
0054823 (SSF53383)	flagellar pocket	0
0054823 (SSF53383)	hook complex	0
0054823 (SSF53383)	flagellum attachment zone	0
0054823 (SSF53383)	pellicular membrane	0
0054823 (SSF53383)	cortical cytoskeleton	0
0054823 (SSF53383)	cell tip	0
0042501 (SSF103473)	nucleoplasm	0
0042501 (SSF103473)	nucleolus	0
0042501 (SSF103473)	spindle	0
0042501 (SSF103473)	kinetochore	0
0042501 (SSF103473)	nuclear envelope	7
0042501 (SSF103473)	nuclear pore	0
0042501 (SSF103473)	cytoplasm	6
0042501 (SSF103473)	glycosome	0
0042501 (SSF103473)	acidocalcisome	2
0042501 (SSF103473)	endocytic	12
0042501 (SSF103473)	Golgi apparatus	1
0042501 (SSF103473)	endoplasmic reticulum	8
0042501 (SSF103473)	mitochondrion	0
0042501 (SSF103473)	kinetoplast	0
0042501 (SSF103473)	antipodal sites	0
0042501 (SSF103473)	axoneme	0
0042501 (SSF103473)	basal body	0
0042501 (SSF103473)	flagellar tip	1
0042501 (SSF103473)	paraflagellar rod	0
0042501 (SSF103473)	intraflagellar transport particle	0
0042501 (SSF103473)	flagellar pocket	1
0042501 (SSF103473)	hook complex	0
0042501 (SSF103473)	flagellum attachment zone	1
0042501 (SSF103473)	pellicular membrane	20
0042501 (SSF103473)	cortical cytoskeleton	0
0042501 (SSF103473)	cell tip	8
0054961 (SSF48452)	nucleoplasm	15
0054961 (SSF48452)	nucleolus	2
0054961 (SSF48452)	spindle	0
0054961 (SSF48452)	kinetochore	0
0054961 (SSF48452)	nuclear envelope	2
0054961 (SSF48452)	nuclear pore	0
0054961 (SSF48452)	cytoplasm	39
0054961 (SSF48452)	glycosome	0
0054961 (SSF48452)	acidocalcisome	0
0054961 (SSF48452)	endocytic	7
0054961 (SSF48452)	Golgi apparatus	1
0054961 (SSF48452)	endoplasmic reticulum	4
0054961 (SSF48452)	mitochondrion	8
0054961 (SSF48452)	kinetoplast	6
0054961 (SSF48452)	antipodal sites	0
0054961 (SSF48452)	axoneme	10
0054961 (SSF48452)	basal body	4
0054961 (SSF48452)	flagellar tip	0
0054961 (SSF48452)	paraflagellar rod	9
0054961 (SSF48452)	intraflagellar transport particle	6
0054961 (SSF48452)	flagellar pocket	3
0054961 (SSF48452)	hook complex	1
0054961 (SSF48452)	flagellum attachment zone	0
0054961 (SSF48452)	pellicular membrane	0
0054961 (SSF48452)	cortical cytoskeleton	0
0054961 (SSF48452)	cell tip	3
0054438 (SSF55729)	nucleoplasm	3
0054438 (SSF55729)	nucleolus	0
0054438 (SSF55729)	spindle	1
0054438 (SSF55729)	kinetochore	0
0054438 (SSF55729)	nuclear envelope	1
0054438 (SSF55729)	nuclear pore	0
0054438 (SSF55729)	cytoplasm	9
0054438 (SSF55729)	glycosome	0
0054438 (SSF55729)	acidocalcisome	0
0054438 (SSF55729)	endocytic	1
0054438 (SSF55729)	Golgi apparatus	0
0054438 (SSF55729)	endoplasmic reticulum	0
0054438 (SSF55729)	mitochondrion	0
0054438 (SSF55729)	kinetoplast	0
0054438 (SSF55729)	antipodal sites	0
0054438 (SSF55729)	axoneme	0
0054438 (SSF55729)	basal body	0
0054438 (SSF55729)	flagellar tip	0
0054438 (SSF55729)	paraflagellar rod	0
0054438 (SSF55729)	intraflagellar transport particle	0
0054438 (SSF55729)	flagellar pocket	0
0054438 (SSF55729)	hook complex	0
0054438 (SSF55729)	flagellum attachment zone	0
0054438 (SSF55729)	pellicular membrane	0
0054438 (SSF55729)	cortical cytoskeleton	0
0054438 (SSF55729)	cell tip	0
0051938 (SSF81660)	nucleoplasm	0
0051938 (SSF81660)	nucleolus	0
0051938 (SSF81660)	spindle	0
0051938 (SSF81660)	kinetochore	0
0051938 (SSF81660)	nuclear envelope	2
0051938 (SSF81660)	nuclear pore	0
0051938 (SSF81660)	cytoplasm	2
0051938 (SSF81660)	glycosome	0
0051938 (SSF81660)	acidocalcisome	0
0051938 (SSF81660)	endocytic	3
0051938 (SSF81660)	Golgi apparatus	0
0051938 (SSF81660)	endoplasmic reticulum	3
0051938 (SSF81660)	mitochondrion	0
0051938 (SSF81660)	kinetoplast	0
0051938 (SSF81660)	antipodal sites	0
0051938 (SSF81660)	axoneme	0
0051938 (SSF81660)	basal body	0
0051938 (SSF81660)	flagellar tip	0
0051938 (SSF81660)	paraflagellar rod	0
0051938 (SSF81660)	intraflagellar transport particle	0
0051938 (SSF81660)	flagellar pocket	2
0051938 (SSF81660)	hook complex	0
0051938 (SSF81660)	flagellum attachment zone	0
0051938 (SSF81660)	pellicular membrane	2
0051938 (SSF81660)	cortical cytoskeleton	0
0051938 (SSF81660)	cell tip	0
0049471 (SSF81653)	nucleoplasm	0
0049471 (SSF81653)	nucleolus	0
0049471 (SSF81653)	spindle	0
0049471 (SSF81653)	kinetochore	0
0049471 (SSF81653)	nuclear envelope	2
0049471 (SSF81653)	nuclear pore	0
0049471 (SSF81653)	cytoplasm	2
0049471 (SSF81653)	glycosome	0
0049471 (SSF81653)	acidocalcisome	1
0049471 (SSF81653)	endocytic	3
0049471 (SSF81653)	Golgi apparatus	0
0049471 (SSF81653)	endoplasmic reticulum	3
0049471 (SSF81653)	mitochondrion	0
0049471 (SSF81653)	kinetoplast	0
0049471 (SSF81653)	antipodal sites	0
0049471 (SSF81653)	axoneme	0
0049471 (SSF81653)	basal body	0
0049471 (SSF81653)	flagellar tip	0
0049471 (SSF81653)	paraflagellar rod	0
0049471 (SSF81653)	intraflagellar transport particle	0
0049471 (SSF81653)	flagellar pocket	3
0049471 (SSF81653)	hook complex	0
0049471 (SSF81653)	flagellum attachment zone	0
0049471 (SSF81653)	pellicular membrane	3
0049471 (SSF81653)	cortical cytoskeleton	0
0049471 (SSF81653)	cell tip	0
0049473 (SSF81665)	nucleoplasm	0
0049473 (SSF81665)	nucleolus	0
0049473 (SSF81665)	spindle	0
0049473 (SSF81665)	kinetochore	0
0049473 (SSF81665)	nuclear envelope	2
0049473 (SSF81665)	nuclear pore	0
0049473 (SSF81665)	cytoplasm	2
0049473 (SSF81665)	glycosome	0
0049473 (SSF81665)	acidocalcisome	1
0049473 (SSF81665)	endocytic	3
0049473 (SSF81665)	Golgi apparatus	0
0049473 (SSF81665)	endoplasmic reticulum	3
0049473 (SSF81665)	mitochondrion	0
0049473 (SSF81665)	kinetoplast	0
0049473 (SSF81665)	antipodal sites	0
0049473 (SSF81665)	axoneme	0
0049473 (SSF81665)	basal body	0
0049473 (SSF81665)	flagellar tip	0
0049473 (SSF81665)	paraflagellar rod	0
0049473 (SSF81665)	intraflagellar transport particle	0
0049473 (SSF81665)	flagellar pocket	3
0049473 (SSF81665)	hook complex	0
0049473 (SSF81665)	flagellum attachment zone	0
0049473 (SSF81665)	pellicular membrane	3
0049473 (SSF81665)	cortical cytoskeleton	0
0049473 (SSF81665)	cell tip	0
0054355 (SSF56784)	nucleoplasm	3
0054355 (SSF56784)	nucleolus	2
0054355 (SSF56784)	spindle	0
0054355 (SSF56784)	kinetochore	0
0054355 (SSF56784)	nuclear envelope	3
0054355 (SSF56784)	nuclear pore	0
0054355 (SSF56784)	cytoplasm	14
0054355 (SSF56784)	glycosome	2
0054355 (SSF56784)	acidocalcisome	1
0054355 (SSF56784)	endocytic	4
0054355 (SSF56784)	Golgi apparatus	0
0054355 (SSF56784)	endoplasmic reticulum	4
0054355 (SSF56784)	mitochondrion	1
0054355 (SSF56784)	kinetoplast	1
0054355 (SSF56784)	antipodal sites	0
0054355 (SSF56784)	axoneme	0
0054355 (SSF56784)	basal body	1
0054355 (SSF56784)	flagellar tip	0
0054355 (SSF56784)	paraflagellar rod	1
0054355 (SSF56784)	intraflagellar transport particle	0
0054355 (SSF56784)	flagellar pocket	3
0054355 (SSF56784)	hook complex	0
0054355 (SSF56784)	flagellum attachment zone	0
0054355 (SSF56784)	pellicular membrane	3
0054355 (SSF56784)	cortical cytoskeleton	0
0054355 (SSF56784)	cell tip	0
0054913 (SSF56300)	nucleoplasm	7
0054913 (SSF56300)	nucleolus	1
0054913 (SSF56300)	spindle	0
0054913 (SSF56300)	kinetochore	0
0054913 (SSF56300)	nuclear envelope	2
0054913 (SSF56300)	nuclear pore	0
0054913 (SSF56300)	cytoplasm	18
0054913 (SSF56300)	glycosome	1
0054913 (SSF56300)	acidocalcisome	1
0054913 (SSF56300)	endocytic	1
0054913 (SSF56300)	Golgi apparatus	0
0054913 (SSF56300)	endoplasmic reticulum	2
0054913 (SSF56300)	mitochondrion	1
0054913 (SSF56300)	kinetoplast	1
0054913 (SSF56300)	antipodal sites	0
0054913 (SSF56300)	axoneme	2
0054913 (SSF56300)	basal body	5
0054913 (SSF56300)	flagellar tip	1
0054913 (SSF56300)	paraflagellar rod	0
0054913 (SSF56300)	intraflagellar transport particle	0
0054913 (SSF56300)	flagellar pocket	0
0054913 (SSF56300)	hook complex	0
0054913 (SSF56300)	flagellum attachment zone	0
0054913 (SSF56300)	pellicular membrane	1
0054913 (SSF56300)	cortical cytoskeleton	0
0054913 (SSF56300)	cell tip	1
0054935 (SSF52540)	nucleoplasm	92
0054935 (SSF52540)	nucleolus	42
0054935 (SSF52540)	spindle	5
0054935 (SSF52540)	kinetochore	0
0054935 (SSF52540)	nuclear envelope	7
0054935 (SSF52540)	nuclear pore	2
0054935 (SSF52540)	cytoplasm	145
0054935 (SSF52540)	glycosome	4
0054935 (SSF52540)	acidocalcisome	2
0054935 (SSF52540)	endocytic	35
0054935 (SSF52540)	Golgi apparatus	2
0054935 (SSF52540)	endoplasmic reticulum	10
0054935 (SSF52540)	mitochondrion	36
0054935 (SSF52540)	kinetoplast	32
0054935 (SSF52540)	antipodal sites	7
0054935 (SSF52540)	axoneme	24
0054935 (SSF52540)	basal body	14
0054935 (SSF52540)	flagellar tip	8
0054935 (SSF52540)	paraflagellar rod	2
0054935 (SSF52540)	intraflagellar transport particle	6
0054935 (SSF52540)	flagellar pocket	16
0054935 (SSF52540)	hook complex	7
0054935 (SSF52540)	flagellum attachment zone	3
0054935 (SSF52540)	pellicular membrane	3
0054935 (SSF52540)	cortical cytoskeleton	4
0054935 (SSF52540)	cell tip	17
0054798 (SSF49562)	nucleoplasm	0
0054798 (SSF49562)	nucleolus	0
0054798 (SSF49562)	spindle	0
0054798 (SSF49562)	kinetochore	0
0054798 (SSF49562)	nuclear envelope	0
0054798 (SSF49562)	nuclear pore	0
0054798 (SSF49562)	cytoplasm	2
0054798 (SSF49562)	glycosome	0
0054798 (SSF49562)	acidocalcisome	0
0054798 (SSF49562)	endocytic	2
0054798 (SSF49562)	Golgi apparatus	0
0054798 (SSF49562)	endoplasmic reticulum	0
0054798 (SSF49562)	mitochondrion	0
0054798 (SSF49562)	kinetoplast	0
0054798 (SSF49562)	antipodal sites	0
0054798 (SSF49562)	axoneme	6
0054798 (SSF49562)	basal body	3
0054798 (SSF49562)	flagellar tip	1
0054798 (SSF49562)	paraflagellar rod	0
0054798 (SSF49562)	intraflagellar transport particle	0
0054798 (SSF49562)	flagellar pocket	1
0054798 (SSF49562)	hook complex	0
0054798 (SSF49562)	flagellum attachment zone	4
0054798 (SSF49562)	pellicular membrane	1
0054798 (SSF49562)	cortical cytoskeleton	1
0054798 (SSF49562)	cell tip	0
0050633 (SSF46565)	nucleoplasm	7
0050633 (SSF46565)	nucleolus	3
0050633 (SSF46565)	spindle	0
0050633 (SSF46565)	kinetochore	0
0050633 (SSF46565)	nuclear envelope	4
0050633 (SSF46565)	nuclear pore	0
0050633 (SSF46565)	cytoplasm	13
0050633 (SSF46565)	glycosome	0
0050633 (SSF46565)	acidocalcisome	0
0050633 (SSF46565)	endocytic	4
0050633 (SSF46565)	Golgi apparatus	1
0050633 (SSF46565)	endoplasmic reticulum	5
0050633 (SSF46565)	mitochondrion	12
0050633 (SSF46565)	kinetoplast	5
0050633 (SSF46565)	antipodal sites	0
0050633 (SSF46565)	axoneme	2
0050633 (SSF46565)	basal body	3
0050633 (SSF46565)	flagellar tip	0
0050633 (SSF46565)	paraflagellar rod	1
0050633 (SSF46565)	intraflagellar transport particle	0
0050633 (SSF46565)	flagellar pocket	1
0050633 (SSF46565)	hook complex	2
0050633 (SSF46565)	flagellum attachment zone	1
0050633 (SSF46565)	pellicular membrane	0
0050633 (SSF46565)	cortical cytoskeleton	1
0050633 (SSF46565)	cell tip	2
0054703 (SSF57903)	nucleoplasm	6
0054703 (SSF57903)	nucleolus	1
0054703 (SSF57903)	spindle	0
0054703 (SSF57903)	kinetochore	0
0054703 (SSF57903)	nuclear envelope	0
0054703 (SSF57903)	nuclear pore	0
0054703 (SSF57903)	cytoplasm	9
0054703 (SSF57903)	glycosome	0
0054703 (SSF57903)	acidocalcisome	0
0054703 (SSF57903)	endocytic	8
0054703 (SSF57903)	Golgi apparatus	0
0054703 (SSF57903)	endoplasmic reticulum	1
0054703 (SSF57903)	mitochondrion	0
0054703 (SSF57903)	kinetoplast	0
0054703 (SSF57903)	antipodal sites	0
0054703 (SSF57903)	axoneme	0
0054703 (SSF57903)	basal body	0
0054703 (SSF57903)	flagellar tip	0
0054703 (SSF57903)	paraflagellar rod	0
0054703 (SSF57903)	intraflagellar transport particle	0
0054703 (SSF57903)	flagellar pocket	1
0054703 (SSF57903)	hook complex	0
0054703 (SSF57903)	flagellum attachment zone	0
0054703 (SSF57903)	pellicular membrane	1
0054703 (SSF57903)	cortical cytoskeleton	0
0054703 (SSF57903)	cell tip	0
0054103 (SSF53067)	nucleoplasm	4
0054103 (SSF53067)	nucleolus	0
0054103 (SSF53067)	spindle	0
0054103 (SSF53067)	kinetochore	0
0054103 (SSF53067)	nuclear envelope	0
0054103 (SSF53067)	nuclear pore	0
0054103 (SSF53067)	cytoplasm	13
0054103 (SSF53067)	glycosome	7
0054103 (SSF53067)	acidocalcisome	0
0054103 (SSF53067)	endocytic	0
0054103 (SSF53067)	Golgi apparatus	0
0054103 (SSF53067)	endoplasmic reticulum	2
0054103 (SSF53067)	mitochondrion	1
0054103 (SSF53067)	kinetoplast	0
0054103 (SSF53067)	antipodal sites	0
0054103 (SSF53067)	axoneme	3
0054103 (SSF53067)	basal body	0
0054103 (SSF53067)	flagellar tip	0
0054103 (SSF53067)	paraflagellar rod	1
0054103 (SSF53067)	intraflagellar transport particle	0
0054103 (SSF53067)	flagellar pocket	0
0054103 (SSF53067)	hook complex	0
0054103 (SSF53067)	flagellum attachment zone	0
0054103 (SSF53067)	pellicular membrane	0
0054103 (SSF53067)	cortical cytoskeleton	0
0054103 (SSF53067)	cell tip	0
0054807 (SSF53474)	nucleoplasm	2
0054807 (SSF53474)	nucleolus	0
0054807 (SSF53474)	spindle	0
0054807 (SSF53474)	kinetochore	0
0054807 (SSF53474)	nuclear envelope	2
0054807 (SSF53474)	nuclear pore	1
0054807 (SSF53474)	cytoplasm	16
0054807 (SSF53474)	glycosome	3
0054807 (SSF53474)	acidocalcisome	0
0054807 (SSF53474)	endocytic	5
0054807 (SSF53474)	Golgi apparatus	0
0054807 (SSF53474)	endoplasmic reticulum	5
0054807 (SSF53474)	mitochondrion	7
0054807 (SSF53474)	kinetoplast	4
0054807 (SSF53474)	antipodal sites	0
0054807 (SSF53474)	axoneme	0
0054807 (SSF53474)	basal body	0
0054807 (SSF53474)	flagellar tip	0
0054807 (SSF53474)	paraflagellar rod	1
0054807 (SSF53474)	intraflagellar transport particle	0
0054807 (SSF53474)	flagellar pocket	0
0054807 (SSF53474)	hook complex	0
0054807 (SSF53474)	flagellum attachment zone	0
0054807 (SSF53474)	pellicular membrane	0
0054807 (SSF53474)	cortical cytoskeleton	0
0054807 (SSF53474)	cell tip	0
0043820 (SSF55856)	nucleoplasm	0
0043820 (SSF55856)	nucleolus	0
0043820 (SSF55856)	spindle	0
0043820 (SSF55856)	kinetochore	0
0043820 (SSF55856)	nuclear envelope	4
0043820 (SSF55856)	nuclear pore	0
0043820 (SSF55856)	cytoplasm	3
0043820 (SSF55856)	glycosome	0
0043820 (SSF55856)	acidocalcisome	0
0043820 (SSF55856)	endocytic	0
0043820 (SSF55856)	Golgi apparatus	0
0043820 (SSF55856)	endoplasmic reticulum	3
0043820 (SSF55856)	mitochondrion	1
0043820 (SSF55856)	kinetoplast	0
0043820 (SSF55856)	antipodal sites	0
0043820 (SSF55856)	axoneme	1
0043820 (SSF55856)	basal body	0
0043820 (SSF55856)	flagellar tip	0
0043820 (SSF55856)	paraflagellar rod	0
0043820 (SSF55856)	intraflagellar transport particle	0
0043820 (SSF55856)	flagellar pocket	1
0043820 (SSF55856)	hook complex	0
0043820 (SSF55856)	flagellum attachment zone	0
0043820 (SSF55856)	pellicular membrane	0
0043820 (SSF55856)	cortical cytoskeleton	0
0043820 (SSF55856)	cell tip	0
0044590 (SSF56801)	nucleoplasm	3
0044590 (SSF56801)	nucleolus	0
0044590 (SSF56801)	spindle	0
0044590 (SSF56801)	kinetochore	0
0044590 (SSF56801)	nuclear envelope	0
0044590 (SSF56801)	nuclear pore	0
0044590 (SSF56801)	cytoplasm	4
0044590 (SSF56801)	glycosome	0
0044590 (SSF56801)	acidocalcisome	0
0044590 (SSF56801)	endocytic	0
0044590 (SSF56801)	Golgi apparatus	0
0044590 (SSF56801)	endoplasmic reticulum	2
0044590 (SSF56801)	mitochondrion	3
0044590 (SSF56801)	kinetoplast	2
0044590 (SSF56801)	antipodal sites	0
0044590 (SSF56801)	axoneme	0
0044590 (SSF56801)	basal body	0
0044590 (SSF56801)	flagellar tip	0
0044590 (SSF56801)	paraflagellar rod	0
0044590 (SSF56801)	intraflagellar transport particle	0
0044590 (SSF56801)	flagellar pocket	1
0044590 (SSF56801)	hook complex	0
0044590 (SSF56801)	flagellum attachment zone	0
0044590 (SSF56801)	pellicular membrane	1
0044590 (SSF56801)	cortical cytoskeleton	0
0044590 (SSF56801)	cell tip	0
0054582 (SSF53187)	nucleoplasm	3
0054582 (SSF53187)	nucleolus	0
0054582 (SSF53187)	spindle	0
0054582 (SSF53187)	kinetochore	0
0054582 (SSF53187)	nuclear envelope	2
0054582 (SSF53187)	nuclear pore	0
0054582 (SSF53187)	cytoplasm	8
0054582 (SSF53187)	glycosome	1
0054582 (SSF53187)	acidocalcisome	0
0054582 (SSF53187)	endocytic	0
0054582 (SSF53187)	Golgi apparatus	0
0054582 (SSF53187)	endoplasmic reticulum	2
0054582 (SSF53187)	mitochondrion	0
0054582 (SSF53187)	kinetoplast	0
0054582 (SSF53187)	antipodal sites	0
0054582 (SSF53187)	axoneme	0
0054582 (SSF53187)	basal body	0
0054582 (SSF53187)	flagellar tip	0
0054582 (SSF53187)	paraflagellar rod	0
0054582 (SSF53187)	intraflagellar transport particle	0
0054582 (SSF53187)	flagellar pocket	0
0054582 (SSF53187)	hook complex	0
0054582 (SSF53187)	flagellum attachment zone	0
0054582 (SSF53187)	pellicular membrane	0
0054582 (SSF53187)	cortical cytoskeleton	1
0054582 (SSF53187)	cell tip	0
0048022 (SSF50998)	nucleoplasm	1
0048022 (SSF50998)	nucleolus	3
0048022 (SSF50998)	spindle	0
0048022 (SSF50998)	kinetochore	0
0048022 (SSF50998)	nuclear envelope	2
0048022 (SSF50998)	nuclear pore	0
0048022 (SSF50998)	cytoplasm	7
0048022 (SSF50998)	glycosome	0
0048022 (SSF50998)	acidocalcisome	0
0048022 (SSF50998)	endocytic	3
0048022 (SSF50998)	Golgi apparatus	2
0048022 (SSF50998)	endoplasmic reticulum	3
0048022 (SSF50998)	mitochondrion	0
0048022 (SSF50998)	kinetoplast	0
0048022 (SSF50998)	antipodal sites	0
0048022 (SSF50998)	axoneme	7
0048022 (SSF50998)	basal body	3
0048022 (SSF50998)	flagellar tip	0
0048022 (SSF50998)	paraflagellar rod	0
0048022 (SSF50998)	intraflagellar transport particle	0
0048022 (SSF50998)	flagellar pocket	1
0048022 (SSF50998)	hook complex	0
0048022 (SSF50998)	flagellum attachment zone	0
0048022 (SSF50998)	pellicular membrane	0
0048022 (SSF50998)	cortical cytoskeleton	0
0048022 (SSF50998)	cell tip	1
0041450 (SSF49493)	nucleoplasm	3
0041450 (SSF49493)	nucleolus	2
0041450 (SSF49493)	spindle	0
0041450 (SSF49493)	kinetochore	0
0041450 (SSF49493)	nuclear envelope	0
0041450 (SSF49493)	nuclear pore	0
0041450 (SSF49493)	cytoplasm	4
0041450 (SSF49493)	glycosome	0
0041450 (SSF49493)	acidocalcisome	0
0041450 (SSF49493)	endocytic	1
0041450 (SSF49493)	Golgi apparatus	1
0041450 (SSF49493)	endoplasmic reticulum	1
0041450 (SSF49493)	mitochondrion	1
0041450 (SSF49493)	kinetoplast	1
0041450 (SSF49493)	antipodal sites	0
0041450 (SSF49493)	axoneme	2
0041450 (SSF49493)	basal body	1
0041450 (SSF49493)	flagellar tip	0
0041450 (SSF49493)	paraflagellar rod	0
0041450 (SSF49493)	intraflagellar transport particle	0
0041450 (SSF49493)	flagellar pocket	0
0041450 (SSF49493)	hook complex	0
0041450 (SSF49493)	flagellum attachment zone	0
0041450 (SSF49493)	pellicular membrane	0
0041450 (SSF49493)	cortical cytoskeleton	0
0041450 (SSF49493)	cell tip	0
0054911 (SSF51735)	nucleoplasm	6
0054911 (SSF51735)	nucleolus	1
0054911 (SSF51735)	spindle	0
0054911 (SSF51735)	kinetochore	0
0054911 (SSF51735)	nuclear envelope	3
0054911 (SSF51735)	nuclear pore	0
0054911 (SSF51735)	cytoplasm	17
0054911 (SSF51735)	glycosome	4
0054911 (SSF51735)	acidocalcisome	1
0054911 (SSF51735)	endocytic	1
0054911 (SSF51735)	Golgi apparatus	1
0054911 (SSF51735)	endoplasmic reticulum	3
0054911 (SSF51735)	mitochondrion	18
0054911 (SSF51735)	kinetoplast	20
0054911 (SSF51735)	antipodal sites	0
0054911 (SSF51735)	axoneme	2
0054911 (SSF51735)	basal body	1
0054911 (SSF51735)	flagellar tip	0
0054911 (SSF51735)	paraflagellar rod	1
0054911 (SSF51735)	intraflagellar transport particle	0
0054911 (SSF51735)	flagellar pocket	0
0054911 (SSF51735)	hook complex	0
0054911 (SSF51735)	flagellum attachment zone	0
0054911 (SSF51735)	pellicular membrane	0
0054911 (SSF51735)	cortical cytoskeleton	0
0054911 (SSF51735)	cell tip	0
0054945 (SSF46785)	nucleoplasm	10
0054945 (SSF46785)	nucleolus	3
0054945 (SSF46785)	spindle	0
0054945 (SSF46785)	kinetochore	0
0054945 (SSF46785)	nuclear envelope	1
0054945 (SSF46785)	nuclear pore	0
0054945 (SSF46785)	cytoplasm	13
0054945 (SSF46785)	glycosome	0
0054945 (SSF46785)	acidocalcisome	0
0054945 (SSF46785)	endocytic	1
0054945 (SSF46785)	Golgi apparatus	0
0054945 (SSF46785)	endoplasmic reticulum	1
0054945 (SSF46785)	mitochondrion	0
0054945 (SSF46785)	kinetoplast	1
0054945 (SSF46785)	antipodal sites	0
0054945 (SSF46785)	axoneme	0
0054945 (SSF46785)	basal body	1
0054945 (SSF46785)	flagellar tip	0
0054945 (SSF46785)	paraflagellar rod	0
0054945 (SSF46785)	intraflagellar transport particle	0
0054945 (SSF46785)	flagellar pocket	0
0054945 (SSF46785)	hook complex	0
0054945 (SSF46785)	flagellum attachment zone	0
0054945 (SSF46785)	pellicular membrane	0
0054945 (SSF46785)	cortical cytoskeleton	0
0054945 (SSF46785)	cell tip	0
0054833 (SSF56112)	nucleoplasm	18
0054833 (SSF56112)	nucleolus	7
0054833 (SSF56112)	spindle	3
0054833 (SSF56112)	kinetochore	3
0054833 (SSF56112)	nuclear envelope	0
0054833 (SSF56112)	nuclear pore	0
0054833 (SSF56112)	cytoplasm	88
0054833 (SSF56112)	glycosome	0
0054833 (SSF56112)	acidocalcisome	0
0054833 (SSF56112)	endocytic	15
0054833 (SSF56112)	Golgi apparatus	1
0054833 (SSF56112)	endoplasmic reticulum	1
0054833 (SSF56112)	mitochondrion	3
0054833 (SSF56112)	kinetoplast	1
0054833 (SSF56112)	antipodal sites	0
0054833 (SSF56112)	axoneme	10
0054833 (SSF56112)	basal body	14
0054833 (SSF56112)	flagellar tip	8
0054833 (SSF56112)	paraflagellar rod	4
0054833 (SSF56112)	intraflagellar transport particle	1
0054833 (SSF56112)	flagellar pocket	8
0054833 (SSF56112)	hook complex	0
0054833 (SSF56112)	flagellum attachment zone	3
0054833 (SSF56112)	pellicular membrane	2
0054833 (SSF56112)	cortical cytoskeleton	2
0054833 (SSF56112)	cell tip	12
0054797 (SSF47473)	nucleoplasm	2
0054797 (SSF47473)	nucleolus	0
0054797 (SSF47473)	spindle	0
0054797 (SSF47473)	kinetochore	0
0054797 (SSF47473)	nuclear envelope	0
0054797 (SSF47473)	nuclear pore	0
0054797 (SSF47473)	cytoplasm	29
0054797 (SSF47473)	glycosome	1
0054797 (SSF47473)	acidocalcisome	0
0054797 (SSF47473)	endocytic	5
0054797 (SSF47473)	Golgi apparatus	0
0054797 (SSF47473)	endoplasmic reticulum	0
0054797 (SSF47473)	mitochondrion	7
0054797 (SSF47473)	kinetoplast	3
0054797 (SSF47473)	antipodal sites	0
0054797 (SSF47473)	axoneme	30
0054797 (SSF47473)	basal body	8
0054797 (SSF47473)	flagellar tip	0
0054797 (SSF47473)	paraflagellar rod	13
0054797 (SSF47473)	intraflagellar transport particle	0
0054797 (SSF47473)	flagellar pocket	4
0054797 (SSF47473)	hook complex	4
0054797 (SSF47473)	flagellum attachment zone	2
0054797 (SSF47473)	pellicular membrane	2
0054797 (SSF47473)	cortical cytoskeleton	3
0054797 (SSF47473)	cell tip	2
0052114 (SSF53271)	nucleoplasm	2
0052114 (SSF53271)	nucleolus	1
0052114 (SSF53271)	spindle	0
0052114 (SSF53271)	kinetochore	0
0052114 (SSF53271)	nuclear envelope	0
0052114 (SSF53271)	nuclear pore	0
0052114 (SSF53271)	cytoplasm	11
0052114 (SSF53271)	glycosome	3
0052114 (SSF53271)	acidocalcisome	0
0052114 (SSF53271)	endocytic	0
0052114 (SSF53271)	Golgi apparatus	0
0052114 (SSF53271)	endoplasmic reticulum	0
0052114 (SSF53271)	mitochondrion	0
0052114 (SSF53271)	kinetoplast	0
0052114 (SSF53271)	antipodal sites	0
0052114 (SSF53271)	axoneme	0
0052114 (SSF53271)	basal body	1
0052114 (SSF53271)	flagellar tip	0
0052114 (SSF53271)	paraflagellar rod	0
0052114 (SSF53271)	intraflagellar transport particle	0
0052114 (SSF53271)	flagellar pocket	0
0052114 (SSF53271)	hook complex	0
0052114 (SSF53271)	flagellum attachment zone	0
0052114 (SSF53271)	pellicular membrane	0
0052114 (SSF53271)	cortical cytoskeleton	0
0052114 (SSF53271)	cell tip	0
0054109 (SSF48371)	nucleoplasm	28
0054109 (SSF48371)	nucleolus	15
0054109 (SSF48371)	spindle	1
0054109 (SSF48371)	kinetochore	1
0054109 (SSF48371)	nuclear envelope	0
0054109 (SSF48371)	nuclear pore	12
0054109 (SSF48371)	cytoplasm	61
0054109 (SSF48371)	glycosome	1
0054109 (SSF48371)	acidocalcisome	0
0054109 (SSF48371)	endocytic	17
0054109 (SSF48371)	Golgi apparatus	5
0054109 (SSF48371)	endoplasmic reticulum	1
0054109 (SSF48371)	mitochondrion	4
0054109 (SSF48371)	kinetoplast	1
0054109 (SSF48371)	antipodal sites	0
0054109 (SSF48371)	axoneme	10
0054109 (SSF48371)	basal body	2
0054109 (SSF48371)	flagellar tip	5
0054109 (SSF48371)	paraflagellar rod	2
0054109 (SSF48371)	intraflagellar transport particle	0
0054109 (SSF48371)	flagellar pocket	4
0054109 (SSF48371)	hook complex	3
0054109 (SSF48371)	flagellum attachment zone	1
0054109 (SSF48371)	pellicular membrane	1
0054109 (SSF48371)	cortical cytoskeleton	1
0054109 (SSF48371)	cell tip	3
0054789 (SSF50104)	nucleoplasm	1
0054789 (SSF50104)	nucleolus	10
0054789 (SSF50104)	spindle	0
0054789 (SSF50104)	kinetochore	0
0054789 (SSF50104)	nuclear envelope	0
0054789 (SSF50104)	nuclear pore	0
0054789 (SSF50104)	cytoplasm	10
0054789 (SSF50104)	glycosome	0
0054789 (SSF50104)	acidocalcisome	0
0054789 (SSF50104)	endocytic	0
0054789 (SSF50104)	Golgi apparatus	0
0054789 (SSF50104)	endoplasmic reticulum	0
0054789 (SSF50104)	mitochondrion	1
0054789 (SSF50104)	kinetoplast	0
0054789 (SSF50104)	antipodal sites	1
0054789 (SSF50104)	axoneme	0
0054789 (SSF50104)	basal body	0
0054789 (SSF50104)	flagellar tip	0
0054789 (SSF50104)	paraflagellar rod	0
0054789 (SSF50104)	intraflagellar transport particle	0
0054789 (SSF50104)	flagellar pocket	0
0054789 (SSF50104)	hook complex	0
0054789 (SSF50104)	flagellum attachment zone	0
0054789 (SSF50104)	pellicular membrane	0
0054789 (SSF50104)	cortical cytoskeleton	0
0054789 (SSF50104)	cell tip	0
0054855 (SSF50249)	nucleoplasm	19
0054855 (SSF50249)	nucleolus	9
0054855 (SSF50249)	spindle	0
0054855 (SSF50249)	kinetochore	0
0054855 (SSF50249)	nuclear envelope	0
0054855 (SSF50249)	nuclear pore	0
0054855 (SSF50249)	cytoplasm	18
0054855 (SSF50249)	glycosome	0
0054855 (SSF50249)	acidocalcisome	0
0054855 (SSF50249)	endocytic	3
0054855 (SSF50249)	Golgi apparatus	0
0054855 (SSF50249)	endoplasmic reticulum	0
0054855 (SSF50249)	mitochondrion	3
0054855 (SSF50249)	kinetoplast	5
0054855 (SSF50249)	antipodal sites	2
0054855 (SSF50249)	axoneme	0
0054855 (SSF50249)	basal body	0
0054855 (SSF50249)	flagellar tip	0
0054855 (SSF50249)	paraflagellar rod	0
0054855 (SSF50249)	intraflagellar transport particle	0
0054855 (SSF50249)	flagellar pocket	0
0054855 (SSF50249)	hook complex	0
0054855 (SSF50249)	flagellum attachment zone	0
0054855 (SSF50249)	pellicular membrane	0
0054855 (SSF50249)	cortical cytoskeleton	0
0054855 (SSF50249)	cell tip	0
0054300 (SSF54495)	nucleoplasm	3
0054300 (SSF54495)	nucleolus	0
0054300 (SSF54495)	spindle	0
0054300 (SSF54495)	kinetochore	0
0054300 (SSF54495)	nuclear envelope	1
0054300 (SSF54495)	nuclear pore	0
0054300 (SSF54495)	cytoplasm	11
0054300 (SSF54495)	glycosome	0
0054300 (SSF54495)	acidocalcisome	0
0054300 (SSF54495)	endocytic	0
0054300 (SSF54495)	Golgi apparatus	0
0054300 (SSF54495)	endoplasmic reticulum	1
0054300 (SSF54495)	mitochondrion	0
0054300 (SSF54495)	kinetoplast	0
0054300 (SSF54495)	antipodal sites	0
0054300 (SSF54495)	axoneme	0
0054300 (SSF54495)	basal body	0
0054300 (SSF54495)	flagellar tip	0
0054300 (SSF54495)	paraflagellar rod	0
0054300 (SSF54495)	intraflagellar transport particle	0
0054300 (SSF54495)	flagellar pocket	0
0054300 (SSF54495)	hook complex	0
0054300 (SSF54495)	flagellum attachment zone	0
0054300 (SSF54495)	pellicular membrane	0
0054300 (SSF54495)	cortical cytoskeleton	0
0054300 (SSF54495)	cell tip	0
0054424 (SSF50978)	nucleoplasm	22
0054424 (SSF50978)	nucleolus	21
0054424 (SSF50978)	spindle	0
0054424 (SSF50978)	kinetochore	1
0054424 (SSF50978)	nuclear envelope	0
0054424 (SSF50978)	nuclear pore	4
0054424 (SSF50978)	cytoplasm	51
0054424 (SSF50978)	glycosome	2
0054424 (SSF50978)	acidocalcisome	1
0054424 (SSF50978)	endocytic	12
0054424 (SSF50978)	Golgi apparatus	5
0054424 (SSF50978)	endoplasmic reticulum	0
0054424 (SSF50978)	mitochondrion	2
0054424 (SSF50978)	kinetoplast	0
0054424 (SSF50978)	antipodal sites	0
0054424 (SSF50978)	axoneme	22
0054424 (SSF50978)	basal body	10
0054424 (SSF50978)	flagellar tip	1
0054424 (SSF50978)	paraflagellar rod	2
0054424 (SSF50978)	intraflagellar transport particle	8
0054424 (SSF50978)	flagellar pocket	3
0054424 (SSF50978)	hook complex	4
0054424 (SSF50978)	flagellum attachment zone	2
0054424 (SSF50978)	pellicular membrane	1
0054424 (SSF50978)	cortical cytoskeleton	2
0054424 (SSF50978)	cell tip	4
0053833 (SSF52833)	nucleoplasm	8
0053833 (SSF52833)	nucleolus	0
0053833 (SSF52833)	spindle	0
0053833 (SSF52833)	kinetochore	0
0053833 (SSF52833)	nuclear envelope	0
0053833 (SSF52833)	nuclear pore	0
0053833 (SSF52833)	cytoplasm	26
0053833 (SSF52833)	glycosome	1
0053833 (SSF52833)	acidocalcisome	0
0053833 (SSF52833)	endocytic	3
0053833 (SSF52833)	Golgi apparatus	1
0053833 (SSF52833)	endoplasmic reticulum	2
0053833 (SSF52833)	mitochondrion	15
0053833 (SSF52833)	kinetoplast	7
0053833 (SSF52833)	antipodal sites	1
0053833 (SSF52833)	axoneme	1
0053833 (SSF52833)	basal body	1
0053833 (SSF52833)	flagellar tip	1
0053833 (SSF52833)	paraflagellar rod	0
0053833 (SSF52833)	intraflagellar transport particle	0
0053833 (SSF52833)	flagellar pocket	0
0053833 (SSF52833)	hook complex	0
0053833 (SSF52833)	flagellum attachment zone	1
0053833 (SSF52833)	pellicular membrane	0
0053833 (SSF52833)	cortical cytoskeleton	0
0053833 (SSF52833)	cell tip	2
0054773 (SSF50447)	nucleoplasm	1
0054773 (SSF50447)	nucleolus	1
0054773 (SSF50447)	spindle	0
0054773 (SSF50447)	kinetochore	0
0054773 (SSF50447)	nuclear envelope	0
0054773 (SSF50447)	nuclear pore	0
0054773 (SSF50447)	cytoplasm	14
0054773 (SSF50447)	glycosome	0
0054773 (SSF50447)	acidocalcisome	0
0054773 (SSF50447)	endocytic	0
0054773 (SSF50447)	Golgi apparatus	0
0054773 (SSF50447)	endoplasmic reticulum	0
0054773 (SSF50447)	mitochondrion	4
0054773 (SSF50447)	kinetoplast	3
0054773 (SSF50447)	antipodal sites	1
0054773 (SSF50447)	axoneme	0
0054773 (SSF50447)	basal body	0
0054773 (SSF50447)	flagellar tip	0
0054773 (SSF50447)	paraflagellar rod	0
0054773 (SSF50447)	intraflagellar transport particle	0
0054773 (SSF50447)	flagellar pocket	0
0054773 (SSF50447)	hook complex	0
0054773 (SSF50447)	flagellum attachment zone	0
0054773 (SSF50447)	pellicular membrane	0
0054773 (SSF50447)	cortical cytoskeleton	0
0054773 (SSF50447)	cell tip	0
0053853 (SSF52058)	nucleoplasm	5
0053853 (SSF52058)	nucleolus	3
0053853 (SSF52058)	spindle	0
0053853 (SSF52058)	kinetochore	0
0053853 (SSF52058)	nuclear envelope	0
0053853 (SSF52058)	nuclear pore	2
0053853 (SSF52058)	cytoplasm	20
0053853 (SSF52058)	glycosome	0
0053853 (SSF52058)	acidocalcisome	0
0053853 (SSF52058)	endocytic	1
0053853 (SSF52058)	Golgi apparatus	1
0053853 (SSF52058)	endoplasmic reticulum	0
0053853 (SSF52058)	mitochondrion	0
0053853 (SSF52058)	kinetoplast	1
0053853 (SSF52058)	antipodal sites	0
0053853 (SSF52058)	axoneme	7
0053853 (SSF52058)	basal body	3
0053853 (SSF52058)	flagellar tip	0
0053853 (SSF52058)	paraflagellar rod	3
0053853 (SSF52058)	intraflagellar transport particle	0
0053853 (SSF52058)	flagellar pocket	1
0053853 (SSF52058)	hook complex	0
0053853 (SSF52058)	flagellum attachment zone	1
0053853 (SSF52058)	pellicular membrane	0
0053853 (SSF52058)	cortical cytoskeleton	0
0053853 (SSF52058)	cell tip	2
0054250 (SSF54928)	nucleoplasm	30
0054250 (SSF54928)	nucleolus	12
0054250 (SSF54928)	spindle	0
0054250 (SSF54928)	kinetochore	0
0054250 (SSF54928)	nuclear envelope	0
0054250 (SSF54928)	nuclear pore	0
0054250 (SSF54928)	cytoplasm	31
0054250 (SSF54928)	glycosome	0
0054250 (SSF54928)	acidocalcisome	0
0054250 (SSF54928)	endocytic	1
0054250 (SSF54928)	Golgi apparatus	0
0054250 (SSF54928)	endoplasmic reticulum	0
0054250 (SSF54928)	mitochondrion	0
0054250 (SSF54928)	kinetoplast	1
0054250 (SSF54928)	antipodal sites	1
0054250 (SSF54928)	axoneme	0
0054250 (SSF54928)	basal body	1
0054250 (SSF54928)	flagellar tip	0
0054250 (SSF54928)	paraflagellar rod	0
0054250 (SSF54928)	intraflagellar transport particle	0
0054250 (SSF54928)	flagellar pocket	0
0054250 (SSF54928)	hook complex	0
0054250 (SSF54928)	flagellum attachment zone	0
0054250 (SSF54928)	pellicular membrane	0
0054250 (SSF54928)	cortical cytoskeleton	0
0054250 (SSF54928)	cell tip	0
0050428 (SSF55073)	nucleoplasm	0
0050428 (SSF55073)	nucleolus	0
0050428 (SSF55073)	spindle	0
0050428 (SSF55073)	kinetochore	0
0050428 (SSF55073)	nuclear envelope	0
0050428 (SSF55073)	nuclear pore	0
0050428 (SSF55073)	cytoplasm	6
0050428 (SSF55073)	glycosome	0
0050428 (SSF55073)	acidocalcisome	0
0050428 (SSF55073)	endocytic	4
0050428 (SSF55073)	Golgi apparatus	0
0050428 (SSF55073)	endoplasmic reticulum	0
0050428 (SSF55073)	mitochondrion	0
0050428 (SSF55073)	kinetoplast	0
0050428 (SSF55073)	antipodal sites	0
0050428 (SSF55073)	axoneme	1
0050428 (SSF55073)	basal body	0
0050428 (SSF55073)	flagellar tip	0
0050428 (SSF55073)	paraflagellar rod	1
0050428 (SSF55073)	intraflagellar transport particle	0
0050428 (SSF55073)	flagellar pocket	0
0050428 (SSF55073)	hook complex	0
0050428 (SSF55073)	flagellum attachment zone	0
0050428 (SSF55073)	pellicular membrane	0
0050428 (SSF55073)	cortical cytoskeleton	0
0050428 (SSF55073)	cell tip	1
0054896 (SSF53822)	nucleoplasm	0
0054896 (SSF53822)	nucleolus	0
0054896 (SSF53822)	spindle	0
0054896 (SSF53822)	kinetochore	0
0054896 (SSF53822)	nuclear envelope	0
0054896 (SSF53822)	nuclear pore	0
0054896 (SSF53822)	cytoplasm	5
0054896 (SSF53822)	glycosome	0
0054896 (SSF53822)	acidocalcisome	0
0054896 (SSF53822)	endocytic	4
0054896 (SSF53822)	Golgi apparatus	0
0054896 (SSF53822)	endoplasmic reticulum	0
0054896 (SSF53822)	mitochondrion	0
0054896 (SSF53822)	kinetoplast	0
0054896 (SSF53822)	antipodal sites	0
0054896 (SSF53822)	axoneme	0
0054896 (SSF53822)	basal body	0
0054896 (SSF53822)	flagellar tip	0
0054896 (SSF53822)	paraflagellar rod	0
0054896 (SSF53822)	intraflagellar transport particle	0
0054896 (SSF53822)	flagellar pocket	0
0054896 (SSF53822)	hook complex	0
0054896 (SSF53822)	flagellum attachment zone	0
0054896 (SSF53822)	pellicular membrane	0
0054896 (SSF53822)	cortical cytoskeleton	0
0054896 (SSF53822)	cell tip	1
0052783 (SSF144232)	nucleoplasm	3
0052783 (SSF144232)	nucleolus	1
0052783 (SSF144232)	spindle	0
0052783 (SSF144232)	kinetochore	0
0052783 (SSF144232)	nuclear envelope	0
0052783 (SSF144232)	nuclear pore	0
0052783 (SSF144232)	cytoplasm	4
0052783 (SSF144232)	glycosome	0
0052783 (SSF144232)	acidocalcisome	0
0052783 (SSF144232)	endocytic	0
0052783 (SSF144232)	Golgi apparatus	0
0052783 (SSF144232)	endoplasmic reticulum	0
0052783 (SSF144232)	mitochondrion	1
0052783 (SSF144232)	kinetoplast	1
0052783 (SSF144232)	antipodal sites	0
0052783 (SSF144232)	axoneme	0
0052783 (SSF144232)	basal body	1
0052783 (SSF144232)	flagellar tip	0
0052783 (SSF144232)	paraflagellar rod	0
0052783 (SSF144232)	intraflagellar transport particle	0
0052783 (SSF144232)	flagellar pocket	0
0052783 (SSF144232)	hook complex	0
0052783 (SSF144232)	flagellum attachment zone	0
0052783 (SSF144232)	pellicular membrane	0
0052783 (SSF144232)	cortical cytoskeleton	0
0052783 (SSF144232)	cell tip	0
0054766 (SSF54236)	nucleoplasm	9
0054766 (SSF54236)	nucleolus	4
0054766 (SSF54236)	spindle	0
0054766 (SSF54236)	kinetochore	0
0054766 (SSF54236)	nuclear envelope	0
0054766 (SSF54236)	nuclear pore	0
0054766 (SSF54236)	cytoplasm	18
0054766 (SSF54236)	glycosome	0
0054766 (SSF54236)	acidocalcisome	0
0054766 (SSF54236)	endocytic	2
0054766 (SSF54236)	Golgi apparatus	0
0054766 (SSF54236)	endoplasmic reticulum	0
0054766 (SSF54236)	mitochondrion	0
0054766 (SSF54236)	kinetoplast	1
0054766 (SSF54236)	antipodal sites	0
0054766 (SSF54236)	axoneme	3
0054766 (SSF54236)	basal body	2
0054766 (SSF54236)	flagellar tip	1
0054766 (SSF54236)	paraflagellar rod	0
0054766 (SSF54236)	intraflagellar transport particle	0
0054766 (SSF54236)	flagellar pocket	0
0054766 (SSF54236)	hook complex	2
0054766 (SSF54236)	flagellum attachment zone	0
0054766 (SSF54236)	pellicular membrane	0
0054766 (SSF54236)	cortical cytoskeleton	0
0054766 (SSF54236)	cell tip	2
0052568 (SSF56219)	nucleoplasm	4
0052568 (SSF56219)	nucleolus	0
0052568 (SSF56219)	spindle	0
0052568 (SSF56219)	kinetochore	0
0052568 (SSF56219)	nuclear envelope	1
0052568 (SSF56219)	nuclear pore	0
0052568 (SSF56219)	cytoplasm	5
0052568 (SSF56219)	glycosome	0
0052568 (SSF56219)	acidocalcisome	0
0052568 (SSF56219)	endocytic	1
0052568 (SSF56219)	Golgi apparatus	0
0052568 (SSF56219)	endoplasmic reticulum	1
0052568 (SSF56219)	mitochondrion	3
0052568 (SSF56219)	kinetoplast	3
0052568 (SSF56219)	antipodal sites	0
0052568 (SSF56219)	axoneme	0
0052568 (SSF56219)	basal body	0
0052568 (SSF56219)	flagellar tip	0
0052568 (SSF56219)	paraflagellar rod	0
0052568 (SSF56219)	intraflagellar transport particle	0
0052568 (SSF56219)	flagellar pocket	1
0052568 (SSF56219)	hook complex	0
0052568 (SSF56219)	flagellum attachment zone	0
0052568 (SSF56219)	pellicular membrane	0
0052568 (SSF56219)	cortical cytoskeleton	0
0052568 (SSF56219)	cell tip	2
0053922 (SSF48403)	nucleoplasm	5
0053922 (SSF48403)	nucleolus	0
0053922 (SSF48403)	spindle	0
0053922 (SSF48403)	kinetochore	0
0053922 (SSF48403)	nuclear envelope	2
0053922 (SSF48403)	nuclear pore	0
0053922 (SSF48403)	cytoplasm	16
0053922 (SSF48403)	glycosome	0
0053922 (SSF48403)	acidocalcisome	0
0053922 (SSF48403)	endocytic	3
0053922 (SSF48403)	Golgi apparatus	2
0053922 (SSF48403)	endoplasmic reticulum	2
0053922 (SSF48403)	mitochondrion	0
0053922 (SSF48403)	kinetoplast	0
0053922 (SSF48403)	antipodal sites	0
0053922 (SSF48403)	axoneme	8
0053922 (SSF48403)	basal body	0
0053922 (SSF48403)	flagellar tip	1
0053922 (SSF48403)	paraflagellar rod	3
0053922 (SSF48403)	intraflagellar transport particle	0
0053922 (SSF48403)	flagellar pocket	1
0053922 (SSF48403)	hook complex	0
0053922 (SSF48403)	flagellum attachment zone	1
0053922 (SSF48403)	pellicular membrane	0
0053922 (SSF48403)	cortical cytoskeleton	0
0053922 (SSF48403)	cell tip	1
0053614 (SSF53300)	nucleoplasm	5
0053614 (SSF53300)	nucleolus	1
0053614 (SSF53300)	spindle	0
0053614 (SSF53300)	kinetochore	0
0053614 (SSF53300)	nuclear envelope	0
0053614 (SSF53300)	nuclear pore	0
0053614 (SSF53300)	cytoplasm	2
0053614 (SSF53300)	glycosome	0
0053614 (SSF53300)	acidocalcisome	0
0053614 (SSF53300)	endocytic	0
0053614 (SSF53300)	Golgi apparatus	4
0053614 (SSF53300)	endoplasmic reticulum	0
0053614 (SSF53300)	mitochondrion	0
0053614 (SSF53300)	kinetoplast	0
0053614 (SSF53300)	antipodal sites	0
0053614 (SSF53300)	axoneme	0
0053614 (SSF53300)	basal body	0
0053614 (SSF53300)	flagellar tip	0
0053614 (SSF53300)	paraflagellar rod	0
0053614 (SSF53300)	intraflagellar transport particle	0
0053614 (SSF53300)	flagellar pocket	1
0053614 (SSF53300)	hook complex	0
0053614 (SSF53300)	flagellum attachment zone	0
0053614 (SSF53300)	pellicular membrane	0
0053614 (SSF53300)	cortical cytoskeleton	0
0053614 (SSF53300)	cell tip	0
0052690 (SSF64356)	nucleoplasm	1
0052690 (SSF64356)	nucleolus	0
0052690 (SSF64356)	spindle	0
0052690 (SSF64356)	kinetochore	0
0052690 (SSF64356)	nuclear envelope	1
0052690 (SSF64356)	nuclear pore	0
0052690 (SSF64356)	cytoplasm	5
0052690 (SSF64356)	glycosome	0
0052690 (SSF64356)	acidocalcisome	0
0052690 (SSF64356)	endocytic	11
0052690 (SSF64356)	Golgi apparatus	3
0052690 (SSF64356)	endoplasmic reticulum	1
0052690 (SSF64356)	mitochondrion	0
0052690 (SSF64356)	kinetoplast	0
0052690 (SSF64356)	antipodal sites	0
0052690 (SSF64356)	axoneme	0
0052690 (SSF64356)	basal body	0
0052690 (SSF64356)	flagellar tip	0
0052690 (SSF64356)	paraflagellar rod	0
0052690 (SSF64356)	intraflagellar transport particle	0
0052690 (SSF64356)	flagellar pocket	2
0052690 (SSF64356)	hook complex	0
0052690 (SSF64356)	flagellum attachment zone	0
0052690 (SSF64356)	pellicular membrane	0
0052690 (SSF64356)	cortical cytoskeleton	0
0052690 (SSF64356)	cell tip	0
0054810 (SSF58038)	nucleoplasm	1
0054810 (SSF58038)	nucleolus	0
0054810 (SSF58038)	spindle	0
0054810 (SSF58038)	kinetochore	0
0054810 (SSF58038)	nuclear envelope	0
0054810 (SSF58038)	nuclear pore	0
0054810 (SSF58038)	cytoplasm	5
0054810 (SSF58038)	glycosome	0
0054810 (SSF58038)	acidocalcisome	0
0054810 (SSF58038)	endocytic	13
0054810 (SSF58038)	Golgi apparatus	2
0054810 (SSF58038)	endoplasmic reticulum	0
0054810 (SSF58038)	mitochondrion	0
0054810 (SSF58038)	kinetoplast	0
0054810 (SSF58038)	antipodal sites	0
0054810 (SSF58038)	axoneme	0
0054810 (SSF58038)	basal body	0
0054810 (SSF58038)	flagellar tip	0
0054810 (SSF58038)	paraflagellar rod	0
0054810 (SSF58038)	intraflagellar transport particle	0
0054810 (SSF58038)	flagellar pocket	1
0054810 (SSF58038)	hook complex	0
0054810 (SSF58038)	flagellum attachment zone	0
0054810 (SSF58038)	pellicular membrane	0
0054810 (SSF58038)	cortical cytoskeleton	0
0054810 (SSF58038)	cell tip	0
0046806 (SSF47923)	nucleoplasm	0
0046806 (SSF47923)	nucleolus	0
0046806 (SSF47923)	spindle	0
0046806 (SSF47923)	kinetochore	0
0046806 (SSF47923)	nuclear envelope	0
0046806 (SSF47923)	nuclear pore	1
0046806 (SSF47923)	cytoplasm	4
0046806 (SSF47923)	glycosome	1
0046806 (SSF47923)	acidocalcisome	0
0046806 (SSF47923)	endocytic	2
0046806 (SSF47923)	Golgi apparatus	1
0046806 (SSF47923)	endoplasmic reticulum	0
0046806 (SSF47923)	mitochondrion	1
0046806 (SSF47923)	kinetoplast	1
0046806 (SSF47923)	antipodal sites	0
0046806 (SSF47923)	axoneme	1
0046806 (SSF47923)	basal body	1
0046806 (SSF47923)	flagellar tip	0
0046806 (SSF47923)	paraflagellar rod	0
0046806 (SSF47923)	intraflagellar transport particle	0
0046806 (SSF47923)	flagellar pocket	0
0046806 (SSF47923)	hook complex	0
0046806 (SSF47923)	flagellum attachment zone	0
0046806 (SSF47923)	pellicular membrane	0
0046806 (SSF47923)	cortical cytoskeleton	0
0046806 (SSF47923)	cell tip	0
0049297 (SSF54695)	nucleoplasm	1
0049297 (SSF54695)	nucleolus	0
0049297 (SSF54695)	spindle	0
0049297 (SSF54695)	kinetochore	0
0049297 (SSF54695)	nuclear envelope	0
0049297 (SSF54695)	nuclear pore	0
0049297 (SSF54695)	cytoplasm	7
0049297 (SSF54695)	glycosome	0
0049297 (SSF54695)	acidocalcisome	0
0049297 (SSF54695)	endocytic	1
0049297 (SSF54695)	Golgi apparatus	1
0049297 (SSF54695)	endoplasmic reticulum	0
0049297 (SSF54695)	mitochondrion	0
0049297 (SSF54695)	kinetoplast	1
0049297 (SSF54695)	antipodal sites	0
0049297 (SSF54695)	axoneme	3
0049297 (SSF54695)	basal body	1
0049297 (SSF54695)	flagellar tip	0
0049297 (SSF54695)	paraflagellar rod	0
0049297 (SSF54695)	intraflagellar transport particle	1
0049297 (SSF54695)	flagellar pocket	0
0049297 (SSF54695)	hook complex	1
0049297 (SSF54695)	flagellum attachment zone	0
0049297 (SSF54695)	pellicular membrane	0
0049297 (SSF54695)	cortical cytoskeleton	0
0049297 (SSF54695)	cell tip	0
0047732 (SSF69322)	nucleoplasm	0
0047732 (SSF69322)	nucleolus	0
0047732 (SSF69322)	spindle	0
0047732 (SSF69322)	kinetochore	0
0047732 (SSF69322)	nuclear envelope	0
0047732 (SSF69322)	nuclear pore	0
0047732 (SSF69322)	cytoplasm	7
0047732 (SSF69322)	glycosome	0
0047732 (SSF69322)	acidocalcisome	0
0047732 (SSF69322)	endocytic	2
0047732 (SSF69322)	Golgi apparatus	2
0047732 (SSF69322)	endoplasmic reticulum	1
0047732 (SSF69322)	mitochondrion	0
0047732 (SSF69322)	kinetoplast	0
0047732 (SSF69322)	antipodal sites	0
0047732 (SSF69322)	axoneme	2
0047732 (SSF69322)	basal body	0
0047732 (SSF69322)	flagellar tip	1
0047732 (SSF69322)	paraflagellar rod	0
0047732 (SSF69322)	intraflagellar transport particle	1
0047732 (SSF69322)	flagellar pocket	1
0047732 (SSF69322)	hook complex	0
0047732 (SSF69322)	flagellum attachment zone	0
0047732 (SSF69322)	pellicular membrane	0
0047732 (SSF69322)	cortical cytoskeleton	0
0047732 (SSF69322)	cell tip	1
0054088 (SSF50156)	nucleoplasm	1
0054088 (SSF50156)	nucleolus	0
0054088 (SSF50156)	spindle	0
0054088 (SSF50156)	kinetochore	0
0054088 (SSF50156)	nuclear envelope	0
0054088 (SSF50156)	nuclear pore	0
0054088 (SSF50156)	cytoplasm	2
0054088 (SSF50156)	glycosome	0
0054088 (SSF50156)	acidocalcisome	0
0054088 (SSF50156)	endocytic	0
0054088 (SSF50156)	Golgi apparatus	1
0054088 (SSF50156)	endoplasmic reticulum	0
0054088 (SSF50156)	mitochondrion	0
0054088 (SSF50156)	kinetoplast	0
0054088 (SSF50156)	antipodal sites	0
0054088 (SSF50156)	axoneme	0
0054088 (SSF50156)	basal body	0
0054088 (SSF50156)	flagellar tip	0
0054088 (SSF50156)	paraflagellar rod	0
0054088 (SSF50156)	intraflagellar transport particle	0
0054088 (SSF50156)	flagellar pocket	0
0054088 (SSF50156)	hook complex	3
0054088 (SSF50156)	flagellum attachment zone	1
0054088 (SSF50156)	pellicular membrane	0
0054088 (SSF50156)	cortical cytoskeleton	1
0054088 (SSF50156)	cell tip	0
0052014 (SSF52047)	nucleoplasm	0
0052014 (SSF52047)	nucleolus	0
0052014 (SSF52047)	spindle	0
0052014 (SSF52047)	kinetochore	0
0052014 (SSF52047)	nuclear envelope	0
0052014 (SSF52047)	nuclear pore	0
0052014 (SSF52047)	cytoplasm	29
0052014 (SSF52047)	glycosome	0
0052014 (SSF52047)	acidocalcisome	0
0052014 (SSF52047)	endocytic	3
0052014 (SSF52047)	Golgi apparatus	0
0052014 (SSF52047)	endoplasmic reticulum	0
0052014 (SSF52047)	mitochondrion	2
0052014 (SSF52047)	kinetoplast	1
0052014 (SSF52047)	antipodal sites	0
0052014 (SSF52047)	axoneme	19
0052014 (SSF52047)	basal body	3
0052014 (SSF52047)	flagellar tip	0
0052014 (SSF52047)	paraflagellar rod	18
0052014 (SSF52047)	intraflagellar transport particle	0
0052014 (SSF52047)	flagellar pocket	2
0052014 (SSF52047)	hook complex	2
0052014 (SSF52047)	flagellum attachment zone	1
0052014 (SSF52047)	pellicular membrane	0
0052014 (SSF52047)	cortical cytoskeleton	0
0052014 (SSF52047)	cell tip	2
0054689 (SSF57850)	nucleoplasm	4
0054689 (SSF57850)	nucleolus	3
0054689 (SSF57850)	spindle	1
0054689 (SSF57850)	kinetochore	0
0054689 (SSF57850)	nuclear envelope	1
0054689 (SSF57850)	nuclear pore	0
0054689 (SSF57850)	cytoplasm	22
0054689 (SSF57850)	glycosome	5
0054689 (SSF57850)	acidocalcisome	0
0054689 (SSF57850)	endocytic	9
0054689 (SSF57850)	Golgi apparatus	0
0054689 (SSF57850)	endoplasmic reticulum	0
0054689 (SSF57850)	mitochondrion	1
0054689 (SSF57850)	kinetoplast	0
0054689 (SSF57850)	antipodal sites	0
0054689 (SSF57850)	axoneme	1
0054689 (SSF57850)	basal body	3
0054689 (SSF57850)	flagellar tip	0
0054689 (SSF57850)	paraflagellar rod	2
0054689 (SSF57850)	intraflagellar transport particle	0
0054689 (SSF57850)	flagellar pocket	2
0054689 (SSF57850)	hook complex	2
0054689 (SSF57850)	flagellum attachment zone	1
0054689 (SSF57850)	pellicular membrane	1
0054689 (SSF57850)	cortical cytoskeleton	0
0054689 (SSF57850)	cell tip	4
0054944 (SSF55486)	nucleoplasm	2
0054944 (SSF55486)	nucleolus	0
0054944 (SSF55486)	spindle	0
0054944 (SSF55486)	kinetochore	0
0054944 (SSF55486)	nuclear envelope	0
0054944 (SSF55486)	nuclear pore	0
0054944 (SSF55486)	cytoplasm	7
0054944 (SSF55486)	glycosome	0
0054944 (SSF55486)	acidocalcisome	0
0054944 (SSF55486)	endocytic	0
0054944 (SSF55486)	Golgi apparatus	0
0054944 (SSF55486)	endoplasmic reticulum	1
0054944 (SSF55486)	mitochondrion	0
0054944 (SSF55486)	kinetoplast	0
0054944 (SSF55486)	antipodal sites	0
0054944 (SSF55486)	axoneme	0
0054944 (SSF55486)	basal body	1
0054944 (SSF55486)	flagellar tip	0
0054944 (SSF55486)	paraflagellar rod	0
0054944 (SSF55486)	intraflagellar transport particle	0
0054944 (SSF55486)	flagellar pocket	0
0054944 (SSF55486)	hook complex	1
0054944 (SSF55486)	flagellum attachment zone	0
0054944 (SSF55486)	pellicular membrane	0
0054944 (SSF55486)	cortical cytoskeleton	0
0054944 (SSF55486)	cell tip	0
0054941 (SSF109604)	nucleoplasm	3
0054941 (SSF109604)	nucleolus	1
0054941 (SSF109604)	spindle	0
0054941 (SSF109604)	kinetochore	0
0054941 (SSF109604)	nuclear envelope	0
0054941 (SSF109604)	nuclear pore	0
0054941 (SSF109604)	cytoplasm	7
0054941 (SSF109604)	glycosome	0
0054941 (SSF109604)	acidocalcisome	0
0054941 (SSF109604)	endocytic	0
0054941 (SSF109604)	Golgi apparatus	0
0054941 (SSF109604)	endoplasmic reticulum	0
0054941 (SSF109604)	mitochondrion	0
0054941 (SSF109604)	kinetoplast	1
0054941 (SSF109604)	antipodal sites	0
0054941 (SSF109604)	axoneme	3
0054941 (SSF109604)	basal body	1
0054941 (SSF109604)	flagellar tip	0
0054941 (SSF109604)	paraflagellar rod	0
0054941 (SSF109604)	intraflagellar transport particle	0
0054941 (SSF109604)	flagellar pocket	1
0054941 (SSF109604)	hook complex	0
0054941 (SSF109604)	flagellum attachment zone	0
0054941 (SSF109604)	pellicular membrane	0
0054941 (SSF109604)	cortical cytoskeleton	0
0054941 (SSF109604)	cell tip	0
0051429 (SSF52799)	nucleoplasm	0
0051429 (SSF52799)	nucleolus	0
0051429 (SSF52799)	spindle	0
0051429 (SSF52799)	kinetochore	0
0051429 (SSF52799)	nuclear envelope	0
0051429 (SSF52799)	nuclear pore	0
0051429 (SSF52799)	cytoplasm	10
0051429 (SSF52799)	glycosome	0
0051429 (SSF52799)	acidocalcisome	0
0051429 (SSF52799)	endocytic	1
0051429 (SSF52799)	Golgi apparatus	0
0051429 (SSF52799)	endoplasmic reticulum	0
0051429 (SSF52799)	mitochondrion	0
0051429 (SSF52799)	kinetoplast	0
0051429 (SSF52799)	antipodal sites	0
0051429 (SSF52799)	axoneme	1
0051429 (SSF52799)	basal body	1
0051429 (SSF52799)	flagellar tip	0
0051429 (SSF52799)	paraflagellar rod	1
0051429 (SSF52799)	intraflagellar transport particle	0
0051429 (SSF52799)	flagellar pocket	0
0051429 (SSF52799)	hook complex	0
0051429 (SSF52799)	flagellum attachment zone	1
0051429 (SSF52799)	pellicular membrane	0
0051429 (SSF52799)	cortical cytoskeleton	1
0051429 (SSF52799)	cell tip	0
0054795 (SSF57829)	nucleoplasm	0
0054795 (SSF57829)	nucleolus	4
0054795 (SSF57829)	spindle	0
0054795 (SSF57829)	kinetochore	0
0054795 (SSF57829)	nuclear envelope	0
0054795 (SSF57829)	nuclear pore	0
0054795 (SSF57829)	cytoplasm	6
0054795 (SSF57829)	glycosome	0
0054795 (SSF57829)	acidocalcisome	0
0054795 (SSF57829)	endocytic	0
0054795 (SSF57829)	Golgi apparatus	0
0054795 (SSF57829)	endoplasmic reticulum	0
0054795 (SSF57829)	mitochondrion	0
0054795 (SSF57829)	kinetoplast	0
0054795 (SSF57829)	antipodal sites	0
0054795 (SSF57829)	axoneme	0
0054795 (SSF57829)	basal body	0
0054795 (SSF57829)	flagellar tip	0
0054795 (SSF57829)	paraflagellar rod	0
0054795 (SSF57829)	intraflagellar transport particle	0
0054795 (SSF57829)	flagellar pocket	0
0054795 (SSF57829)	hook complex	0
0054795 (SSF57829)	flagellum attachment zone	0
0054795 (SSF57829)	pellicular membrane	0
0054795 (SSF57829)	cortical cytoskeleton	0
0054795 (SSF57829)	cell tip	0
0053191 (SSF56436)	nucleoplasm	0
0053191 (SSF56436)	nucleolus	0
0053191 (SSF56436)	spindle	0
0053191 (SSF56436)	kinetochore	0
0053191 (SSF56436)	nuclear envelope	0
0053191 (SSF56436)	nuclear pore	0
0053191 (SSF56436)	cytoplasm	2
0053191 (SSF56436)	glycosome	0
0053191 (SSF56436)	acidocalcisome	0
0053191 (SSF56436)	endocytic	0
0053191 (SSF56436)	Golgi apparatus	0
0053191 (SSF56436)	endoplasmic reticulum	0
0053191 (SSF56436)	mitochondrion	0
0053191 (SSF56436)	kinetoplast	0
0053191 (SSF56436)	antipodal sites	0
0053191 (SSF56436)	axoneme	0
0053191 (SSF56436)	basal body	0
0053191 (SSF56436)	flagellar tip	0
0053191 (SSF56436)	paraflagellar rod	0
0053191 (SSF56436)	intraflagellar transport particle	0
0053191 (SSF56436)	flagellar pocket	0
0053191 (SSF56436)	hook complex	0
0053191 (SSF56436)	flagellum attachment zone	0
0053191 (SSF56436)	pellicular membrane	0
0053191 (SSF56436)	cortical cytoskeleton	0
0053191 (SSF56436)	cell tip	0
0048415 (SSF63825)	nucleoplasm	0
0048415 (SSF63825)	nucleolus	0
0048415 (SSF63825)	spindle	0
0048415 (SSF63825)	kinetochore	0
0048415 (SSF63825)	nuclear envelope	1
0048415 (SSF63825)	nuclear pore	0
0048415 (SSF63825)	cytoplasm	0
0048415 (SSF63825)	glycosome	0
0048415 (SSF63825)	acidocalcisome	0
0048415 (SSF63825)	endocytic	0
0048415 (SSF63825)	Golgi apparatus	0
0048415 (SSF63825)	endoplasmic reticulum	1
0048415 (SSF63825)	mitochondrion	0
0048415 (SSF63825)	kinetoplast	0
0048415 (SSF63825)	antipodal sites	0
0048415 (SSF63825)	axoneme	0
0048415 (SSF63825)	basal body	0
0048415 (SSF63825)	flagellar tip	0
0048415 (SSF63825)	paraflagellar rod	0
0048415 (SSF63825)	intraflagellar transport particle	0
0048415 (SSF63825)	flagellar pocket	0
0048415 (SSF63825)	hook complex	0
0048415 (SSF63825)	flagellum attachment zone	1
0048415 (SSF63825)	pellicular membrane	0
0048415 (SSF63825)	cortical cytoskeleton	0
0048415 (SSF63825)	cell tip	0
0054835 (SSF47954)	nucleoplasm	4
0054835 (SSF47954)	nucleolus	0
0054835 (SSF47954)	spindle	0
0054835 (SSF47954)	kinetochore	0
0054835 (SSF47954)	nuclear envelope	0
0054835 (SSF47954)	nuclear pore	0
0054835 (SSF47954)	cytoplasm	3
0054835 (SSF47954)	glycosome	0
0054835 (SSF47954)	acidocalcisome	0
0054835 (SSF47954)	endocytic	0
0054835 (SSF47954)	Golgi apparatus	0
0054835 (SSF47954)	endoplasmic reticulum	0
0054835 (SSF47954)	mitochondrion	1
0054835 (SSF47954)	kinetoplast	0
0054835 (SSF47954)	antipodal sites	0
0054835 (SSF47954)	axoneme	0
0054835 (SSF47954)	basal body	1
0054835 (SSF47954)	flagellar tip	0
0054835 (SSF47954)	paraflagellar rod	0
0054835 (SSF47954)	intraflagellar transport particle	0
0054835 (SSF47954)	flagellar pocket	0
0054835 (SSF47954)	hook complex	1
0054835 (SSF47954)	flagellum attachment zone	0
0054835 (SSF47954)	pellicular membrane	0
0054835 (SSF47954)	cortical cytoskeleton	0
0054835 (SSF47954)	cell tip	0
0054743 (SSF57667)	nucleoplasm	3
0054743 (SSF57667)	nucleolus	1
0054743 (SSF57667)	spindle	0
0054743 (SSF57667)	kinetochore	0
0054743 (SSF57667)	nuclear envelope	0
0054743 (SSF57667)	nuclear pore	0
0054743 (SSF57667)	cytoplasm	3
0054743 (SSF57667)	glycosome	0
0054743 (SSF57667)	acidocalcisome	0
0054743 (SSF57667)	endocytic	0
0054743 (SSF57667)	Golgi apparatus	0
0054743 (SSF57667)	endoplasmic reticulum	0
0054743 (SSF57667)	mitochondrion	1
0054743 (SSF57667)	kinetoplast	0
0054743 (SSF57667)	antipodal sites	2
0054743 (SSF57667)	axoneme	0
0054743 (SSF57667)	basal body	0
0054743 (SSF57667)	flagellar tip	0
0054743 (SSF57667)	paraflagellar rod	0
0054743 (SSF57667)	intraflagellar transport particle	0
0054743 (SSF57667)	flagellar pocket	0
0054743 (SSF57667)	hook complex	0
0054743 (SSF57667)	flagellum attachment zone	0
0054743 (SSF57667)	pellicular membrane	0
0054743 (SSF57667)	cortical cytoskeleton	0
0054743 (SSF57667)	cell tip	0
0048273 (SSF82199)	nucleoplasm	6
0048273 (SSF82199)	nucleolus	2
0048273 (SSF82199)	spindle	0
0048273 (SSF82199)	kinetochore	0
0048273 (SSF82199)	nuclear envelope	0
0048273 (SSF82199)	nuclear pore	0
0048273 (SSF82199)	cytoplasm	14
0048273 (SSF82199)	glycosome	0
0048273 (SSF82199)	acidocalcisome	0
0048273 (SSF82199)	endocytic	0
0048273 (SSF82199)	Golgi apparatus	0
0048273 (SSF82199)	endoplasmic reticulum	0
0048273 (SSF82199)	mitochondrion	8
0048273 (SSF82199)	kinetoplast	8
0048273 (SSF82199)	antipodal sites	0
0048273 (SSF82199)	axoneme	0
0048273 (SSF82199)	basal body	0
0048273 (SSF82199)	flagellar tip	0
0048273 (SSF82199)	paraflagellar rod	1
0048273 (SSF82199)	intraflagellar transport particle	0
0048273 (SSF82199)	flagellar pocket	0
0048273 (SSF82199)	hook complex	0
0048273 (SSF82199)	flagellum attachment zone	0
0048273 (SSF82199)	pellicular membrane	0
0048273 (SSF82199)	cortical cytoskeleton	0
0048273 (SSF82199)	cell tip	1
0054686 (SSF53335)	nucleoplasm	14
0054686 (SSF53335)	nucleolus	15
0054686 (SSF53335)	spindle	0
0054686 (SSF53335)	kinetochore	0
0054686 (SSF53335)	nuclear envelope	2
0054686 (SSF53335)	nuclear pore	0
0054686 (SSF53335)	cytoplasm	25
0054686 (SSF53335)	glycosome	0
0054686 (SSF53335)	acidocalcisome	0
0054686 (SSF53335)	endocytic	2
0054686 (SSF53335)	Golgi apparatus	0
0054686 (SSF53335)	endoplasmic reticulum	2
0054686 (SSF53335)	mitochondrion	12
0054686 (SSF53335)	kinetoplast	9
0054686 (SSF53335)	antipodal sites	2
0054686 (SSF53335)	axoneme	1
0054686 (SSF53335)	basal body	1
0054686 (SSF53335)	flagellar tip	0
0054686 (SSF53335)	paraflagellar rod	0
0054686 (SSF53335)	intraflagellar transport particle	0
0054686 (SSF53335)	flagellar pocket	0
0054686 (SSF53335)	hook complex	1
0054686 (SSF53335)	flagellum attachment zone	0
0054686 (SSF53335)	pellicular membrane	0
0054686 (SSF53335)	cortical cytoskeleton	1
0054686 (SSF53335)	cell tip	0
0054491 (SSF81631)	nucleoplasm	3
0054491 (SSF81631)	nucleolus	2
0054491 (SSF81631)	spindle	0
0054491 (SSF81631)	kinetochore	1
0054491 (SSF81631)	nuclear envelope	0
0054491 (SSF81631)	nuclear pore	0
0054491 (SSF81631)	cytoplasm	3
0054491 (SSF81631)	glycosome	0
0054491 (SSF81631)	acidocalcisome	0
0054491 (SSF81631)	endocytic	1
0054491 (SSF81631)	Golgi apparatus	0
0054491 (SSF81631)	endoplasmic reticulum	0
0054491 (SSF81631)	mitochondrion	2
0054491 (SSF81631)	kinetoplast	1
0054491 (SSF81631)	antipodal sites	1
0054491 (SSF81631)	axoneme	0
0054491 (SSF81631)	basal body	0
0054491 (SSF81631)	flagellar tip	0
0054491 (SSF81631)	paraflagellar rod	0
0054491 (SSF81631)	intraflagellar transport particle	0
0054491 (SSF81631)	flagellar pocket	0
0054491 (SSF81631)	hook complex	0
0054491 (SSF81631)	flagellum attachment zone	0
0054491 (SSF81631)	pellicular membrane	0
0054491 (SSF81631)	cortical cytoskeleton	0
0054491 (SSF81631)	cell tip	0
0054492 (SSF81301)	nucleoplasm	3
0054492 (SSF81301)	nucleolus	1
0054492 (SSF81301)	spindle	0
0054492 (SSF81301)	kinetochore	1
0054492 (SSF81301)	nuclear envelope	0
0054492 (SSF81301)	nuclear pore	0
0054492 (SSF81301)	cytoplasm	3
0054492 (SSF81301)	glycosome	0
0054492 (SSF81301)	acidocalcisome	0
0054492 (SSF81301)	endocytic	1
0054492 (SSF81301)	Golgi apparatus	0
0054492 (SSF81301)	endoplasmic reticulum	0
0054492 (SSF81301)	mitochondrion	2
0054492 (SSF81301)	kinetoplast	1
0054492 (SSF81301)	antipodal sites	2
0054492 (SSF81301)	axoneme	0
0054492 (SSF81301)	basal body	0
0054492 (SSF81301)	flagellar tip	0
0054492 (SSF81301)	paraflagellar rod	0
0054492 (SSF81301)	intraflagellar transport particle	0
0054492 (SSF81301)	flagellar pocket	0
0054492 (SSF81301)	hook complex	0
0054492 (SSF81301)	flagellum attachment zone	0
0054492 (SSF81301)	pellicular membrane	0
0054492 (SSF81301)	cortical cytoskeleton	0
0054492 (SSF81301)	cell tip	0
0054423 (SSF81383)	nucleoplasm	1
0054423 (SSF81383)	nucleolus	0
0054423 (SSF81383)	spindle	0
0054423 (SSF81383)	kinetochore	0
0054423 (SSF81383)	nuclear envelope	0
0054423 (SSF81383)	nuclear pore	0
0054423 (SSF81383)	cytoplasm	3
0054423 (SSF81383)	glycosome	0
0054423 (SSF81383)	acidocalcisome	0
0054423 (SSF81383)	endocytic	0
0054423 (SSF81383)	Golgi apparatus	0
0054423 (SSF81383)	endoplasmic reticulum	0
0054423 (SSF81383)	mitochondrion	1
0054423 (SSF81383)	kinetoplast	1
0054423 (SSF81383)	antipodal sites	0
0054423 (SSF81383)	axoneme	1
0054423 (SSF81383)	basal body	0
0054423 (SSF81383)	flagellar tip	0
0054423 (SSF81383)	paraflagellar rod	0
0054423 (SSF81383)	intraflagellar transport particle	0
0054423 (SSF81383)	flagellar pocket	0
0054423 (SSF81383)	hook complex	0
0054423 (SSF81383)	flagellum attachment zone	0
0054423 (SSF81383)	pellicular membrane	0
0054423 (SSF81383)	cortical cytoskeleton	0
0054423 (SSF81383)	cell tip	0
0054879 (SSF51905)	nucleoplasm	1
0054879 (SSF51905)	nucleolus	0
0054879 (SSF51905)	spindle	0
0054879 (SSF51905)	kinetochore	0
0054879 (SSF51905)	nuclear envelope	2
0054879 (SSF51905)	nuclear pore	0
0054879 (SSF51905)	cytoplasm	6
0054879 (SSF51905)	glycosome	1
0054879 (SSF51905)	acidocalcisome	0
0054879 (SSF51905)	endocytic	1
0054879 (SSF51905)	Golgi apparatus	0
0054879 (SSF51905)	endoplasmic reticulum	2
0054879 (SSF51905)	mitochondrion	10
0054879 (SSF51905)	kinetoplast	11
0054879 (SSF51905)	antipodal sites	0
0054879 (SSF51905)	axoneme	1
0054879 (SSF51905)	basal body	2
0054879 (SSF51905)	flagellar tip	0
0054879 (SSF51905)	paraflagellar rod	0
0054879 (SSF51905)	intraflagellar transport particle	0
0054879 (SSF51905)	flagellar pocket	0
0054879 (SSF51905)	hook complex	0
0054879 (SSF51905)	flagellum attachment zone	0
0054879 (SSF51905)	pellicular membrane	0
0054879 (SSF51905)	cortical cytoskeleton	0
0054879 (SSF51905)	cell tip	0
0053757 (SSF52490)	nucleoplasm	0
0053757 (SSF52490)	nucleolus	0
0053757 (SSF52490)	spindle	1
0053757 (SSF52490)	kinetochore	0
0053757 (SSF52490)	nuclear envelope	0
0053757 (SSF52490)	nuclear pore	0
0053757 (SSF52490)	cytoplasm	7
0053757 (SSF52490)	glycosome	0
0053757 (SSF52490)	acidocalcisome	0
0053757 (SSF52490)	endocytic	0
0053757 (SSF52490)	Golgi apparatus	0
0053757 (SSF52490)	endoplasmic reticulum	0
0053757 (SSF52490)	mitochondrion	0
0053757 (SSF52490)	kinetoplast	0
0053757 (SSF52490)	antipodal sites	0
0053757 (SSF52490)	axoneme	0
0053757 (SSF52490)	basal body	3
0053757 (SSF52490)	flagellar tip	0
0053757 (SSF52490)	paraflagellar rod	0
0053757 (SSF52490)	intraflagellar transport particle	0
0053757 (SSF52490)	flagellar pocket	0
0053757 (SSF52490)	hook complex	0
0053757 (SSF52490)	flagellum attachment zone	0
0053757 (SSF52490)	pellicular membrane	0
0053757 (SSF52490)	cortical cytoskeleton	4
0053757 (SSF52490)	cell tip	0
0053758 (SSF55307)	nucleoplasm	0
0053758 (SSF55307)	nucleolus	0
0053758 (SSF55307)	spindle	1
0053758 (SSF55307)	kinetochore	0
0053758 (SSF55307)	nuclear envelope	0
0053758 (SSF55307)	nuclear pore	0
0053758 (SSF55307)	cytoplasm	5
0053758 (SSF55307)	glycosome	0
0053758 (SSF55307)	acidocalcisome	0
0053758 (SSF55307)	endocytic	0
0053758 (SSF55307)	Golgi apparatus	0
0053758 (SSF55307)	endoplasmic reticulum	0
0053758 (SSF55307)	mitochondrion	0
0053758 (SSF55307)	kinetoplast	0
0053758 (SSF55307)	antipodal sites	0
0053758 (SSF55307)	axoneme	0
0053758 (SSF55307)	basal body	2
0053758 (SSF55307)	flagellar tip	0
0053758 (SSF55307)	paraflagellar rod	0
0053758 (SSF55307)	intraflagellar transport particle	0
0053758 (SSF55307)	flagellar pocket	0
0053758 (SSF55307)	hook complex	0
0053758 (SSF55307)	flagellum attachment zone	0
0053758 (SSF55307)	pellicular membrane	0
0053758 (SSF55307)	cortical cytoskeleton	4
0053758 (SSF55307)	cell tip	0
0054949 (SSF53098)	nucleoplasm	11
0054949 (SSF53098)	nucleolus	2
0054949 (SSF53098)	spindle	0
0054949 (SSF53098)	kinetochore	0
0054949 (SSF53098)	nuclear envelope	0
0054949 (SSF53098)	nuclear pore	0
0054949 (SSF53098)	cytoplasm	7
0054949 (SSF53098)	glycosome	1
0054949 (SSF53098)	acidocalcisome	0
0054949 (SSF53098)	endocytic	1
0054949 (SSF53098)	Golgi apparatus	0
0054949 (SSF53098)	endoplasmic reticulum	1
0054949 (SSF53098)	mitochondrion	3
0054949 (SSF53098)	kinetoplast	3
0054949 (SSF53098)	antipodal sites	3
0054949 (SSF53098)	axoneme	0
0054949 (SSF53098)	basal body	0
0054949 (SSF53098)	flagellar tip	0
0054949 (SSF53098)	paraflagellar rod	1
0054949 (SSF53098)	intraflagellar transport particle	0
0054949 (SSF53098)	flagellar pocket	0
0054949 (SSF53098)	hook complex	0
0054949 (SSF53098)	flagellum attachment zone	0
0054949 (SSF53098)	pellicular membrane	0
0054949 (SSF53098)	cortical cytoskeleton	0
0054949 (SSF53098)	cell tip	0
0054504 (SSF56672)	nucleoplasm	6
0054504 (SSF56672)	nucleolus	0
0054504 (SSF56672)	spindle	0
0054504 (SSF56672)	kinetochore	0
0054504 (SSF56672)	nuclear envelope	0
0054504 (SSF56672)	nuclear pore	0
0054504 (SSF56672)	cytoplasm	8
0054504 (SSF56672)	glycosome	0
0054504 (SSF56672)	acidocalcisome	0
0054504 (SSF56672)	endocytic	1
0054504 (SSF56672)	Golgi apparatus	0
0054504 (SSF56672)	endoplasmic reticulum	0
0054504 (SSF56672)	mitochondrion	3
0054504 (SSF56672)	kinetoplast	1
0054504 (SSF56672)	antipodal sites	2
0054504 (SSF56672)	axoneme	0
0054504 (SSF56672)	basal body	0
0054504 (SSF56672)	flagellar tip	0
0054504 (SSF56672)	paraflagellar rod	0
0054504 (SSF56672)	intraflagellar transport particle	0
0054504 (SSF56672)	flagellar pocket	0
0054504 (SSF56672)	hook complex	0
0054504 (SSF56672)	flagellum attachment zone	0
0054504 (SSF56672)	pellicular membrane	0
0054504 (SSF56672)	cortical cytoskeleton	0
0054504 (SSF56672)	cell tip	0
0053908 (SSF90229)	nucleoplasm	2
0053908 (SSF90229)	nucleolus	1
0053908 (SSF90229)	spindle	0
0053908 (SSF90229)	kinetochore	0
0053908 (SSF90229)	nuclear envelope	0
0053908 (SSF90229)	nuclear pore	0
0053908 (SSF90229)	cytoplasm	9
0053908 (SSF90229)	glycosome	0
0053908 (SSF90229)	acidocalcisome	0
0053908 (SSF90229)	endocytic	1
0053908 (SSF90229)	Golgi apparatus	0
0053908 (SSF90229)	endoplasmic reticulum	0
0053908 (SSF90229)	mitochondrion	0
0053908 (SSF90229)	kinetoplast	0
0053908 (SSF90229)	antipodal sites	0
0053908 (SSF90229)	axoneme	0
0053908 (SSF90229)	basal body	0
0053908 (SSF90229)	flagellar tip	1
0053908 (SSF90229)	paraflagellar rod	0
0053908 (SSF90229)	intraflagellar transport particle	0
0053908 (SSF90229)	flagellar pocket	0
0053908 (SSF90229)	hook complex	0
0053908 (SSF90229)	flagellum attachment zone	0
0053908 (SSF90229)	pellicular membrane	0
0053908 (SSF90229)	cortical cytoskeleton	0
0053908 (SSF90229)	cell tip	0
0054928 (SSF50729)	nucleoplasm	1
0054928 (SSF50729)	nucleolus	1
0054928 (SSF50729)	spindle	0
0054928 (SSF50729)	kinetochore	0
0054928 (SSF50729)	nuclear envelope	0
0054928 (SSF50729)	nuclear pore	2
0054928 (SSF50729)	cytoplasm	5
0054928 (SSF50729)	glycosome	0
0054928 (SSF50729)	acidocalcisome	0
0054928 (SSF50729)	endocytic	1
0054928 (SSF50729)	Golgi apparatus	0
0054928 (SSF50729)	endoplasmic reticulum	0
0054928 (SSF50729)	mitochondrion	0
0054928 (SSF50729)	kinetoplast	0
0054928 (SSF50729)	antipodal sites	0
0054928 (SSF50729)	axoneme	0
0054928 (SSF50729)	basal body	1
0054928 (SSF50729)	flagellar tip	0
0054928 (SSF50729)	paraflagellar rod	0
0054928 (SSF50729)	intraflagellar transport particle	0
0054928 (SSF50729)	flagellar pocket	1
0054928 (SSF50729)	hook complex	2
0054928 (SSF50729)	flagellum attachment zone	0
0054928 (SSF50729)	pellicular membrane	0
0054928 (SSF50729)	cortical cytoskeleton	0
0054928 (SSF50729)	cell tip	1
0053576 (SSF58087)	nucleoplasm	0
0053576 (SSF58087)	nucleolus	0
0053576 (SSF58087)	spindle	0
0053576 (SSF58087)	kinetochore	0
0053576 (SSF58087)	nuclear envelope	0
0053576 (SSF58087)	nuclear pore	0
0053576 (SSF58087)	cytoplasm	1
0053576 (SSF58087)	glycosome	0
0053576 (SSF58087)	acidocalcisome	0
0053576 (SSF58087)	endocytic	0
0053576 (SSF58087)	Golgi apparatus	0
0053576 (SSF58087)	endoplasmic reticulum	0
0053576 (SSF58087)	mitochondrion	0
0053576 (SSF58087)	kinetoplast	0
0053576 (SSF58087)	antipodal sites	0
0053576 (SSF58087)	axoneme	0
0053576 (SSF58087)	basal body	0
0053576 (SSF58087)	flagellar tip	0
0053576 (SSF58087)	paraflagellar rod	0
0053576 (SSF58087)	intraflagellar transport particle	0
0053576 (SSF58087)	flagellar pocket	0
0053576 (SSF58087)	hook complex	0
0053576 (SSF58087)	flagellum attachment zone	0
0053576 (SSF58087)	pellicular membrane	0
0053576 (SSF58087)	cortical cytoskeleton	0
0053576 (SSF58087)	cell tip	0
0050485 (SSF52113)	nucleoplasm	2
0050485 (SSF52113)	nucleolus	1
0050485 (SSF52113)	spindle	1
0050485 (SSF52113)	kinetochore	1
0050485 (SSF52113)	nuclear envelope	0
0050485 (SSF52113)	nuclear pore	0
0050485 (SSF52113)	cytoplasm	2
0050485 (SSF52113)	glycosome	1
0050485 (SSF52113)	acidocalcisome	0
0050485 (SSF52113)	endocytic	1
0050485 (SSF52113)	Golgi apparatus	0
0050485 (SSF52113)	endoplasmic reticulum	0
0050485 (SSF52113)	mitochondrion	0
0050485 (SSF52113)	kinetoplast	0
0050485 (SSF52113)	antipodal sites	0
0050485 (SSF52113)	axoneme	0
0050485 (SSF52113)	basal body	0
0050485 (SSF52113)	flagellar tip	0
0050485 (SSF52113)	paraflagellar rod	0
0050485 (SSF52113)	intraflagellar transport particle	0
0050485 (SSF52113)	flagellar pocket	1
0050485 (SSF52113)	hook complex	1
0050485 (SSF52113)	flagellum attachment zone	0
0050485 (SSF52113)	pellicular membrane	0
0050485 (SSF52113)	cortical cytoskeleton	0
0050485 (SSF52113)	cell tip	0
0048334 (SSF56204)	nucleoplasm	2
0048334 (SSF56204)	nucleolus	1
0048334 (SSF56204)	spindle	0
0048334 (SSF56204)	kinetochore	0
0048334 (SSF56204)	nuclear envelope	0
0048334 (SSF56204)	nuclear pore	0
0048334 (SSF56204)	cytoplasm	5
0048334 (SSF56204)	glycosome	0
0048334 (SSF56204)	acidocalcisome	0
0048334 (SSF56204)	endocytic	0
0048334 (SSF56204)	Golgi apparatus	0
0048334 (SSF56204)	endoplasmic reticulum	0
0048334 (SSF56204)	mitochondrion	0
0048334 (SSF56204)	kinetoplast	0
0048334 (SSF56204)	antipodal sites	0
0048334 (SSF56204)	axoneme	0
0048334 (SSF56204)	basal body	0
0048334 (SSF56204)	flagellar tip	0
0048334 (SSF56204)	paraflagellar rod	0
0048334 (SSF56204)	intraflagellar transport particle	0
0048334 (SSF56204)	flagellar pocket	1
0048334 (SSF56204)	hook complex	0
0048334 (SSF56204)	flagellum attachment zone	0
0048334 (SSF56204)	pellicular membrane	0
0048334 (SSF56204)	cortical cytoskeleton	0
0048334 (SSF56204)	cell tip	0
0049751 (SSF100920)	nucleoplasm	1
0049751 (SSF100920)	nucleolus	0
0049751 (SSF100920)	spindle	0
0049751 (SSF100920)	kinetochore	0
0049751 (SSF100920)	nuclear envelope	0
0049751 (SSF100920)	nuclear pore	0
0049751 (SSF100920)	cytoplasm	5
0049751 (SSF100920)	glycosome	0
0049751 (SSF100920)	acidocalcisome	0
0049751 (SSF100920)	endocytic	0
0049751 (SSF100920)	Golgi apparatus	0
0049751 (SSF100920)	endoplasmic reticulum	1
0049751 (SSF100920)	mitochondrion	0
0049751 (SSF100920)	kinetoplast	0
0049751 (SSF100920)	antipodal sites	0
0049751 (SSF100920)	axoneme	1
0049751 (SSF100920)	basal body	0
0049751 (SSF100920)	flagellar tip	0
0049751 (SSF100920)	paraflagellar rod	0
0049751 (SSF100920)	intraflagellar transport particle	0
0049751 (SSF100920)	flagellar pocket	0
0049751 (SSF100920)	hook complex	0
0049751 (SSF100920)	flagellum attachment zone	0
0049751 (SSF100920)	pellicular membrane	0
0049751 (SSF100920)	cortical cytoskeleton	0
0049751 (SSF100920)	cell tip	0
0054843 (SSF51161)	nucleoplasm	0
0054843 (SSF51161)	nucleolus	0
0054843 (SSF51161)	spindle	0
0054843 (SSF51161)	kinetochore	0
0054843 (SSF51161)	nuclear envelope	0
0054843 (SSF51161)	nuclear pore	0
0054843 (SSF51161)	cytoplasm	2
0054843 (SSF51161)	glycosome	0
0054843 (SSF51161)	acidocalcisome	0
0054843 (SSF51161)	endocytic	0
0054843 (SSF51161)	Golgi apparatus	0
0054843 (SSF51161)	endoplasmic reticulum	0
0054843 (SSF51161)	mitochondrion	2
0054843 (SSF51161)	kinetoplast	2
0054843 (SSF51161)	antipodal sites	0
0054843 (SSF51161)	axoneme	0
0054843 (SSF51161)	basal body	0
0054843 (SSF51161)	flagellar tip	0
0054843 (SSF51161)	paraflagellar rod	0
0054843 (SSF51161)	intraflagellar transport particle	0
0054843 (SSF51161)	flagellar pocket	0
0054843 (SSF51161)	hook complex	0
0054843 (SSF51161)	flagellum attachment zone	0
0054843 (SSF51161)	pellicular membrane	0
0054843 (SSF51161)	cortical cytoskeleton	0
0054843 (SSF51161)	cell tip	0
0053312 (SSF52374)	nucleoplasm	0
0053312 (SSF52374)	nucleolus	0
0053312 (SSF52374)	spindle	0
0053312 (SSF52374)	kinetochore	0
0053312 (SSF52374)	nuclear envelope	0
0053312 (SSF52374)	nuclear pore	0
0053312 (SSF52374)	cytoplasm	13
0053312 (SSF52374)	glycosome	0
0053312 (SSF52374)	acidocalcisome	0
0053312 (SSF52374)	endocytic	0
0053312 (SSF52374)	Golgi apparatus	0
0053312 (SSF52374)	endoplasmic reticulum	0
0053312 (SSF52374)	mitochondrion	1
0053312 (SSF52374)	kinetoplast	1
0053312 (SSF52374)	antipodal sites	0
0053312 (SSF52374)	axoneme	1
0053312 (SSF52374)	basal body	0
0053312 (SSF52374)	flagellar tip	0
0053312 (SSF52374)	paraflagellar rod	0
0053312 (SSF52374)	intraflagellar transport particle	0
0053312 (SSF52374)	flagellar pocket	0
0053312 (SSF52374)	hook complex	0
0053312 (SSF52374)	flagellum attachment zone	0
0053312 (SSF52374)	pellicular membrane	0
0053312 (SSF52374)	cortical cytoskeleton	0
0053312 (SSF52374)	cell tip	0
0054164 (SSF49899)	nucleoplasm	0
0054164 (SSF49899)	nucleolus	0
0054164 (SSF49899)	spindle	0
0054164 (SSF49899)	kinetochore	0
0054164 (SSF49899)	nuclear envelope	0
0054164 (SSF49899)	nuclear pore	0
0054164 (SSF49899)	cytoplasm	6
0054164 (SSF49899)	glycosome	0
0054164 (SSF49899)	acidocalcisome	0
0054164 (SSF49899)	endocytic	3
0054164 (SSF49899)	Golgi apparatus	1
0054164 (SSF49899)	endoplasmic reticulum	1
0054164 (SSF49899)	mitochondrion	0
0054164 (SSF49899)	kinetoplast	0
0054164 (SSF49899)	antipodal sites	0
0054164 (SSF49899)	axoneme	1
0054164 (SSF49899)	basal body	0
0054164 (SSF49899)	flagellar tip	0
0054164 (SSF49899)	paraflagellar rod	0
0054164 (SSF49899)	intraflagellar transport particle	0
0054164 (SSF49899)	flagellar pocket	1
0054164 (SSF49899)	hook complex	2
0054164 (SSF49899)	flagellum attachment zone	0
0054164 (SSF49899)	pellicular membrane	1
0054164 (SSF49899)	cortical cytoskeleton	0
0054164 (SSF49899)	cell tip	0
0054753 (SSF54001)	nucleoplasm	8
0054753 (SSF54001)	nucleolus	4
0054753 (SSF54001)	spindle	0
0054753 (SSF54001)	kinetochore	0
0054753 (SSF54001)	nuclear envelope	0
0054753 (SSF54001)	nuclear pore	1
0054753 (SSF54001)	cytoplasm	21
0054753 (SSF54001)	glycosome	1
0054753 (SSF54001)	acidocalcisome	0
0054753 (SSF54001)	endocytic	4
0054753 (SSF54001)	Golgi apparatus	0
0054753 (SSF54001)	endoplasmic reticulum	1
0054753 (SSF54001)	mitochondrion	1
0054753 (SSF54001)	kinetoplast	0
0054753 (SSF54001)	antipodal sites	0
0054753 (SSF54001)	axoneme	3
0054753 (SSF54001)	basal body	1
0054753 (SSF54001)	flagellar tip	2
0054753 (SSF54001)	paraflagellar rod	4
0054753 (SSF54001)	intraflagellar transport particle	0
0054753 (SSF54001)	flagellar pocket	0
0054753 (SSF54001)	hook complex	1
0054753 (SSF54001)	flagellum attachment zone	2
[truncated: 1,121 more rows]

## Sheet: FigureS4C
localisation	species	category	count	proportion
nucleus	Homo sapiens	no ortholog	1166	0.631978
nucleus	Homo sapiens	OMIM listed	166	0.0899729
nucleus	Homo sapiens	not OMIM listed	513	0.278049
nucleolus	Homo sapiens	no ortholog	277	0.548515
nucleolus	Homo sapiens	OMIM listed	34	0.0673267
nucleolus	Homo sapiens	not OMIM listed	194	0.384158
spindle	Homo sapiens	no ortholog	51	0.864407
spindle	Homo sapiens	OMIM listed	3	0.0508475
spindle	Homo sapiens	not OMIM listed	5	0.0847458
nuclear envelope	Homo sapiens	no ortholog	186	0.696629
nuclear envelope	Homo sapiens	OMIM listed	24	0.0898876
nuclear envelope	Homo sapiens	not OMIM listed	57	0.213483
cytoplasm	Homo sapiens	no ortholog	1590	0.620367
cytoplasm	Homo sapiens	OMIM listed	243	0.0948108
cytoplasm	Homo sapiens	not OMIM listed	730	0.284822
glycosome	Homo sapiens	no ortholog	71	0.645455
glycosome	Homo sapiens	OMIM listed	24	0.218182
glycosome	Homo sapiens	not OMIM listed	15	0.136364
acidocalcisome	Homo sapiens	no ortholog	18	0.642857
acidocalcisome	Homo sapiens	OMIM listed	4	0.142857
acidocalcisome	Homo sapiens	not OMIM listed	6	0.214286
endocytic	Homo sapiens	no ortholog	305	0.646186
endocytic	Homo sapiens	OMIM listed	38	0.0805085
endocytic	Homo sapiens	not OMIM listed	129	0.273305
Golgi apparatus	Homo sapiens	no ortholog	68	0.561983
Golgi apparatus	Homo sapiens	OMIM listed	15	0.123967
Golgi apparatus	Homo sapiens	not OMIM listed	38	0.31405
endoplasmic reticulum	Homo sapiens	no ortholog	171	0.65019
endoplasmic reticulum	Homo sapiens	OMIM listed	31	0.117871
endoplasmic reticulum	Homo sapiens	not OMIM listed	61	0.231939
mitochondrion	Homo sapiens	no ortholog	727	0.790217
mitochondrion	Homo sapiens	OMIM listed	76	0.0826087
mitochondrion	Homo sapiens	not OMIM listed	117	0.127174
flagellum	Homo sapiens	no ortholog	808	0.637727
flagellum	Homo sapiens	OMIM listed	110	0.0868193
flagellum	Homo sapiens	not OMIM listed	349	0.275454
axoneme	Homo sapiens	no ortholog	558	0.743009
axoneme	Homo sapiens	OMIM listed	64	0.0852197
axoneme	Homo sapiens	not OMIM listed	129	0.171771
basal body	Homo sapiens	no ortholog	222	0.723127
basal body	Homo sapiens	OMIM listed	36	0.117264
basal body	Homo sapiens	not OMIM listed	49	0.159609
flagellar pocket	Homo sapiens	no ortholog	311	0.852055
flagellar pocket	Homo sapiens	OMIM listed	12	0.0328767
flagellar pocket	Homo sapiens	not OMIM listed	42	0.115068
cell cortex	Homo sapiens	no ortholog	234	0.795918
cell cortex	Homo sapiens	OMIM listed	13	0.0442177
cell cortex	Homo sapiens	not OMIM listed	47	0.159864
