# Supplementary material for: Genome-wide subcellular protein map for the flagellate parasite Trypanosoma brucei
Source: Nat Microbiol. 2023 Feb 20;8(3):533–47. doi: 10.1038/s41564-022-01295-6 (PMC9981465; doi:10.1038/s41564-022-01295-6)
Supplement: Source Data Fig. 5 — Source data. [file 41564_2022_1295_MOESM7_ESM.xlsx]

## Sheet: FigureS5A
	culture density (cells/ml)				doubling time (h)
name	0	24	24	48	24	48	mean	stdev
Parental	1000000	7500000	1000000	7160000	8.25624	8.45082
Parental	1000000	7590000	1000000	8120000	8.20765	7.94313	8.21446	0.20919
ΔTb927.3.2020	1000000	7280000	1000000	6340000	8.38007	9.00738	8.69372	0.443574
ΔTb927.3.3500	1000000	5040000	1000000	5160000	10.2853	10.1378	10.2116	0.10429
ΔTb927.4.1730	1000000	5530000	1000000	4970000	9.72731	10.375	10.0512	0.458007
ΔTb927.4.2870	1000000	5900000	1000000	6060000	9.37238	9.23319	9.30279	0.0984226
ΔTb927.10.2660	1000000	8010000	1000000	7260000	7.9952	8.3917	8.19345	0.280368
ΔTb927.11.5110	1000000	8690000	1000000	8200000	7.6939	7.90612	7.80001	0.150064
ΔTb927.11.13530	1000000	7500000	1000000	7550000	8.25624	8.22911	8.24268	0.0191888
ΔTb927.11.14370	1000000	7240000	1000000	7070000	8.40339	8.50548	8.45444	0.0721874
mNG::MAP103 ΔTb927.3.3500	1000000	5240000	1000000	5860000	10.0437	9.40844	9.72605	0.449168

## Sheet: FigureS5B
name	1K1N	2K1N	2K2N
Parental	354	47	36
ΔTb927.3.2020	164	32	13
ΔTb927.3.3500	184	34	19
ΔTb927.4.1730	88	18	13
ΔTb927.4.2870	609	61	18
ΔTb927.10.2660	174	23	14
ΔTb927.11.5110	168	27	26
ΔTb927.11.13530	301	20	21
ΔTb927.11.14370	276	47	18
mNG::MAP103 ΔTb927.3.3500	267	26	22

## Sheet: FigureS5C
		culture density (cells/ml)								doubling time (h)
	name	0	0	24	24	48	48	72	72	96	24	48	72	96	mean	stdev
CPC::mNG	Parental	33000000	2000000	11000000	2200000	12000000	2200000	11000000	2300000	12000000	9.75835	9.80609	10.3362	10.0699	9.99266	0.266913
	ΔTb927.3.3500	29000000	2100000	10000000	2200000	10000000	2200000	10000000	1900000	10000000	10.6594	10.9869	10.9869	10.017	10.6625	0.457212
MAP103::mNG	Parental	4400000	2100000	10000000	2200000	12000000	1800000	11000000	2100000	12000000	10.6594	9.80609	9.19035	9.54436	9.80004	0.625989
	ΔTb927.3.3500	8500000	1900000	7800000	2500000	12000000	1900000	9200000	2100000	11000000	11.7793	10.6052	10.5465	10.0459	10.7442	0.734273
MLP2::mNG	Parental	9300000	2300000	14000000	2500000	18000000	1900000	14000000	2000000	16000000	9.2105	8.42698	8.32941	8	8.49172	0.512826
	ΔTb927.3.3500	7600000	2000000	12000000	1900000	11000000	1900000	9700000	2300000	14000000	9.28447	9.47331	10.2041	9.2105	9.54311	0.454372

## Sheet: FigureS5D
	name	1K1N	2K1N	2K2N	Other
CPC::mNG	ΔTb927.3.3500	555	39	55	48
	Parental	360	36	27	1
MAP103::mNG	ΔTb927.3.3500	568	95	44	32
	Parental	572	89	54	6
MLP2::mNG	ΔTb927.3.3500	475	78	50	33
	Parental	462	63	58	3
