# Supplementary material for: Genome-wide subcellular protein map for the flagellate parasite Trypanosoma brucei
Source: Nat Microbiol. 2023 Feb 20;8(3):533–47. doi: 10.1038/s41564-022-01295-6 (PMC9981465; doi:10.1038/s41564-022-01295-6)
Supplement: Source Data Extended Data Fig. 1 — Source data. [file 41564_2022_1295_MOESM8_ESM.xlsx]

## Sheet: FigureS6C
localisation	count	proportion		localisation	protein
Distal	17	0.269841		Distal	Tb927.10.3870
Distal Short	12	0.190476		Distal	Tb927.10.3960
Distal Strong	9	0.142857		Distal	Tb927.10.6570
Inversin-like	6	0.0952381		Distal	Tb927.10.8800
Proximal	13	0.206349		Distal	Tb927.11.10360
Proximal Short	4	0.0634921		Distal	Tb927.11.1230
Proximal Strong	2	0.031746		Distal	Tb927.11.14970
				Distal	Tb927.11.16090
				Distal	Tb927.4.4370
				Distal	Tb927.5.1900
				Distal	Tb927.5.2820
				Distal	Tb927.6.2220
				Distal	Tb927.7.4600
				Distal	Tb927.7.5430
				Distal	Tb927.8.3700
				Distal	Tb927.8.8000
				Distal	Tb927.9.4420
				Distal Short	Tb927.11.16840.1
				Distal Short	Tb927.11.16840
				Distal Short	Tb927.11.7600
				Distal Short	Tb927.11.930
				Distal Short	Tb927.6.1100
				Distal Short	Tb927.6.3020
				Distal Short	Tb927.6.3450
				Distal Short	Tb927.6.410
				Distal Short	Tb927.7.3580
				Distal Short	Tb927.7.860
				Distal Short	Tb927.9.3680
				Distal Short	Tb927.9.8655
				Distal Strong	Tb927.1.750
				Distal Strong	Tb927.10.14500
				Distal Strong	Tb927.11.3140
				Distal Strong	Tb927.11.3920
				Distal Strong	Tb927.11.4920
				Distal Strong	Tb927.3.4270
				Distal Strong	Tb927.9.5040
				Distal Strong	Tb927.9.5100
				Distal Strong	Tb927.9.9580
				Inversin-like	Tb927.10.4720
				Inversin-like	Tb927.11.15610
				Inversin-like	Tb927.11.5770
				Inversin-like	Tb927.11.9650
				Inversin-like	Tb927.3.1750
				Inversin-like	Tb927.5.4470
				Proximal	Tb927.11.15730
				Proximal	Tb927.11.15740
				Proximal	Tb927.11.5790
				Proximal	Tb927.3.5020
				Proximal	Tb927.3.5260
				Proximal	Tb927.6.1660
				Proximal	Tb927.6.3410
				Proximal	Tb927.7.5660
				Proximal	Tb927.8.1280
				Proximal	Tb927.8.3990
				Proximal	Tb927.8.4400
				Proximal	Tb927.9.7100
				Proximal	Tb927.9.9300
				Proximal Short	Tb927.1.4340
				Proximal Short	Tb927.10.7770
				Proximal Short	Tb927.11.10610
				Proximal Short	Tb927.11.15790
				Proximal Strong	Tb927.10.5230
				Proximal Strong	Tb927.3.1200

## Sheet: FigureS6E
localisation	count	proportion		localisation	protein
Anterior	4	0.0526316		Anterior	Tb927.10.5880
Anterior dorsal	7	0.0921053		Anterior	Tb927.11.13270
Anterior tip	18	0.236842		Anterior	Tb927.11.16200
Middle	2	0.0263158		Anterior	Tb927.3.1010
Middle dorsal	4	0.0526316		Anterior dorsal	Tb927.1.4280
Middle ventral	1	0.0131579		Anterior dorsal	Tb927.11.11140
Posterior	9	0.118421		Anterior dorsal	Tb927.11.15140
Posterior tip	12	0.157895		Anterior dorsal	Tb927.11.1840
Posterior ventral	4	0.0526316		Anterior dorsal	Tb927.11.720
Whole cortex	15	0.197368		Anterior dorsal	Tb927.4.2070
				Anterior dorsal	Tb927.6.5070
				Anterior tip	Tb927.10.12470
				Anterior tip	Tb927.10.15390
				Anterior tip	Tb927.10.2610
				Anterior tip	Tb927.10.6360
				Anterior tip	Tb927.10.720
				Anterior tip	Tb927.10.8240
				Anterior tip	Tb927.10.9720
				Anterior tip	Tb927.11.3280
				Anterior tip	Tb927.11.3300
				Anterior tip	Tb927.11.3330
				Anterior tip	Tb927.11.5410
				Anterior tip	Tb927.11.9290
				Anterior tip	Tb927.2.2360
				Anterior tip	Tb927.3.1020
				Anterior tip	Tb927.6.3710
				Anterior tip	Tb927.7.5240
				Anterior tip	Tb927.8.6830
				Anterior tip	Tb927.9.8330
				Middle	Tb927.7.5030
				Middle	Tb927.8.3060
				Middle dorsal	Tb927.10.3780
				Middle dorsal	Tb927.2.4280
				Middle dorsal	Tb927.5.2500
				Middle dorsal	Tb927.7.5610
				Middle ventral	Tb927.9.10790
				Posterior	Tb927.10.12600
				Posterior	Tb927.10.2040
				Posterior	Tb927.10.7130
				Posterior	Tb927.11.11980
				Posterior	Tb927.11.16470
				Posterior	Tb927.11.6810
				Posterior	Tb927.7.3450
				Posterior	Tb927.7.6790
				Posterior	Tb927.9.6920
				Posterior tip	Tb927.10.5140
				Posterior tip	Tb927.11.10760
				Posterior tip	Tb927.11.4280
				Posterior tip	Tb927.11.6400
				Posterior tip	Tb927.11.7600
				Posterior tip	Tb927.3.3170
				Posterior tip	Tb927.4.4240
				Posterior tip	Tb927.5.3860
				Posterior tip	Tb927.6.3090
				Posterior tip	Tb927.6.3120
				Posterior tip	Tb927.8.2630
				Posterior tip	Tb927.9.2760
				Posterior ventral	Tb927.1.3310
				Posterior ventral	Tb927.7.7100
				Posterior ventral	Tb927.8.2030
				Posterior ventral	Tb927.9.11540
				Whole cortex	Tb10.v4.0053
				Whole cortex	Tb927.1.2380
				Whole cortex	Tb927.10.10280
				Whole cortex	Tb927.10.10360
				Whole cortex	Tb927.10.15760
				Whole cortex	Tb927.10.8940
				Whole cortex	Tb927.11.13010
				Whole cortex	Tb927.11.17000
				Whole cortex	Tb927.11.2610
				Whole cortex	Tb927.4.1300
				Whole cortex	Tb927.4.3950
				Whole cortex	Tb927.7.2640
				Whole cortex	Tb927.7.2650
				Whole cortex	Tb927.7.3440
				Whole cortex	Tb927.7.3550

## Sheet: FigureS6G
localisation	count	proportion		localisation	protein
Distal	1	0.0172414		Distal	Tb927.9.9320
FAZ +anterior tip	12	0.206897		FAZ +anterior tip	Tb927.10.11650
Proximal	7	0.12069		FAZ +anterior tip	Tb927.10.12630
TOEFAZ	11	0.189655		FAZ +anterior tip	Tb927.10.840
Whole FAZ	27	0.465517		FAZ +anterior tip	Tb927.11.1110
				FAZ +anterior tip	Tb927.11.2590
				FAZ +anterior tip	Tb927.11.3400
				FAZ +anterior tip	Tb927.4.5340
				FAZ +anterior tip	Tb927.7.3330
				FAZ +anterior tip	Tb927.8.5350
				FAZ +anterior tip	Tb927.8.6980
				FAZ +anterior tip	Tb927.9.10530
				FAZ +anterior tip	Tb927.9.8180
				Proximal	Tb927.1.5030
				Proximal	Tb927.11.15870
				Proximal	Tb927.11.5370
				Proximal	Tb927.3.3300
				Proximal	Tb927.7.3070
				Proximal	Tb927.7.3760
				Proximal	Tb927.9.8240
				TOEFAZ	Tb927.10.12670
				TOEFAZ	Tb927.10.12920
				TOEFAZ	Tb927.10.13100
				TOEFAZ	Tb927.10.870
				TOEFAZ	Tb927.11.11240
				TOEFAZ	Tb927.11.15800
				TOEFAZ	Tb927.3.5220
				TOEFAZ	Tb927.4.1960
				TOEFAZ	Tb927.5.3460
				TOEFAZ	Tb927.8.7070
				TOEFAZ	Tb927.9.14290
				Whole FAZ	Tb927.1.4310
				Whole FAZ	Tb927.10.11360
				Whole FAZ	Tb927.10.13740
				Whole FAZ	Tb927.10.14320
				Whole FAZ	Tb927.10.2880
				Whole FAZ	Tb927.10.5870
				Whole FAZ	Tb927.10.7210
				Whole FAZ	Tb927.10.8830
				Whole FAZ	Tb927.10.9700
				Whole FAZ	Tb927.11.1090
				Whole FAZ	Tb927.11.11480
				Whole FAZ	Tb927.11.12530
				Whole FAZ	Tb927.11.13230
				Whole FAZ	Tb927.11.2070
				Whole FAZ	Tb927.3.4710
				Whole FAZ	Tb927.4.2060
				Whole FAZ	Tb927.4.2080
				Whole FAZ	Tb927.4.3520
				Whole FAZ	Tb927.4.3740
				Whole FAZ	Tb927.4.5000
				Whole FAZ	Tb927.6.840
				Whole FAZ	Tb927.8.4050
				Whole FAZ	Tb927.8.4780
				Whole FAZ	Tb927.8.7420
				Whole FAZ	Tb927.9.2075
				Whole FAZ	Tb927.9.8350
				Whole FAZ	Tb927.9.8650
