# Supplementary material for: Genome-wide subcellular protein map for the flagellate parasite Trypanosoma brucei
Source: Nat Microbiol. 2023 Feb 20;8(3):533–47. doi: 10.1038/s41564-022-01295-6 (PMC9981465; doi:10.1038/s41564-022-01295-6)
Supplement: Source Data Extended Data Fig. 2 — Source data. [file 41564_2022_1295_MOESM9_ESM.xlsx]

## Sheet: FigureS7A
transcriptionUnit	localisation	numberOfGenes
Tb927_01_v5.1:283400-522000	nucleoplasm	8
Tb927_01_v5.1:283400-522000	nucleolus	7
Tb927_01_v5.1:283400-522000	spindle	0
Tb927_01_v5.1:283400-522000	kinetochore	0
Tb927_01_v5.1:283400-522000	nuclear envelope	1
Tb927_01_v5.1:283400-522000	nuclear pore	1
Tb927_01_v5.1:283400-522000	cytoplasm	22
Tb927_01_v5.1:283400-522000	glycosome	1
Tb927_01_v5.1:283400-522000	acidocalcisome	0
Tb927_01_v5.1:283400-522000	endocytic	2
Tb927_01_v5.1:283400-522000	Golgi apparatus	0
Tb927_01_v5.1:283400-522000	endoplasmic reticulum	2
Tb927_01_v5.1:283400-522000	mitochondrion	7
Tb927_01_v5.1:283400-522000	kinetoplast	5
Tb927_01_v5.1:283400-522000	antipodal sites	2
Tb927_01_v5.1:283400-522000	axoneme	2
Tb927_01_v5.1:283400-522000	basal body	3
Tb927_01_v5.1:283400-522000	flagellar tip	0
Tb927_01_v5.1:283400-522000	paraflagellar rod	0
Tb927_01_v5.1:283400-522000	intraflagellar transport particle	0
Tb927_01_v5.1:283400-522000	flagellar pocket	0
Tb927_01_v5.1:283400-522000	hook complex	4
Tb927_01_v5.1:283400-522000	flagellum attachment zone	0
Tb927_01_v5.1:283400-522000	pellicular membrane	0
Tb927_01_v5.1:283400-522000	cortical cytoskeleton	0
Tb927_01_v5.1:283400-522000	cell tip	1
not assigned	nucleoplasm	21
not assigned	nucleolus	19
not assigned	spindle	2
not assigned	kinetochore	0
not assigned	nuclear envelope	1
not assigned	nuclear pore	3
not assigned	cytoplasm	54
not assigned	glycosome	3
not assigned	acidocalcisome	0
not assigned	endocytic	11
not assigned	Golgi apparatus	1
not assigned	endoplasmic reticulum	1
not assigned	mitochondrion	4
not assigned	kinetoplast	3
not assigned	antipodal sites	1
not assigned	axoneme	6
not assigned	basal body	7
not assigned	flagellar tip	2
not assigned	paraflagellar rod	0
not assigned	intraflagellar transport particle	0
not assigned	flagellar pocket	1
not assigned	hook complex	2
not assigned	flagellum attachment zone	1
not assigned	pellicular membrane	1
not assigned	cortical cytoskeleton	1
not assigned	cell tip	3
Tb927_10_v5.1:2754800-2510700	nucleoplasm	30
Tb927_10_v5.1:2754800-2510700	nucleolus	7
Tb927_10_v5.1:2754800-2510700	spindle	0
Tb927_10_v5.1:2754800-2510700	kinetochore	0
Tb927_10_v5.1:2754800-2510700	nuclear envelope	1
Tb927_10_v5.1:2754800-2510700	nuclear pore	0
Tb927_10_v5.1:2754800-2510700	cytoplasm	34
Tb927_10_v5.1:2754800-2510700	glycosome	1
Tb927_10_v5.1:2754800-2510700	acidocalcisome	1
Tb927_10_v5.1:2754800-2510700	endocytic	5
Tb927_10_v5.1:2754800-2510700	Golgi apparatus	0
Tb927_10_v5.1:2754800-2510700	endoplasmic reticulum	5
Tb927_10_v5.1:2754800-2510700	mitochondrion	12
Tb927_10_v5.1:2754800-2510700	kinetoplast	10
Tb927_10_v5.1:2754800-2510700	antipodal sites	0
Tb927_10_v5.1:2754800-2510700	axoneme	6
Tb927_10_v5.1:2754800-2510700	basal body	4
Tb927_10_v5.1:2754800-2510700	flagellar tip	1
Tb927_10_v5.1:2754800-2510700	paraflagellar rod	1
Tb927_10_v5.1:2754800-2510700	intraflagellar transport particle	0
Tb927_10_v5.1:2754800-2510700	flagellar pocket	2
Tb927_10_v5.1:2754800-2510700	hook complex	0
Tb927_10_v5.1:2754800-2510700	flagellum attachment zone	0
Tb927_10_v5.1:2754800-2510700	pellicular membrane	0
Tb927_10_v5.1:2754800-2510700	cortical cytoskeleton	1
Tb927_10_v5.1:2754800-2510700	cell tip	2
Tb927_10_v5.1:2754800-2984850	nucleoplasm	13
Tb927_10_v5.1:2754800-2984850	nucleolus	5
Tb927_10_v5.1:2754800-2984850	spindle	0
Tb927_10_v5.1:2754800-2984850	kinetochore	0
Tb927_10_v5.1:2754800-2984850	nuclear envelope	2
Tb927_10_v5.1:2754800-2984850	nuclear pore	1
Tb927_10_v5.1:2754800-2984850	cytoplasm	31
Tb927_10_v5.1:2754800-2984850	glycosome	0
Tb927_10_v5.1:2754800-2984850	acidocalcisome	1
Tb927_10_v5.1:2754800-2984850	endocytic	5
Tb927_10_v5.1:2754800-2984850	Golgi apparatus	1
Tb927_10_v5.1:2754800-2984850	endoplasmic reticulum	2
Tb927_10_v5.1:2754800-2984850	mitochondrion	14
Tb927_10_v5.1:2754800-2984850	kinetoplast	13
Tb927_10_v5.1:2754800-2984850	antipodal sites	0
Tb927_10_v5.1:2754800-2984850	axoneme	8
Tb927_10_v5.1:2754800-2984850	basal body	0
Tb927_10_v5.1:2754800-2984850	flagellar tip	0
Tb927_10_v5.1:2754800-2984850	paraflagellar rod	1
Tb927_10_v5.1:2754800-2984850	intraflagellar transport particle	1
Tb927_10_v5.1:2754800-2984850	flagellar pocket	0
Tb927_10_v5.1:2754800-2984850	hook complex	2
Tb927_10_v5.1:2754800-2984850	flagellum attachment zone	2
Tb927_10_v5.1:2754800-2984850	pellicular membrane	0
Tb927_10_v5.1:2754800-2984850	cortical cytoskeleton	0
Tb927_10_v5.1:2754800-2984850	cell tip	2
Tb927_10_v5.1:450200-278100	nucleoplasm	4
Tb927_10_v5.1:450200-278100	nucleolus	5
Tb927_10_v5.1:450200-278100	spindle	0
Tb927_10_v5.1:450200-278100	kinetochore	0
Tb927_10_v5.1:450200-278100	nuclear envelope	1
Tb927_10_v5.1:450200-278100	nuclear pore	0
Tb927_10_v5.1:450200-278100	cytoplasm	23
Tb927_10_v5.1:450200-278100	glycosome	2
Tb927_10_v5.1:450200-278100	acidocalcisome	0
Tb927_10_v5.1:450200-278100	endocytic	2
Tb927_10_v5.1:450200-278100	Golgi apparatus	2
Tb927_10_v5.1:450200-278100	endoplasmic reticulum	2
Tb927_10_v5.1:450200-278100	mitochondrion	8
Tb927_10_v5.1:450200-278100	kinetoplast	4
Tb927_10_v5.1:450200-278100	antipodal sites	1
Tb927_10_v5.1:450200-278100	axoneme	1
Tb927_10_v5.1:450200-278100	basal body	2
Tb927_10_v5.1:450200-278100	flagellar tip	1
Tb927_10_v5.1:450200-278100	paraflagellar rod	0
Tb927_10_v5.1:450200-278100	intraflagellar transport particle	1
Tb927_10_v5.1:450200-278100	flagellar pocket	0
Tb927_10_v5.1:450200-278100	hook complex	1
Tb927_10_v5.1:450200-278100	flagellum attachment zone	2
Tb927_10_v5.1:450200-278100	pellicular membrane	0
Tb927_10_v5.1:450200-278100	cortical cytoskeleton	0
Tb927_10_v5.1:450200-278100	cell tip	0
Tb927_10_v5.1:3621200-3176300	nucleoplasm	20
Tb927_10_v5.1:3621200-3176300	nucleolus	13
Tb927_10_v5.1:3621200-3176300	spindle	0
Tb927_10_v5.1:3621200-3176300	kinetochore	0
Tb927_10_v5.1:3621200-3176300	nuclear envelope	7
Tb927_10_v5.1:3621200-3176300	nuclear pore	2
Tb927_10_v5.1:3621200-3176300	cytoplasm	72
Tb927_10_v5.1:3621200-3176300	glycosome	4
Tb927_10_v5.1:3621200-3176300	acidocalcisome	0
Tb927_10_v5.1:3621200-3176300	endocytic	10
Tb927_10_v5.1:3621200-3176300	Golgi apparatus	4
Tb927_10_v5.1:3621200-3176300	endoplasmic reticulum	9
Tb927_10_v5.1:3621200-3176300	mitochondrion	16
Tb927_10_v5.1:3621200-3176300	kinetoplast	11
Tb927_10_v5.1:3621200-3176300	antipodal sites	0
Tb927_10_v5.1:3621200-3176300	axoneme	15
Tb927_10_v5.1:3621200-3176300	basal body	5
Tb927_10_v5.1:3621200-3176300	flagellar tip	2
Tb927_10_v5.1:3621200-3176300	paraflagellar rod	5
Tb927_10_v5.1:3621200-3176300	intraflagellar transport particle	1
Tb927_10_v5.1:3621200-3176300	flagellar pocket	1
Tb927_10_v5.1:3621200-3176300	hook complex	3
Tb927_10_v5.1:3621200-3176300	flagellum attachment zone	5
Tb927_10_v5.1:3621200-3176300	pellicular membrane	3
Tb927_10_v5.1:3621200-3176300	cortical cytoskeleton	0
Tb927_10_v5.1:3621200-3176300	cell tip	2
Tb927_10_v5.1:3621200-3999300	nucleoplasm	13
Tb927_10_v5.1:3621200-3999300	nucleolus	8
Tb927_10_v5.1:3621200-3999300	spindle	0
Tb927_10_v5.1:3621200-3999300	kinetochore	0
Tb927_10_v5.1:3621200-3999300	nuclear envelope	4
Tb927_10_v5.1:3621200-3999300	nuclear pore	0
Tb927_10_v5.1:3621200-3999300	cytoplasm	39
Tb927_10_v5.1:3621200-3999300	glycosome	2
Tb927_10_v5.1:3621200-3999300	acidocalcisome	0
Tb927_10_v5.1:3621200-3999300	endocytic	6
Tb927_10_v5.1:3621200-3999300	Golgi apparatus	1
Tb927_10_v5.1:3621200-3999300	endoplasmic reticulum	5
Tb927_10_v5.1:3621200-3999300	mitochondrion	11
Tb927_10_v5.1:3621200-3999300	kinetoplast	11
Tb927_10_v5.1:3621200-3999300	antipodal sites	0
Tb927_10_v5.1:3621200-3999300	axoneme	6
Tb927_10_v5.1:3621200-3999300	basal body	5
Tb927_10_v5.1:3621200-3999300	flagellar tip	0
Tb927_10_v5.1:3621200-3999300	paraflagellar rod	2
Tb927_10_v5.1:3621200-3999300	intraflagellar transport particle	2
Tb927_10_v5.1:3621200-3999300	flagellar pocket	1
Tb927_10_v5.1:3621200-3999300	hook complex	3
Tb927_10_v5.1:3621200-3999300	flagellum attachment zone	0
Tb927_10_v5.1:3621200-3999300	pellicular membrane	1
Tb927_10_v5.1:3621200-3999300	cortical cytoskeleton	1
Tb927_10_v5.1:3621200-3999300	cell tip	2
Tb927_10_v5.1:58100-278100	nucleoplasm	8
Tb927_10_v5.1:58100-278100	nucleolus	5
Tb927_10_v5.1:58100-278100	spindle	0
Tb927_10_v5.1:58100-278100	kinetochore	0
Tb927_10_v5.1:58100-278100	nuclear envelope	0
Tb927_10_v5.1:58100-278100	nuclear pore	0
Tb927_10_v5.1:58100-278100	cytoplasm	20
Tb927_10_v5.1:58100-278100	glycosome	2
Tb927_10_v5.1:58100-278100	acidocalcisome	0
Tb927_10_v5.1:58100-278100	endocytic	2
Tb927_10_v5.1:58100-278100	Golgi apparatus	1
Tb927_10_v5.1:58100-278100	endoplasmic reticulum	1
Tb927_10_v5.1:58100-278100	mitochondrion	7
Tb927_10_v5.1:58100-278100	kinetoplast	7
Tb927_10_v5.1:58100-278100	antipodal sites	1
Tb927_10_v5.1:58100-278100	axoneme	3
Tb927_10_v5.1:58100-278100	basal body	5
Tb927_10_v5.1:58100-278100	flagellar tip	1
Tb927_10_v5.1:58100-278100	paraflagellar rod	4
Tb927_10_v5.1:58100-278100	intraflagellar transport particle	1
Tb927_10_v5.1:58100-278100	flagellar pocket	6
Tb927_10_v5.1:58100-278100	hook complex	3
Tb927_10_v5.1:58100-278100	flagellum attachment zone	3
Tb927_10_v5.1:58100-278100	pellicular membrane	1
Tb927_10_v5.1:58100-278100	cortical cytoskeleton	0
Tb927_10_v5.1:58100-278100	cell tip	2
Tb927_10_v5.1:636800-939300	nucleoplasm	17
Tb927_10_v5.1:636800-939300	nucleolus	6
Tb927_10_v5.1:636800-939300	spindle	2
Tb927_10_v5.1:636800-939300	kinetochore	0
Tb927_10_v5.1:636800-939300	nuclear envelope	3
Tb927_10_v5.1:636800-939300	nuclear pore	1
Tb927_10_v5.1:636800-939300	cytoplasm	39
Tb927_10_v5.1:636800-939300	glycosome	1
Tb927_10_v5.1:636800-939300	acidocalcisome	0
Tb927_10_v5.1:636800-939300	endocytic	9
Tb927_10_v5.1:636800-939300	Golgi apparatus	2
Tb927_10_v5.1:636800-939300	endoplasmic reticulum	3
Tb927_10_v5.1:636800-939300	mitochondrion	15
Tb927_10_v5.1:636800-939300	kinetoplast	10
Tb927_10_v5.1:636800-939300	antipodal sites	0
Tb927_10_v5.1:636800-939300	axoneme	4
Tb927_10_v5.1:636800-939300	basal body	7
Tb927_10_v5.1:636800-939300	flagellar tip	0
Tb927_10_v5.1:636800-939300	paraflagellar rod	0
Tb927_10_v5.1:636800-939300	intraflagellar transport particle	1
Tb927_10_v5.1:636800-939300	flagellar pocket	7
Tb927_10_v5.1:636800-939300	hook complex	2
Tb927_10_v5.1:636800-939300	flagellum attachment zone	2
Tb927_10_v5.1:636800-939300	pellicular membrane	1
Tb927_10_v5.1:636800-939300	cortical cytoskeleton	1
Tb927_10_v5.1:636800-939300	cell tip	2
Tb927_10_v5.1:1102300-939300	nucleoplasm	5
Tb927_10_v5.1:1102300-939300	nucleolus	4
Tb927_10_v5.1:1102300-939300	spindle	0
Tb927_10_v5.1:1102300-939300	kinetochore	0
Tb927_10_v5.1:1102300-939300	nuclear envelope	3
Tb927_10_v5.1:1102300-939300	nuclear pore	1
Tb927_10_v5.1:1102300-939300	cytoplasm	22
Tb927_10_v5.1:1102300-939300	glycosome	0
Tb927_10_v5.1:1102300-939300	acidocalcisome	0
Tb927_10_v5.1:1102300-939300	endocytic	4
Tb927_10_v5.1:1102300-939300	Golgi apparatus	1
Tb927_10_v5.1:1102300-939300	endoplasmic reticulum	3
Tb927_10_v5.1:1102300-939300	mitochondrion	6
Tb927_10_v5.1:1102300-939300	kinetoplast	5
Tb927_10_v5.1:1102300-939300	antipodal sites	0
Tb927_10_v5.1:1102300-939300	axoneme	2
Tb927_10_v5.1:1102300-939300	basal body	4
Tb927_10_v5.1:1102300-939300	flagellar tip	0
Tb927_10_v5.1:1102300-939300	paraflagellar rod	0
Tb927_10_v5.1:1102300-939300	intraflagellar transport particle	0
Tb927_10_v5.1:1102300-939300	flagellar pocket	3
Tb927_10_v5.1:1102300-939300	hook complex	1
Tb927_10_v5.1:1102300-939300	flagellum attachment zone	0
Tb927_10_v5.1:1102300-939300	pellicular membrane	0
Tb927_10_v5.1:1102300-939300	cortical cytoskeleton	1
Tb927_10_v5.1:1102300-939300	cell tip	1
Tb927_10_v5.1:1233800-1128850	nucleoplasm	6
Tb927_10_v5.1:1233800-1128850	nucleolus	1
Tb927_10_v5.1:1233800-1128850	spindle	0
Tb927_10_v5.1:1233800-1128850	kinetochore	0
Tb927_10_v5.1:1233800-1128850	nuclear envelope	2
Tb927_10_v5.1:1233800-1128850	nuclear pore	0
Tb927_10_v5.1:1233800-1128850	cytoplasm	25
Tb927_10_v5.1:1233800-1128850	glycosome	0
Tb927_10_v5.1:1233800-1128850	acidocalcisome	0
Tb927_10_v5.1:1233800-1128850	endocytic	1
Tb927_10_v5.1:1233800-1128850	Golgi apparatus	0
Tb927_10_v5.1:1233800-1128850	endoplasmic reticulum	2
Tb927_10_v5.1:1233800-1128850	mitochondrion	1
Tb927_10_v5.1:1233800-1128850	kinetoplast	0
Tb927_10_v5.1:1233800-1128850	antipodal sites	1
Tb927_10_v5.1:1233800-1128850	axoneme	3
Tb927_10_v5.1:1233800-1128850	basal body	4
Tb927_10_v5.1:1233800-1128850	flagellar tip	0
Tb927_10_v5.1:1233800-1128850	paraflagellar rod	2
Tb927_10_v5.1:1233800-1128850	intraflagellar transport particle	0
Tb927_10_v5.1:1233800-1128850	flagellar pocket	0
Tb927_10_v5.1:1233800-1128850	hook complex	1
Tb927_10_v5.1:1233800-1128850	flagellum attachment zone	0
Tb927_10_v5.1:1233800-1128850	pellicular membrane	1
Tb927_10_v5.1:1233800-1128850	cortical cytoskeleton	0
Tb927_10_v5.1:1233800-1128850	cell tip	1
Tb927_10_v5.1:1233800-1423400	nucleoplasm	5
Tb927_10_v5.1:1233800-1423400	nucleolus	5
Tb927_10_v5.1:1233800-1423400	spindle	0
Tb927_10_v5.1:1233800-1423400	kinetochore	0
Tb927_10_v5.1:1233800-1423400	nuclear envelope	2
Tb927_10_v5.1:1233800-1423400	nuclear pore	0
Tb927_10_v5.1:1233800-1423400	cytoplasm	22
Tb927_10_v5.1:1233800-1423400	glycosome	1
Tb927_10_v5.1:1233800-1423400	acidocalcisome	0
Tb927_10_v5.1:1233800-1423400	endocytic	3
Tb927_10_v5.1:1233800-1423400	Golgi apparatus	0
Tb927_10_v5.1:1233800-1423400	endoplasmic reticulum	3
Tb927_10_v5.1:1233800-1423400	mitochondrion	3
Tb927_10_v5.1:1233800-1423400	kinetoplast	4
Tb927_10_v5.1:1233800-1423400	antipodal sites	0
Tb927_10_v5.1:1233800-1423400	axoneme	7
Tb927_10_v5.1:1233800-1423400	basal body	2
Tb927_10_v5.1:1233800-1423400	flagellar tip	1
Tb927_10_v5.1:1233800-1423400	paraflagellar rod	0
Tb927_10_v5.1:1233800-1423400	intraflagellar transport particle	1
Tb927_10_v5.1:1233800-1423400	flagellar pocket	2
Tb927_10_v5.1:1233800-1423400	hook complex	0
Tb927_10_v5.1:1233800-1423400	flagellum attachment zone	1
Tb927_10_v5.1:1233800-1423400	pellicular membrane	0
Tb927_10_v5.1:1233800-1423400	cortical cytoskeleton	1
Tb927_10_v5.1:1233800-1423400	cell tip	2
Tb927_10_v5.1:1631400-1801200	nucleoplasm	7
Tb927_10_v5.1:1631400-1801200	nucleolus	3
Tb927_10_v5.1:1631400-1801200	spindle	0
Tb927_10_v5.1:1631400-1801200	kinetochore	0
Tb927_10_v5.1:1631400-1801200	nuclear envelope	3
Tb927_10_v5.1:1631400-1801200	nuclear pore	1
Tb927_10_v5.1:1631400-1801200	cytoplasm	29
Tb927_10_v5.1:1631400-1801200	glycosome	1
Tb927_10_v5.1:1631400-1801200	acidocalcisome	0
Tb927_10_v5.1:1631400-1801200	endocytic	5
Tb927_10_v5.1:1631400-1801200	Golgi apparatus	0
Tb927_10_v5.1:1631400-1801200	endoplasmic reticulum	4
Tb927_10_v5.1:1631400-1801200	mitochondrion	1
Tb927_10_v5.1:1631400-1801200	kinetoplast	1
Tb927_10_v5.1:1631400-1801200	antipodal sites	0
Tb927_10_v5.1:1631400-1801200	axoneme	8
Tb927_10_v5.1:1631400-1801200	basal body	1
Tb927_10_v5.1:1631400-1801200	flagellar tip	0
Tb927_10_v5.1:1631400-1801200	paraflagellar rod	1
Tb927_10_v5.1:1631400-1801200	intraflagellar transport particle	0
Tb927_10_v5.1:1631400-1801200	flagellar pocket	2
Tb927_10_v5.1:1631400-1801200	hook complex	0
Tb927_10_v5.1:1631400-1801200	flagellum attachment zone	0
Tb927_10_v5.1:1631400-1801200	pellicular membrane	2
Tb927_10_v5.1:1631400-1801200	cortical cytoskeleton	1
Tb927_10_v5.1:1631400-1801200	cell tip	1
Tb927_10_v5.1:2063200-1801200	nucleoplasm	20
Tb927_10_v5.1:2063200-1801200	nucleolus	8
Tb927_10_v5.1:2063200-1801200	spindle	1
Tb927_10_v5.1:2063200-1801200	kinetochore	1
Tb927_10_v5.1:2063200-1801200	nuclear envelope	2
Tb927_10_v5.1:2063200-1801200	nuclear pore	5
Tb927_10_v5.1:2063200-1801200	cytoplasm	41
Tb927_10_v5.1:2063200-1801200	glycosome	0
Tb927_10_v5.1:2063200-1801200	acidocalcisome	0
Tb927_10_v5.1:2063200-1801200	endocytic	7
Tb927_10_v5.1:2063200-1801200	Golgi apparatus	2
Tb927_10_v5.1:2063200-1801200	endoplasmic reticulum	1
Tb927_10_v5.1:2063200-1801200	mitochondrion	9
Tb927_10_v5.1:2063200-1801200	kinetoplast	9
Tb927_10_v5.1:2063200-1801200	antipodal sites	1
Tb927_10_v5.1:2063200-1801200	axoneme	9
Tb927_10_v5.1:2063200-1801200	basal body	3
Tb927_10_v5.1:2063200-1801200	flagellar tip	0
Tb927_10_v5.1:2063200-1801200	paraflagellar rod	2
Tb927_10_v5.1:2063200-1801200	intraflagellar transport particle	0
Tb927_10_v5.1:2063200-1801200	flagellar pocket	2
Tb927_10_v5.1:2063200-1801200	hook complex	0
Tb927_10_v5.1:2063200-1801200	flagellum attachment zone	2
Tb927_10_v5.1:2063200-1801200	pellicular membrane	1
Tb927_10_v5.1:2063200-1801200	cortical cytoskeleton	0
Tb927_10_v5.1:2063200-1801200	cell tip	2
Tb927_10_v5.1:2063200-2510700	nucleoplasm	19
Tb927_10_v5.1:2063200-2510700	nucleolus	17
Tb927_10_v5.1:2063200-2510700	spindle	1
Tb927_10_v5.1:2063200-2510700	kinetochore	0
Tb927_10_v5.1:2063200-2510700	nuclear envelope	7
Tb927_10_v5.1:2063200-2510700	nuclear pore	4
Tb927_10_v5.1:2063200-2510700	cytoplasm	52
Tb927_10_v5.1:2063200-2510700	glycosome	3
Tb927_10_v5.1:2063200-2510700	acidocalcisome	1
Tb927_10_v5.1:2063200-2510700	endocytic	4
Tb927_10_v5.1:2063200-2510700	Golgi apparatus	2
Tb927_10_v5.1:2063200-2510700	endoplasmic reticulum	8
Tb927_10_v5.1:2063200-2510700	mitochondrion	20
Tb927_10_v5.1:2063200-2510700	kinetoplast	21
Tb927_10_v5.1:2063200-2510700	antipodal sites	1
Tb927_10_v5.1:2063200-2510700	axoneme	7
Tb927_10_v5.1:2063200-2510700	basal body	8
Tb927_10_v5.1:2063200-2510700	flagellar tip	0
Tb927_10_v5.1:2063200-2510700	paraflagellar rod	5
Tb927_10_v5.1:2063200-2510700	intraflagellar transport particle	0
Tb927_10_v5.1:2063200-2510700	flagellar pocket	0
Tb927_10_v5.1:2063200-2510700	hook complex	3
Tb927_10_v5.1:2063200-2510700	flagellum attachment zone	3
Tb927_10_v5.1:2063200-2510700	pellicular membrane	11
Tb927_10_v5.1:2063200-2510700	cortical cytoskeleton	1
Tb927_10_v5.1:2063200-2510700	cell tip	10
Tb927_11_v5.1:175800-470400	nucleoplasm	8
Tb927_11_v5.1:175800-470400	nucleolus	3
Tb927_11_v5.1:175800-470400	spindle	0
Tb927_11_v5.1:175800-470400	kinetochore	1
Tb927_11_v5.1:175800-470400	nuclear envelope	0
Tb927_11_v5.1:175800-470400	nuclear pore	3
Tb927_11_v5.1:175800-470400	cytoplasm	22
Tb927_11_v5.1:175800-470400	glycosome	3
Tb927_11_v5.1:175800-470400	acidocalcisome	1
Tb927_11_v5.1:175800-470400	endocytic	1
Tb927_11_v5.1:175800-470400	Golgi apparatus	0
Tb927_11_v5.1:175800-470400	endoplasmic reticulum	0
Tb927_11_v5.1:175800-470400	mitochondrion	10
Tb927_11_v5.1:175800-470400	kinetoplast	6
Tb927_11_v5.1:175800-470400	antipodal sites	1
Tb927_11_v5.1:175800-470400	axoneme	6
Tb927_11_v5.1:175800-470400	basal body	5
Tb927_11_v5.1:175800-470400	flagellar tip	2
Tb927_11_v5.1:175800-470400	paraflagellar rod	0
Tb927_11_v5.1:175800-470400	intraflagellar transport particle	0
Tb927_11_v5.1:175800-470400	flagellar pocket	3
Tb927_11_v5.1:175800-470400	hook complex	0
Tb927_11_v5.1:175800-470400	flagellum attachment zone	2
Tb927_11_v5.1:175800-470400	pellicular membrane	0
Tb927_11_v5.1:175800-470400	cortical cytoskeleton	0
Tb927_11_v5.1:175800-470400	cell tip	1
Tb927_11_v5.1:2653500-3404900	nucleoplasm	49
Tb927_11_v5.1:2653500-3404900	nucleolus	16
Tb927_11_v5.1:2653500-3404900	spindle	2
Tb927_11_v5.1:2653500-3404900	kinetochore	2
Tb927_11_v5.1:2653500-3404900	nuclear envelope	8
Tb927_11_v5.1:2653500-3404900	nuclear pore	2
Tb927_11_v5.1:2653500-3404900	cytoplasm	88
Tb927_11_v5.1:2653500-3404900	glycosome	2
Tb927_11_v5.1:2653500-3404900	acidocalcisome	5
Tb927_11_v5.1:2653500-3404900	endocytic	13
Tb927_11_v5.1:2653500-3404900	Golgi apparatus	8
Tb927_11_v5.1:2653500-3404900	endoplasmic reticulum	10
Tb927_11_v5.1:2653500-3404900	mitochondrion	25
Tb927_11_v5.1:2653500-3404900	kinetoplast	17
Tb927_11_v5.1:2653500-3404900	antipodal sites	2
Tb927_11_v5.1:2653500-3404900	axoneme	20
Tb927_11_v5.1:2653500-3404900	basal body	13
Tb927_11_v5.1:2653500-3404900	flagellar tip	2
Tb927_11_v5.1:2653500-3404900	paraflagellar rod	9
Tb927_11_v5.1:2653500-3404900	intraflagellar transport particle	0
Tb927_11_v5.1:2653500-3404900	flagellar pocket	2
Tb927_11_v5.1:2653500-3404900	hook complex	5
Tb927_11_v5.1:2653500-3404900	flagellum attachment zone	3
Tb927_11_v5.1:2653500-3404900	pellicular membrane	0
Tb927_11_v5.1:2653500-3404900	cortical cytoskeleton	3
Tb927_11_v5.1:2653500-3404900	cell tip	5
Tb927_11_v5.1:3653400-3404900	nucleoplasm	13
Tb927_11_v5.1:3653400-3404900	nucleolus	2
Tb927_11_v5.1:3653400-3404900	spindle	1
Tb927_11_v5.1:3653400-3404900	kinetochore	0
Tb927_11_v5.1:3653400-3404900	nuclear envelope	3
Tb927_11_v5.1:3653400-3404900	nuclear pore	1
Tb927_11_v5.1:3653400-3404900	cytoplasm	27
Tb927_11_v5.1:3653400-3404900	glycosome	1
Tb927_11_v5.1:3653400-3404900	acidocalcisome	0
Tb927_11_v5.1:3653400-3404900	endocytic	3
Tb927_11_v5.1:3653400-3404900	Golgi apparatus	0
Tb927_11_v5.1:3653400-3404900	endoplasmic reticulum	4
Tb927_11_v5.1:3653400-3404900	mitochondrion	11
Tb927_11_v5.1:3653400-3404900	kinetoplast	9
Tb927_11_v5.1:3653400-3404900	antipodal sites	0
Tb927_11_v5.1:3653400-3404900	axoneme	5
Tb927_11_v5.1:3653400-3404900	basal body	5
Tb927_11_v5.1:3653400-3404900	flagellar tip	2
Tb927_11_v5.1:3653400-3404900	paraflagellar rod	7
Tb927_11_v5.1:3653400-3404900	intraflagellar transport particle	0
Tb927_11_v5.1:3653400-3404900	flagellar pocket	2
Tb927_11_v5.1:3653400-3404900	hook complex	0
Tb927_11_v5.1:3653400-3404900	flagellum attachment zone	2
Tb927_11_v5.1:3653400-3404900	pellicular membrane	0
Tb927_11_v5.1:3653400-3404900	cortical cytoskeleton	2
Tb927_11_v5.1:3653400-3404900	cell tip	2
Tb927_11_v5.1:3653400-3885900	nucleoplasm	15
Tb927_11_v5.1:3653400-3885900	nucleolus	4
Tb927_11_v5.1:3653400-3885900	spindle	1
Tb927_11_v5.1:3653400-3885900	kinetochore	0
Tb927_11_v5.1:3653400-3885900	nuclear envelope	2
Tb927_11_v5.1:3653400-3885900	nuclear pore	1
Tb927_11_v5.1:3653400-3885900	cytoplasm	41
Tb927_11_v5.1:3653400-3885900	glycosome	2
Tb927_11_v5.1:3653400-3885900	acidocalcisome	0
Tb927_11_v5.1:3653400-3885900	endocytic	9
Tb927_11_v5.1:3653400-3885900	Golgi apparatus	1
Tb927_11_v5.1:3653400-3885900	endoplasmic reticulum	2
Tb927_11_v5.1:3653400-3885900	mitochondrion	7
Tb927_11_v5.1:3653400-3885900	kinetoplast	5
Tb927_11_v5.1:3653400-3885900	antipodal sites	1
Tb927_11_v5.1:3653400-3885900	axoneme	5
Tb927_11_v5.1:3653400-3885900	basal body	2
Tb927_11_v5.1:3653400-3885900	flagellar tip	1
Tb927_11_v5.1:3653400-3885900	paraflagellar rod	1
Tb927_11_v5.1:3653400-3885900	intraflagellar transport particle	1
Tb927_11_v5.1:3653400-3885900	flagellar pocket	1
Tb927_11_v5.1:3653400-3885900	hook complex	0
Tb927_11_v5.1:3653400-3885900	flagellum attachment zone	0
Tb927_11_v5.1:3653400-3885900	pellicular membrane	0
Tb927_11_v5.1:3653400-3885900	cortical cytoskeleton	0
Tb927_11_v5.1:3653400-3885900	cell tip	1
Tb927_11_v5.1:4545900-3885900	nucleoplasm	33
Tb927_11_v5.1:4545900-3885900	nucleolus	15
Tb927_11_v5.1:4545900-3885900	spindle	1
Tb927_11_v5.1:4545900-3885900	kinetochore	0
Tb927_11_v5.1:4545900-3885900	nuclear envelope	7
Tb927_11_v5.1:4545900-3885900	nuclear pore	4
Tb927_11_v5.1:4545900-3885900	cytoplasm	79
Tb927_11_v5.1:4545900-3885900	glycosome	2
Tb927_11_v5.1:4545900-3885900	acidocalcisome	1
Tb927_11_v5.1:4545900-3885900	endocytic	17
Tb927_11_v5.1:4545900-3885900	Golgi apparatus	8
Tb927_11_v5.1:4545900-3885900	endoplasmic reticulum	10
Tb927_11_v5.1:4545900-3885900	mitochondrion	30
Tb927_11_v5.1:4545900-3885900	kinetoplast	20
Tb927_11_v5.1:4545900-3885900	antipodal sites	2
Tb927_11_v5.1:4545900-3885900	axoneme	19
Tb927_11_v5.1:4545900-3885900	basal body	11
Tb927_11_v5.1:4545900-3885900	flagellar tip	1
Tb927_11_v5.1:4545900-3885900	paraflagellar rod	7
Tb927_11_v5.1:4545900-3885900	intraflagellar transport particle	2
Tb927_11_v5.1:4545900-3885900	flagellar pocket	6
Tb927_11_v5.1:4545900-3885900	hook complex	4
Tb927_11_v5.1:4545900-3885900	flagellum attachment zone	2
Tb927_11_v5.1:4545900-3885900	pellicular membrane	3
Tb927_11_v5.1:4545900-3885900	cortical cytoskeleton	4
Tb927_11_v5.1:4545900-3885900	cell tip	3
Tb927_11_v5.1:564400-470400	nucleoplasm	6
Tb927_11_v5.1:564400-470400	nucleolus	3
Tb927_11_v5.1:564400-470400	spindle	0
Tb927_11_v5.1:564400-470400	kinetochore	0
Tb927_11_v5.1:564400-470400	nuclear envelope	0
Tb927_11_v5.1:564400-470400	nuclear pore	0
Tb927_11_v5.1:564400-470400	cytoplasm	13
Tb927_11_v5.1:564400-470400	glycosome	0
Tb927_11_v5.1:564400-470400	acidocalcisome	1
Tb927_11_v5.1:564400-470400	endocytic	2
Tb927_11_v5.1:564400-470400	Golgi apparatus	1
Tb927_11_v5.1:564400-470400	endoplasmic reticulum	0
Tb927_11_v5.1:564400-470400	mitochondrion	3
Tb927_11_v5.1:564400-470400	kinetoplast	4
Tb927_11_v5.1:564400-470400	antipodal sites	0
Tb927_11_v5.1:564400-470400	axoneme	0
Tb927_11_v5.1:564400-470400	basal body	0
Tb927_11_v5.1:564400-470400	flagellar tip	0
Tb927_11_v5.1:564400-470400	paraflagellar rod	0
Tb927_11_v5.1:564400-470400	intraflagellar transport particle	1
Tb927_11_v5.1:564400-470400	flagellar pocket	2
Tb927_11_v5.1:564400-470400	hook complex	1
Tb927_11_v5.1:564400-470400	flagellum attachment zone	1
Tb927_11_v5.1:564400-470400	pellicular membrane	1
Tb927_11_v5.1:564400-470400	cortical cytoskeleton	1
Tb927_11_v5.1:564400-470400	cell tip	1
Tb927_11_v5.1:909050-694900	nucleoplasm	8
Tb927_11_v5.1:909050-694900	nucleolus	6
Tb927_11_v5.1:909050-694900	spindle	1
Tb927_11_v5.1:909050-694900	kinetochore	0
Tb927_11_v5.1:909050-694900	nuclear envelope	2
Tb927_11_v5.1:909050-694900	nuclear pore	2
Tb927_11_v5.1:909050-694900	cytoplasm	24
Tb927_11_v5.1:909050-694900	glycosome	2
Tb927_11_v5.1:909050-694900	acidocalcisome	0
Tb927_11_v5.1:909050-694900	endocytic	3
Tb927_11_v5.1:909050-694900	Golgi apparatus	2
Tb927_11_v5.1:909050-694900	endoplasmic reticulum	2
Tb927_11_v5.1:909050-694900	mitochondrion	10
Tb927_11_v5.1:909050-694900	kinetoplast	6
Tb927_11_v5.1:909050-694900	antipodal sites	0
Tb927_11_v5.1:909050-694900	axoneme	5
Tb927_11_v5.1:909050-694900	basal body	5
Tb927_11_v5.1:909050-694900	flagellar tip	1
Tb927_11_v5.1:909050-694900	paraflagellar rod	2
Tb927_11_v5.1:909050-694900	intraflagellar transport particle	1
Tb927_11_v5.1:909050-694900	flagellar pocket	2
Tb927_11_v5.1:909050-694900	hook complex	1
Tb927_11_v5.1:909050-694900	flagellum attachment zone	1
Tb927_11_v5.1:909050-694900	pellicular membrane	1
Tb927_11_v5.1:909050-694900	cortical cytoskeleton	2
Tb927_11_v5.1:909050-694900	cell tip	2
Tb927_11_v5.1:909050-1205800	nucleoplasm	10
Tb927_11_v5.1:909050-1205800	nucleolus	7
Tb927_11_v5.1:909050-1205800	spindle	0
Tb927_11_v5.1:909050-1205800	kinetochore	0
Tb927_11_v5.1:909050-1205800	nuclear envelope	1
Tb927_11_v5.1:909050-1205800	nuclear pore	2
Tb927_11_v5.1:909050-1205800	cytoplasm	23
Tb927_11_v5.1:909050-1205800	glycosome	1
Tb927_11_v5.1:909050-1205800	acidocalcisome	0
Tb927_11_v5.1:909050-1205800	endocytic	5
Tb927_11_v5.1:909050-1205800	Golgi apparatus	1
Tb927_11_v5.1:909050-1205800	endoplasmic reticulum	2
Tb927_11_v5.1:909050-1205800	mitochondrion	6
Tb927_11_v5.1:909050-1205800	kinetoplast	7
Tb927_11_v5.1:909050-1205800	antipodal sites	0
Tb927_11_v5.1:909050-1205800	axoneme	9
Tb927_11_v5.1:909050-1205800	basal body	6
Tb927_11_v5.1:909050-1205800	flagellar tip	2
Tb927_11_v5.1:909050-1205800	paraflagellar rod	3
Tb927_11_v5.1:909050-1205800	intraflagellar transport particle	0
Tb927_11_v5.1:909050-1205800	flagellar pocket	1
Tb927_11_v5.1:909050-1205800	hook complex	0
Tb927_11_v5.1:909050-1205800	flagellum attachment zone	3
Tb927_11_v5.1:909050-1205800	pellicular membrane	0
Tb927_11_v5.1:909050-1205800	cortical cytoskeleton	1
Tb927_11_v5.1:909050-1205800	cell tip	5
Tb927_11_v5.1:1287300-1683400	nucleoplasm	20
Tb927_11_v5.1:1287300-1683400	nucleolus	11
Tb927_11_v5.1:1287300-1683400	spindle	2
Tb927_11_v5.1:1287300-1683400	kinetochore	0
Tb927_11_v5.1:1287300-1683400	nuclear envelope	6
Tb927_11_v5.1:1287300-1683400	nuclear pore	2
Tb927_11_v5.1:1287300-1683400	cytoplasm	51
Tb927_11_v5.1:1287300-1683400	glycosome	1
Tb927_11_v5.1:1287300-1683400	acidocalcisome	0
Tb927_11_v5.1:1287300-1683400	endocytic	15
Tb927_11_v5.1:1287300-1683400	Golgi apparatus	1
Tb927_11_v5.1:1287300-1683400	endoplasmic reticulum	5
Tb927_11_v5.1:1287300-1683400	mitochondrion	14
Tb927_11_v5.1:1287300-1683400	kinetoplast	10
Tb927_11_v5.1:1287300-1683400	antipodal sites	1
Tb927_11_v5.1:1287300-1683400	axoneme	15
Tb927_11_v5.1:1287300-1683400	basal body	7
Tb927_11_v5.1:1287300-1683400	flagellar tip	2
Tb927_11_v5.1:1287300-1683400	paraflagellar rod	3
Tb927_11_v5.1:1287300-1683400	intraflagellar transport particle	0
Tb927_11_v5.1:1287300-1683400	flagellar pocket	3
Tb927_11_v5.1:1287300-1683400	hook complex	5
Tb927_11_v5.1:1287300-1683400	flagellum attachment zone	2
Tb927_11_v5.1:1287300-1683400	pellicular membrane	1
Tb927_11_v5.1:1287300-1683400	cortical cytoskeleton	1
Tb927_11_v5.1:1287300-1683400	cell tip	5
Tb927_11_v5.1:2025300-1683400	nucleoplasm	12
Tb927_11_v5.1:2025300-1683400	nucleolus	7
Tb927_11_v5.1:2025300-1683400	spindle	0
Tb927_11_v5.1:2025300-1683400	kinetochore	0
Tb927_11_v5.1:2025300-1683400	nuclear envelope	4
Tb927_11_v5.1:2025300-1683400	nuclear pore	0
Tb927_11_v5.1:2025300-1683400	cytoplasm	45
Tb927_11_v5.1:2025300-1683400	glycosome	1
Tb927_11_v5.1:2025300-1683400	acidocalcisome	0
Tb927_11_v5.1:2025300-1683400	endocytic	6
Tb927_11_v5.1:2025300-1683400	Golgi apparatus	5
Tb927_11_v5.1:2025300-1683400	endoplasmic reticulum	6
Tb927_11_v5.1:2025300-1683400	mitochondrion	12
Tb927_11_v5.1:2025300-1683400	kinetoplast	9
Tb927_11_v5.1:2025300-1683400	antipodal sites	4
Tb927_11_v5.1:2025300-1683400	axoneme	10
Tb927_11_v5.1:2025300-1683400	basal body	8
Tb927_11_v5.1:2025300-1683400	flagellar tip	3
Tb927_11_v5.1:2025300-1683400	paraflagellar rod	0
Tb927_11_v5.1:2025300-1683400	intraflagellar transport particle	0
Tb927_11_v5.1:2025300-1683400	flagellar pocket	8
Tb927_11_v5.1:2025300-1683400	hook complex	2
Tb927_11_v5.1:2025300-1683400	flagellum attachment zone	1
Tb927_11_v5.1:2025300-1683400	pellicular membrane	3
Tb927_11_v5.1:2025300-1683400	cortical cytoskeleton	2
Tb927_11_v5.1:2025300-1683400	cell tip	1
Tb927_11_v5.1:564400-694900	nucleoplasm	7
Tb927_11_v5.1:564400-694900	nucleolus	4
Tb927_11_v5.1:564400-694900	spindle	0
Tb927_11_v5.1:564400-694900	kinetochore	0
Tb927_11_v5.1:564400-694900	nuclear envelope	0
Tb927_11_v5.1:564400-694900	nuclear pore	2
Tb927_11_v5.1:564400-694900	cytoplasm	23
Tb927_11_v5.1:564400-694900	glycosome	1
Tb927_11_v5.1:564400-694900	acidocalcisome	0
Tb927_11_v5.1:564400-694900	endocytic	4
Tb927_11_v5.1:564400-694900	Golgi apparatus	0
Tb927_11_v5.1:564400-694900	endoplasmic reticulum	0
Tb927_11_v5.1:564400-694900	mitochondrion	6
Tb927_11_v5.1:564400-694900	kinetoplast	3
Tb927_11_v5.1:564400-694900	antipodal sites	0
Tb927_11_v5.1:564400-694900	axoneme	3
Tb927_11_v5.1:564400-694900	basal body	1
Tb927_11_v5.1:564400-694900	flagellar tip	0
Tb927_11_v5.1:564400-694900	paraflagellar rod	0
Tb927_11_v5.1:564400-694900	intraflagellar transport particle	0
Tb927_11_v5.1:564400-694900	flagellar pocket	2
Tb927_11_v5.1:564400-694900	hook complex	1
Tb927_11_v5.1:564400-694900	flagellum attachment zone	1
Tb927_11_v5.1:564400-694900	pellicular membrane	1
Tb927_11_v5.1:564400-694900	cortical cytoskeleton	0
Tb927_11_v5.1:564400-694900	cell tip	0
Tb927_11_v5.1:2025300-2109850	nucleoplasm	4
Tb927_11_v5.1:2025300-2109850	nucleolus	2
Tb927_11_v5.1:2025300-2109850	spindle	0
Tb927_11_v5.1:2025300-2109850	kinetochore	0
Tb927_11_v5.1:2025300-2109850	nuclear envelope	0
Tb927_11_v5.1:2025300-2109850	nuclear pore	0
Tb927_11_v5.1:2025300-2109850	cytoplasm	6
Tb927_11_v5.1:2025300-2109850	glycosome	0
Tb927_11_v5.1:2025300-2109850	acidocalcisome	0
Tb927_11_v5.1:2025300-2109850	endocytic	1
Tb927_11_v5.1:2025300-2109850	Golgi apparatus	0
Tb927_11_v5.1:2025300-2109850	endoplasmic reticulum	2
Tb927_11_v5.1:2025300-2109850	mitochondrion	4
Tb927_11_v5.1:2025300-2109850	kinetoplast	2
Tb927_11_v5.1:2025300-2109850	antipodal sites	1
Tb927_11_v5.1:2025300-2109850	axoneme	3
Tb927_11_v5.1:2025300-2109850	basal body	0
Tb927_11_v5.1:2025300-2109850	flagellar tip	0
Tb927_11_v5.1:2025300-2109850	paraflagellar rod	1
Tb927_11_v5.1:2025300-2109850	intraflagellar transport particle	0
Tb927_11_v5.1:2025300-2109850	flagellar pocket	0
Tb927_11_v5.1:2025300-2109850	hook complex	0
Tb927_11_v5.1:2025300-2109850	flagellum attachment zone	0
Tb927_11_v5.1:2025300-2109850	pellicular membrane	0
Tb927_11_v5.1:2025300-2109850	cortical cytoskeleton	0
Tb927_11_v5.1:2025300-2109850	cell tip	0
Tb927_11_v5.1:2246900-2573000	nucleoplasm	14
Tb927_11_v5.1:2246900-2573000	nucleolus	8
Tb927_11_v5.1:2246900-2573000	spindle	3
Tb927_11_v5.1:2246900-2573000	kinetochore	0
Tb927_11_v5.1:2246900-2573000	nuclear envelope	6
Tb927_11_v5.1:2246900-2573000	nuclear pore	1
Tb927_11_v5.1:2246900-2573000	cytoplasm	32
Tb927_11_v5.1:2246900-2573000	glycosome	0
Tb927_11_v5.1:2246900-2573000	acidocalcisome	1
Tb927_11_v5.1:2246900-2573000	endocytic	5
Tb927_11_v5.1:2246900-2573000	Golgi apparatus	1
Tb927_11_v5.1:2246900-2573000	endoplasmic reticulum	4
Tb927_11_v5.1:2246900-2573000	mitochondrion	11
Tb927_11_v5.1:2246900-2573000	kinetoplast	9
Tb927_11_v5.1:2246900-2573000	antipodal sites	1
Tb927_11_v5.1:2246900-2573000	axoneme	6
Tb927_11_v5.1:2246900-2573000	basal body	6
Tb927_11_v5.1:2246900-2573000	flagellar tip	2
Tb927_11_v5.1:2246900-2573000	paraflagellar rod	2
Tb927_11_v5.1:2246900-2573000	intraflagellar transport particle	0
Tb927_11_v5.1:2246900-2573000	flagellar pocket	1
Tb927_11_v5.1:2246900-2573000	hook complex	2
Tb927_11_v5.1:2246900-2573000	flagellum attachment zone	0
Tb927_11_v5.1:2246900-2573000	pellicular membrane	0
Tb927_11_v5.1:2246900-2573000	cortical cytoskeleton	0
Tb927_11_v5.1:2246900-2573000	cell tip	2
Tb927_11_v5.1:2653500-2573000	nucleoplasm	8
Tb927_11_v5.1:2653500-2573000	nucleolus	3
Tb927_11_v5.1:2653500-2573000	spindle	1
Tb927_11_v5.1:2653500-2573000	kinetochore	0
Tb927_11_v5.1:2653500-2573000	nuclear envelope	2
Tb927_11_v5.1:2653500-2573000	nuclear pore	1
Tb927_11_v5.1:2653500-2573000	cytoplasm	23
Tb927_11_v5.1:2653500-2573000	glycosome	1
Tb927_11_v5.1:2653500-2573000	acidocalcisome	0
Tb927_11_v5.1:2653500-2573000	endocytic	5
Tb927_11_v5.1:2653500-2573000	Golgi apparatus	0
Tb927_11_v5.1:2653500-2573000	endoplasmic reticulum	2
Tb927_11_v5.1:2653500-2573000	mitochondrion	6
Tb927_11_v5.1:2653500-2573000	kinetoplast	3
Tb927_11_v5.1:2653500-2573000	antipodal sites	0
Tb927_11_v5.1:2653500-2573000	axoneme	4
Tb927_11_v5.1:2653500-2573000	basal body	3
Tb927_11_v5.1:2653500-2573000	flagellar tip	2
Tb927_11_v5.1:2653500-2573000	paraflagellar rod	1
Tb927_11_v5.1:2653500-2573000	intraflagellar transport particle	0
Tb927_11_v5.1:2653500-2573000	flagellar pocket	1
Tb927_11_v5.1:2653500-2573000	hook complex	0
Tb927_11_v5.1:2653500-2573000	flagellum attachment zone	0
Tb927_11_v5.1:2653500-2573000	pellicular membrane	0
Tb927_11_v5.1:2653500-2573000	cortical cytoskeleton	0
Tb927_11_v5.1:2653500-2573000	cell tip	1
Tb927_02_v5.1:902000-618500	nucleoplasm	15
Tb927_02_v5.1:902000-618500	nucleolus	5
Tb927_02_v5.1:902000-618500	spindle	0
Tb927_02_v5.1:902000-618500	kinetochore	0
Tb927_02_v5.1:902000-618500	nuclear envelope	2
Tb927_02_v5.1:902000-618500	nuclear pore	0
Tb927_02_v5.1:902000-618500	cytoplasm	29
Tb927_02_v5.1:902000-618500	glycosome	3
Tb927_02_v5.1:902000-618500	acidocalcisome	0
Tb927_02_v5.1:902000-618500	endocytic	7
Tb927_02_v5.1:902000-618500	Golgi apparatus	3
Tb927_02_v5.1:902000-618500	endoplasmic reticulum	3
Tb927_02_v5.1:902000-618500	mitochondrion	12
Tb927_02_v5.1:902000-618500	kinetoplast	9
Tb927_02_v5.1:902000-618500	antipodal sites	1
Tb927_02_v5.1:902000-618500	axoneme	8
Tb927_02_v5.1:902000-618500	basal body	3
Tb927_02_v5.1:902000-618500	flagellar tip	1
Tb927_02_v5.1:902000-618500	paraflagellar rod	1
Tb927_02_v5.1:902000-618500	intraflagellar transport particle	0
Tb927_02_v5.1:902000-618500	flagellar pocket	2
Tb927_02_v5.1:902000-618500	hook complex	2
Tb927_02_v5.1:902000-618500	flagellum attachment zone	0
Tb927_02_v5.1:902000-618500	pellicular membrane	0
Tb927_02_v5.1:902000-618500	cortical cytoskeleton	1
Tb927_02_v5.1:902000-618500	cell tip	1
Tb927_03_v5.1:204000-387500	nucleoplasm	12
Tb927_03_v5.1:204000-387500	nucleolus	3
Tb927_03_v5.1:204000-387500	spindle	1
Tb927_03_v5.1:204000-387500	kinetochore	0
Tb927_03_v5.1:204000-387500	nuclear envelope	3
Tb927_03_v5.1:204000-387500	nuclear pore	1
Tb927_03_v5.1:204000-387500	cytoplasm	17
Tb927_03_v5.1:204000-387500	glycosome	0
Tb927_03_v5.1:204000-387500	acidocalcisome	0
Tb927_03_v5.1:204000-387500	endocytic	3
Tb927_03_v5.1:204000-387500	Golgi apparatus	3
Tb927_03_v5.1:204000-387500	endoplasmic reticulum	3
Tb927_03_v5.1:204000-387500	mitochondrion	9
Tb927_03_v5.1:204000-387500	kinetoplast	7
Tb927_03_v5.1:204000-387500	antipodal sites	1
Tb927_03_v5.1:204000-387500	axoneme	4
Tb927_03_v5.1:204000-387500	basal body	2
Tb927_03_v5.1:204000-387500	flagellar tip	0
Tb927_03_v5.1:204000-387500	paraflagellar rod	2
Tb927_03_v5.1:204000-387500	intraflagellar transport particle	1
Tb927_03_v5.1:204000-387500	flagellar pocket	4
Tb927_03_v5.1:204000-387500	hook complex	1
Tb927_03_v5.1:204000-387500	flagellum attachment zone	1
Tb927_03_v5.1:204000-387500	pellicular membrane	0
Tb927_03_v5.1:204000-387500	cortical cytoskeleton	1
Tb927_03_v5.1:204000-387500	cell tip	1
Tb927_03_v5.1:587000-387500	nucleoplasm	13
Tb927_03_v5.1:587000-387500	nucleolus	2
Tb927_03_v5.1:587000-387500	spindle	1
Tb927_03_v5.1:587000-387500	kinetochore	0
Tb927_03_v5.1:587000-387500	nuclear envelope	0
Tb927_03_v5.1:587000-387500	nuclear pore	0
Tb927_03_v5.1:587000-387500	cytoplasm	30
Tb927_03_v5.1:587000-387500	glycosome	0
Tb927_03_v5.1:587000-387500	acidocalcisome	0
Tb927_03_v5.1:587000-387500	endocytic	3
Tb927_03_v5.1:587000-387500	Golgi apparatus	0
Tb927_03_v5.1:587000-387500	endoplasmic reticulum	2
Tb927_03_v5.1:587000-387500	mitochondrion	7
Tb927_03_v5.1:587000-387500	kinetoplast	4
Tb927_03_v5.1:587000-387500	antipodal sites	1
Tb927_03_v5.1:587000-387500	axoneme	7
Tb927_03_v5.1:587000-387500	basal body	3
Tb927_03_v5.1:587000-387500	flagellar tip	1
Tb927_03_v5.1:587000-387500	paraflagellar rod	0
Tb927_03_v5.1:587000-387500	intraflagellar transport particle	0
Tb927_03_v5.1:587000-387500	flagellar pocket	1
Tb927_03_v5.1:587000-387500	hook complex	1
Tb927_03_v5.1:587000-387500	flagellum attachment zone	0
Tb927_03_v5.1:587000-387500	pellicular membrane	0
Tb927_03_v5.1:587000-387500	cortical cytoskeleton	0
Tb927_03_v5.1:587000-387500	cell tip	1
Tb927_03_v5.1:587000-630000	nucleoplasm	3
Tb927_03_v5.1:587000-630000	nucleolus	1
Tb927_03_v5.1:587000-630000	spindle	0
Tb927_03_v5.1:587000-630000	kinetochore	1
Tb927_03_v5.1:587000-630000	nuclear envelope	4
Tb927_03_v5.1:587000-630000	nuclear pore	0
Tb927_03_v5.1:587000-630000	cytoplasm	6
Tb927_03_v5.1:587000-630000	glycosome	2
Tb927_03_v5.1:587000-630000	acidocalcisome	0
Tb927_03_v5.1:587000-630000	endocytic	3
Tb927_03_v5.1:587000-630000	Golgi apparatus	0
Tb927_03_v5.1:587000-630000	endoplasmic reticulum	4
Tb927_03_v5.1:587000-630000	mitochondrion	1
Tb927_03_v5.1:587000-630000	kinetoplast	0
Tb927_03_v5.1:587000-630000	antipodal sites	1
Tb927_03_v5.1:587000-630000	axoneme	1
Tb927_03_v5.1:587000-630000	basal body	0
Tb927_03_v5.1:587000-630000	flagellar tip	0
Tb927_03_v5.1:587000-630000	paraflagellar rod	0
Tb927_03_v5.1:587000-630000	intraflagellar transport particle	0
Tb927_03_v5.1:587000-630000	flagellar pocket	1
Tb927_03_v5.1:587000-630000	hook complex	0
Tb927_03_v5.1:587000-630000	flagellum attachment zone	0
Tb927_03_v5.1:587000-630000	pellicular membrane	0
Tb927_03_v5.1:587000-630000	cortical cytoskeleton	0
Tb927_03_v5.1:587000-630000	cell tip	1
Tb927_02_v5.1:997200-1169000	nucleoplasm	4
Tb927_02_v5.1:997200-1169000	nucleolus	3
Tb927_02_v5.1:997200-1169000	spindle	0
Tb927_02_v5.1:997200-1169000	kinetochore	0
Tb927_02_v5.1:997200-1169000	nuclear envelope	0
Tb927_02_v5.1:997200-1169000	nuclear pore	0
Tb927_02_v5.1:997200-1169000	cytoplasm	8
Tb927_02_v5.1:997200-1169000	glycosome	1
Tb927_02_v5.1:997200-1169000	acidocalcisome	0
Tb927_02_v5.1:997200-1169000	endocytic	1
Tb927_02_v5.1:997200-1169000	Golgi apparatus	1
Tb927_02_v5.1:997200-1169000	endoplasmic reticulum	0
Tb927_02_v5.1:997200-1169000	mitochondrion	5
Tb927_02_v5.1:997200-1169000	kinetoplast	2
Tb927_02_v5.1:997200-1169000	antipodal sites	1
Tb927_02_v5.1:997200-1169000	axoneme	1
Tb927_02_v5.1:997200-1169000	basal body	0
Tb927_02_v5.1:997200-1169000	flagellar tip	2
Tb927_02_v5.1:997200-1169000	paraflagellar rod	1
Tb927_02_v5.1:997200-1169000	intraflagellar transport particle	0
Tb927_02_v5.1:997200-1169000	flagellar pocket	1
Tb927_02_v5.1:997200-1169000	hook complex	0
Tb927_02_v5.1:997200-1169000	flagellum attachment zone	0
Tb927_02_v5.1:997200-1169000	pellicular membrane	0
Tb927_02_v5.1:997200-1169000	cortical cytoskeleton	0
Tb927_02_v5.1:997200-1169000	cell tip	0
Tb927_03_v5.1:875000-630000	nucleoplasm	8
Tb927_03_v5.1:875000-630000	nucleolus	6
Tb927_03_v5.1:875000-630000	spindle	0
Tb927_03_v5.1:875000-630000	kinetochore	1
Tb927_03_v5.1:875000-630000	nuclear envelope	1
Tb927_03_v5.1:875000-630000	nuclear pore	3
Tb927_03_v5.1:875000-630000	cytoplasm	31
Tb927_03_v5.1:875000-630000	glycosome	1
Tb927_03_v5.1:875000-630000	acidocalcisome	0
Tb927_03_v5.1:875000-630000	endocytic	2
Tb927_03_v5.1:875000-630000	Golgi apparatus	0
Tb927_03_v5.1:875000-630000	endoplasmic reticulum	2
Tb927_03_v5.1:875000-630000	mitochondrion	7
Tb927_03_v5.1:875000-630000	kinetoplast	2
Tb927_03_v5.1:875000-630000	antipodal sites	2
Tb927_03_v5.1:875000-630000	axoneme	6
Tb927_03_v5.1:875000-630000	basal body	1
Tb927_03_v5.1:875000-630000	flagellar tip	1
Tb927_03_v5.1:875000-630000	paraflagellar rod	0
Tb927_03_v5.1:875000-630000	intraflagellar transport particle	1
Tb927_03_v5.1:875000-630000	flagellar pocket	3
Tb927_03_v5.1:875000-630000	hook complex	1
Tb927_03_v5.1:875000-630000	flagellum attachment zone	1
Tb927_03_v5.1:875000-630000	pellicular membrane	0
Tb927_03_v5.1:875000-630000	cortical cytoskeleton	1
Tb927_03_v5.1:875000-630000	cell tip	3
Tb927_03_v5.1:1375700-1603000	nucleoplasm	16
Tb927_03_v5.1:1375700-1603000	nucleolus	4
Tb927_03_v5.1:1375700-1603000	spindle	1
Tb927_03_v5.1:1375700-1603000	kinetochore	0
Tb927_03_v5.1:1375700-1603000	nuclear envelope	2
Tb927_03_v5.1:1375700-1603000	nuclear pore	1
Tb927_03_v5.1:1375700-1603000	cytoplasm	26
Tb927_03_v5.1:1375700-1603000	glycosome	1
Tb927_03_v5.1:1375700-1603000	acidocalcisome	0
Tb927_03_v5.1:1375700-1603000	endocytic	3
Tb927_03_v5.1:1375700-1603000	Golgi apparatus	2
Tb927_03_v5.1:1375700-1603000	endoplasmic reticulum	2
Tb927_03_v5.1:1375700-1603000	mitochondrion	7
Tb927_03_v5.1:1375700-1603000	kinetoplast	4
Tb927_03_v5.1:1375700-1603000	antipodal sites	0
Tb927_03_v5.1:1375700-1603000	axoneme	10
Tb927_03_v5.1:1375700-1603000	basal body	4
Tb927_03_v5.1:1375700-1603000	flagellar tip	1
Tb927_03_v5.1:1375700-1603000	paraflagellar rod	3
Tb927_03_v5.1:1375700-1603000	intraflagellar transport particle	3
Tb927_03_v5.1:1375700-1603000	flagellar pocket	1
Tb927_03_v5.1:1375700-1603000	hook complex	0
Tb927_03_v5.1:1375700-1603000	flagellum attachment zone	1
Tb927_03_v5.1:1375700-1603000	pellicular membrane	0
Tb927_03_v5.1:1375700-1603000	cortical cytoskeleton	0
Tb927_03_v5.1:1375700-1603000	cell tip	0
Tb927_04_v5.1:537200-34100	nucleoplasm	15
Tb927_04_v5.1:537200-34100	nucleolus	14
Tb927_04_v5.1:537200-34100	spindle	2
Tb927_04_v5.1:537200-34100	kinetochore	1
Tb927_04_v5.1:537200-34100	nuclear envelope	4
Tb927_04_v5.1:537200-34100	nuclear pore	0
Tb927_04_v5.1:537200-34100	cytoplasm	59
Tb927_04_v5.1:537200-34100	glycosome	3
Tb927_04_v5.1:537200-34100	acidocalcisome	2
Tb927_04_v5.1:537200-34100	endocytic	11
Tb927_04_v5.1:537200-34100	Golgi apparatus	5
Tb927_04_v5.1:537200-34100	endoplasmic reticulum	6
Tb927_04_v5.1:537200-34100	mitochondrion	22
Tb927_04_v5.1:537200-34100	kinetoplast	16
Tb927_04_v5.1:537200-34100	antipodal sites	0
Tb927_04_v5.1:537200-34100	axoneme	15
Tb927_04_v5.1:537200-34100	basal body	2
Tb927_04_v5.1:537200-34100	flagellar tip	2
Tb927_04_v5.1:537200-34100	paraflagellar rod	3
Tb927_04_v5.1:537200-34100	intraflagellar transport particle	1
Tb927_04_v5.1:537200-34100	flagellar pocket	4
Tb927_04_v5.1:537200-34100	hook complex	1
Tb927_04_v5.1:537200-34100	flagellum attachment zone	3
Tb927_04_v5.1:537200-34100	pellicular membrane	2
Tb927_04_v5.1:537200-34100	cortical cytoskeleton	2
Tb927_04_v5.1:537200-34100	cell tip	0
Tb927_03_v5.1:975000-1124300	nucleoplasm	6
Tb927_03_v5.1:975000-1124300	nucleolus	8
Tb927_03_v5.1:975000-1124300	spindle	1
Tb927_03_v5.1:975000-1124300	kinetochore	0
Tb927_03_v5.1:975000-1124300	nuclear envelope	2
Tb927_03_v5.1:975000-1124300	nuclear pore	1
Tb927_03_v5.1:975000-1124300	cytoplasm	21
Tb927_03_v5.1:975000-1124300	glycosome	1
Tb927_03_v5.1:975000-1124300	acidocalcisome	0
Tb927_03_v5.1:975000-1124300	endocytic	5
Tb927_03_v5.1:975000-1124300	Golgi apparatus	3
Tb927_03_v5.1:975000-1124300	endoplasmic reticulum	2
Tb927_03_v5.1:975000-1124300	mitochondrion	6
Tb927_03_v5.1:975000-1124300	kinetoplast	4
Tb927_03_v5.1:975000-1124300	antipodal sites	1
Tb927_03_v5.1:975000-1124300	axoneme	5
Tb927_03_v5.1:975000-1124300	basal body	4
Tb927_03_v5.1:975000-1124300	flagellar tip	0
Tb927_03_v5.1:975000-1124300	paraflagellar rod	4
Tb927_03_v5.1:975000-1124300	intraflagellar transport particle	0
Tb927_03_v5.1:975000-1124300	flagellar pocket	1
Tb927_03_v5.1:975000-1124300	hook complex	0
Tb927_03_v5.1:975000-1124300	flagellum attachment zone	0
Tb927_03_v5.1:975000-1124300	pellicular membrane	0
Tb927_03_v5.1:975000-1124300	cortical cytoskeleton	0
Tb927_03_v5.1:975000-1124300	cell tip	0
Tb927_03_v5.1:1375700-1124300	nucleoplasm	11
Tb927_03_v5.1:1375700-1124300	nucleolus	2
Tb927_03_v5.1:1375700-1124300	spindle	0
Tb927_03_v5.1:1375700-1124300	kinetochore	0
Tb927_03_v5.1:1375700-1124300	nuclear envelope	2
Tb927_03_v5.1:1375700-1124300	nuclear pore	2
Tb927_03_v5.1:1375700-1124300	cytoplasm	28
Tb927_03_v5.1:1375700-1124300	glycosome	2
Tb927_03_v5.1:1375700-1124300	acidocalcisome	0
Tb927_03_v5.1:1375700-1124300	endocytic	4
Tb927_03_v5.1:1375700-1124300	Golgi apparatus	2
Tb927_03_v5.1:1375700-1124300	endoplasmic reticulum	3
Tb927_03_v5.1:1375700-1124300	mitochondrion	10
Tb927_03_v5.1:1375700-1124300	kinetoplast	7
Tb927_03_v5.1:1375700-1124300	antipodal sites	1
Tb927_03_v5.1:1375700-1124300	axoneme	3
Tb927_03_v5.1:1375700-1124300	basal body	3
Tb927_03_v5.1:1375700-1124300	flagellar tip	2
Tb927_03_v5.1:1375700-1124300	paraflagellar rod	5
Tb927_03_v5.1:1375700-1124300	intraflagellar transport particle	0
Tb927_03_v5.1:1375700-1124300	flagellar pocket	3
Tb927_03_v5.1:1375700-1124300	hook complex	2
Tb927_03_v5.1:1375700-1124300	flagellum attachment zone	1
Tb927_03_v5.1:1375700-1124300	pellicular membrane	1
Tb927_03_v5.1:1375700-1124300	cortical cytoskeleton	0
Tb927_03_v5.1:1375700-1124300	cell tip	3
Tb927_01_v5.1:813700-1046000	nucleoplasm	9
Tb927_01_v5.1:813700-1046000	nucleolus	1
Tb927_01_v5.1:813700-1046000	spindle	0
Tb927_01_v5.1:813700-1046000	kinetochore	0
Tb927_01_v5.1:813700-1046000	nuclear envelope	0
Tb927_01_v5.1:813700-1046000	nuclear pore	0
Tb927_01_v5.1:813700-1046000	cytoplasm	14
Tb927_01_v5.1:813700-1046000	glycosome	0
Tb927_01_v5.1:813700-1046000	acidocalcisome	0
Tb927_01_v5.1:813700-1046000	endocytic	1
Tb927_01_v5.1:813700-1046000	Golgi apparatus	0
Tb927_01_v5.1:813700-1046000	endoplasmic reticulum	2
Tb927_01_v5.1:813700-1046000	mitochondrion	6
Tb927_01_v5.1:813700-1046000	kinetoplast	3
Tb927_01_v5.1:813700-1046000	antipodal sites	0
Tb927_01_v5.1:813700-1046000	axoneme	4
Tb927_01_v5.1:813700-1046000	basal body	3
Tb927_01_v5.1:813700-1046000	flagellar tip	0
Tb927_01_v5.1:813700-1046000	paraflagellar rod	1
Tb927_01_v5.1:813700-1046000	intraflagellar transport particle	0
Tb927_01_v5.1:813700-1046000	flagellar pocket	1
Tb927_01_v5.1:813700-1046000	hook complex	2
Tb927_01_v5.1:813700-1046000	flagellum attachment zone	4
Tb927_01_v5.1:813700-1046000	pellicular membrane	1
Tb927_01_v5.1:813700-1046000	cortical cytoskeleton	1
Tb927_01_v5.1:813700-1046000	cell tip	2
Tb927_10_v5.1:3168800-2984850	nucleoplasm	5
Tb927_10_v5.1:3168800-2984850	nucleolus	2
Tb927_10_v5.1:3168800-2984850	spindle	0
Tb927_10_v5.1:3168800-2984850	kinetochore	0
Tb927_10_v5.1:3168800-2984850	nuclear envelope	0
Tb927_10_v5.1:3168800-2984850	nuclear pore	0
Tb927_10_v5.1:3168800-2984850	cytoplasm	24
Tb927_10_v5.1:3168800-2984850	glycosome	0
Tb927_10_v5.1:3168800-2984850	acidocalcisome	1
Tb927_10_v5.1:3168800-2984850	endocytic	3
Tb927_10_v5.1:3168800-2984850	Golgi apparatus	2
Tb927_10_v5.1:3168800-2984850	endoplasmic reticulum	0
Tb927_10_v5.1:3168800-2984850	mitochondrion	7
Tb927_10_v5.1:3168800-2984850	kinetoplast	6
Tb927_10_v5.1:3168800-2984850	antipodal sites	0
Tb927_10_v5.1:3168800-2984850	axoneme	3
Tb927_10_v5.1:3168800-2984850	basal body	3
Tb927_10_v5.1:3168800-2984850	flagellar tip	1
Tb927_10_v5.1:3168800-2984850	paraflagellar rod	1
Tb927_10_v5.1:3168800-2984850	intraflagellar transport particle	1
Tb927_10_v5.1:3168800-2984850	flagellar pocket	1
Tb927_10_v5.1:3168800-2984850	hook complex	3
Tb927_10_v5.1:3168800-2984850	flagellum attachment zone	5
Tb927_10_v5.1:3168800-2984850	pellicular membrane	2
Tb927_10_v5.1:3168800-2984850	cortical cytoskeleton	1
Tb927_10_v5.1:3168800-2984850	cell tip	4
Tb927_08_v5.1:625540-855700	nucleoplasm	12
Tb927_08_v5.1:625540-855700	nucleolus	5
Tb927_08_v5.1:625540-855700	spindle	0
Tb927_08_v5.1:625540-855700	kinetochore	1
Tb927_08_v5.1:625540-855700	nuclear envelope	2
Tb927_08_v5.1:625540-855700	nuclear pore	0
Tb927_08_v5.1:625540-855700	cytoplasm	22
Tb927_08_v5.1:625540-855700	glycosome	0
Tb927_08_v5.1:625540-855700	acidocalcisome	2
Tb927_08_v5.1:625540-855700	endocytic	8
Tb927_08_v5.1:625540-855700	Golgi apparatus	1
Tb927_08_v5.1:625540-855700	endoplasmic reticulum	2
Tb927_08_v5.1:625540-855700	mitochondrion	12
Tb927_08_v5.1:625540-855700	kinetoplast	7
Tb927_08_v5.1:625540-855700	antipodal sites	4
Tb927_08_v5.1:625540-855700	axoneme	6
Tb927_08_v5.1:625540-855700	basal body	4
Tb927_08_v5.1:625540-855700	flagellar tip	0
Tb927_08_v5.1:625540-855700	paraflagellar rod	1
Tb927_08_v5.1:625540-855700	intraflagellar transport particle	0
Tb927_08_v5.1:625540-855700	flagellar pocket	4
Tb927_08_v5.1:625540-855700	hook complex	0
Tb927_08_v5.1:625540-855700	flagellum attachment zone	1
Tb927_08_v5.1:625540-855700	pellicular membrane	1
Tb927_08_v5.1:625540-855700	cortical cytoskeleton	2
Tb927_08_v5.1:625540-855700	cell tip	2
Tb927_08_v5.1:1447000-1587900	nucleoplasm	4
Tb927_08_v5.1:1447000-1587900	nucleolus	3
Tb927_08_v5.1:1447000-1587900	spindle	0
Tb927_08_v5.1:1447000-1587900	kinetochore	0
Tb927_08_v5.1:1447000-1587900	nuclear envelope	1
Tb927_08_v5.1:1447000-1587900	nuclear pore	0
Tb927_08_v5.1:1447000-1587900	cytoplasm	10
Tb927_08_v5.1:1447000-1587900	glycosome	0
Tb927_08_v5.1:1447000-1587900	acidocalcisome	0
Tb927_08_v5.1:1447000-1587900	endocytic	7
Tb927_08_v5.1:1447000-1587900	Golgi apparatus	1
Tb927_08_v5.1:1447000-1587900	endoplasmic reticulum	0
Tb927_08_v5.1:1447000-1587900	mitochondrion	6
Tb927_08_v5.1:1447000-1587900	kinetoplast	5
Tb927_08_v5.1:1447000-1587900	antipodal sites	0
Tb927_08_v5.1:1447000-1587900	axoneme	5
Tb927_08_v5.1:1447000-1587900	basal body	2
Tb927_08_v5.1:1447000-1587900	flagellar tip	0
Tb927_08_v5.1:1447000-1587900	paraflagellar rod	5
Tb927_08_v5.1:1447000-1587900	intraflagellar transport particle	0
Tb927_08_v5.1:1447000-1587900	flagellar pocket	2
Tb927_08_v5.1:1447000-1587900	hook complex	0
Tb927_08_v5.1:1447000-1587900	flagellum attachment zone	0
Tb927_08_v5.1:1447000-1587900	pellicular membrane	0
Tb927_08_v5.1:1447000-1587900	cortical cytoskeleton	1
Tb927_08_v5.1:1447000-1587900	cell tip	1
Tb927_09_v5.1:1772000-1182800	nucleoplasm	22
Tb927_09_v5.1:1772000-1182800	nucleolus	16
Tb927_09_v5.1:1772000-1182800	spindle	0
Tb927_09_v5.1:1772000-1182800	kinetochore	1
Tb927_09_v5.1:1772000-1182800	nuclear envelope	10
Tb927_09_v5.1:1772000-1182800	nuclear pore	0
Tb927_09_v5.1:1772000-1182800	cytoplasm	86
Tb927_09_v5.1:1772000-1182800	glycosome	3
Tb927_09_v5.1:1772000-1182800	acidocalcisome	0
Tb927_09_v5.1:1772000-1182800	endocytic	19
Tb927_09_v5.1:1772000-1182800	Golgi apparatus	3
Tb927_09_v5.1:1772000-1182800	endoplasmic reticulum	10
Tb927_09_v5.1:1772000-1182800	mitochondrion	20
Tb927_09_v5.1:1772000-1182800	kinetoplast	14
Tb927_09_v5.1:1772000-1182800	antipodal sites	1
Tb927_09_v5.1:1772000-1182800	axoneme	15
Tb927_09_v5.1:1772000-1182800	basal body	11
Tb927_09_v5.1:1772000-1182800	flagellar tip	2
Tb927_09_v5.1:1772000-1182800	paraflagellar rod	7
Tb927_09_v5.1:1772000-1182800	intraflagellar transport particle	1
Tb927_09_v5.1:1772000-1182800	flagellar pocket	6
Tb927_09_v5.1:1772000-1182800	hook complex	2
Tb927_09_v5.1:1772000-1182800	flagellum attachment zone	7
Tb927_09_v5.1:1772000-1182800	pellicular membrane	0
Tb927_09_v5.1:1772000-1182800	cortical cytoskeleton	1
Tb927_09_v5.1:1772000-1182800	cell tip	7
Tb927_09_v5.1:2264800-2081200	nucleoplasm	11
Tb927_09_v5.1:2264800-2081200	nucleolus	7
Tb927_09_v5.1:2264800-2081200	spindle	0
Tb927_09_v5.1:2264800-2081200	kinetochore	0
Tb927_09_v5.1:2264800-2081200	nuclear envelope	2
Tb927_09_v5.1:2264800-2081200	nuclear pore	2
Tb927_09_v5.1:2264800-2081200	cytoplasm	27
Tb927_09_v5.1:2264800-2081200	glycosome	0
Tb927_09_v5.1:2264800-2081200	acidocalcisome	0
Tb927_09_v5.1:2264800-2081200	endocytic	4
Tb927_09_v5.1:2264800-2081200	Golgi apparatus	2
Tb927_09_v5.1:2264800-2081200	endoplasmic reticulum	2
Tb927_09_v5.1:2264800-2081200	mitochondrion	7
Tb927_09_v5.1:2264800-2081200	kinetoplast	5
Tb927_09_v5.1:2264800-2081200	antipodal sites	0
Tb927_09_v5.1:2264800-2081200	axoneme	4
Tb927_09_v5.1:2264800-2081200	basal body	4
Tb927_09_v5.1:2264800-2081200	flagellar tip	1
Tb927_09_v5.1:2264800-2081200	paraflagellar rod	1
Tb927_09_v5.1:2264800-2081200	intraflagellar transport particle	0
Tb927_09_v5.1:2264800-2081200	flagellar pocket	2
Tb927_09_v5.1:2264800-2081200	hook complex	2
Tb927_09_v5.1:2264800-2081200	flagellum attachment zone	2
Tb927_09_v5.1:2264800-2081200	pellicular membrane	0
Tb927_09_v5.1:2264800-2081200	cortical cytoskeleton	0
Tb927_09_v5.1:2264800-2081200	cell tip	5
Tb927_04_v5.1:1475000-980300	nucleoplasm	16
Tb927_04_v5.1:1475000-980300	nucleolus	5
Tb927_04_v5.1:1475000-980300	spindle	1
Tb927_04_v5.1:1475000-980300	kinetochore	1
Tb927_04_v5.1:1475000-980300	nuclear envelope	2
Tb927_04_v5.1:1475000-980300	nuclear pore	2
Tb927_04_v5.1:1475000-980300	cytoplasm	46
Tb927_04_v5.1:1475000-980300	glycosome	3
Tb927_04_v5.1:1475000-980300	acidocalcisome	2
Tb927_04_v5.1:1475000-980300	endocytic	19
Tb927_04_v5.1:1475000-980300	Golgi apparatus	5
Tb927_04_v5.1:1475000-980300	endoplasmic reticulum	6
Tb927_04_v5.1:1475000-980300	mitochondrion	12
Tb927_04_v5.1:1475000-980300	kinetoplast	12
Tb927_04_v5.1:1475000-980300	antipodal sites	2
Tb927_04_v5.1:1475000-980300	axoneme	8
Tb927_04_v5.1:1475000-980300	basal body	2
Tb927_04_v5.1:1475000-980300	flagellar tip	2
Tb927_04_v5.1:1475000-980300	paraflagellar rod	1
Tb927_04_v5.1:1475000-980300	intraflagellar transport particle	0
Tb927_04_v5.1:1475000-980300	flagellar pocket	3
Tb927_04_v5.1:1475000-980300	hook complex	2
Tb927_04_v5.1:1475000-980300	flagellum attachment zone	3
Tb927_04_v5.1:1475000-980300	pellicular membrane	4
Tb927_04_v5.1:1475000-980300	cortical cytoskeleton	1
Tb927_04_v5.1:1475000-980300	cell tip	6
Tb927_06_v5.1:688100-995500	nucleoplasm	24
Tb927_06_v5.1:688100-995500	nucleolus	7
Tb927_06_v5.1:688100-995500	spindle	1
Tb927_06_v5.1:688100-995500	kinetochore	0
Tb927_06_v5.1:688100-995500	nuclear envelope	0
Tb927_06_v5.1:688100-995500	nuclear pore	1
Tb927_06_v5.1:688100-995500	cytoplasm	39
Tb927_06_v5.1:688100-995500	glycosome	2
Tb927_06_v5.1:688100-995500	acidocalcisome	0
Tb927_06_v5.1:688100-995500	endocytic	8
Tb927_06_v5.1:688100-995500	Golgi apparatus	0
Tb927_06_v5.1:688100-995500	endoplasmic reticulum	3
Tb927_06_v5.1:688100-995500	mitochondrion	19
Tb927_06_v5.1:688100-995500	kinetoplast	11
Tb927_06_v5.1:688100-995500	antipodal sites	4
Tb927_06_v5.1:688100-995500	axoneme	8
Tb927_06_v5.1:688100-995500	basal body	6
Tb927_06_v5.1:688100-995500	flagellar tip	1
Tb927_06_v5.1:688100-995500	paraflagellar rod	0
Tb927_06_v5.1:688100-995500	intraflagellar transport particle	2
Tb927_06_v5.1:688100-995500	flagellar pocket	2
Tb927_06_v5.1:688100-995500	hook complex	1
Tb927_06_v5.1:688100-995500	flagellum attachment zone	0
Tb927_06_v5.1:688100-995500	pellicular membrane	0
Tb927_06_v5.1:688100-995500	cortical cytoskeleton	2
Tb927_06_v5.1:688100-995500	cell tip	3
Tb927_07_v5.1:714200-465000	nucleoplasm	19
Tb927_07_v5.1:714200-465000	nucleolus	5
Tb927_07_v5.1:714200-465000	spindle	0
Tb927_07_v5.1:714200-465000	kinetochore	1
Tb927_07_v5.1:714200-465000	nuclear envelope	3
Tb927_07_v5.1:714200-465000	nuclear pore	1
Tb927_07_v5.1:714200-465000	cytoplasm	31
Tb927_07_v5.1:714200-465000	glycosome	0
Tb927_07_v5.1:714200-465000	acidocalcisome	0
Tb927_07_v5.1:714200-465000	endocytic	1
Tb927_07_v5.1:714200-465000	Golgi apparatus	1
Tb927_07_v5.1:714200-465000	endoplasmic reticulum	2
Tb927_07_v5.1:714200-465000	mitochondrion	12
Tb927_07_v5.1:714200-465000	kinetoplast	9
Tb927_07_v5.1:714200-465000	antipodal sites	3
Tb927_07_v5.1:714200-465000	axoneme	4
Tb927_07_v5.1:714200-465000	basal body	2
Tb927_07_v5.1:714200-465000	flagellar tip	0
Tb927_07_v5.1:714200-465000	paraflagellar rod	1
Tb927_07_v5.1:714200-465000	intraflagellar transport particle	0
Tb927_07_v5.1:714200-465000	flagellar pocket	1
Tb927_07_v5.1:714200-465000	hook complex	1
Tb927_07_v5.1:714200-465000	flagellum attachment zone	0
Tb927_07_v5.1:714200-465000	pellicular membrane	0
Tb927_07_v5.1:714200-465000	cortical cytoskeleton	2
Tb927_07_v5.1:714200-465000	cell tip	0
Tb927_07_v5.1:1015800-1130000	nucleoplasm	5
Tb927_07_v5.1:1015800-1130000	nucleolus	2
Tb927_07_v5.1:1015800-1130000	spindle	1
Tb927_07_v5.1:1015800-1130000	kinetochore	0
Tb927_07_v5.1:1015800-1130000	nuclear envelope	3
Tb927_07_v5.1:1015800-1130000	nuclear pore	0
Tb927_07_v5.1:1015800-1130000	cytoplasm	11
Tb927_07_v5.1:1015800-1130000	glycosome	0
Tb927_07_v5.1:1015800-1130000	acidocalcisome	0
Tb927_07_v5.1:1015800-1130000	endocytic	2
Tb927_07_v5.1:1015800-1130000	Golgi apparatus	0
Tb927_07_v5.1:1015800-1130000	endoplasmic reticulum	2
Tb927_07_v5.1:1015800-1130000	mitochondrion	5
Tb927_07_v5.1:1015800-1130000	kinetoplast	5
Tb927_07_v5.1:1015800-1130000	antipodal sites	2
Tb927_07_v5.1:1015800-1130000	axoneme	4
Tb927_07_v5.1:1015800-1130000	basal body	2
Tb927_07_v5.1:1015800-1130000	flagellar tip	1
Tb927_07_v5.1:1015800-1130000	paraflagellar rod	0
Tb927_07_v5.1:1015800-1130000	intraflagellar transport particle	0
Tb927_07_v5.1:1015800-1130000	flagellar pocket	0
Tb927_07_v5.1:1015800-1130000	hook complex	0
Tb927_07_v5.1:1015800-1130000	flagellum attachment zone	0
Tb927_07_v5.1:1015800-1130000	pellicular membrane	0
Tb927_07_v5.1:1015800-1130000	cortical cytoskeleton	0
Tb927_07_v5.1:1015800-1130000	cell tip	1
Tb927_07_v5.1:2160800-1960600	nucleoplasm	6
Tb927_07_v5.1:2160800-1960600	nucleolus	2
Tb927_07_v5.1:2160800-1960600	spindle	0
Tb927_07_v5.1:2160800-1960600	kinetochore	0
Tb927_07_v5.1:2160800-1960600	nuclear envelope	0
Tb927_07_v5.1:2160800-1960600	nuclear pore	0
Tb927_07_v5.1:2160800-1960600	cytoplasm	12
Tb927_07_v5.1:2160800-1960600	glycosome	0
Tb927_07_v5.1:2160800-1960600	acidocalcisome	0
Tb927_07_v5.1:2160800-1960600	endocytic	2
Tb927_07_v5.1:2160800-1960600	Golgi apparatus	1
Tb927_07_v5.1:2160800-1960600	endoplasmic reticulum	0
Tb927_07_v5.1:2160800-1960600	mitochondrion	4
Tb927_07_v5.1:2160800-1960600	kinetoplast	3
Tb927_07_v5.1:2160800-1960600	antipodal sites	0
Tb927_07_v5.1:2160800-1960600	axoneme	5
Tb927_07_v5.1:2160800-1960600	basal body	6
Tb927_07_v5.1:2160800-1960600	flagellar tip	2
Tb927_07_v5.1:2160800-1960600	paraflagellar rod	1
Tb927_07_v5.1:2160800-1960600	intraflagellar transport particle	0
Tb927_07_v5.1:2160800-1960600	flagellar pocket	3
Tb927_07_v5.1:2160800-1960600	hook complex	1
Tb927_07_v5.1:2160800-1960600	flagellum attachment zone	0
Tb927_07_v5.1:2160800-1960600	pellicular membrane	0
Tb927_07_v5.1:2160800-1960600	cortical cytoskeleton	1
Tb927_07_v5.1:2160800-1960600	cell tip	2
Tb927_10_v5.1:450200-618300	nucleoplasm	7
Tb927_10_v5.1:450200-618300	nucleolus	5
Tb927_10_v5.1:450200-618300	spindle	0
Tb927_10_v5.1:450200-618300	kinetochore	0
Tb927_10_v5.1:450200-618300	nuclear envelope	1
Tb927_10_v5.1:450200-618300	nuclear pore	1
Tb927_10_v5.1:450200-618300	cytoplasm	19
Tb927_10_v5.1:450200-618300	glycosome	4
Tb927_10_v5.1:450200-618300	acidocalcisome	0
Tb927_10_v5.1:450200-618300	endocytic	4
Tb927_10_v5.1:450200-618300	Golgi apparatus	1
Tb927_10_v5.1:450200-618300	endoplasmic reticulum	2
Tb927_10_v5.1:450200-618300	mitochondrion	10
Tb927_10_v5.1:450200-618300	kinetoplast	8
Tb927_10_v5.1:450200-618300	antipodal sites	2
Tb927_10_v5.1:450200-618300	axoneme	2
Tb927_10_v5.1:450200-618300	basal body	2
Tb927_10_v5.1:450200-618300	flagellar tip	0
Tb927_10_v5.1:450200-618300	paraflagellar rod	3
Tb927_10_v5.1:450200-618300	intraflagellar transport particle	0
Tb927_10_v5.1:450200-618300	flagellar pocket	0
Tb927_10_v5.1:450200-618300	hook complex	0
Tb927_10_v5.1:450200-618300	flagellum attachment zone	0
Tb927_10_v5.1:450200-618300	pellicular membrane	0
Tb927_10_v5.1:450200-618300	cortical cytoskeleton	1
Tb927_10_v5.1:450200-618300	cell tip	0
Tb927_05_v5.1:272500-504100	nucleoplasm	10
Tb927_05_v5.1:272500-504100	nucleolus	6
Tb927_05_v5.1:272500-504100	spindle	0
Tb927_05_v5.1:272500-504100	kinetochore	1
Tb927_05_v5.1:272500-504100	nuclear envelope	4
Tb927_05_v5.1:272500-504100	nuclear pore	0
Tb927_05_v5.1:272500-504100	cytoplasm	21
Tb927_05_v5.1:272500-504100	glycosome	1
Tb927_05_v5.1:272500-504100	acidocalcisome	1
Tb927_05_v5.1:272500-504100	endocytic	5
Tb927_05_v5.1:272500-504100	Golgi apparatus	0
Tb927_05_v5.1:272500-504100	endoplasmic reticulum	7
Tb927_05_v5.1:272500-504100	mitochondrion	5
Tb927_05_v5.1:272500-504100	kinetoplast	7
Tb927_05_v5.1:272500-504100	antipodal sites	0
Tb927_05_v5.1:272500-504100	axoneme	3
Tb927_05_v5.1:272500-504100	basal body	4
Tb927_05_v5.1:272500-504100	flagellar tip	0
Tb927_05_v5.1:272500-504100	paraflagellar rod	1
Tb927_05_v5.1:272500-504100	intraflagellar transport particle	0
Tb927_05_v5.1:272500-504100	flagellar pocket	1
Tb927_05_v5.1:272500-504100	hook complex	1
Tb927_05_v5.1:272500-504100	flagellum attachment zone	0
Tb927_05_v5.1:272500-504100	pellicular membrane	1
Tb927_05_v5.1:272500-504100	cortical cytoskeleton	0
Tb927_05_v5.1:272500-504100	cell tip	3
Tb927_09_v5.1:1772000-2081200	nucleoplasm	16
Tb927_09_v5.1:1772000-2081200	nucleolus	13
Tb927_09_v5.1:1772000-2081200	spindle	0
Tb927_09_v5.1:1772000-2081200	kinetochore	0
Tb927_09_v5.1:1772000-2081200	nuclear envelope	1
Tb927_09_v5.1:1772000-2081200	nuclear pore	1
Tb927_09_v5.1:1772000-2081200	cytoplasm	43
Tb927_09_v5.1:1772000-2081200	glycosome	9
Tb927_09_v5.1:1772000-2081200	acidocalcisome	1
Tb927_09_v5.1:1772000-2081200	endocytic	11
Tb927_09_v5.1:1772000-2081200	Golgi apparatus	1
Tb927_09_v5.1:1772000-2081200	endoplasmic reticulum	2
Tb927_09_v5.1:1772000-2081200	mitochondrion	21
Tb927_09_v5.1:1772000-2081200	kinetoplast	14
Tb927_09_v5.1:1772000-2081200	antipodal sites	2
Tb927_09_v5.1:1772000-2081200	axoneme	9
Tb927_09_v5.1:1772000-2081200	basal body	9
Tb927_09_v5.1:1772000-2081200	flagellar tip	1
Tb927_09_v5.1:1772000-2081200	paraflagellar rod	1
Tb927_09_v5.1:1772000-2081200	intraflagellar transport particle	0
Tb927_09_v5.1:1772000-2081200	flagellar pocket	3
Tb927_09_v5.1:1772000-2081200	hook complex	3
Tb927_09_v5.1:1772000-2081200	flagellum attachment zone	1
Tb927_09_v5.1:1772000-2081200	pellicular membrane	1
Tb927_09_v5.1:1772000-2081200	cortical cytoskeleton	1
Tb927_09_v5.1:1772000-2081200	cell tip	5
Tb927_09_v5.1:688800-325000	nucleoplasm	13
Tb927_09_v5.1:688800-325000	nucleolus	13
Tb927_09_v5.1:688800-325000	spindle	1
Tb927_09_v5.1:688800-325000	kinetochore	0
Tb927_09_v5.1:688800-325000	nuclear envelope	3
Tb927_09_v5.1:688800-325000	nuclear pore	2
Tb927_09_v5.1:688800-325000	cytoplasm	33
Tb927_09_v5.1:688800-325000	glycosome	1
Tb927_09_v5.1:688800-325000	acidocalcisome	0
Tb927_09_v5.1:688800-325000	endocytic	10
Tb927_09_v5.1:688800-325000	Golgi apparatus	3
Tb927_09_v5.1:688800-325000	endoplasmic reticulum	5
Tb927_09_v5.1:688800-325000	mitochondrion	7
Tb927_09_v5.1:688800-325000	kinetoplast	5
Tb927_09_v5.1:688800-325000	antipodal sites	0
Tb927_09_v5.1:688800-325000	axoneme	6
Tb927_09_v5.1:688800-325000	basal body	2
Tb927_09_v5.1:688800-325000	flagellar tip	0
Tb927_09_v5.1:688800-325000	paraflagellar rod	4
Tb927_09_v5.1:688800-325000	intraflagellar transport particle	1
Tb927_09_v5.1:688800-325000	flagellar pocket	6
Tb927_09_v5.1:688800-325000	hook complex	1
Tb927_09_v5.1:688800-325000	flagellum attachment zone	2
Tb927_09_v5.1:688800-325000	pellicular membrane	0
Tb927_09_v5.1:688800-325000	cortical cytoskeleton	1
Tb927_09_v5.1:688800-325000	cell tip	6
Tb927_09_v5.1:688800-1182800	nucleoplasm	23
Tb927_09_v5.1:688800-1182800	nucleolus	12
Tb927_09_v5.1:688800-1182800	spindle	3
Tb927_09_v5.1:688800-1182800	kinetochore	2
Tb927_09_v5.1:688800-1182800	nuclear envelope	3
Tb927_09_v5.1:688800-1182800	nuclear pore	2
Tb927_09_v5.1:688800-1182800	cytoplasm	60
Tb927_09_v5.1:688800-1182800	glycosome	3
Tb927_09_v5.1:688800-1182800	acidocalcisome	1
Tb927_09_v5.1:688800-1182800	endocytic	14
Tb927_09_v5.1:688800-1182800	Golgi apparatus	3
Tb927_09_v5.1:688800-1182800	endoplasmic reticulum	5
Tb927_09_v5.1:688800-1182800	mitochondrion	23
Tb927_09_v5.1:688800-1182800	kinetoplast	23
Tb927_09_v5.1:688800-1182800	antipodal sites	6
Tb927_09_v5.1:688800-1182800	axoneme	9
Tb927_09_v5.1:688800-1182800	basal body	5
Tb927_09_v5.1:688800-1182800	flagellar tip	3
Tb927_09_v5.1:688800-1182800	paraflagellar rod	3
Tb927_09_v5.1:688800-1182800	intraflagellar transport particle	0
Tb927_09_v5.1:688800-1182800	flagellar pocket	7
Tb927_09_v5.1:688800-1182800	hook complex	2
Tb927_09_v5.1:688800-1182800	flagellum attachment zone	0
Tb927_09_v5.1:688800-1182800	pellicular membrane	1
Tb927_09_v5.1:688800-1182800	cortical cytoskeleton	1
Tb927_09_v5.1:688800-1182800	cell tip	3
Tb927_01_v5.1:530000-636200	nucleoplasm	9
Tb927_01_v5.1:530000-636200	nucleolus	1
Tb927_01_v5.1:530000-636200	spindle	0
Tb927_01_v5.1:530000-636200	kinetochore	0
Tb927_01_v5.1:530000-636200	nuclear envelope	0
Tb927_01_v5.1:530000-636200	nuclear pore	0
Tb927_01_v5.1:530000-636200	cytoplasm	13
Tb927_01_v5.1:530000-636200	glycosome	0
Tb927_01_v5.1:530000-636200	acidocalcisome	0
Tb927_01_v5.1:530000-636200	endocytic	2
Tb927_01_v5.1:530000-636200	Golgi apparatus	1
Tb927_01_v5.1:530000-636200	endoplasmic reticulum	1
Tb927_01_v5.1:530000-636200	mitochondrion	1
Tb927_01_v5.1:530000-636200	kinetoplast	1
Tb927_01_v5.1:530000-636200	antipodal sites	0
Tb927_01_v5.1:530000-636200	axoneme	2
Tb927_01_v5.1:530000-636200	basal body	2
Tb927_01_v5.1:530000-636200	flagellar tip	2
Tb927_01_v5.1:530000-636200	paraflagellar rod	1
Tb927_01_v5.1:530000-636200	intraflagellar transport particle	0
Tb927_01_v5.1:530000-636200	flagellar pocket	2
Tb927_01_v5.1:530000-636200	hook complex	0
Tb927_01_v5.1:530000-636200	flagellum attachment zone	0
Tb927_01_v5.1:530000-636200	pellicular membrane	2
Tb927_01_v5.1:530000-636200	cortical cytoskeleton	4
Tb927_01_v5.1:530000-636200	cell tip	1
Tb927_01_v5.1:283400-200000	nucleoplasm	7
Tb927_01_v5.1:283400-200000	nucleolus	2
Tb927_01_v5.1:283400-200000	spindle	0
Tb927_01_v5.1:283400-200000	kinetochore	0
Tb927_01_v5.1:283400-200000	nuclear envelope	2
Tb927_01_v5.1:283400-200000	nuclear pore	0
Tb927_01_v5.1:283400-200000	cytoplasm	9
Tb927_01_v5.1:283400-200000	glycosome	1
Tb927_01_v5.1:283400-200000	acidocalcisome	0
Tb927_01_v5.1:283400-200000	endocytic	3
Tb927_01_v5.1:283400-200000	Golgi apparatus	0
Tb927_01_v5.1:283400-200000	endoplasmic reticulum	2
Tb927_01_v5.1:283400-200000	mitochondrion	1
Tb927_01_v5.1:283400-200000	kinetoplast	0
Tb927_01_v5.1:283400-200000	antipodal sites	1
Tb927_01_v5.1:283400-200000	axoneme	1
Tb927_01_v5.1:283400-200000	basal body	1
Tb927_01_v5.1:283400-200000	flagellar tip	0
Tb927_01_v5.1:283400-200000	paraflagellar rod	2
Tb927_01_v5.1:283400-200000	intraflagellar transport particle	0
Tb927_01_v5.1:283400-200000	flagellar pocket	1
Tb927_01_v5.1:283400-200000	hook complex	0
Tb927_01_v5.1:283400-200000	flagellum attachment zone	0
Tb927_01_v5.1:283400-200000	pellicular membrane	0
Tb927_01_v5.1:283400-200000	cortical cytoskeleton	0
Tb927_01_v5.1:283400-200000	cell tip	0
Tb927_10_v5.1:1631400-1423400	nucleoplasm	9
Tb927_10_v5.1:1631400-1423400	nucleolus	6
Tb927_10_v5.1:1631400-1423400	spindle	0
Tb927_10_v5.1:1631400-1423400	kinetochore	1
Tb927_10_v5.1:1631400-1423400	nuclear envelope	1
Tb927_10_v5.1:1631400-1423400	nuclear pore	0
Tb927_10_v5.1:1631400-1423400	cytoplasm	23
Tb927_10_v5.1:1631400-1423400	glycosome	0
Tb927_10_v5.1:1631400-1423400	acidocalcisome	1
Tb927_10_v5.1:1631400-1423400	endocytic	4
Tb927_10_v5.1:1631400-1423400	Golgi apparatus	2
Tb927_10_v5.1:1631400-1423400	endoplasmic reticulum	1
Tb927_10_v5.1:1631400-1423400	mitochondrion	6
Tb927_10_v5.1:1631400-1423400	kinetoplast	7
Tb927_10_v5.1:1631400-1423400	antipodal sites	0
Tb927_10_v5.1:1631400-1423400	axoneme	5
Tb927_10_v5.1:1631400-1423400	basal body	3
Tb927_10_v5.1:1631400-1423400	flagellar tip	0
Tb927_10_v5.1:1631400-1423400	paraflagellar rod	1
Tb927_10_v5.1:1631400-1423400	intraflagellar transport particle	0
Tb927_10_v5.1:1631400-1423400	flagellar pocket	0
Tb927_10_v5.1:1631400-1423400	hook complex	1
Tb927_10_v5.1:1631400-1423400	flagellum attachment zone	2
Tb927_10_v5.1:1631400-1423400	pellicular membrane	0
Tb927_10_v5.1:1631400-1423400	cortical cytoskeleton	1
Tb927_10_v5.1:1631400-1423400	cell tip	2
Tb927_11_v5.1:175800-0	nucleoplasm	9
Tb927_11_v5.1:175800-0	nucleolus	6
Tb927_11_v5.1:175800-0	spindle	0
Tb927_11_v5.1:175800-0	kinetochore	0
Tb927_11_v5.1:175800-0	nuclear envelope	2
Tb927_11_v5.1:175800-0	nuclear pore	1
Tb927_11_v5.1:175800-0	cytoplasm	16
Tb927_11_v5.1:175800-0	glycosome	1
Tb927_11_v5.1:175800-0	acidocalcisome	0
Tb927_11_v5.1:175800-0	endocytic	7
Tb927_11_v5.1:175800-0	Golgi apparatus	0
Tb927_11_v5.1:175800-0	endoplasmic reticulum	2
Tb927_11_v5.1:175800-0	mitochondrion	9
Tb927_11_v5.1:175800-0	kinetoplast	8
Tb927_11_v5.1:175800-0	antipodal sites	1
Tb927_11_v5.1:175800-0	axoneme	5
Tb927_11_v5.1:175800-0	basal body	2
Tb927_11_v5.1:175800-0	flagellar tip	1
Tb927_11_v5.1:175800-0	paraflagellar rod	0
Tb927_11_v5.1:175800-0	intraflagellar transport particle	1
Tb927_11_v5.1:175800-0	flagellar pocket	3
Tb927_11_v5.1:175800-0	hook complex	0
Tb927_11_v5.1:175800-0	flagellum attachment zone	0
Tb927_11_v5.1:175800-0	pellicular membrane	0
Tb927_11_v5.1:175800-0	cortical cytoskeleton	1
Tb927_11_v5.1:175800-0	cell tip	0
Tb927_11_v5.1:1287300-1205800	nucleoplasm	1
Tb927_11_v5.1:1287300-1205800	nucleolus	2
Tb927_11_v5.1:1287300-1205800	spindle	0
Tb927_11_v5.1:1287300-1205800	kinetochore	0
Tb927_11_v5.1:1287300-1205800	nuclear envelope	0
Tb927_11_v5.1:1287300-1205800	nuclear pore	0
Tb927_11_v5.1:1287300-1205800	cytoplasm	9
Tb927_11_v5.1:1287300-1205800	glycosome	0
Tb927_11_v5.1:1287300-1205800	acidocalcisome	0
Tb927_11_v5.1:1287300-1205800	endocytic	1
Tb927_11_v5.1:1287300-1205800	Golgi apparatus	1
Tb927_11_v5.1:1287300-1205800	endoplasmic reticulum	0
Tb927_11_v5.1:1287300-1205800	mitochondrion	4
Tb927_11_v5.1:1287300-1205800	kinetoplast	2
Tb927_11_v5.1:1287300-1205800	antipodal sites	0
Tb927_11_v5.1:1287300-1205800	axoneme	3
Tb927_11_v5.1:1287300-1205800	basal body	3
Tb927_11_v5.1:1287300-1205800	flagellar tip	1
Tb927_11_v5.1:1287300-1205800	paraflagellar rod	0
Tb927_11_v5.1:1287300-1205800	intraflagellar transport particle	0
Tb927_11_v5.1:1287300-1205800	flagellar pocket	1
Tb927_11_v5.1:1287300-1205800	hook complex	0
Tb927_11_v5.1:1287300-1205800	flagellum attachment zone	0
Tb927_11_v5.1:1287300-1205800	pellicular membrane	0
Tb927_11_v5.1:1287300-1205800	cortical cytoskeleton	1
Tb927_11_v5.1:1287300-1205800	cell tip	1
Tb927_02_v5.1:517000-618500	nucleoplasm	2
Tb927_02_v5.1:517000-618500	nucleolus	2
Tb927_02_v5.1:517000-618500	spindle	0
Tb927_02_v5.1:517000-618500	kinetochore	0
Tb927_02_v5.1:517000-618500	nuclear envelope	1
Tb927_02_v5.1:517000-618500	nuclear pore	0
Tb927_02_v5.1:517000-618500	cytoplasm	7
Tb927_02_v5.1:517000-618500	glycosome	0
Tb927_02_v5.1:517000-618500	acidocalcisome	0
Tb927_02_v5.1:517000-618500	endocytic	0
Tb927_02_v5.1:517000-618500	Golgi apparatus	0
Tb927_02_v5.1:517000-618500	endoplasmic reticulum	1
Tb927_02_v5.1:517000-618500	mitochondrion	3
Tb927_02_v5.1:517000-618500	kinetoplast	1
Tb927_02_v5.1:517000-618500	antipodal sites	1
Tb927_02_v5.1:517000-618500	axoneme	4
Tb927_02_v5.1:517000-618500	basal body	2
Tb927_02_v5.1:517000-618500	flagellar tip	0
Tb927_02_v5.1:517000-618500	paraflagellar rod	1
Tb927_02_v5.1:517000-618500	intraflagellar transport particle	0
Tb927_02_v5.1:517000-618500	flagellar pocket	0
Tb927_02_v5.1:517000-618500	hook complex	0
Tb927_02_v5.1:517000-618500	flagellum attachment zone	0
Tb927_02_v5.1:517000-618500	pellicular membrane	0
Tb927_02_v5.1:517000-618500	cortical cytoskeleton	0
Tb927_02_v5.1:517000-618500	cell tip	0
Tb927_04_v5.1:537200-841900	nucleoplasm	14
Tb927_04_v5.1:537200-841900	nucleolus	4
Tb927_04_v5.1:537200-841900	spindle	1
Tb927_04_v5.1:537200-841900	kinetochore	0
Tb927_04_v5.1:537200-841900	nuclear envelope	3
Tb927_04_v5.1:537200-841900	nuclear pore	2
Tb927_04_v5.1:537200-841900	cytoplasm	36
Tb927_04_v5.1:537200-841900	glycosome	0
Tb927_04_v5.1:537200-841900	acidocalcisome	0
Tb927_04_v5.1:537200-841900	endocytic	8
Tb927_04_v5.1:537200-841900	Golgi apparatus	1
Tb927_04_v5.1:537200-841900	endoplasmic reticulum	3
Tb927_04_v5.1:537200-841900	mitochondrion	14
Tb927_04_v5.1:537200-841900	kinetoplast	11
Tb927_04_v5.1:537200-841900	antipodal sites	1
Tb927_04_v5.1:537200-841900	axoneme	7
Tb927_04_v5.1:537200-841900	basal body	5
Tb927_04_v5.1:537200-841900	flagellar tip	0
Tb927_04_v5.1:537200-841900	paraflagellar rod	3
Tb927_04_v5.1:537200-841900	intraflagellar transport particle	0
Tb927_04_v5.1:537200-841900	flagellar pocket	2
Tb927_04_v5.1:537200-841900	hook complex	3
Tb927_04_v5.1:537200-841900	flagellum attachment zone	0
Tb927_04_v5.1:537200-841900	pellicular membrane	0
Tb927_04_v5.1:537200-841900	cortical cytoskeleton	0
Tb927_04_v5.1:537200-841900	cell tip	1
Tb927_05_v5.1:1158000-1021000	nucleoplasm	4
Tb927_05_v5.1:1158000-1021000	nucleolus	3
Tb927_05_v5.1:1158000-1021000	spindle	0
Tb927_05_v5.1:1158000-1021000	kinetochore	0
Tb927_05_v5.1:1158000-1021000	nuclear envelope	3
Tb927_05_v5.1:1158000-1021000	nuclear pore	0
Tb927_05_v5.1:1158000-1021000	cytoplasm	8
Tb927_05_v5.1:1158000-1021000	glycosome	0
Tb927_05_v5.1:1158000-1021000	acidocalcisome	0
Tb927_05_v5.1:1158000-1021000	endocytic	1
Tb927_05_v5.1:1158000-1021000	Golgi apparatus	1
Tb927_05_v5.1:1158000-1021000	endoplasmic reticulum	2
Tb927_05_v5.1:1158000-1021000	mitochondrion	5
Tb927_05_v5.1:1158000-1021000	kinetoplast	4
Tb927_05_v5.1:1158000-1021000	antipodal sites	1
Tb927_05_v5.1:1158000-1021000	axoneme	2
Tb927_05_v5.1:1158000-1021000	basal body	4
Tb927_05_v5.1:1158000-1021000	flagellar tip	0
Tb927_05_v5.1:1158000-1021000	paraflagellar rod	0
Tb927_05_v5.1:1158000-1021000	intraflagellar transport particle	0
Tb927_05_v5.1:1158000-1021000	flagellar pocket	0
Tb927_05_v5.1:1158000-1021000	hook complex	0
Tb927_05_v5.1:1158000-1021000	flagellum attachment zone	1
Tb927_05_v5.1:1158000-1021000	pellicular membrane	0
Tb927_05_v5.1:1158000-1021000	cortical cytoskeleton	0
Tb927_05_v5.1:1158000-1021000	cell tip	1
Tb927_05_v5.1:272500-184800	nucleoplasm	3
Tb927_05_v5.1:272500-184800	nucleolus	2
Tb927_05_v5.1:272500-184800	spindle	0
Tb927_05_v5.1:272500-184800	kinetochore	0
Tb927_05_v5.1:272500-184800	nuclear envelope	0
Tb927_05_v5.1:272500-184800	nuclear pore	0
Tb927_05_v5.1:272500-184800	cytoplasm	8
Tb927_05_v5.1:272500-184800	glycosome	0
Tb927_05_v5.1:272500-184800	acidocalcisome	0
Tb927_05_v5.1:272500-184800	endocytic	4
Tb927_05_v5.1:272500-184800	Golgi apparatus	0
Tb927_05_v5.1:272500-184800	endoplasmic reticulum	0
Tb927_05_v5.1:272500-184800	mitochondrion	2
Tb927_05_v5.1:272500-184800	kinetoplast	1
Tb927_05_v5.1:272500-184800	antipodal sites	0
Tb927_05_v5.1:272500-184800	axoneme	1
Tb927_05_v5.1:272500-184800	basal body	0
Tb927_05_v5.1:272500-184800	flagellar tip	0
Tb927_05_v5.1:272500-184800	paraflagellar rod	0
Tb927_05_v5.1:272500-184800	intraflagellar transport particle	0
Tb927_05_v5.1:272500-184800	flagellar pocket	1
Tb927_05_v5.1:272500-184800	hook complex	1
Tb927_05_v5.1:272500-184800	flagellum attachment zone	0
Tb927_05_v5.1:272500-184800	pellicular membrane	2
Tb927_05_v5.1:272500-184800	cortical cytoskeleton	0
Tb927_05_v5.1:272500-184800	cell tip	0
Tb927_05_v5.1:746400-932500	nucleoplasm	5
Tb927_05_v5.1:746400-932500	nucleolus	5
Tb927_05_v5.1:746400-932500	spindle	0
Tb927_05_v5.1:746400-932500	kinetochore	0
Tb927_05_v5.1:746400-932500	nuclear envelope	1
Tb927_05_v5.1:746400-932500	nuclear pore	0
Tb927_05_v5.1:746400-932500	cytoplasm	21
Tb927_05_v5.1:746400-932500	glycosome	2
Tb927_05_v5.1:746400-932500	acidocalcisome	0
Tb927_05_v5.1:746400-932500	endocytic	4
Tb927_05_v5.1:746400-932500	Golgi apparatus	0
Tb927_05_v5.1:746400-932500	endoplasmic reticulum	2
Tb927_05_v5.1:746400-932500	mitochondrion	8
Tb927_05_v5.1:746400-932500	kinetoplast	4
Tb927_05_v5.1:746400-932500	antipodal sites	0
Tb927_05_v5.1:746400-932500	axoneme	2
Tb927_05_v5.1:746400-932500	basal body	2
Tb927_05_v5.1:746400-932500	flagellar tip	1
Tb927_05_v5.1:746400-932500	paraflagellar rod	4
Tb927_05_v5.1:746400-932500	intraflagellar transport particle	0
Tb927_05_v5.1:746400-932500	flagellar pocket	2
Tb927_05_v5.1:746400-932500	hook complex	4
Tb927_05_v5.1:746400-932500	flagellum attachment zone	0
Tb927_05_v5.1:746400-932500	pellicular membrane	1
Tb927_05_v5.1:746400-932500	cortical cytoskeleton	1
Tb927_05_v5.1:746400-932500	cell tip	1
Tb927_06_v5.1:688100-339300	nucleoplasm	12
Tb927_06_v5.1:688100-339300	nucleolus	5
Tb927_06_v5.1:688100-339300	spindle	0
Tb927_06_v5.1:688100-339300	kinetochore	1
Tb927_06_v5.1:688100-339300	nuclear envelope	4
Tb927_06_v5.1:688100-339300	nuclear pore	1
Tb927_06_v5.1:688100-339300	cytoplasm	47
Tb927_06_v5.1:688100-339300	glycosome	3
Tb927_06_v5.1:688100-339300	acidocalcisome	0
Tb927_06_v5.1:688100-339300	endocytic	7
Tb927_06_v5.1:688100-339300	Golgi apparatus	1
Tb927_06_v5.1:688100-339300	endoplasmic reticulum	3
Tb927_06_v5.1:688100-339300	mitochondrion	13
Tb927_06_v5.1:688100-339300	kinetoplast	7
Tb927_06_v5.1:688100-339300	antipodal sites	2
Tb927_06_v5.1:688100-339300	axoneme	5
Tb927_06_v5.1:688100-339300	basal body	4
Tb927_06_v5.1:688100-339300	flagellar tip	1
Tb927_06_v5.1:688100-339300	paraflagellar rod	1
Tb927_06_v5.1:688100-339300	intraflagellar transport particle	0
Tb927_06_v5.1:688100-339300	flagellar pocket	2
Tb927_06_v5.1:688100-339300	hook complex	1
Tb927_06_v5.1:688100-339300	flagellum attachment zone	1
Tb927_06_v5.1:688100-339300	pellicular membrane	1
Tb927_06_v5.1:688100-339300	cortical cytoskeleton	0
Tb927_06_v5.1:688100-339300	cell tip	3
Tb927_07_v5.1:714200-835200	nucleoplasm	16
Tb927_07_v5.1:714200-835200	nucleolus	0
Tb927_07_v5.1:714200-835200	spindle	0
Tb927_07_v5.1:714200-835200	kinetochore	0
Tb927_07_v5.1:714200-835200	nuclear envelope	2
Tb927_07_v5.1:714200-835200	nuclear pore	0
Tb927_07_v5.1:714200-835200	cytoplasm	14
Tb927_07_v5.1:714200-835200	glycosome	1
Tb927_07_v5.1:714200-835200	acidocalcisome	0
Tb927_07_v5.1:714200-835200	endocytic	4
Tb927_07_v5.1:714200-835200	Golgi apparatus	0
Tb927_07_v5.1:714200-835200	endoplasmic reticulum	2
Tb927_07_v5.1:714200-835200	mitochondrion	9
Tb927_07_v5.1:714200-835200	kinetoplast	4
Tb927_07_v5.1:714200-835200	antipodal sites	1
Tb927_07_v5.1:714200-835200	axoneme	2
Tb927_07_v5.1:714200-835200	basal body	2
Tb927_07_v5.1:714200-835200	flagellar tip	0
Tb927_07_v5.1:714200-835200	paraflagellar rod	1
Tb927_07_v5.1:714200-835200	intraflagellar transport particle	1
Tb927_07_v5.1:714200-835200	flagellar pocket	1
Tb927_07_v5.1:714200-835200	hook complex	0
Tb927_07_v5.1:714200-835200	flagellum attachment zone	1
Tb927_07_v5.1:714200-835200	pellicular membrane	0
Tb927_07_v5.1:714200-835200	cortical cytoskeleton	0
Tb927_07_v5.1:714200-835200	cell tip	0
Tb927_07_v5.1:1015800-835200	nucleoplasm	5
Tb927_07_v5.1:1015800-835200	nucleolus	2
Tb927_07_v5.1:1015800-835200	spindle	0
Tb927_07_v5.1:1015800-835200	kinetochore	0
Tb927_07_v5.1:1015800-835200	nuclear envelope	0
Tb927_07_v5.1:1015800-835200	nuclear pore	0
Tb927_07_v5.1:1015800-835200	cytoplasm	15
Tb927_07_v5.1:1015800-835200	glycosome	1
Tb927_07_v5.1:1015800-835200	acidocalcisome	0
Tb927_07_v5.1:1015800-835200	endocytic	3
Tb927_07_v5.1:1015800-835200	Golgi apparatus	0
Tb927_07_v5.1:1015800-835200	endoplasmic reticulum	1
Tb927_07_v5.1:1015800-835200	mitochondrion	6
Tb927_07_v5.1:1015800-835200	kinetoplast	5
Tb927_07_v5.1:1015800-835200	antipodal sites	2
Tb927_07_v5.1:1015800-835200	axoneme	6
Tb927_07_v5.1:1015800-835200	basal body	1
Tb927_07_v5.1:1015800-835200	flagellar tip	0
Tb927_07_v5.1:1015800-835200	paraflagellar rod	2
Tb927_07_v5.1:1015800-835200	intraflagellar transport particle	1
Tb927_07_v5.1:1015800-835200	flagellar pocket	1
Tb927_07_v5.1:1015800-835200	hook complex	1
Tb927_07_v5.1:1015800-835200	flagellum attachment zone	2
Tb927_07_v5.1:1015800-835200	pellicular membrane	0
Tb927_07_v5.1:1015800-835200	cortical cytoskeleton	3
Tb927_07_v5.1:1015800-835200	cell tip	1
Tb927_07_v5.1:1310000-1130000	nucleoplasm	12
Tb927_07_v5.1:1310000-1130000	nucleolus	5
Tb927_07_v5.1:1310000-1130000	spindle	0
Tb927_07_v5.1:1310000-1130000	kinetochore	0
Tb927_07_v5.1:1310000-1130000	nuclear envelope	3
Tb927_07_v5.1:1310000-1130000	nuclear pore	1
Tb927_07_v5.1:1310000-1130000	cytoplasm	29
Tb927_07_v5.1:1310000-1130000	glycosome	0
Tb927_07_v5.1:1310000-1130000	acidocalcisome	0
Tb927_07_v5.1:1310000-1130000	endocytic	3
Tb927_07_v5.1:1310000-1130000	Golgi apparatus	0
Tb927_07_v5.1:1310000-1130000	endoplasmic reticulum	3
Tb927_07_v5.1:1310000-1130000	mitochondrion	7
Tb927_07_v5.1:1310000-1130000	kinetoplast	6
Tb927_07_v5.1:1310000-1130000	antipodal sites	0
Tb927_07_v5.1:1310000-1130000	axoneme	11
Tb927_07_v5.1:1310000-1130000	basal body	4
Tb927_07_v5.1:1310000-1130000	flagellar tip	0
Tb927_07_v5.1:1310000-1130000	paraflagellar rod	1
Tb927_07_v5.1:1310000-1130000	intraflagellar transport particle	0
Tb927_07_v5.1:1310000-1130000	flagellar pocket	2
Tb927_07_v5.1:1310000-1130000	hook complex	1
Tb927_07_v5.1:1310000-1130000	flagellum attachment zone	1
Tb927_07_v5.1:1310000-1130000	pellicular membrane	0
Tb927_07_v5.1:1310000-1130000	cortical cytoskeleton	0
Tb927_07_v5.1:1310000-1130000	cell tip	1
Tb927_07_v5.1:232600-465000	nucleoplasm	13
Tb927_07_v5.1:232600-465000	nucleolus	8
Tb927_07_v5.1:232600-465000	spindle	0
Tb927_07_v5.1:232600-465000	kinetochore	0
Tb927_07_v5.1:232600-465000	nuclear envelope	1
Tb927_07_v5.1:232600-465000	nuclear pore	0
Tb927_07_v5.1:232600-465000	cytoplasm	44
Tb927_07_v5.1:232600-465000	glycosome	2
Tb927_07_v5.1:232600-465000	acidocalcisome	0
Tb927_07_v5.1:232600-465000	endocytic	8
Tb927_07_v5.1:232600-465000	Golgi apparatus	4
Tb927_07_v5.1:232600-465000	endoplasmic reticulum	4
Tb927_07_v5.1:232600-465000	mitochondrion	12
Tb927_07_v5.1:232600-465000	kinetoplast	10
Tb927_07_v5.1:232600-465000	antipodal sites	2
Tb927_07_v5.1:232600-465000	axoneme	5
Tb927_07_v5.1:232600-465000	basal body	0
Tb927_07_v5.1:232600-465000	flagellar tip	0
Tb927_07_v5.1:232600-465000	paraflagellar rod	6
Tb927_07_v5.1:232600-465000	intraflagellar transport particle	0
Tb927_07_v5.1:232600-465000	flagellar pocket	2
Tb927_07_v5.1:232600-465000	hook complex	0
Tb927_07_v5.1:232600-465000	flagellum attachment zone	0
Tb927_07_v5.1:232600-465000	pellicular membrane	0
Tb927_07_v5.1:232600-465000	cortical cytoskeleton	0
Tb927_07_v5.1:232600-465000	cell tip	2
Tb927_08_v5.1:460300-553500	nucleoplasm	2
Tb927_08_v5.1:460300-553500	nucleolus	1
Tb927_08_v5.1:460300-553500	spindle	0
Tb927_08_v5.1:460300-553500	kinetochore	0
Tb927_08_v5.1:460300-553500	nuclear envelope	1
Tb927_08_v5.1:460300-553500	nuclear pore	0
Tb927_08_v5.1:460300-553500	cytoplasm	7
Tb927_08_v5.1:460300-553500	glycosome	0
Tb927_08_v5.1:460300-553500	acidocalcisome	0
Tb927_08_v5.1:460300-553500	endocytic	1
Tb927_08_v5.1:460300-553500	Golgi apparatus	0
Tb927_08_v5.1:460300-553500	endoplasmic reticulum	1
Tb927_08_v5.1:460300-553500	mitochondrion	4
Tb927_08_v5.1:460300-553500	kinetoplast	4
Tb927_08_v5.1:460300-553500	antipodal sites	0
Tb927_08_v5.1:460300-553500	axoneme	1
Tb927_08_v5.1:460300-553500	basal body	0
Tb927_08_v5.1:460300-553500	flagellar tip	0
Tb927_08_v5.1:460300-553500	paraflagellar rod	2
Tb927_08_v5.1:460300-553500	intraflagellar transport particle	0
Tb927_08_v5.1:460300-553500	flagellar pocket	0
Tb927_08_v5.1:460300-553500	hook complex	0
Tb927_08_v5.1:460300-553500	flagellum attachment zone	0
Tb927_08_v5.1:460300-553500	pellicular membrane	0
Tb927_08_v5.1:460300-553500	cortical cytoskeleton	0
Tb927_08_v5.1:460300-553500	cell tip	0
Tb927_08_v5.1:1447000-1055100	nucleoplasm	16
Tb927_08_v5.1:1447000-1055100	nucleolus	9
Tb927_08_v5.1:1447000-1055100	spindle	0
Tb927_08_v5.1:1447000-1055100	kinetochore	2
Tb927_08_v5.1:1447000-1055100	nuclear envelope	3
Tb927_08_v5.1:1447000-1055100	nuclear pore	1
Tb927_08_v5.1:1447000-1055100	cytoplasm	36
Tb927_08_v5.1:1447000-1055100	glycosome	2
Tb927_08_v5.1:1447000-1055100	acidocalcisome	0
Tb927_08_v5.1:1447000-1055100	endocytic	8
Tb927_08_v5.1:1447000-1055100	Golgi apparatus	2
Tb927_08_v5.1:1447000-1055100	endoplasmic reticulum	6
Tb927_08_v5.1:1447000-1055100	mitochondrion	11
Tb927_08_v5.1:1447000-1055100	kinetoplast	7
Tb927_08_v5.1:1447000-1055100	antipodal sites	2
Tb927_08_v5.1:1447000-1055100	axoneme	10
Tb927_08_v5.1:1447000-1055100	basal body	2
Tb927_08_v5.1:1447000-1055100	flagellar tip	0
Tb927_08_v5.1:1447000-1055100	paraflagellar rod	2
Tb927_08_v5.1:1447000-1055100	intraflagellar transport particle	0
Tb927_08_v5.1:1447000-1055100	flagellar pocket	7
Tb927_08_v5.1:1447000-1055100	hook complex	0
Tb927_08_v5.1:1447000-1055100	flagellum attachment zone	2
Tb927_08_v5.1:1447000-1055100	pellicular membrane	1
Tb927_08_v5.1:1447000-1055100	cortical cytoskeleton	0
Tb927_08_v5.1:1447000-1055100	cell tip	1
Tb927_08_v5.1:1610000-1895000	nucleoplasm	13
Tb927_08_v5.1:1610000-1895000	nucleolus	10
Tb927_08_v5.1:1610000-1895000	spindle	0
Tb927_08_v5.1:1610000-1895000	kinetochore	0
Tb927_08_v5.1:1610000-1895000	nuclear envelope	4
Tb927_08_v5.1:1610000-1895000	nuclear pore	1
Tb927_08_v5.1:1610000-1895000	cytoplasm	43
Tb927_08_v5.1:1610000-1895000	glycosome	1
Tb927_08_v5.1:1610000-1895000	acidocalcisome	0
Tb927_08_v5.1:1610000-1895000	endocytic	5
Tb927_08_v5.1:1610000-1895000	Golgi apparatus	0
Tb927_08_v5.1:1610000-1895000	endoplasmic reticulum	4
Tb927_08_v5.1:1610000-1895000	mitochondrion	16
Tb927_08_v5.1:1610000-1895000	kinetoplast	13
Tb927_08_v5.1:1610000-1895000	antipodal sites	0
Tb927_08_v5.1:1610000-1895000	axoneme	7
Tb927_08_v5.1:1610000-1895000	basal body	3
Tb927_08_v5.1:1610000-1895000	flagellar tip	1
Tb927_08_v5.1:1610000-1895000	paraflagellar rod	1
Tb927_08_v5.1:1610000-1895000	intraflagellar transport particle	0
Tb927_08_v5.1:1610000-1895000	flagellar pocket	3
Tb927_08_v5.1:1610000-1895000	hook complex	1
Tb927_08_v5.1:1610000-1895000	flagellum attachment zone	0
Tb927_08_v5.1:1610000-1895000	pellicular membrane	1
Tb927_08_v5.1:1610000-1895000	cortical cytoskeleton	0
Tb927_08_v5.1:1610000-1895000	cell tip	1
Tb927_08_v5.1:2114000-2481300	nucleoplasm	4
Tb927_08_v5.1:2114000-2481300	nucleolus	2
Tb927_08_v5.1:2114000-2481300	spindle	0
Tb927_08_v5.1:2114000-2481300	kinetochore	0
Tb927_08_v5.1:2114000-2481300	nuclear envelope	4
Tb927_08_v5.1:2114000-2481300	nuclear pore	1
Tb927_08_v5.1:2114000-2481300	cytoplasm	21
Tb927_08_v5.1:2114000-2481300	glycosome	0
Tb927_08_v5.1:2114000-2481300	acidocalcisome	2
Tb927_08_v5.1:2114000-2481300	endocytic	3
Tb927_08_v5.1:2114000-2481300	Golgi apparatus	1
Tb927_08_v5.1:2114000-2481300	endoplasmic reticulum	6
Tb927_08_v5.1:2114000-2481300	mitochondrion	5
Tb927_08_v5.1:2114000-2481300	kinetoplast	1
Tb927_08_v5.1:2114000-2481300	antipodal sites	1
Tb927_08_v5.1:2114000-2481300	axoneme	4
Tb927_08_v5.1:2114000-2481300	basal body	1
Tb927_08_v5.1:2114000-2481300	flagellar tip	1
Tb927_08_v5.1:2114000-2481300	paraflagellar rod	3
Tb927_08_v5.1:2114000-2481300	intraflagellar transport particle	0
Tb927_08_v5.1:2114000-2481300	flagellar pocket	6
Tb927_08_v5.1:2114000-2481300	hook complex	1
Tb927_08_v5.1:2114000-2481300	flagellum attachment zone	1
Tb927_08_v5.1:2114000-2481300	pellicular membrane	10
Tb927_08_v5.1:2114000-2481300	cortical cytoskeleton	0
Tb927_08_v5.1:2114000-2481300	cell tip	1
Tb927_04_v5.1:950000-841900	nucleoplasm	9
Tb927_04_v5.1:950000-841900	nucleolus	3
Tb927_04_v5.1:950000-841900	spindle	0
Tb927_04_v5.1:950000-841900	kinetochore	0
Tb927_04_v5.1:950000-841900	nuclear envelope	0
Tb927_04_v5.1:950000-841900	nuclear pore	0
Tb927_04_v5.1:950000-841900	cytoplasm	13
Tb927_04_v5.1:950000-841900	glycosome	0
Tb927_04_v5.1:950000-841900	acidocalcisome	0
Tb927_04_v5.1:950000-841900	endocytic	4
Tb927_04_v5.1:950000-841900	Golgi apparatus	0
Tb927_04_v5.1:950000-841900	endoplasmic reticulum	1
Tb927_04_v5.1:950000-841900	mitochondrion	4
Tb927_04_v5.1:950000-841900	kinetoplast	5
Tb927_04_v5.1:950000-841900	antipodal sites	0
Tb927_04_v5.1:950000-841900	axoneme	5
Tb927_04_v5.1:950000-841900	basal body	4
Tb927_04_v5.1:950000-841900	flagellar tip	0
Tb927_04_v5.1:950000-841900	paraflagellar rod	1
Tb927_04_v5.1:950000-841900	intraflagellar transport particle	0
Tb927_04_v5.1:950000-841900	flagellar pocket	1
Tb927_04_v5.1:950000-841900	hook complex	0
Tb927_04_v5.1:950000-841900	flagellum attachment zone	2
Tb927_04_v5.1:950000-841900	pellicular membrane	0
Tb927_04_v5.1:950000-841900	cortical cytoskeleton	0
Tb927_04_v5.1:950000-841900	cell tip	0
Tb927_05_v5.1:1158000-1296100	nucleoplasm	6
Tb927_05_v5.1:1158000-1296100	nucleolus	2
Tb927_05_v5.1:1158000-1296100	spindle	0
Tb927_05_v5.1:1158000-1296100	kinetochore	0
Tb927_05_v5.1:1158000-1296100	nuclear envelope	3
Tb927_05_v5.1:1158000-1296100	nuclear pore	0
Tb927_05_v5.1:1158000-1296100	cytoplasm	18
Tb927_05_v5.1:1158000-1296100	glycosome	2
Tb927_05_v5.1:1158000-1296100	acidocalcisome	0
Tb927_05_v5.1:1158000-1296100	endocytic	4
Tb927_05_v5.1:1158000-1296100	Golgi apparatus	1
Tb927_05_v5.1:1158000-1296100	endoplasmic reticulum	3
Tb927_05_v5.1:1158000-1296100	mitochondrion	5
Tb927_05_v5.1:1158000-1296100	kinetoplast	4
Tb927_05_v5.1:1158000-1296100	antipodal sites	1
Tb927_05_v5.1:1158000-1296100	axoneme	1
Tb927_05_v5.1:1158000-1296100	basal body	2
Tb927_05_v5.1:1158000-1296100	flagellar tip	0
Tb927_05_v5.1:1158000-1296100	paraflagellar rod	0
Tb927_05_v5.1:1158000-1296100	intraflagellar transport particle	0
Tb927_05_v5.1:1158000-1296100	flagellar pocket	0
Tb927_05_v5.1:1158000-1296100	hook complex	1
Tb927_05_v5.1:1158000-1296100	flagellum attachment zone	0
Tb927_05_v5.1:1158000-1296100	pellicular membrane	0
Tb927_05_v5.1:1158000-1296100	cortical cytoskeleton	1
Tb927_05_v5.1:1158000-1296100	cell tip	1
Tb927_06_v5.1:1283800-1441000	nucleoplasm	5
Tb927_06_v5.1:1283800-1441000	nucleolus	5
Tb927_06_v5.1:1283800-1441000	spindle	1
Tb927_06_v5.1:1283800-1441000	kinetochore	0
Tb927_06_v5.1:1283800-1441000	nuclear envelope	3
Tb927_06_v5.1:1283800-1441000	nuclear pore	1
Tb927_06_v5.1:1283800-1441000	cytoplasm	28
Tb927_06_v5.1:1283800-1441000	glycosome	0
Tb927_06_v5.1:1283800-1441000	acidocalcisome	1
Tb927_06_v5.1:1283800-1441000	endocytic	2
Tb927_06_v5.1:1283800-1441000	Golgi apparatus	0
Tb927_06_v5.1:1283800-1441000	endoplasmic reticulum	4
Tb927_06_v5.1:1283800-1441000	mitochondrion	2
Tb927_06_v5.1:1283800-1441000	kinetoplast	1
Tb927_06_v5.1:1283800-1441000	antipodal sites	1
Tb927_06_v5.1:1283800-1441000	axoneme	3
Tb927_06_v5.1:1283800-1441000	basal body	1
Tb927_06_v5.1:1283800-1441000	flagellar tip	1
Tb927_06_v5.1:1283800-1441000	paraflagellar rod	1
Tb927_06_v5.1:1283800-1441000	intraflagellar transport particle	0
Tb927_06_v5.1:1283800-1441000	flagellar pocket	1
Tb927_06_v5.1:1283800-1441000	hook complex	1
Tb927_06_v5.1:1283800-1441000	flagellum attachment zone	0
[truncated: 419 more rows]

## Sheet: FigureS7B
value	localisation
618	nucleus
116	nucleus
568	nucleus
505	nucleus
581	nucleus
348	nucleus
151	nucleus
443	nucleus
283	nucleus
465	nucleus
393	nucleus
266	nucleus
150	nucleus
917	nucleus
190	nucleus
838	nucleus
417	nucleus
685	nucleus
305	nucleus
968	nucleus
540	nucleus
770	nucleus
465	nucleus
952	nucleus
207	nucleus
436	nucleus
571	nucleus
977	nucleus
746	nucleus
449	nucleus
350	nucleus
178	nucleus
219	nucleus
813	nucleus
300	nucleus
318	nucleus
223	nucleus
975	nucleus
492	nucleus
410	nucleus
320	nucleus
540	nucleus
275	nucleus
384	nucleus
1201	nucleus
235	nucleus
429	nucleus
737	nucleus
624	nucleus
468	nucleus
1018	nucleus
209	nucleus
1621	nucleus
326	nucleus
305	nucleus
806	nucleus
332	nucleus
482	nucleus
520	nucleus
153	nucleus
142	nucleus
125	nucleus
232	nucleus
672	nucleus
795	nucleus
80	nucleus
573	nucleus
1612	nucleus
624	nucleus
405	nucleus
576	nucleus
814	nucleus
474	nucleus
209	nucleus
692	nucleus
510	nucleus
350	nucleus
316	nucleus
384	nucleus
958	nucleus
158	nucleus
521	nucleus
700	nucleus
986	nucleus
368	nucleus
521	nucleus
265	nucleus
188	nucleus
114	nucleus
372	nucleus
740	nucleus
102	nucleus
913	nucleus
880	nucleus
377	nucleus
548	nucleus
90	nucleus
277	nucleus
724	nucleus
430	nucleus
1271	nucleus
599	nucleus
1349	nucleus
471	nucleus
189	nucleus
277	nucleus
109	nucleus
441	nucleus
380	nucleus
239	nucleus
666	nucleus
645	nucleus
554	nucleus
789	nucleus
396	nucleus
351	nucleus
899	nucleus
351	nucleus
197	nucleus
160	nucleus
623	nucleus
228	nucleus
315	nucleus
164	nucleus
731	nucleus
691	nucleus
598	nucleus
1258	nucleus
126	nucleus
148	nucleus
304	nucleus
361	nucleus
379	nucleus
263	nucleus
251	nucleus
376	nucleus
690	nucleus
735	nucleus
465	nucleus
416	nucleus
82	nucleus
629	nucleus
227	nucleus
614	nucleus
333	nucleus
202	nucleus
337	nucleus
224	nucleus
349	nucleus
508	nucleus
982	nucleus
284	nucleus
301	nucleus
796	nucleus
1099	nucleus
4592	nucleus
456	nucleus
581	nucleus
827	nucleus
127	nucleus
126	nucleus
846	nucleus
180	nucleus
1737	nucleus
81	nucleus
285	nucleus
630	nucleus
414	nucleus
427	nucleus
62	nucleus
760	nucleus
99	nucleus
555	nucleus
566	nucleus
448	nucleus
789	nucleus
789	nucleus
190	nucleus
361	nucleus
228	nucleus
817	nuclear lumen
470	nuclear lumen
343	nuclear lumen
245	nuclear lumen
500	nuclear lumen
326	nuclear lumen
161	nuclear lumen
85	nuclear lumen
126	nuclear lumen
149	nuclear lumen
227	nuclear lumen
128	nuclear lumen
151	nuclear lumen
370	nuclear lumen
111	nuclear lumen
157	nuclear lumen
395	nuclear lumen
177	nuclear lumen
158	nuclear lumen
304	nuclear lumen
114	nuclear lumen
323	nuclear lumen
230	nuclear lumen
172	nuclear lumen
573	nuclear lumen
232	nuclear lumen
155	nuclear lumen
878	nuclear lumen
216	nuclear lumen
164	nuclear lumen
148	nuclear lumen
100	nuclear lumen
479	nuclear lumen
183	nuclear lumen
152	nuclear lumen
576	nuclear lumen
404	nuclear lumen
443	nuclear lumen
160	nuclear lumen
159	nuclear lumen
141	nuclear lumen
283	nuclear lumen
637	nuclear lumen
180	nuclear lumen
493	nuclear lumen
280	nuclear lumen
839	nuclear lumen
271	nuclear lumen
328	nuclear lumen
1609	nuclear lumen
596	nuclear lumen
223	nuclear lumen
268	nuclear lumen
625	nuclear lumen
287	nuclear lumen
157	nuclear lumen
183	nuclear lumen
321	nuclear lumen
507	nuclear lumen
629	nuclear lumen
291	nuclear lumen
342	nuclear lumen
986	nuclear lumen
240	nuclear lumen
300	nuclear lumen
154	nuclear lumen
1048	nuclear lumen
221	nuclear lumen
523	nuclear lumen
137	nuclear lumen
657	nuclear lumen
629	nuclear lumen
837	nuclear lumen
279	nuclear lumen
57	nuclear lumen
372	nuclear lumen
326	nuclear lumen
302	nuclear lumen
228	nuclear lumen
102	nuclear lumen
106	nuclear lumen
406	nuclear lumen
378	nuclear lumen
200	nuclear lumen
3101	nuclear lumen
275	nuclear lumen
561	nuclear lumen
102	nuclear lumen
158	nuclear lumen
57	nuclear lumen
498	nuclear lumen
299	nuclear lumen
274	nuclear lumen
196	nuclear lumen
313	nuclear lumen
126	nuclear lumen
294	nuclear lumen
142	nuclear lumen
800	nuclear lumen
1090	nuclear lumen
602	nuclear lumen
552	nuclear lumen
103	nuclear lumen
681	nuclear lumen
195	nuclear lumen
271	nuclear lumen
675	nuclear lumen
146	nuclear lumen
245	nuclear lumen
335	nuclear lumen
168	nuclear lumen
911	nuclear lumen
124	nuclear lumen
222	nuclear lumen
390	nuclear lumen
185	nuclear lumen
325	nuclear lumen
508	nuclear lumen
255	nuclear lumen
181	nuclear lumen
695	nuclear lumen
384	nuclear lumen
860	nuclear lumen
99	nuclear lumen
921	nuclear lumen
551	nuclear lumen
581	nuclear lumen
681	nuclear lumen
452	nuclear lumen
202	nuclear lumen
312	nuclear lumen
618	nuclear lumen
101	nuclear lumen
263	nuclear lumen
191	nuclear lumen
1141	nuclear lumen
188	nuclear lumen
348	nuclear lumen
151	nuclear lumen
739	nuclear lumen
506	nuclear lumen
241	nuclear lumen
205	nuclear lumen
98	nuclear lumen
198	nuclear lumen
95	nuclear lumen
415	nuclear lumen
305	nuclear lumen
855	nuclear lumen
288	nuclear lumen
106	nuclear lumen
840	nuclear lumen
485	nuclear lumen
482	nuclear lumen
421	nuclear lumen
421	nuclear lumen
120	nuclear lumen
498	nuclear lumen
906	nuclear lumen
624	nuclear lumen
172	nuclear lumen
820	nuclear lumen
412	nuclear lumen
183	nuclear lumen
834	nuclear lumen
1188	nuclear lumen
704	nuclear lumen
507	nuclear lumen
465	nuclear lumen
81	nuclear lumen
350	nuclear lumen
604	nuclear lumen
86	nuclear lumen
482	nuclear lumen
276	nuclear lumen
76	nuclear lumen
1129	nuclear lumen
7154	nuclear lumen
651	nuclear lumen
89	nuclear lumen
146	nuclear lumen
178	nuclear lumen
95	nuclear lumen
147	nuclear lumen
129	nuclear lumen
475	nuclear lumen
1556	nuclear lumen
173	nuclear lumen
146	nuclear lumen
471	nuclear lumen
471	nuclear lumen
188	nuclear lumen
112	nuclear lumen
179	nuclear lumen
485	nuclear lumen
255	nuclear lumen
129	nuclear lumen
63	nuclear lumen
260	nuclear lumen
354	nuclear lumen
180	nuclear lumen
131	nuclear lumen
525	nuclear lumen
123	nuclear lumen
145	nuclear lumen
249	nuclear lumen
147	nuclear lumen
360	nuclear lumen
252	nuclear lumen
859	nuclear lumen
753	nuclear lumen
111	nuclear lumen
95	nuclear lumen
104	nuclear lumen
441	nuclear lumen
193	nuclear lumen
110	nuclear lumen
563	nuclear lumen
949	nuclear lumen
96	nuclear lumen
346	nuclear lumen
118	nuclear lumen
156	nuclear lumen
659	nuclear lumen
196	nuclear lumen
545	nuclear lumen
437	nuclear lumen
838	nuclear lumen
182	nuclear lumen
710	nuclear lumen
526	nuclear lumen
802	nuclear lumen
348	nuclear lumen
147	nuclear lumen
139	nuclear lumen
351	nuclear lumen
367	nuclear lumen
289	nuclear lumen
165	nuclear lumen
583	nuclear lumen
331	nuclear lumen
218	nuclear lumen
155	nuclear lumen
116	nuclear lumen
294	nuclear lumen
2163	nuclear lumen
200	nuclear lumen
227	nuclear lumen
322	nuclear lumen
272	nuclear lumen
333	nuclear lumen
187	nuclear lumen
340	nuclear lumen
225	nuclear lumen
158	nuclear lumen
238	nuclear lumen
227	nuclear lumen
117	nuclear lumen
576	nuclear lumen
127	nuclear lumen
220	nuclear lumen
554	nuclear lumen
186	nuclear lumen
442	nuclear lumen
271	nuclear lumen
204	nuclear lumen
166	nuclear lumen
552	nuclear lumen
265	nuclear lumen
345	nuclear lumen
314	nuclear lumen
891	nuclear lumen
193	nuclear lumen
114	nuclear lumen
634	nuclear lumen
162	nuclear lumen
133	nuclear lumen
374	nuclear lumen
303	nuclear lumen
897	nuclear lumen
180	nuclear lumen
388	nuclear lumen
312	nuclear lumen
382	nuclear lumen
140	nuclear lumen
391	nuclear lumen
740	nuclear lumen
150	nuclear lumen
257	nuclear lumen
159	nuclear lumen
304	nuclear lumen
655	nuclear lumen
137	nuclear lumen
216	nuclear lumen
194	nuclear lumen
669	nuclear lumen
80	nuclear lumen
452	nuclear lumen
184	nuclear lumen
666	nuclear lumen
471	nuclear lumen
282	nuclear lumen
422	nuclear lumen
1596	nuclear lumen
604	nuclear lumen
456	nuclear lumen
379	nuclear lumen
155	nuclear lumen
251	nuclear lumen
161	nuclear lumen
430	nuclear lumen
136	nuclear lumen
74	nuclear lumen
358	nuclear lumen
175	nuclear lumen
110	nuclear lumen
293	nuclear lumen
610	nuclear lumen
136	nuclear lumen
260	nuclear lumen
459	nuclear lumen
696	nuclear lumen
720	nuclear lumen
197	nuclear lumen
209	nuclear lumen
217	nuclear lumen
512	nuclear lumen
218	nuclear lumen
116	nuclear lumen
184	nuclear lumen
181	nuclear lumen
1029	nuclear lumen
181	nuclear lumen
492	nuclear lumen
323	nuclear lumen
269	nuclear lumen
548	nuclear lumen
265	nuclear lumen
213	nuclear lumen
149	nuclear lumen
144	nuclear lumen
317	nuclear lumen
350	nuclear lumen
163	nuclear lumen
508	nuclear lumen
333	nuclear lumen
329	nuclear lumen
154	nuclear lumen
215	nuclear lumen
465	nuclear lumen
453	nuclear lumen
384	nuclear lumen
521	nuclear lumen
539	nuclear lumen
154	nuclear lumen
215	nuclear lumen
371	nuclear lumen
153	nuclear lumen
268	nuclear lumen
407	nuclear lumen
257	nuclear lumen
160	nuclear lumen
380	nuclear lumen
368	nuclear lumen
521	nuclear lumen
116	nuclear lumen
283	nuclear lumen
188	nuclear lumen
259	nuclear lumen
335	nuclear lumen
608	nuclear lumen
327	nuclear lumen
740	nuclear lumen
608	nuclear lumen
527	nuclear lumen
185	nuclear lumen
92	nuclear lumen
103	nuclear lumen
170	nuclear lumen
636	nuclear lumen
140	nuclear lumen
403	nuclear lumen
209	nuclear lumen
332	nuclear lumen
344	nuclear lumen
801	nuclear lumen
296	nuclear lumen
498	nuclear lumen
215	nuclear lumen
386	nuclear lumen
701	nuclear lumen
475	nuclear lumen
175	nuclear lumen
234	nuclear lumen
222	nuclear lumen
196	nuclear lumen
321	nuclear lumen
382	nuclear lumen
250	nuclear lumen
146	nuclear lumen
143	nuclear lumen
428	nuclear lumen
813	nuclear lumen
254	nuclear lumen
650	nuclear lumen
183	nuclear lumen
670	nuclear lumen
761	nuclear lumen
244	nuclear lumen
377	nuclear lumen
529	nuclear lumen
543	nuclear lumen
208	nuclear lumen
561	nuclear lumen
306	nuclear lumen
189	nuclear lumen
98	nuclear lumen
303	nuclear lumen
214	nuclear lumen
76	nuclear lumen
274	nuclear lumen
550	nuclear lumen
235	nuclear lumen
366	nuclear lumen
529	nuclear lumen
131	nuclear lumen
329	nuclear lumen
214	nuclear lumen
156	nuclear lumen
236	nuclear lumen
375	nuclear lumen
417	nuclear lumen
277	nuclear lumen
200	nuclear lumen
83	nuclear lumen
448	nuclear lumen
1046	nuclear lumen
724	nuclear lumen
417	nuclear lumen
197	nuclear lumen
1037	nuclear lumen
220	nuclear lumen
206	nuclear lumen
430	nuclear lumen
464	nuclear lumen
182	nuclear lumen
303	nuclear lumen
177	nuclear lumen
554	nuclear lumen
139	nuclear lumen
560	nuclear lumen
370	nuclear lumen
78	nuclear lumen
559	nuclear lumen
322	nuclear lumen
984	nuclear lumen
614	nuclear lumen
401	nuclear lumen
134	nuclear lumen
453	nuclear lumen
513	nuclear lumen
285	nuclear lumen
196	nuclear lumen
230	nuclear lumen
715	nuclear lumen
380	nuclear lumen
322	nuclear lumen
110	nuclear lumen
890	nuclear lumen
729	nuclear lumen
122	nuclear lumen
322	nuclear lumen
321	nuclear lumen
346	nuclear lumen
260	nuclear lumen
73	nuclear lumen
500	nuclear lumen
609	nuclear lumen
672	nuclear lumen
258	nuclear lumen
144	nuclear lumen
137	nuclear lumen
148	nuclear lumen
569	nuclear lumen
404	nuclear lumen
114	nuclear lumen
666	nuclear lumen
203	nuclear lumen
371	nuclear lumen
121	nuclear lumen
353	nuclear lumen
554	nuclear lumen
350	nuclear lumen
939	nuclear lumen
412	nuclear lumen
97	nuclear lumen
396	nuclear lumen
332	nuclear lumen
518	nuclear lumen
339	nuclear lumen
325	nuclear lumen
242	nuclear lumen
178	nuclear lumen
238	nuclear lumen
177	nuclear lumen
272	nuclear lumen
270	nuclear lumen
131	nuclear lumen
669	nuclear lumen
1343	nuclear lumen
572	nuclear lumen
249	nuclear lumen
280	nuclear lumen
105	nuclear lumen
198	nuclear lumen
115	nuclear lumen
71	nuclear lumen
431	nuclear lumen
143	nuclear lumen
545	nuclear lumen
286	nuclear lumen
168	nuclear lumen
746	nuclear lumen
460	nuclear lumen
460	nuclear lumen
328	nuclear lumen
318	nuclear lumen
158	nuclear lumen
755	nuclear lumen
175	nuclear lumen
336	nuclear lumen
316	nuclear lumen
342	nuclear lumen
179	nuclear lumen
338	nuclear lumen
82	nuclear lumen
201	nuclear lumen
203	nuclear lumen
271	nuclear lumen
140	nuclear lumen
283	nuclear lumen
182	nuclear lumen
510	nuclear lumen
127	nuclear lumen
748	nuclear lumen
115	nuclear lumen
456	nuclear lumen
369	nuclear lumen
180	nuclear lumen
56	nuclear lumen
218	nuclear lumen
156	nuclear lumen
280	nuclear lumen
209	nuclear lumen
342	nuclear lumen
383	nuclear lumen
86	nuclear lumen
204	nuclear lumen
165	nuclear lumen
345	nuclear lumen
490	nuclear lumen
274	nuclear lumen
471	nuclear lumen
364	nuclear lumen
304	nuclear lumen
123	nuclear lumen
627	nuclear lumen
801	nuclear lumen
202	nuclear lumen
167	nuclear lumen
384	nuclear lumen
224	nuclear lumen
196	nuclear lumen
214	nuclear lumen
711	nuclear lumen
52	nuclear lumen
356	nuclear lumen
530	nuclear lumen
151	nuclear lumen
103	nuclear lumen
166	nuclear lumen
184	nuclear lumen
289	nuclear lumen
96	nuclear lumen
321	nuclear lumen
235	nuclear lumen
406	nuclear lumen
317	nuclear lumen
328	nuclear lumen
233	nuclear lumen
618	nuclear lumen
673	nuclear lumen
746	nuclear lumen
351	nuclear lumen
308	nuclear lumen
182	nuclear lumen
226	nuclear lumen
294	nuclear lumen
301	nuclear lumen
206	nuclear lumen
577	nuclear lumen
934	nuclear lumen
159	nuclear lumen
201	nuclear lumen
311	nuclear lumen
198	nuclear lumen
258	nuclear lumen
307	nuclear lumen
630	nuclear lumen
141	nuclear lumen
190	nuclear lumen
735	nuclear lumen
116	nuclear lumen
160	nuclear lumen
1040	nuclear lumen
528	nuclear lumen
184	nuclear lumen
184	nuclear lumen
351	nuclear lumen
162	nuclear lumen
226	nuclear lumen
265	nuclear lumen
822	nuclear lumen
273	nuclear lumen
423	nuclear lumen
82	nuclear lumen
202	nuclear lumen
208	nuclear lumen
208	nuclear lumen
129	nuclear lumen
251	nuclear lumen
232	nuclear lumen
153	nuclear lumen
643	nuclear lumen
791	nuclear lumen
434	nuclear lumen
980	nuclear lumen
685	nuclear lumen
327	nuclear lumen
673	nuclear lumen
657	nuclear lumen
318	nuclear lumen
407	nuclear lumen
150	nuclear lumen
482	nuclear lumen
237	nuclear lumen
397	nuclear lumen
275	nuclear lumen
171	nuclear lumen
148	nuclear lumen
176	nuclear lumen
380	nuclear lumen
492	nuclear lumen
101	nuclear lumen
202	nuclear lumen
413	nuclear lumen
170	nuclear lumen
275	nuclear lumen
352	nuclear lumen
146	nuclear lumen
166	nuclear lumen
197	nuclear lumen
299	nuclear lumen
325	nuclear lumen
228	nuclear lumen
160	nuclear lumen
234	nuclear lumen
297	nuclear lumen
139	nuclear lumen
312	nuclear lumen
289	nuclear lumen
120	nuclear lumen
210	nuclear lumen
387	nuclear lumen
179	nuclear lumen
124	nuclear lumen
695	nuclear lumen
481	nuclear lumen
1022	nuclear lumen
525	nuclear lumen
64	nuclear lumen
1068	nuclear lumen
2693	nuclear lumen
525	nuclear lumen
73	nuclear lumen
192	nuclear lumen
188	nuclear lumen
294	nuclear lumen
82	nuclear lumen
120	nuclear lumen
153	nuclear lumen
478	nuclear lumen
188	nuclear lumen
136	nuclear lumen
201	nuclear lumen
435	nuclear lumen
190	nuclear lumen
378	nuclear lumen
108	nuclear lumen
446	nuclear lumen
293	nuclear lumen
195	nuclear lumen
323	nuclear lumen
140	nuclear lumen
252	nuclear lumen
196	nuclear lumen
298	nuclear lumen
161	nuclear lumen
240	nuclear lumen
306	nuclear lumen
320	nuclear lumen
1366	nuclear lumen
336	nuclear lumen
255	nuclear lumen
337	nuclear lumen
555	nuclear lumen
432	nuclear lumen
349	nuclear lumen
341	nuclear lumen
399	nuclear lumen
366	nuclear lumen
265	nuclear lumen
339	nuclear lumen
269	nuclear lumen
411	nuclear lumen
151	nuclear lumen
581	nuclear lumen
160	nuclear lumen
386	nuclear lumen
232	nuclear lumen
728	nuclear lumen
325	nuclear lumen
349	nuclear lumen
557	nuclear lumen
843	nuclear lumen
337	nuclear lumen
470	nuclear lumen
294	nuclear lumen
1464	nuclear lumen
1455	nuclear lumen
345	nuclear lumen
449	nuclear lumen
778	nuclear lumen
198	nuclear lumen
95	nuclear lumen
456	nuclear lumen
88	nuclear lumen
357	nuclear lumen
312	nuclear lumen
470	nuclear lumen
666	nuclear lumen
165	nuclear lumen
79	nuclear lumen
362	nuclear lumen
385	nuclear lumen
563	nuclear lumen
300	nuclear lumen
77	nuclear lumen
49	nuclear lumen
446	nuclear lumen
334	nuclear lumen
282	nuclear lumen
58	nuclear lumen
113	nuclear lumen
1057	nuclear lumen
266	nuclear lumen
173	nuclear lumen
376	nuclear lumen
67	nuclear lumen
179	nuclear lumen
774	nuclear lumen
62	nuclear lumen
480	nuclear lumen
204	nuclear lumen
274	nuclear lumen
1108	nuclear lumen
229	nuclear lumen
610	nuclear lumen
277	nuclear lumen
585	nuclear lumen
456	nuclear lumen
123	nuclear lumen
109	nuclear lumen
81	nuclear lumen
807	nuclear lumen
152	nuclear lumen
250	nuclear lumen
86	nuclear lumen
414	nuclear lumen
75	nuclear lumen
294	nuclear lumen
74	nuclear lumen
259	nuclear lumen
113	nuclear lumen
203	nuclear lumen
94	nuclear lumen
128	nuclear lumen
72	nuclear lumen
85	nuclear lumen
106	nuclear lumen
241	nuclear lumen
176	nuclear lumen
314	nuclear lumen
120	nuclear lumen
295	nuclear lumen
96	nuclear lumen
584	nuclear lumen
746	nuclear lumen
187	nuclear lumen
121	nuclear lumen
85	nuclear lumen
48	nuclear lumen
338	nuclear lumen
105	nuclear lumen
298	nuclear lumen
148	nuclear lumen
329	nuclear lumen
698	nuclear lumen
244	nuclear lumen
262	nuclear lumen
264	nuclear lumen
280	nuclear lumen
250	nuclear lumen
448	nuclear lumen
236	nuclear lumen
589	nuclear lumen
150	nuclear lumen
182	nuclear lumen
250	nuclear lumen
218	nuclear lumen
337	nuclear lumen
337	nuclear lumen
367	nuclear lumen
144	nuclear lumen
78	nuclear lumen
100	nuclear lumen
600	nuclear lumen
458	nuclear lumen
218	nuclear lumen
466	nuclear lumen
182	nuclear lumen
188	nuclear lumen
704	nuclear lumen
134	nuclear lumen
393	nuclear lumen
123	nuclear lumen
76	nuclear lumen
116	nuclear lumen
103	nuclear lumen
204	nuclear lumen
242	nuclear lumen
947	nuclear lumen
225	nuclear lumen
202	nuclear lumen
116	nuclear lumen
116	nuclear lumen
349	nuclear lumen
1242	nuclear lumen
1288	nuclear lumen
116	nuclear lumen
316	nuclear lumen
160	nucleoplasm
833	nucleoplasm
1175	nucleoplasm
711	nucleoplasm
951	nucleoplasm
323	nucleoplasm
206	nucleoplasm
568	nucleoplasm
505	nucleoplasm
210	nucleoplasm
460	nucleoplasm
864	nucleoplasm
405	nucleoplasm
276	nucleoplasm
231	nucleoplasm
305	nucleoplasm
448	nucleoplasm
878	nucleoplasm
498	nucleoplasm
613	nucleoplasm
326	nucleoplasm
320	nucleoplasm
441	nucleoplasm
354	nucleoplasm
163	nucleoplasm
590	nucleoplasm
141	nucleoplasm
529	nucleoplasm
826	nucleoplasm
572	nucleoplasm
146	nucleoplasm
283	nucleoplasm
421	nucleoplasm
216	nucleoplasm
436	nucleoplasm
190	nucleoplasm
253	nucleoplasm
1281	nucleoplasm
252	nucleoplasm
936	nucleoplasm
260	nucleoplasm
365	nucleoplasm
513	nucleoplasm
233	nucleoplasm
731	nucleoplasm
917	nucleoplasm
450	nucleoplasm
223	nucleoplasm
565	nucleoplasm
507	nucleoplasm
437	nucleoplasm
417	nucleoplasm
371	nucleoplasm
1319	nucleoplasm
445	nucleoplasm
968	nucleoplasm
770	nucleoplasm
243	nucleoplasm
257	nucleoplasm
423	nucleoplasm
144	nucleoplasm
133	nucleoplasm
977	nucleoplasm
366	nucleoplasm
205	nucleoplasm
377	nucleoplasm
837	nucleoplasm
845	nucleoplasm
586	nucleoplasm
479	nucleoplasm
335	nucleoplasm
1543	nucleoplasm
326	nucleoplasm
706	nucleoplasm
770	nucleoplasm
449	nucleoplasm
159	nucleoplasm
345	nucleoplasm
350	nucleoplasm
1414	nucleoplasm
283	nucleoplasm
938	nucleoplasm
403	nucleoplasm
471	nucleoplasm
295	nucleoplasm
1493	nucleoplasm
304	nucleoplasm
327	nucleoplasm
237	nucleoplasm
260	nucleoplasm
265	nucleoplasm
216	nucleoplasm
301	nucleoplasm
300	nucleoplasm
234	nucleoplasm
97	nucleoplasm
219	nucleoplasm
189	nucleoplasm
220	nucleoplasm
205	nucleoplasm
250	nucleoplasm
939	nucleoplasm
221	nucleoplasm
157	nucleoplasm
244	nucleoplasm
224	nucleoplasm
453	nucleoplasm
129	nucleoplasm
1481	nucleoplasm
115	nucleoplasm
254	nucleoplasm
416	nucleoplasm
704	nucleoplasm
1181	nucleoplasm
262	nucleoplasm
391	nucleoplasm
492	nucleoplasm
512	nucleoplasm
602	nucleoplasm
126	nucleoplasm
271	nucleoplasm
735	nucleoplasm
629	nucleoplasm
1275	nucleoplasm
292	nucleoplasm
200	nucleoplasm
331	nucleoplasm
599	nucleoplasm
748	nucleoplasm
966	nucleoplasm
369	nucleoplasm
168	nucleoplasm
199	nucleoplasm
222	nucleoplasm
791	nucleoplasm
242	nucleoplasm
418	nucleoplasm
410	nucleoplasm
499	nucleoplasm
495	nucleoplasm
178	nucleoplasm
396	nucleoplasm
540	nucleoplasm
171	nucleoplasm
414	nucleoplasm
214	nucleoplasm
940	nucleoplasm
290	nucleoplasm
495	nucleoplasm
926	nucleoplasm
193	nucleoplasm
504	nucleoplasm
384	nucleoplasm
480	nucleoplasm
331	nucleoplasm
409	nucleoplasm
528	nucleoplasm
648	nucleoplasm
729	nucleoplasm
1201	nucleoplasm
1403	nucleoplasm
235	nucleoplasm
400	nucleoplasm
366	nucleoplasm
253	nucleoplasm
430	nucleoplasm
197	nucleoplasm
451	nucleoplasm
563	nucleoplasm
1461	nucleoplasm
1079	nucleoplasm
871	nucleoplasm
148	nucleoplasm
308	nucleoplasm
377	nucleoplasm
871	nucleoplasm
159	nucleoplasm
39	nucleoplasm
1403	nucleoplasm
520	nucleoplasm
343	nucleoplasm
820	nucleoplasm
2237	nucleoplasm
797	nucleoplasm
739	nucleoplasm
415	nucleoplasm
429	nucleoplasm
305	nucleoplasm
538	nucleoplasm
996	nucleoplasm
542	nucleoplasm
494	nucleoplasm
544	nucleoplasm
485	nucleoplasm
4304	nucleoplasm
199	nucleoplasm
1054	nucleoplasm
264	nucleoplasm
914	nucleoplasm
4942	nucleoplasm
240	nucleoplasm
803	nucleoplasm
1445	nucleoplasm
507	nucleoplasm
780	nucleoplasm
1088	nucleoplasm
81	nucleoplasm
86	nucleoplasm
1018	nucleoplasm
622	nucleoplasm
291	nucleoplasm
444	nucleoplasm
276	nucleoplasm
1765	nucleoplasm
169	nucleoplasm
673	nucleoplasm
605	nucleoplasm
103	nucleoplasm
1164	nucleoplasm
187	nucleoplasm
326	nucleoplasm
1072	nucleoplasm
1022	nucleoplasm
603	nucleoplasm
379	nucleoplasm
1190	nucleoplasm
246	nucleoplasm
555	nucleoplasm
1769	nucleoplasm
428	nucleoplasm
407	nucleoplasm
277	nucleoplasm
234	nucleoplasm
217	nucleoplasm
1182	nucleoplasm
1452	nucleoplasm
332	nucleoplasm
606	nucleoplasm
712	nucleoplasm
452	nucleoplasm
545	nucleoplasm
458	nucleoplasm
356	nucleoplasm
930	nucleoplasm
520	nucleoplasm
925	nucleoplasm
403	nucleoplasm
635	nucleoplasm
746	nucleoplasm
807	nucleoplasm
1251	nucleoplasm
127	nucleoplasm
287	nucleoplasm
125	nucleoplasm
399	nucleoplasm
100	nucleoplasm
439	nucleoplasm
312	nucleoplasm
222	nucleoplasm
283	nucleoplasm
516	nucleoplasm
187	nucleoplasm
1837	nucleoplasm
423	nucleoplasm
1270	nucleoplasm
658	nucleoplasm
106	nucleoplasm
1834	nucleoplasm
928	nucleoplasm
338	nucleoplasm
887	nucleoplasm
82	nucleoplasm
133	nucleoplasm
1484	nucleoplasm
235	nucleoplasm
1159	nucleoplasm
112	nucleoplasm
453	nucleoplasm
219	nucleoplasm
1530	nucleoplasm
381	nucleoplasm
605	nucleoplasm
246	nucleoplasm
134	nucleoplasm
836	nucleoplasm
2026	nucleoplasm
436	nucleoplasm
328	nucleoplasm
1149	nucleoplasm
457	nucleoplasm
426	nucleoplasm
409	nucleoplasm
198	nucleoplasm
399	nucleoplasm
857	nucleoplasm
213	nucleoplasm
833	nucleoplasm
564	nucleoplasm
284	nucleoplasm
713	nucleoplasm
143	nucleoplasm
838	nucleoplasm
548	nucleoplasm
203	nucleoplasm
608	nucleoplasm
467	nucleoplasm
528	nucleoplasm
1596	nucleoplasm
948	nucleoplasm
892	nucleoplasm
463	nucleoplasm
1160	nucleoplasm
1219	nucleoplasm
198	nucleoplasm
334	nucleoplasm
812	nucleoplasm
202	nucleoplasm
208	nucleoplasm
287	nucleoplasm
343	nucleoplasm
187	nucleoplasm
1026	nucleoplasm
229	nucleoplasm
100	nucleoplasm
151	nucleoplasm
111	nucleoplasm
511	nucleoplasm
129	nucleoplasm
348	nucleoplasm
566	nucleoplasm
948	nucleoplasm
948	nucleoplasm
1102	nucleoplasm
621	nucleoplasm
363	nucleoplasm
420	nucleoplasm
542	nucleoplasm
1781	nucleoplasm
177	nucleoplasm
662	nucleoplasm
1016	nucleoplasm
746	nucleoplasm
731	nucleoplasm
162	nucleoplasm
1497	nucleoplasm
175	nucleoplasm
237	nucleoplasm
426	nucleoplasm
474	nucleoplasm
745	nucleoplasm
258	nucleoplasm
521	nucleoplasm
911	nucleoplasm
550	nucleoplasm
459	nucleoplasm
696	nucleoplasm
512	nucleoplasm
181	nucleoplasm
1765	nucleoplasm
320	nucleoplasm
510	nucleoplasm
888	nucleoplasm
492	nucleoplasm
145	nucleoplasm
132	nucleoplasm
224	nucleoplasm
1445	nucleoplasm
265	nucleoplasm
144	nucleoplasm
121	nucleoplasm
471	nucleoplasm
1093	nucleoplasm
390	nucleoplasm
271	nucleoplasm
958	nucleoplasm
144	nucleoplasm
401	nucleoplasm
465	nucleoplasm
398	nucleoplasm
154	nucleoplasm
309	nucleoplasm
153	nucleoplasm
255	nucleoplasm
727	nucleoplasm
182	nucleoplasm
711	nucleoplasm
986	nucleoplasm
407	nucleoplasm
722	nucleoplasm
257	nucleoplasm
160	nucleoplasm
1084	nucleoplasm
550	nucleoplasm
420	nucleoplasm
357	nucleoplasm
335	nucleoplasm
280	nucleoplasm
829	nucleoplasm
796	nucleoplasm
264	nucleoplasm
948	nucleoplasm
313	nucleoplasm
92	nucleoplasm
403	nucleoplasm
344	nucleoplasm
583	nucleoplasm
476	nucleoplasm
632	nucleoplasm
282	nucleoplasm
442	nucleoplasm
547	nucleoplasm
197	nucleoplasm
794	nucleoplasm
204	nucleoplasm
533	nucleoplasm
86	nucleoplasm
750	nucleoplasm
428	nucleoplasm
481	nucleoplasm
462	nucleoplasm
670	nucleoplasm
999	nucleoplasm
479	nucleoplasm
880	nucleoplasm
447	nucleoplasm
548	nucleoplasm
973	nucleoplasm
431	nucleoplasm
634	nucleoplasm
334	nucleoplasm
132	nucleoplasm
565	nucleoplasm
486	nucleoplasm
294	nucleoplasm
131	nucleoplasm
156	nucleoplasm
818	nucleoplasm
236	nucleoplasm
250	nucleoplasm
205	nucleoplasm
331	nucleoplasm
855	nucleoplasm
587	nucleoplasm
1046	nucleoplasm
194	nucleoplasm
108	nucleoplasm
711	nucleoplasm
602	nucleoplasm
309	nucleoplasm
197	nucleoplasm
220	nucleoplasm
437	nucleoplasm
1271	nucleoplasm
398	nucleoplasm
205	nucleoplasm
859	nucleoplasm
149	nucleoplasm
303	nucleoplasm
1349	nucleoplasm
321	nucleoplasm
139	nucleoplasm
247	nucleoplasm
408	nucleoplasm
277	nucleoplasm
401	nucleoplasm
397	nucleoplasm
669	nucleoplasm
353	nucleoplasm
516	nucleoplasm
341	nucleoplasm
437	nucleoplasm
685	nucleoplasm
513	nucleoplasm
381	nucleoplasm
124	nucleoplasm
212	nucleoplasm
540	nucleoplasm
566	nucleoplasm
772	nucleoplasm
256	nucleoplasm
467	nucleoplasm
230	nucleoplasm
774	nucleoplasm
367	nucleoplasm
441	nucleoplasm
715	nucleoplasm
400	nucleoplasm
509	nucleoplasm
870	nucleoplasm
390	nucleoplasm
193	nucleoplasm
947	nucleoplasm
380	nucleoplasm
659	nucleoplasm
388	nucleoplasm
901	nucleoplasm
321	nucleoplasm
222	nucleoplasm
346	nucleoplasm
622	nucleoplasm
668	nucleoplasm
591	nucleoplasm
217	nucleoplasm
253	nucleoplasm
173	nucleoplasm
1061	nucleoplasm
609	nucleoplasm
117	nucleoplasm
137	nucleoplasm
561	nucleoplasm
137	nucleoplasm
569	nucleoplasm
404	nucleoplasm
1055	nucleoplasm
237	nucleoplasm
1304	nucleoplasm
1057	nucleoplasm
608	nucleoplasm
947	nucleoplasm
194	nucleoplasm
121	nucleoplasm
155	nucleoplasm
797	nucleoplasm
350	nucleoplasm
295	nucleoplasm
789	nucleoplasm
225	nucleoplasm
939	nucleoplasm
278	nucleoplasm
133	nucleoplasm
331	nucleoplasm
483	nucleoplasm
242	nucleoplasm
857	nucleoplasm
124	nucleoplasm
238	nucleoplasm
224	nucleoplasm
303	nucleoplasm
249	nucleoplasm
179	nucleoplasm
351	nucleoplasm
650	nucleoplasm
296	nucleoplasm
421	nucleoplasm
886	nucleoplasm
184	nucleoplasm
614	nucleoplasm
160	nucleoplasm
639	nucleoplasm
168	nucleoplasm
326	nucleoplasm
182	nucleoplasm
112	nucleoplasm
2403	nucleoplasm
183	nucleoplasm
1086	nucleoplasm
328	nucleoplasm
318	nucleoplasm
75	nucleoplasm
2240	nucleoplasm
89	nucleoplasm
661	nucleoplasm
768	nucleoplasm
511	nucleoplasm
2086	nucleoplasm
357	nucleoplasm
363	nucleoplasm
580	nucleoplasm
179	nucleoplasm
657	nucleoplasm
279	nucleoplasm
127	nucleoplasm
421	nucleoplasm
1214	nucleoplasm
165	nucleoplasm
92	nucleoplasm
339	nucleoplasm
759	nucleoplasm
349	nucleoplasm
535	nucleoplasm
464	nucleoplasm
456	nucleoplasm
180	nucleoplasm
183	nucleoplasm
156	nucleoplasm
251	nucleoplasm
897	nucleoplasm
244	nucleoplasm
242	nucleoplasm
209	nucleoplasm
86	nucleoplasm
691	nucleoplasm
598	nucleoplasm
560	nucleoplasm
378	nucleoplasm
1258	nucleoplasm
196	nucleoplasm
935	nucleoplasm
116	nucleoplasm
292	nucleoplasm
304	nucleoplasm
458	nucleoplasm
304	nucleoplasm
117	nucleoplasm
352	nucleoplasm
167	nucleoplasm
347	nucleoplasm
52	nucleoplasm
356	nucleoplasm
351	nucleoplasm
166	nucleoplasm
159	nucleoplasm
289	nucleoplasm
251	nucleoplasm
460	nucleoplasm
279	nucleoplasm
122	nucleoplasm
270	nucleoplasm
431	nucleoplasm
383	nucleoplasm
488	nucleoplasm
968	nucleoplasm
618	nucleoplasm
300	nucleoplasm
746	nucleoplasm
288	nucleoplasm
328	nucleoplasm
376	nucleoplasm
421	nucleoplasm
437	nucleoplasm
226	nucleoplasm
391	nucleoplasm
687	nucleoplasm
297	nucleoplasm
136	nucleoplasm
134	nucleoplasm
734	nucleoplasm
351	nucleoplasm
852	nucleoplasm
1126	nucleoplasm
286	nucleoplasm
201	nucleoplasm
311	nucleoplasm
258	nucleoplasm
339	nucleoplasm
301	nucleoplasm
630	nucleoplasm
141	nucleoplasm
466	nucleoplasm
954	nucleoplasm
724	nucleoplasm
194	nucleoplasm
202	nucleoplasm
339	nucleoplasm
735	nucleoplasm
527	nucleoplasm
584	nucleoplasm
309	nucleoplasm
443	nucleoplasm
320	nucleoplasm
464	nucleoplasm
261	nucleoplasm
179	nucleoplasm
993	nucleoplasm
144	nucleoplasm
351	nucleoplasm
660	nucleoplasm
465	nucleoplasm
505	nucleoplasm
313	nucleoplasm
648	nucleoplasm
111	nucleoplasm
273	nucleoplasm
974	nucleoplasm
1009	nucleoplasm
221	nucleoplasm
265	nucleoplasm
281	nucleoplasm
416	nucleoplasm
82	nucleoplasm
274	nucleoplasm
208	nucleoplasm
414	nucleoplasm
129	nucleoplasm
350	nucleoplasm
1786	nucleoplasm
410	nucleoplasm
221	nucleoplasm
349	nucleoplasm
703	nucleoplasm
805	nucleoplasm
1789	nucleoplasm
308	nucleoplasm
1174	nucleoplasm
402	nucleoplasm
778	nucleoplasm
782	nucleoplasm
673	nucleoplasm
702	nucleoplasm
233	nucleoplasm
657	nucleoplasm
485	nucleoplasm
73	nucleoplasm
422	nucleoplasm
1026	nucleoplasm
984	nucleoplasm
457	nucleoplasm
300	nucleoplasm
171	nucleoplasm
444	nucleoplasm
96	nucleoplasm
1807	nucleoplasm
428	nucleoplasm
371	nucleoplasm
305	nucleoplasm
925	nucleoplasm
789	nucleoplasm
158	nucleoplasm
442	nucleoplasm
1648	nucleoplasm
420	nucleoplasm
492	nucleoplasm
355	nucleoplasm
704	nucleoplasm
333	nucleoplasm
428	nucleoplasm
484	nucleoplasm
246	nucleoplasm
382	nucleoplasm
296	nucleoplasm
913	nucleoplasm
341	nucleoplasm
127	nucleoplasm
331	nucleoplasm
780	nucleoplasm
117	nucleoplasm
679	nucleoplasm
166	nucleoplasm
273	nucleoplasm
382	nucleoplasm
377	nucleoplasm
228	nucleoplasm
160	nucleoplasm
270	nucleoplasm
780	nucleoplasm
241	nucleoplasm
621	nucleoplasm
297	nucleoplasm
159	nucleoplasm
220	nucleoplasm
210	nucleoplasm
337	nucleoplasm
482	nucleoplasm
517	nucleoplasm
262	nucleoplasm
382	nucleoplasm
194	nucleoplasm
558	nucleoplasm
866	nucleoplasm
247	nucleoplasm
171	nucleoplasm
784	nucleoplasm
732	nucleoplasm
192	nucleoplasm
429	nucleoplasm
378	nucleoplasm
1004	nucleoplasm
577	nucleoplasm
561	nucleoplasm
1056	nucleoplasm
516	nucleoplasm
691	nucleoplasm
499	nucleoplasm
500	nucleoplasm
880	nucleoplasm
266	nucleoplasm
213	nucleoplasm
310	nucleoplasm
358	nucleoplasm
206	nucleoplasm
957	nucleoplasm
780	nucleoplasm
245	nucleoplasm
1062	nucleoplasm
110	nucleoplasm
252	nucleoplasm
251	nucleoplasm
298	nucleoplasm
370	nucleoplasm
349	nucleoplasm
801	nucleoplasm
508	nucleoplasm
550	nucleoplasm
1366	nucleoplasm
950	nucleoplasm
117	nucleoplasm
284	nucleoplasm
306	nucleoplasm
551	nucleoplasm
142	nucleoplasm
255	nucleoplasm
336	nucleoplasm
455	nucleoplasm
393	nucleoplasm
776	nucleoplasm
408	nucleoplasm
247	nucleoplasm
324	nucleoplasm
361	nucleoplasm
476	nucleoplasm
639	nucleoplasm
271	nucleoplasm
609	nucleoplasm
646	nucleoplasm
151	nucleoplasm
310	nucleoplasm
386	nucleoplasm
604	nucleoplasm
572	nucleoplasm
868	nucleoplasm
122	nucleoplasm
769	nucleoplasm
1211	nucleoplasm
326	nucleoplasm
676	nucleoplasm
1455	nucleoplasm
345	nucleoplasm
1099	nucleoplasm
306	nucleoplasm
277	nucleoplasm
394	nucleoplasm
149	nucleoplasm
247	nucleoplasm
4592	nucleoplasm
95	nucleoplasm
566	nucleoplasm
130	nucleoplasm
362	nucleoplasm
351	nucleoplasm
251	nucleoplasm
249	nucleoplasm
1051	nucleoplasm
201	nucleoplasm
1424	nucleoplasm
291	nucleoplasm
334	nucleoplasm
360	nucleoplasm
282	nucleoplasm
356	nucleoplasm
400	nucleoplasm
74	nucleoplasm
192	nucleoplasm
108	nucleoplasm
1057	nucleoplasm
336	nucleoplasm
662	nucleoplasm
120	nucleoplasm
828	nucleoplasm
408	nucleoplasm
178	nucleoplasm
817	nucleoplasm
1084	nucleoplasm
413	nucleoplasm
703	nucleoplasm
512	nucleoplasm
863	nucleoplasm
456	nucleoplasm
180	nucleoplasm
966	nucleoplasm
261	nucleoplasm
340	nucleoplasm
748	nucleoplasm
255	nucleoplasm
152	nucleoplasm
424	nucleoplasm
132	nucleoplasm
75	nucleoplasm
414	nucleoplasm
285	nucleoplasm
62	nucleoplasm
67	nucleoplasm
1260	nucleoplasm
259	nucleoplasm
520	nucleoplasm
614	nucleoplasm
203	nucleoplasm
71	nucleoplasm
309	nucleoplasm
887	nucleoplasm
96	nucleoplasm
1096	nucleoplasm
355	nucleoplasm
391	nucleoplasm
277	nucleoplasm
124	nucleoplasm
372	nucleoplasm
99	nucleoplasm
579	nucleoplasm
510	nucleoplasm
366	nucleoplasm
1340	nucleoplasm
390	nucleoplasm
158	nucleoplasm
876	nucleoplasm
265	nucleoplasm
788	nucleoplasm
273	nucleoplasm
273	nucleoplasm
471	nucleoplasm
148	nucleoplasm
585	nucleoplasm
244	nucleoplasm
566	nucleoplasm
327	nucleoplasm
773	nucleoplasm
250	nucleoplasm
345	nucleoplasm
112	nucleoplasm
256	nucleoplasm
100	nucleoplasm
1199	nucleoplasm
133	nucleoplasm
134	nucleoplasm
133	nucleoplasm
112	nucleoplasm
112	nucleoplasm
100	nucleoplasm
112	nucleoplasm
337	nucleoplasm
112	nucleoplasm
144	nucleoplasm
100	nucleoplasm
133	nucleoplasm
880	nucleoplasm
833	nucleoplasm
133	nucleoplasm
133	nucleoplasm
2097	nucleoplasm
112	nucleoplasm
112	nucleoplasm
112	nucleoplasm
112	nucleoplasm
830	nucleoplasm
2572	nucleoplasm
133	nucleoplasm
112	nucleoplasm
112	nucleoplasm
112	nucleoplasm
112	nucleoplasm
829	nucleoplasm
834	nucleoplasm
78	nucleoplasm
100	nucleoplasm
100	nucleoplasm
755	nucleoplasm
100	nucleoplasm
100	nucleoplasm
134	nucleoplasm
[truncated: 9,049 more rows]

## Sheet: FigureS7C
value	localisation
618	nucleus
116	nucleus
568	nucleus
505	nucleus
581	nucleus
348	nucleus
151	nucleus
443	nucleus
283	nucleus
465	nucleus
393	nucleus
266	nucleus
150	nucleus
917	nucleus
190	nucleus
838	nucleus
417	nucleus
685	nucleus
305	nucleus
968	nucleus
540	nucleus
770	nucleus
465	nucleus
952	nucleus
207	nucleus
436	nucleus
571	nucleus
977	nucleus
746	nucleus
449	nucleus
350	nucleus
178	nucleus
219	nucleus
813	nucleus
300	nucleus
318	nucleus
223	nucleus
975	nucleus
492	nucleus
410	nucleus
320	nucleus
540	nucleus
275	nucleus
384	nucleus
1201	nucleus
235	nucleus
429	nucleus
737	nucleus
624	nucleus
468	nucleus
1018	nucleus
209	nucleus
1621	nucleus
326	nucleus
305	nucleus
806	nucleus
332	nucleus
482	nucleus
520	nucleus
153	nucleus
142	nucleus
125	nucleus
232	nucleus
672	nucleus
795	nucleus
80	nucleus
573	nucleus
1612	nucleus
624	nucleus
405	nucleus
576	nucleus
814	nucleus
474	nucleus
209	nucleus
692	nucleus
510	nucleus
350	nucleus
316	nucleus
384	nucleus
958	nucleus
158	nucleus
521	nucleus
700	nucleus
986	nucleus
368	nucleus
521	nucleus
265	nucleus
188	nucleus
114	nucleus
372	nucleus
740	nucleus
102	nucleus
913	nucleus
880	nucleus
377	nucleus
548	nucleus
90	nucleus
277	nucleus
724	nucleus
430	nucleus
1271	nucleus
599	nucleus
1349	nucleus
471	nucleus
189	nucleus
277	nucleus
109	nucleus
441	nucleus
380	nucleus
239	nucleus
666	nucleus
645	nucleus
554	nucleus
789	nucleus
396	nucleus
351	nucleus
899	nucleus
351	nucleus
197	nucleus
160	nucleus
623	nucleus
228	nucleus
315	nucleus
164	nucleus
731	nucleus
691	nucleus
598	nucleus
1258	nucleus
126	nucleus
148	nucleus
304	nucleus
361	nucleus
379	nucleus
263	nucleus
251	nucleus
376	nucleus
690	nucleus
735	nucleus
465	nucleus
416	nucleus
82	nucleus
629	nucleus
227	nucleus
614	nucleus
333	nucleus
202	nucleus
337	nucleus
224	nucleus
349	nucleus
508	nucleus
982	nucleus
284	nucleus
301	nucleus
796	nucleus
1099	nucleus
4592	nucleus
456	nucleus
581	nucleus
827	nucleus
127	nucleus
126	nucleus
846	nucleus
180	nucleus
1737	nucleus
81	nucleus
285	nucleus
630	nucleus
414	nucleus
427	nucleus
62	nucleus
760	nucleus
99	nucleus
555	nucleus
566	nucleus
448	nucleus
789	nucleus
789	nucleus
190	nucleus
361	nucleus
228	nucleus
817	nuclear lumen
470	nuclear lumen
343	nuclear lumen
245	nuclear lumen
500	nuclear lumen
326	nuclear lumen
161	nuclear lumen
85	nuclear lumen
126	nuclear lumen
149	nuclear lumen
227	nuclear lumen
128	nuclear lumen
151	nuclear lumen
370	nuclear lumen
111	nuclear lumen
157	nuclear lumen
395	nuclear lumen
177	nuclear lumen
158	nuclear lumen
304	nuclear lumen
114	nuclear lumen
323	nuclear lumen
230	nuclear lumen
172	nuclear lumen
573	nuclear lumen
232	nuclear lumen
155	nuclear lumen
878	nuclear lumen
216	nuclear lumen
164	nuclear lumen
148	nuclear lumen
100	nuclear lumen
479	nuclear lumen
183	nuclear lumen
152	nuclear lumen
576	nuclear lumen
404	nuclear lumen
443	nuclear lumen
160	nuclear lumen
159	nuclear lumen
141	nuclear lumen
283	nuclear lumen
637	nuclear lumen
180	nuclear lumen
493	nuclear lumen
280	nuclear lumen
839	nuclear lumen
271	nuclear lumen
328	nuclear lumen
1609	nuclear lumen
596	nuclear lumen
223	nuclear lumen
268	nuclear lumen
625	nuclear lumen
287	nuclear lumen
157	nuclear lumen
183	nuclear lumen
321	nuclear lumen
507	nuclear lumen
629	nuclear lumen
291	nuclear lumen
342	nuclear lumen
986	nuclear lumen
240	nuclear lumen
300	nuclear lumen
154	nuclear lumen
1048	nuclear lumen
221	nuclear lumen
523	nuclear lumen
137	nuclear lumen
657	nuclear lumen
629	nuclear lumen
837	nuclear lumen
279	nuclear lumen
57	nuclear lumen
372	nuclear lumen
326	nuclear lumen
302	nuclear lumen
228	nuclear lumen
102	nuclear lumen
106	nuclear lumen
406	nuclear lumen
378	nuclear lumen
200	nuclear lumen
3101	nuclear lumen
275	nuclear lumen
561	nuclear lumen
102	nuclear lumen
158	nuclear lumen
57	nuclear lumen
498	nuclear lumen
299	nuclear lumen
274	nuclear lumen
196	nuclear lumen
313	nuclear lumen
126	nuclear lumen
294	nuclear lumen
142	nuclear lumen
800	nuclear lumen
1090	nuclear lumen
602	nuclear lumen
552	nuclear lumen
103	nuclear lumen
681	nuclear lumen
195	nuclear lumen
271	nuclear lumen
675	nuclear lumen
146	nuclear lumen
245	nuclear lumen
335	nuclear lumen
168	nuclear lumen
911	nuclear lumen
124	nuclear lumen
222	nuclear lumen
390	nuclear lumen
185	nuclear lumen
325	nuclear lumen
508	nuclear lumen
255	nuclear lumen
181	nuclear lumen
695	nuclear lumen
384	nuclear lumen
860	nuclear lumen
99	nuclear lumen
921	nuclear lumen
551	nuclear lumen
581	nuclear lumen
681	nuclear lumen
452	nuclear lumen
202	nuclear lumen
312	nuclear lumen
618	nuclear lumen
101	nuclear lumen
263	nuclear lumen
191	nuclear lumen
1141	nuclear lumen
188	nuclear lumen
348	nuclear lumen
151	nuclear lumen
739	nuclear lumen
506	nuclear lumen
241	nuclear lumen
205	nuclear lumen
98	nuclear lumen
198	nuclear lumen
95	nuclear lumen
415	nuclear lumen
305	nuclear lumen
855	nuclear lumen
288	nuclear lumen
106	nuclear lumen
840	nuclear lumen
485	nuclear lumen
482	nuclear lumen
421	nuclear lumen
421	nuclear lumen
120	nuclear lumen
498	nuclear lumen
906	nuclear lumen
624	nuclear lumen
172	nuclear lumen
820	nuclear lumen
412	nuclear lumen
183	nuclear lumen
834	nuclear lumen
1188	nuclear lumen
704	nuclear lumen
507	nuclear lumen
465	nuclear lumen
81	nuclear lumen
350	nuclear lumen
604	nuclear lumen
86	nuclear lumen
482	nuclear lumen
276	nuclear lumen
76	nuclear lumen
1129	nuclear lumen
7154	nuclear lumen
651	nuclear lumen
89	nuclear lumen
146	nuclear lumen
178	nuclear lumen
95	nuclear lumen
147	nuclear lumen
129	nuclear lumen
475	nuclear lumen
1556	nuclear lumen
173	nuclear lumen
146	nuclear lumen
471	nuclear lumen
471	nuclear lumen
188	nuclear lumen
112	nuclear lumen
179	nuclear lumen
485	nuclear lumen
255	nuclear lumen
129	nuclear lumen
63	nuclear lumen
260	nuclear lumen
354	nuclear lumen
180	nuclear lumen
131	nuclear lumen
525	nuclear lumen
123	nuclear lumen
145	nuclear lumen
249	nuclear lumen
147	nuclear lumen
360	nuclear lumen
252	nuclear lumen
859	nuclear lumen
753	nuclear lumen
111	nuclear lumen
95	nuclear lumen
104	nuclear lumen
441	nuclear lumen
193	nuclear lumen
110	nuclear lumen
563	nuclear lumen
949	nuclear lumen
96	nuclear lumen
346	nuclear lumen
118	nuclear lumen
156	nuclear lumen
659	nuclear lumen
196	nuclear lumen
545	nuclear lumen
437	nuclear lumen
838	nuclear lumen
182	nuclear lumen
710	nuclear lumen
526	nuclear lumen
802	nuclear lumen
348	nuclear lumen
147	nuclear lumen
139	nuclear lumen
351	nuclear lumen
367	nuclear lumen
289	nuclear lumen
165	nuclear lumen
583	nuclear lumen
331	nuclear lumen
218	nuclear lumen
155	nuclear lumen
116	nuclear lumen
294	nuclear lumen
2163	nuclear lumen
200	nuclear lumen
227	nuclear lumen
322	nuclear lumen
272	nuclear lumen
333	nuclear lumen
187	nuclear lumen
340	nuclear lumen
225	nuclear lumen
158	nuclear lumen
238	nuclear lumen
227	nuclear lumen
117	nuclear lumen
576	nuclear lumen
127	nuclear lumen
220	nuclear lumen
554	nuclear lumen
186	nuclear lumen
442	nuclear lumen
271	nuclear lumen
204	nuclear lumen
166	nuclear lumen
552	nuclear lumen
265	nuclear lumen
345	nuclear lumen
314	nuclear lumen
891	nuclear lumen
193	nuclear lumen
114	nuclear lumen
634	nuclear lumen
162	nuclear lumen
133	nuclear lumen
374	nuclear lumen
303	nuclear lumen
897	nuclear lumen
180	nuclear lumen
388	nuclear lumen
312	nuclear lumen
382	nuclear lumen
140	nuclear lumen
391	nuclear lumen
740	nuclear lumen
150	nuclear lumen
257	nuclear lumen
159	nuclear lumen
304	nuclear lumen
655	nuclear lumen
137	nuclear lumen
216	nuclear lumen
194	nuclear lumen
669	nuclear lumen
80	nuclear lumen
452	nuclear lumen
184	nuclear lumen
666	nuclear lumen
471	nuclear lumen
282	nuclear lumen
422	nuclear lumen
1596	nuclear lumen
604	nuclear lumen
456	nuclear lumen
379	nuclear lumen
155	nuclear lumen
251	nuclear lumen
161	nuclear lumen
430	nuclear lumen
136	nuclear lumen
74	nuclear lumen
358	nuclear lumen
175	nuclear lumen
110	nuclear lumen
293	nuclear lumen
610	nuclear lumen
136	nuclear lumen
260	nuclear lumen
459	nuclear lumen
696	nuclear lumen
720	nuclear lumen
197	nuclear lumen
209	nuclear lumen
217	nuclear lumen
512	nuclear lumen
218	nuclear lumen
116	nuclear lumen
184	nuclear lumen
181	nuclear lumen
1029	nuclear lumen
181	nuclear lumen
492	nuclear lumen
323	nuclear lumen
269	nuclear lumen
548	nuclear lumen
265	nuclear lumen
213	nuclear lumen
149	nuclear lumen
144	nuclear lumen
317	nuclear lumen
350	nuclear lumen
163	nuclear lumen
508	nuclear lumen
333	nuclear lumen
329	nuclear lumen
154	nuclear lumen
215	nuclear lumen
465	nuclear lumen
453	nuclear lumen
384	nuclear lumen
521	nuclear lumen
539	nuclear lumen
154	nuclear lumen
215	nuclear lumen
371	nuclear lumen
153	nuclear lumen
268	nuclear lumen
407	nuclear lumen
257	nuclear lumen
160	nuclear lumen
380	nuclear lumen
368	nuclear lumen
521	nuclear lumen
116	nuclear lumen
283	nuclear lumen
188	nuclear lumen
259	nuclear lumen
335	nuclear lumen
608	nuclear lumen
327	nuclear lumen
740	nuclear lumen
608	nuclear lumen
527	nuclear lumen
185	nuclear lumen
92	nuclear lumen
103	nuclear lumen
170	nuclear lumen
636	nuclear lumen
140	nuclear lumen
403	nuclear lumen
209	nuclear lumen
332	nuclear lumen
344	nuclear lumen
801	nuclear lumen
296	nuclear lumen
498	nuclear lumen
215	nuclear lumen
386	nuclear lumen
701	nuclear lumen
475	nuclear lumen
175	nuclear lumen
234	nuclear lumen
222	nuclear lumen
196	nuclear lumen
321	nuclear lumen
382	nuclear lumen
250	nuclear lumen
146	nuclear lumen
143	nuclear lumen
428	nuclear lumen
813	nuclear lumen
254	nuclear lumen
650	nuclear lumen
183	nuclear lumen
670	nuclear lumen
761	nuclear lumen
244	nuclear lumen
377	nuclear lumen
529	nuclear lumen
543	nuclear lumen
208	nuclear lumen
561	nuclear lumen
306	nuclear lumen
189	nuclear lumen
98	nuclear lumen
303	nuclear lumen
214	nuclear lumen
76	nuclear lumen
274	nuclear lumen
550	nuclear lumen
235	nuclear lumen
366	nuclear lumen
529	nuclear lumen
131	nuclear lumen
329	nuclear lumen
214	nuclear lumen
156	nuclear lumen
236	nuclear lumen
375	nuclear lumen
417	nuclear lumen
277	nuclear lumen
200	nuclear lumen
83	nuclear lumen
448	nuclear lumen
1046	nuclear lumen
724	nuclear lumen
417	nuclear lumen
197	nuclear lumen
1037	nuclear lumen
220	nuclear lumen
206	nuclear lumen
430	nuclear lumen
464	nuclear lumen
182	nuclear lumen
303	nuclear lumen
177	nuclear lumen
554	nuclear lumen
139	nuclear lumen
560	nuclear lumen
370	nuclear lumen
78	nuclear lumen
559	nuclear lumen
322	nuclear lumen
984	nuclear lumen
614	nuclear lumen
401	nuclear lumen
134	nuclear lumen
453	nuclear lumen
513	nuclear lumen
285	nuclear lumen
196	nuclear lumen
230	nuclear lumen
715	nuclear lumen
380	nuclear lumen
322	nuclear lumen
110	nuclear lumen
890	nuclear lumen
729	nuclear lumen
122	nuclear lumen
322	nuclear lumen
321	nuclear lumen
346	nuclear lumen
260	nuclear lumen
73	nuclear lumen
500	nuclear lumen
609	nuclear lumen
672	nuclear lumen
258	nuclear lumen
144	nuclear lumen
137	nuclear lumen
148	nuclear lumen
569	nuclear lumen
404	nuclear lumen
114	nuclear lumen
666	nuclear lumen
203	nuclear lumen
371	nuclear lumen
121	nuclear lumen
353	nuclear lumen
554	nuclear lumen
350	nuclear lumen
939	nuclear lumen
412	nuclear lumen
97	nuclear lumen
396	nuclear lumen
332	nuclear lumen
518	nuclear lumen
339	nuclear lumen
325	nuclear lumen
242	nuclear lumen
178	nuclear lumen
238	nuclear lumen
177	nuclear lumen
272	nuclear lumen
270	nuclear lumen
131	nuclear lumen
669	nuclear lumen
1343	nuclear lumen
572	nuclear lumen
249	nuclear lumen
280	nuclear lumen
105	nuclear lumen
198	nuclear lumen
115	nuclear lumen
71	nuclear lumen
431	nuclear lumen
143	nuclear lumen
545	nuclear lumen
286	nuclear lumen
168	nuclear lumen
746	nuclear lumen
460	nuclear lumen
460	nuclear lumen
328	nuclear lumen
318	nuclear lumen
158	nuclear lumen
755	nuclear lumen
175	nuclear lumen
336	nuclear lumen
316	nuclear lumen
342	nuclear lumen
179	nuclear lumen
338	nuclear lumen
82	nuclear lumen
201	nuclear lumen
203	nuclear lumen
271	nuclear lumen
140	nuclear lumen
283	nuclear lumen
182	nuclear lumen
510	nuclear lumen
127	nuclear lumen
748	nuclear lumen
115	nuclear lumen
456	nuclear lumen
369	nuclear lumen
180	nuclear lumen
56	nuclear lumen
218	nuclear lumen
156	nuclear lumen
280	nuclear lumen
209	nuclear lumen
342	nuclear lumen
383	nuclear lumen
86	nuclear lumen
204	nuclear lumen
165	nuclear lumen
345	nuclear lumen
490	nuclear lumen
274	nuclear lumen
471	nuclear lumen
364	nuclear lumen
304	nuclear lumen
123	nuclear lumen
627	nuclear lumen
801	nuclear lumen
202	nuclear lumen
167	nuclear lumen
384	nuclear lumen
224	nuclear lumen
196	nuclear lumen
214	nuclear lumen
711	nuclear lumen
52	nuclear lumen
356	nuclear lumen
530	nuclear lumen
151	nuclear lumen
103	nuclear lumen
166	nuclear lumen
184	nuclear lumen
289	nuclear lumen
96	nuclear lumen
321	nuclear lumen
235	nuclear lumen
406	nuclear lumen
317	nuclear lumen
328	nuclear lumen
233	nuclear lumen
618	nuclear lumen
673	nuclear lumen
746	nuclear lumen
351	nuclear lumen
308	nuclear lumen
182	nuclear lumen
226	nuclear lumen
294	nuclear lumen
301	nuclear lumen
206	nuclear lumen
577	nuclear lumen
934	nuclear lumen
159	nuclear lumen
201	nuclear lumen
311	nuclear lumen
198	nuclear lumen
258	nuclear lumen
307	nuclear lumen
630	nuclear lumen
141	nuclear lumen
190	nuclear lumen
735	nuclear lumen
116	nuclear lumen
160	nuclear lumen
1040	nuclear lumen
528	nuclear lumen
184	nuclear lumen
184	nuclear lumen
351	nuclear lumen
162	nuclear lumen
226	nuclear lumen
265	nuclear lumen
822	nuclear lumen
273	nuclear lumen
423	nuclear lumen
82	nuclear lumen
202	nuclear lumen
208	nuclear lumen
208	nuclear lumen
129	nuclear lumen
251	nuclear lumen
232	nuclear lumen
153	nuclear lumen
643	nuclear lumen
791	nuclear lumen
434	nuclear lumen
980	nuclear lumen
685	nuclear lumen
327	nuclear lumen
673	nuclear lumen
657	nuclear lumen
318	nuclear lumen
407	nuclear lumen
150	nuclear lumen
482	nuclear lumen
237	nuclear lumen
397	nuclear lumen
275	nuclear lumen
171	nuclear lumen
148	nuclear lumen
176	nuclear lumen
380	nuclear lumen
492	nuclear lumen
101	nuclear lumen
202	nuclear lumen
413	nuclear lumen
170	nuclear lumen
275	nuclear lumen
352	nuclear lumen
146	nuclear lumen
166	nuclear lumen
197	nuclear lumen
299	nuclear lumen
325	nuclear lumen
228	nuclear lumen
160	nuclear lumen
234	nuclear lumen
297	nuclear lumen
139	nuclear lumen
312	nuclear lumen
289	nuclear lumen
120	nuclear lumen
210	nuclear lumen
387	nuclear lumen
179	nuclear lumen
124	nuclear lumen
695	nuclear lumen
481	nuclear lumen
1022	nuclear lumen
525	nuclear lumen
64	nuclear lumen
1068	nuclear lumen
2693	nuclear lumen
525	nuclear lumen
73	nuclear lumen
192	nuclear lumen
188	nuclear lumen
294	nuclear lumen
82	nuclear lumen
120	nuclear lumen
153	nuclear lumen
478	nuclear lumen
188	nuclear lumen
136	nuclear lumen
201	nuclear lumen
435	nuclear lumen
190	nuclear lumen
378	nuclear lumen
108	nuclear lumen
446	nuclear lumen
293	nuclear lumen
195	nuclear lumen
323	nuclear lumen
140	nuclear lumen
252	nuclear lumen
196	nuclear lumen
298	nuclear lumen
161	nuclear lumen
240	nuclear lumen
306	nuclear lumen
320	nuclear lumen
1366	nuclear lumen
336	nuclear lumen
255	nuclear lumen
337	nuclear lumen
555	nuclear lumen
432	nuclear lumen
349	nuclear lumen
341	nuclear lumen
399	nuclear lumen
366	nuclear lumen
265	nuclear lumen
339	nuclear lumen
269	nuclear lumen
411	nuclear lumen
151	nuclear lumen
581	nuclear lumen
160	nuclear lumen
386	nuclear lumen
232	nuclear lumen
728	nuclear lumen
325	nuclear lumen
349	nuclear lumen
557	nuclear lumen
843	nuclear lumen
337	nuclear lumen
470	nuclear lumen
294	nuclear lumen
1464	nuclear lumen
1455	nuclear lumen
345	nuclear lumen
449	nuclear lumen
778	nuclear lumen
198	nuclear lumen
95	nuclear lumen
456	nuclear lumen
88	nuclear lumen
357	nuclear lumen
312	nuclear lumen
470	nuclear lumen
666	nuclear lumen
165	nuclear lumen
79	nuclear lumen
362	nuclear lumen
385	nuclear lumen
563	nuclear lumen
300	nuclear lumen
77	nuclear lumen
49	nuclear lumen
446	nuclear lumen
334	nuclear lumen
282	nuclear lumen
58	nuclear lumen
113	nuclear lumen
1057	nuclear lumen
266	nuclear lumen
173	nuclear lumen
376	nuclear lumen
67	nuclear lumen
179	nuclear lumen
774	nuclear lumen
62	nuclear lumen
480	nuclear lumen
204	nuclear lumen
274	nuclear lumen
1108	nuclear lumen
229	nuclear lumen
610	nuclear lumen
277	nuclear lumen
585	nuclear lumen
456	nuclear lumen
123	nuclear lumen
109	nuclear lumen
81	nuclear lumen
807	nuclear lumen
152	nuclear lumen
250	nuclear lumen
86	nuclear lumen
414	nuclear lumen
75	nuclear lumen
294	nuclear lumen
74	nuclear lumen
259	nuclear lumen
113	nuclear lumen
203	nuclear lumen
94	nuclear lumen
128	nuclear lumen
72	nuclear lumen
85	nuclear lumen
106	nuclear lumen
241	nuclear lumen
176	nuclear lumen
314	nuclear lumen
120	nuclear lumen
295	nuclear lumen
96	nuclear lumen
584	nuclear lumen
746	nuclear lumen
187	nuclear lumen
121	nuclear lumen
85	nuclear lumen
48	nuclear lumen
338	nuclear lumen
105	nuclear lumen
298	nuclear lumen
148	nuclear lumen
329	nuclear lumen
698	nuclear lumen
244	nuclear lumen
262	nuclear lumen
264	nuclear lumen
280	nuclear lumen
250	nuclear lumen
448	nuclear lumen
236	nuclear lumen
589	nuclear lumen
150	nuclear lumen
182	nuclear lumen
250	nuclear lumen
218	nuclear lumen
337	nuclear lumen
337	nuclear lumen
367	nuclear lumen
144	nuclear lumen
78	nuclear lumen
100	nuclear lumen
600	nuclear lumen
458	nuclear lumen
218	nuclear lumen
466	nuclear lumen
182	nuclear lumen
188	nuclear lumen
704	nuclear lumen
134	nuclear lumen
393	nuclear lumen
123	nuclear lumen
76	nuclear lumen
116	nuclear lumen
103	nuclear lumen
204	nuclear lumen
242	nuclear lumen
947	nuclear lumen
225	nuclear lumen
202	nuclear lumen
116	nuclear lumen
116	nuclear lumen
349	nuclear lumen
1242	nuclear lumen
1288	nuclear lumen
116	nuclear lumen
316	nuclear lumen
160	nucleoplasm
833	nucleoplasm
1175	nucleoplasm
711	nucleoplasm
951	nucleoplasm
323	nucleoplasm
206	nucleoplasm
568	nucleoplasm
505	nucleoplasm
210	nucleoplasm
460	nucleoplasm
864	nucleoplasm
405	nucleoplasm
276	nucleoplasm
231	nucleoplasm
305	nucleoplasm
448	nucleoplasm
878	nucleoplasm
498	nucleoplasm
613	nucleoplasm
326	nucleoplasm
320	nucleoplasm
441	nucleoplasm
354	nucleoplasm
163	nucleoplasm
590	nucleoplasm
141	nucleoplasm
529	nucleoplasm
826	nucleoplasm
572	nucleoplasm
146	nucleoplasm
283	nucleoplasm
421	nucleoplasm
216	nucleoplasm
436	nucleoplasm
190	nucleoplasm
253	nucleoplasm
1281	nucleoplasm
252	nucleoplasm
936	nucleoplasm
260	nucleoplasm
365	nucleoplasm
513	nucleoplasm
233	nucleoplasm
731	nucleoplasm
917	nucleoplasm
450	nucleoplasm
223	nucleoplasm
565	nucleoplasm
507	nucleoplasm
437	nucleoplasm
417	nucleoplasm
371	nucleoplasm
1319	nucleoplasm
445	nucleoplasm
968	nucleoplasm
770	nucleoplasm
243	nucleoplasm
257	nucleoplasm
423	nucleoplasm
144	nucleoplasm
133	nucleoplasm
977	nucleoplasm
366	nucleoplasm
205	nucleoplasm
377	nucleoplasm
837	nucleoplasm
845	nucleoplasm
586	nucleoplasm
479	nucleoplasm
335	nucleoplasm
1543	nucleoplasm
326	nucleoplasm
706	nucleoplasm
770	nucleoplasm
449	nucleoplasm
159	nucleoplasm
345	nucleoplasm
350	nucleoplasm
1414	nucleoplasm
283	nucleoplasm
938	nucleoplasm
403	nucleoplasm
471	nucleoplasm
295	nucleoplasm
1493	nucleoplasm
304	nucleoplasm
327	nucleoplasm
237	nucleoplasm
260	nucleoplasm
265	nucleoplasm
216	nucleoplasm
301	nucleoplasm
300	nucleoplasm
234	nucleoplasm
97	nucleoplasm
219	nucleoplasm
189	nucleoplasm
220	nucleoplasm
205	nucleoplasm
250	nucleoplasm
939	nucleoplasm
221	nucleoplasm
157	nucleoplasm
244	nucleoplasm
224	nucleoplasm
453	nucleoplasm
129	nucleoplasm
1481	nucleoplasm
115	nucleoplasm
254	nucleoplasm
416	nucleoplasm
704	nucleoplasm
1181	nucleoplasm
262	nucleoplasm
391	nucleoplasm
492	nucleoplasm
512	nucleoplasm
602	nucleoplasm
126	nucleoplasm
271	nucleoplasm
735	nucleoplasm
629	nucleoplasm
1275	nucleoplasm
292	nucleoplasm
200	nucleoplasm
331	nucleoplasm
599	nucleoplasm
748	nucleoplasm
966	nucleoplasm
369	nucleoplasm
168	nucleoplasm
199	nucleoplasm
222	nucleoplasm
791	nucleoplasm
242	nucleoplasm
418	nucleoplasm
410	nucleoplasm
499	nucleoplasm
495	nucleoplasm
178	nucleoplasm
396	nucleoplasm
540	nucleoplasm
171	nucleoplasm
414	nucleoplasm
214	nucleoplasm
940	nucleoplasm
290	nucleoplasm
495	nucleoplasm
926	nucleoplasm
193	nucleoplasm
504	nucleoplasm
384	nucleoplasm
480	nucleoplasm
331	nucleoplasm
409	nucleoplasm
528	nucleoplasm
648	nucleoplasm
729	nucleoplasm
1201	nucleoplasm
1403	nucleoplasm
235	nucleoplasm
400	nucleoplasm
366	nucleoplasm
253	nucleoplasm
430	nucleoplasm
197	nucleoplasm
451	nucleoplasm
563	nucleoplasm
1461	nucleoplasm
1079	nucleoplasm
871	nucleoplasm
148	nucleoplasm
308	nucleoplasm
377	nucleoplasm
871	nucleoplasm
159	nucleoplasm
39	nucleoplasm
1403	nucleoplasm
520	nucleoplasm
343	nucleoplasm
820	nucleoplasm
2237	nucleoplasm
797	nucleoplasm
739	nucleoplasm
415	nucleoplasm
429	nucleoplasm
305	nucleoplasm
538	nucleoplasm
996	nucleoplasm
542	nucleoplasm
494	nucleoplasm
544	nucleoplasm
485	nucleoplasm
4304	nucleoplasm
199	nucleoplasm
1054	nucleoplasm
264	nucleoplasm
914	nucleoplasm
4942	nucleoplasm
240	nucleoplasm
803	nucleoplasm
1445	nucleoplasm
507	nucleoplasm
780	nucleoplasm
1088	nucleoplasm
81	nucleoplasm
86	nucleoplasm
1018	nucleoplasm
622	nucleoplasm
291	nucleoplasm
444	nucleoplasm
276	nucleoplasm
1765	nucleoplasm
169	nucleoplasm
673	nucleoplasm
605	nucleoplasm
103	nucleoplasm
1164	nucleoplasm
187	nucleoplasm
326	nucleoplasm
1072	nucleoplasm
1022	nucleoplasm
603	nucleoplasm
379	nucleoplasm
1190	nucleoplasm
246	nucleoplasm
555	nucleoplasm
1769	nucleoplasm
428	nucleoplasm
407	nucleoplasm
277	nucleoplasm
234	nucleoplasm
217	nucleoplasm
1182	nucleoplasm
1452	nucleoplasm
332	nucleoplasm
606	nucleoplasm
712	nucleoplasm
452	nucleoplasm
545	nucleoplasm
458	nucleoplasm
356	nucleoplasm
930	nucleoplasm
520	nucleoplasm
925	nucleoplasm
403	nucleoplasm
635	nucleoplasm
746	nucleoplasm
807	nucleoplasm
1251	nucleoplasm
127	nucleoplasm
287	nucleoplasm
125	nucleoplasm
399	nucleoplasm
100	nucleoplasm
439	nucleoplasm
312	nucleoplasm
222	nucleoplasm
283	nucleoplasm
516	nucleoplasm
187	nucleoplasm
1837	nucleoplasm
423	nucleoplasm
1270	nucleoplasm
658	nucleoplasm
106	nucleoplasm
1834	nucleoplasm
928	nucleoplasm
338	nucleoplasm
887	nucleoplasm
82	nucleoplasm
133	nucleoplasm
1484	nucleoplasm
235	nucleoplasm
1159	nucleoplasm
112	nucleoplasm
453	nucleoplasm
219	nucleoplasm
1530	nucleoplasm
381	nucleoplasm
605	nucleoplasm
246	nucleoplasm
134	nucleoplasm
836	nucleoplasm
2026	nucleoplasm
436	nucleoplasm
328	nucleoplasm
1149	nucleoplasm
457	nucleoplasm
426	nucleoplasm
409	nucleoplasm
198	nucleoplasm
399	nucleoplasm
857	nucleoplasm
213	nucleoplasm
833	nucleoplasm
564	nucleoplasm
284	nucleoplasm
713	nucleoplasm
143	nucleoplasm
838	nucleoplasm
548	nucleoplasm
203	nucleoplasm
608	nucleoplasm
467	nucleoplasm
528	nucleoplasm
1596	nucleoplasm
948	nucleoplasm
892	nucleoplasm
463	nucleoplasm
1160	nucleoplasm
1219	nucleoplasm
198	nucleoplasm
334	nucleoplasm
812	nucleoplasm
202	nucleoplasm
208	nucleoplasm
287	nucleoplasm
343	nucleoplasm
187	nucleoplasm
1026	nucleoplasm
229	nucleoplasm
100	nucleoplasm
151	nucleoplasm
111	nucleoplasm
511	nucleoplasm
129	nucleoplasm
348	nucleoplasm
566	nucleoplasm
948	nucleoplasm
948	nucleoplasm
1102	nucleoplasm
621	nucleoplasm
363	nucleoplasm
420	nucleoplasm
542	nucleoplasm
1781	nucleoplasm
177	nucleoplasm
662	nucleoplasm
1016	nucleoplasm
746	nucleoplasm
731	nucleoplasm
162	nucleoplasm
1497	nucleoplasm
175	nucleoplasm
237	nucleoplasm
426	nucleoplasm
474	nucleoplasm
745	nucleoplasm
258	nucleoplasm
521	nucleoplasm
911	nucleoplasm
550	nucleoplasm
459	nucleoplasm
696	nucleoplasm
512	nucleoplasm
181	nucleoplasm
1765	nucleoplasm
320	nucleoplasm
510	nucleoplasm
888	nucleoplasm
492	nucleoplasm
145	nucleoplasm
132	nucleoplasm
224	nucleoplasm
1445	nucleoplasm
265	nucleoplasm
144	nucleoplasm
121	nucleoplasm
471	nucleoplasm
1093	nucleoplasm
390	nucleoplasm
271	nucleoplasm
958	nucleoplasm
144	nucleoplasm
401	nucleoplasm
465	nucleoplasm
398	nucleoplasm
154	nucleoplasm
309	nucleoplasm
153	nucleoplasm
255	nucleoplasm
727	nucleoplasm
182	nucleoplasm
711	nucleoplasm
986	nucleoplasm
407	nucleoplasm
722	nucleoplasm
257	nucleoplasm
160	nucleoplasm
1084	nucleoplasm
550	nucleoplasm
420	nucleoplasm
357	nucleoplasm
335	nucleoplasm
280	nucleoplasm
829	nucleoplasm
796	nucleoplasm
264	nucleoplasm
948	nucleoplasm
313	nucleoplasm
92	nucleoplasm
403	nucleoplasm
344	nucleoplasm
583	nucleoplasm
476	nucleoplasm
632	nucleoplasm
282	nucleoplasm
442	nucleoplasm
547	nucleoplasm
197	nucleoplasm
794	nucleoplasm
204	nucleoplasm
533	nucleoplasm
86	nucleoplasm
750	nucleoplasm
428	nucleoplasm
481	nucleoplasm
462	nucleoplasm
670	nucleoplasm
999	nucleoplasm
479	nucleoplasm
880	nucleoplasm
447	nucleoplasm
548	nucleoplasm
973	nucleoplasm
431	nucleoplasm
634	nucleoplasm
334	nucleoplasm
132	nucleoplasm
565	nucleoplasm
486	nucleoplasm
294	nucleoplasm
131	nucleoplasm
156	nucleoplasm
818	nucleoplasm
236	nucleoplasm
250	nucleoplasm
205	nucleoplasm
331	nucleoplasm
855	nucleoplasm
587	nucleoplasm
1046	nucleoplasm
194	nucleoplasm
108	nucleoplasm
711	nucleoplasm
602	nucleoplasm
309	nucleoplasm
197	nucleoplasm
220	nucleoplasm
437	nucleoplasm
1271	nucleoplasm
398	nucleoplasm
205	nucleoplasm
859	nucleoplasm
149	nucleoplasm
303	nucleoplasm
1349	nucleoplasm
321	nucleoplasm
139	nucleoplasm
247	nucleoplasm
408	nucleoplasm
277	nucleoplasm
401	nucleoplasm
397	nucleoplasm
669	nucleoplasm
353	nucleoplasm
516	nucleoplasm
341	nucleoplasm
437	nucleoplasm
685	nucleoplasm
513	nucleoplasm
381	nucleoplasm
124	nucleoplasm
212	nucleoplasm
540	nucleoplasm
566	nucleoplasm
772	nucleoplasm
256	nucleoplasm
467	nucleoplasm
230	nucleoplasm
774	nucleoplasm
367	nucleoplasm
441	nucleoplasm
715	nucleoplasm
400	nucleoplasm
509	nucleoplasm
870	nucleoplasm
390	nucleoplasm
193	nucleoplasm
947	nucleoplasm
380	nucleoplasm
659	nucleoplasm
388	nucleoplasm
901	nucleoplasm
321	nucleoplasm
222	nucleoplasm
346	nucleoplasm
622	nucleoplasm
668	nucleoplasm
591	nucleoplasm
217	nucleoplasm
253	nucleoplasm
173	nucleoplasm
1061	nucleoplasm
609	nucleoplasm
117	nucleoplasm
137	nucleoplasm
561	nucleoplasm
137	nucleoplasm
569	nucleoplasm
404	nucleoplasm
1055	nucleoplasm
237	nucleoplasm
1304	nucleoplasm
1057	nucleoplasm
608	nucleoplasm
947	nucleoplasm
194	nucleoplasm
121	nucleoplasm
155	nucleoplasm
797	nucleoplasm
350	nucleoplasm
295	nucleoplasm
789	nucleoplasm
225	nucleoplasm
939	nucleoplasm
278	nucleoplasm
133	nucleoplasm
331	nucleoplasm
483	nucleoplasm
242	nucleoplasm
857	nucleoplasm
124	nucleoplasm
238	nucleoplasm
224	nucleoplasm
303	nucleoplasm
249	nucleoplasm
179	nucleoplasm
351	nucleoplasm
650	nucleoplasm
296	nucleoplasm
421	nucleoplasm
886	nucleoplasm
184	nucleoplasm
614	nucleoplasm
160	nucleoplasm
639	nucleoplasm
168	nucleoplasm
326	nucleoplasm
182	nucleoplasm
112	nucleoplasm
2403	nucleoplasm
183	nucleoplasm
1086	nucleoplasm
328	nucleoplasm
318	nucleoplasm
75	nucleoplasm
2240	nucleoplasm
89	nucleoplasm
661	nucleoplasm
768	nucleoplasm
511	nucleoplasm
2086	nucleoplasm
357	nucleoplasm
363	nucleoplasm
580	nucleoplasm
179	nucleoplasm
657	nucleoplasm
279	nucleoplasm
127	nucleoplasm
421	nucleoplasm
1214	nucleoplasm
165	nucleoplasm
92	nucleoplasm
339	nucleoplasm
759	nucleoplasm
349	nucleoplasm
535	nucleoplasm
464	nucleoplasm
456	nucleoplasm
180	nucleoplasm
183	nucleoplasm
156	nucleoplasm
251	nucleoplasm
897	nucleoplasm
244	nucleoplasm
242	nucleoplasm
209	nucleoplasm
86	nucleoplasm
691	nucleoplasm
598	nucleoplasm
560	nucleoplasm
378	nucleoplasm
1258	nucleoplasm
196	nucleoplasm
935	nucleoplasm
116	nucleoplasm
292	nucleoplasm
304	nucleoplasm
458	nucleoplasm
304	nucleoplasm
117	nucleoplasm
352	nucleoplasm
167	nucleoplasm
347	nucleoplasm
52	nucleoplasm
356	nucleoplasm
351	nucleoplasm
166	nucleoplasm
159	nucleoplasm
289	nucleoplasm
251	nucleoplasm
460	nucleoplasm
279	nucleoplasm
122	nucleoplasm
270	nucleoplasm
431	nucleoplasm
383	nucleoplasm
488	nucleoplasm
968	nucleoplasm
618	nucleoplasm
300	nucleoplasm
746	nucleoplasm
288	nucleoplasm
328	nucleoplasm
376	nucleoplasm
421	nucleoplasm
437	nucleoplasm
226	nucleoplasm
391	nucleoplasm
687	nucleoplasm
297	nucleoplasm
136	nucleoplasm
134	nucleoplasm
734	nucleoplasm
351	nucleoplasm
852	nucleoplasm
1126	nucleoplasm
286	nucleoplasm
201	nucleoplasm
311	nucleoplasm
258	nucleoplasm
339	nucleoplasm
301	nucleoplasm
630	nucleoplasm
141	nucleoplasm
466	nucleoplasm
954	nucleoplasm
724	nucleoplasm
194	nucleoplasm
202	nucleoplasm
339	nucleoplasm
735	nucleoplasm
527	nucleoplasm
584	nucleoplasm
309	nucleoplasm
443	nucleoplasm
320	nucleoplasm
464	nucleoplasm
261	nucleoplasm
179	nucleoplasm
993	nucleoplasm
144	nucleoplasm
351	nucleoplasm
660	nucleoplasm
465	nucleoplasm
505	nucleoplasm
313	nucleoplasm
648	nucleoplasm
111	nucleoplasm
273	nucleoplasm
974	nucleoplasm
1009	nucleoplasm
221	nucleoplasm
265	nucleoplasm
281	nucleoplasm
416	nucleoplasm
82	nucleoplasm
274	nucleoplasm
208	nucleoplasm
414	nucleoplasm
129	nucleoplasm
350	nucleoplasm
1786	nucleoplasm
410	nucleoplasm
221	nucleoplasm
349	nucleoplasm
703	nucleoplasm
805	nucleoplasm
1789	nucleoplasm
308	nucleoplasm
1174	nucleoplasm
402	nucleoplasm
778	nucleoplasm
782	nucleoplasm
673	nucleoplasm
702	nucleoplasm
233	nucleoplasm
657	nucleoplasm
485	nucleoplasm
73	nucleoplasm
422	nucleoplasm
1026	nucleoplasm
984	nucleoplasm
457	nucleoplasm
300	nucleoplasm
171	nucleoplasm
444	nucleoplasm
96	nucleoplasm
1807	nucleoplasm
428	nucleoplasm
371	nucleoplasm
305	nucleoplasm
925	nucleoplasm
789	nucleoplasm
158	nucleoplasm
442	nucleoplasm
1648	nucleoplasm
420	nucleoplasm
492	nucleoplasm
355	nucleoplasm
704	nucleoplasm
333	nucleoplasm
428	nucleoplasm
484	nucleoplasm
246	nucleoplasm
382	nucleoplasm
296	nucleoplasm
913	nucleoplasm
341	nucleoplasm
127	nucleoplasm
331	nucleoplasm
780	nucleoplasm
117	nucleoplasm
679	nucleoplasm
166	nucleoplasm
273	nucleoplasm
382	nucleoplasm
377	nucleoplasm
228	nucleoplasm
160	nucleoplasm
270	nucleoplasm
780	nucleoplasm
241	nucleoplasm
621	nucleoplasm
297	nucleoplasm
159	nucleoplasm
220	nucleoplasm
210	nucleoplasm
337	nucleoplasm
482	nucleoplasm
517	nucleoplasm
262	nucleoplasm
382	nucleoplasm
194	nucleoplasm
558	nucleoplasm
866	nucleoplasm
247	nucleoplasm
171	nucleoplasm
784	nucleoplasm
732	nucleoplasm
192	nucleoplasm
429	nucleoplasm
378	nucleoplasm
1004	nucleoplasm
577	nucleoplasm
561	nucleoplasm
1056	nucleoplasm
516	nucleoplasm
691	nucleoplasm
499	nucleoplasm
500	nucleoplasm
880	nucleoplasm
266	nucleoplasm
213	nucleoplasm
310	nucleoplasm
358	nucleoplasm
206	nucleoplasm
957	nucleoplasm
780	nucleoplasm
245	nucleoplasm
1062	nucleoplasm
110	nucleoplasm
252	nucleoplasm
251	nucleoplasm
298	nucleoplasm
370	nucleoplasm
349	nucleoplasm
801	nucleoplasm
508	nucleoplasm
550	nucleoplasm
1366	nucleoplasm
950	nucleoplasm
117	nucleoplasm
284	nucleoplasm
306	nucleoplasm
551	nucleoplasm
142	nucleoplasm
255	nucleoplasm
336	nucleoplasm
455	nucleoplasm
393	nucleoplasm
776	nucleoplasm
408	nucleoplasm
247	nucleoplasm
324	nucleoplasm
361	nucleoplasm
476	nucleoplasm
639	nucleoplasm
271	nucleoplasm
609	nucleoplasm
646	nucleoplasm
151	nucleoplasm
310	nucleoplasm
386	nucleoplasm
604	nucleoplasm
572	nucleoplasm
868	nucleoplasm
122	nucleoplasm
769	nucleoplasm
1211	nucleoplasm
326	nucleoplasm
676	nucleoplasm
1455	nucleoplasm
345	nucleoplasm
1099	nucleoplasm
306	nucleoplasm
277	nucleoplasm
394	nucleoplasm
149	nucleoplasm
247	nucleoplasm
4592	nucleoplasm
95	nucleoplasm
566	nucleoplasm
130	nucleoplasm
362	nucleoplasm
351	nucleoplasm
251	nucleoplasm
249	nucleoplasm
1051	nucleoplasm
201	nucleoplasm
1424	nucleoplasm
291	nucleoplasm
334	nucleoplasm
360	nucleoplasm
282	nucleoplasm
356	nucleoplasm
400	nucleoplasm
74	nucleoplasm
192	nucleoplasm
108	nucleoplasm
1057	nucleoplasm
336	nucleoplasm
662	nucleoplasm
120	nucleoplasm
828	nucleoplasm
408	nucleoplasm
178	nucleoplasm
817	nucleoplasm
1084	nucleoplasm
413	nucleoplasm
703	nucleoplasm
512	nucleoplasm
863	nucleoplasm
456	nucleoplasm
180	nucleoplasm
966	nucleoplasm
261	nucleoplasm
340	nucleoplasm
748	nucleoplasm
255	nucleoplasm
152	nucleoplasm
424	nucleoplasm
132	nucleoplasm
75	nucleoplasm
414	nucleoplasm
285	nucleoplasm
62	nucleoplasm
67	nucleoplasm
1260	nucleoplasm
259	nucleoplasm
520	nucleoplasm
614	nucleoplasm
203	nucleoplasm
71	nucleoplasm
309	nucleoplasm
887	nucleoplasm
96	nucleoplasm
1096	nucleoplasm
355	nucleoplasm
391	nucleoplasm
277	nucleoplasm
124	nucleoplasm
372	nucleoplasm
99	nucleoplasm
579	nucleoplasm
510	nucleoplasm
366	nucleoplasm
1340	nucleoplasm
390	nucleoplasm
158	nucleoplasm
876	nucleoplasm
265	nucleoplasm
788	nucleoplasm
273	nucleoplasm
273	nucleoplasm
471	nucleoplasm
148	nucleoplasm
585	nucleoplasm
244	nucleoplasm
566	nucleoplasm
327	nucleoplasm
773	nucleoplasm
250	nucleoplasm
345	nucleoplasm
112	nucleoplasm
256	nucleoplasm
100	nucleoplasm
1199	nucleoplasm
133	nucleoplasm
134	nucleoplasm
133	nucleoplasm
112	nucleoplasm
112	nucleoplasm
100	nucleoplasm
112	nucleoplasm
337	nucleoplasm
112	nucleoplasm
144	nucleoplasm
100	nucleoplasm
133	nucleoplasm
880	nucleoplasm
833	nucleoplasm
133	nucleoplasm
133	nucleoplasm
2097	nucleoplasm
112	nucleoplasm
112	nucleoplasm
112	nucleoplasm
112	nucleoplasm
830	nucleoplasm
2572	nucleoplasm
133	nucleoplasm
112	nucleoplasm
112	nucleoplasm
112	nucleoplasm
112	nucleoplasm
829	nucleoplasm
834	nucleoplasm
78	nucleoplasm
100	nucleoplasm
100	nucleoplasm
755	nucleoplasm
100	nucleoplasm
100	nucleoplasm
134	nucleoplasm
[truncated: 9,049 more rows]

## Sheet: FigureS7D
value	localisation
54	nucleus
56	nucleus
11	nucleus
72	nucleus
365	nucleus
181	nucleus
5	nucleus
21	nucleus
5	nucleus
759	nucleus
108	nucleus
191	nucleus
40	nucleus
23	nucleus
144	nucleus
1099	nucleus
70	nucleus
214	nucleus
148	nucleus
300	nucleus
83	nucleus
169	nucleus
38	nucleus
1042	nucleus
10	nucleus
29	nucleus
114	nucleus
232	nucleus
47	nucleus
6	nucleus
141	nucleus
81	nucleus
566	nucleus
12	nucleus
11	nucleus
125	nucleus
175	nucleus
200	nucleus
478	nucleus
204	nucleus
137	nucleus
8	nucleus
76	nucleus
26	nucleus
120	nucleus
125	nucleus
31	nucleus
84	nucleus
388	nucleus
24	nucleus
200	nucleus
271	nucleus
668	nucleus
259	nucleus
67	nucleus
143	nucleus
146	nucleus
8	nucleus
11	nucleus
85	nucleus
130	nucleus
172	nucleus
181	nucleus
50	nucleus
64	nucleus
252	nucleus
106	nucleus
42	nucleus
147	nucleus
7	nucleus
25	nucleus
218	nucleus
71	nucleus
79	nucleus
30	nucleus
101	nucleus
60	nucleus
15	nucleus
91	nucleus
22	nucleus
14	nucleus
120	nucleus
43	nucleus
817	nucleus
23	nucleus
78	nucleus
70	nucleus
49	nucleus
231	nucleus
32	nucleus
378	nucleus
325	nucleus
69	nucleus
842	nucleus
64	nucleus
76	nucleus
49	nucleus
160	nucleus
65	nucleus
203	nucleus
75	nucleus
12	nucleus
217	nucleus
89	nucleus
13	nucleus
647	nucleus
238	nucleus
522	nucleus
467	nucleus
314	nucleus
38	nucleus
40	nucleus
1128	nucleus
290	nucleus
27	nucleus
35	nucleus
130	nucleus
66	nucleus
8	nucleus
117	nucleus
98	nucleus
182	nucleus
70	nucleus
940	nucleus
137	nucleus
38	nucleus
102	nucleus
91	nucleus
23	nucleus
30	nucleus
41	nucleus
912	nucleus
208	nucleus
103	nucleus
304	nucleus
681	nucleus
333	nucleus
71	nucleus
121	nucleus
78	nucleus
319	nucleus
566	nucleus
139	nucleus
223	nucleus
40	nucleus
85	nucleus
626	nucleus
189	nucleus
5	nucleus
398	nucleus
142	nucleus
28	nucleus
73	nucleus
111	nucleus
171	nucleus
3	nucleus
10	nucleus
19	nucleus
86	nucleus
11	nucleus
45	nucleus
66	nucleus
109	nucleus
2	nucleus
26	nucleus
13	nucleus
62	nucleus
29	nucleus
48	nucleus
855	nucleus
5	nucleus
301	nucleus
22	nucleus
92	nucleus
32	nucleus
32	nucleus
1	nucleus
74	nucleus
10595	nucleus
174	nuclear lumen
48	nuclear lumen
160	nuclear lumen
136	nuclear lumen
58	nuclear lumen
56	nuclear lumen
7709	nuclear lumen
138	nuclear lumen
148	nuclear lumen
1432	nuclear lumen
127	nuclear lumen
109	nuclear lumen
196	nuclear lumen
332	nuclear lumen
1	nuclear lumen
308	nuclear lumen
3604	nuclear lumen
105	nuclear lumen
32	nuclear lumen
168	nuclear lumen
9	nuclear lumen
52	nuclear lumen
46	nuclear lumen
129	nuclear lumen
28	nuclear lumen
495	nuclear lumen
931	nuclear lumen
15	nuclear lumen
290	nuclear lumen
229	nuclear lumen
50	nuclear lumen
21	nuclear lumen
21	nuclear lumen
5	nuclear lumen
195	nuclear lumen
189	nuclear lumen
71	nuclear lumen
192	nuclear lumen
1136	nuclear lumen
199	nuclear lumen
256	nuclear lumen
74	nuclear lumen
54	nuclear lumen
152	nuclear lumen
62	nuclear lumen
70	nuclear lumen
12	nuclear lumen
24	nuclear lumen
394	nuclear lumen
91	nuclear lumen
10	nuclear lumen
149	nuclear lumen
518	nuclear lumen
14	nuclear lumen
285	nuclear lumen
862	nuclear lumen
113	nuclear lumen
175	nuclear lumen
3	nuclear lumen
162	nuclear lumen
64	nuclear lumen
18	nuclear lumen
2009	nuclear lumen
336	nuclear lumen
711	nuclear lumen
45	nuclear lumen
15	nuclear lumen
249	nuclear lumen
14	nuclear lumen
305	nuclear lumen
220	nuclear lumen
56	nuclear lumen
191	nuclear lumen
81	nuclear lumen
677	nuclear lumen
113	nuclear lumen
1235	nuclear lumen
1998	nuclear lumen
230	nuclear lumen
223	nuclear lumen
60	nuclear lumen
68	nuclear lumen
337	nuclear lumen
102	nuclear lumen
233	nuclear lumen
214	nuclear lumen
251	nuclear lumen
905	nuclear lumen
143	nuclear lumen
35	nuclear lumen
70	nuclear lumen
59	nuclear lumen
15	nuclear lumen
160	nuclear lumen
35	nuclear lumen
15	nuclear lumen
88	nuclear lumen
34	nuclear lumen
171	nuclear lumen
102	nuclear lumen
78	nuclear lumen
56	nuclear lumen
153	nuclear lumen
23	nuclear lumen
263	nuclear lumen
17	nuclear lumen
18	nuclear lumen
28	nuclear lumen
25	nuclear lumen
26	nuclear lumen
199	nuclear lumen
167	nuclear lumen
116	nuclear lumen
135	nuclear lumen
20	nuclear lumen
180	nuclear lumen
82	nuclear lumen
279	nuclear lumen
74	nuclear lumen
19	nuclear lumen
135	nuclear lumen
71	nuclear lumen
98	nuclear lumen
363	nuclear lumen
28	nuclear lumen
2	nuclear lumen
119	nuclear lumen
46	nuclear lumen
451	nuclear lumen
38	nuclear lumen
114	nuclear lumen
79	nuclear lumen
238	nuclear lumen
59	nuclear lumen
480	nuclear lumen
313	nuclear lumen
117	nuclear lumen
121	nuclear lumen
148	nuclear lumen
79	nuclear lumen
361	nuclear lumen
14	nuclear lumen
177	nuclear lumen
340	nuclear lumen
62	nuclear lumen
666	nuclear lumen
148	nuclear lumen
388	nuclear lumen
83	nuclear lumen
139	nuclear lumen
74	nuclear lumen
232	nuclear lumen
116	nuclear lumen
184	nuclear lumen
222	nuclear lumen
103	nuclear lumen
280	nuclear lumen
55	nuclear lumen
91	nuclear lumen
352	nuclear lumen
107	nuclear lumen
111	nuclear lumen
101	nuclear lumen
29	nuclear lumen
676	nuclear lumen
288	nuclear lumen
36	nuclear lumen
238	nuclear lumen
133	nuclear lumen
9	nuclear lumen
160	nuclear lumen
31	nuclear lumen
25	nuclear lumen
1008	nuclear lumen
963	nuclear lumen
24	nuclear lumen
32	nuclear lumen
9	nuclear lumen
604	nuclear lumen
76	nuclear lumen
3	nuclear lumen
330	nuclear lumen
115	nuclear lumen
22	nuclear lumen
49	nuclear lumen
215	nuclear lumen
104	nuclear lumen
260	nuclear lumen
99	nuclear lumen
24	nuclear lumen
427	nuclear lumen
51	nuclear lumen
108	nuclear lumen
199	nuclear lumen
116	nuclear lumen
260	nuclear lumen
662	nuclear lumen
1067	nuclear lumen
107	nuclear lumen
213	nuclear lumen
22	nuclear lumen
122	nuclear lumen
67	nuclear lumen
289	nuclear lumen
151	nuclear lumen
301	nuclear lumen
289	nuclear lumen
274	nuclear lumen
2163	nuclear lumen
47	nuclear lumen
8	nuclear lumen
121	nuclear lumen
1354	nuclear lumen
51	nuclear lumen
22	nuclear lumen
1068	nuclear lumen
580	nuclear lumen
672	nuclear lumen
65	nuclear lumen
26	nuclear lumen
26	nuclear lumen
286	nuclear lumen
64	nuclear lumen
79	nuclear lumen
50	nuclear lumen
487	nuclear lumen
66	nuclear lumen
85	nuclear lumen
52	nuclear lumen
224	nuclear lumen
38	nuclear lumen
84	nuclear lumen
78	nuclear lumen
885	nuclear lumen
77	nuclear lumen
76	nuclear lumen
91	nuclear lumen
35	nuclear lumen
61	nuclear lumen
10	nuclear lumen
333	nuclear lumen
26	nuclear lumen
12	nuclear lumen
52	nuclear lumen
32	nuclear lumen
111	nuclear lumen
58	nuclear lumen
303	nuclear lumen
333	nuclear lumen
84	nuclear lumen
147	nuclear lumen
187	nuclear lumen
167	nuclear lumen
30	nuclear lumen
14	nuclear lumen
30	nuclear lumen
99	nuclear lumen
44	nuclear lumen
5	nuclear lumen
829	nuclear lumen
89	nuclear lumen
59	nuclear lumen
90	nuclear lumen
64	nuclear lumen
57	nuclear lumen
48	nuclear lumen
17	nuclear lumen
21	nuclear lumen
104	nuclear lumen
105	nuclear lumen
7	nuclear lumen
27	nuclear lumen
26	nuclear lumen
5	nuclear lumen
273	nuclear lumen
12	nuclear lumen
28	nuclear lumen
76	nuclear lumen
32	nuclear lumen
22	nuclear lumen
282	nuclear lumen
44	nuclear lumen
368	nuclear lumen
293	nuclear lumen
21	nuclear lumen
63	nuclear lumen
13	nuclear lumen
103	nuclear lumen
1540	nuclear lumen
165	nuclear lumen
54	nuclear lumen
147	nuclear lumen
37	nuclear lumen
121	nuclear lumen
145	nuclear lumen
49	nuclear lumen
148	nuclear lumen
44	nuclear lumen
3	nuclear lumen
79	nuclear lumen
960	nuclear lumen
30	nuclear lumen
318	nuclear lumen
107	nuclear lumen
1391	nuclear lumen
46	nuclear lumen
17	nuclear lumen
554	nuclear lumen
19	nuclear lumen
28	nuclear lumen
12	nuclear lumen
49	nuclear lumen
416	nuclear lumen
17	nuclear lumen
1051	nuclear lumen
12	nuclear lumen
179	nuclear lumen
60	nuclear lumen
163	nuclear lumen
55	nuclear lumen
36	nuclear lumen
31	nuclear lumen
2181	nuclear lumen
6	nuclear lumen
208	nuclear lumen
347	nuclear lumen
55	nuclear lumen
120	nuclear lumen
544	nuclear lumen
138	nuclear lumen
22	nuclear lumen
37	nuclear lumen
153	nuclear lumen
91	nuclear lumen
237	nuclear lumen
96	nuclear lumen
52	nuclear lumen
52	nuclear lumen
23	nuclear lumen
78	nuclear lumen
47	nuclear lumen
84	nuclear lumen
49	nuclear lumen
800	nuclear lumen
267	nuclear lumen
8	nuclear lumen
220	nuclear lumen
18	nuclear lumen
41	nuclear lumen
288	nuclear lumen
84	nuclear lumen
32	nuclear lumen
11	nuclear lumen
23	nuclear lumen
304	nuclear lumen
3	nuclear lumen
8	nuclear lumen
175	nuclear lumen
378	nuclear lumen
1668	nuclear lumen
142	nuclear lumen
346	nuclear lumen
24	nuclear lumen
24	nuclear lumen
211	nuclear lumen
59	nuclear lumen
20	nuclear lumen
46	nuclear lumen
160	nuclear lumen
131	nuclear lumen
42	nuclear lumen
276	nuclear lumen
101	nuclear lumen
42	nuclear lumen
123	nuclear lumen
241	nuclear lumen
73	nuclear lumen
60	nuclear lumen
86	nuclear lumen
67	nuclear lumen
64	nuclear lumen
410	nuclear lumen
834	nuclear lumen
114	nuclear lumen
64	nuclear lumen
169	nuclear lumen
92	nuclear lumen
43	nuclear lumen
168	nuclear lumen
126	nuclear lumen
24	nuclear lumen
224	nuclear lumen
42	nuclear lumen
6	nuclear lumen
29	nuclear lumen
28	nuclear lumen
10	nuclear lumen
109	nuclear lumen
19	nuclear lumen
26	nuclear lumen
14	nuclear lumen
24	nuclear lumen
262	nuclear lumen
357	nuclear lumen
130	nuclear lumen
98	nuclear lumen
114	nuclear lumen
160	nuclear lumen
79	nuclear lumen
48	nuclear lumen
36	nuclear lumen
49	nuclear lumen
65	nuclear lumen
39	nuclear lumen
169	nuclear lumen
10	nuclear lumen
34	nuclear lumen
256	nuclear lumen
203	nuclear lumen
116	nuclear lumen
333	nuclear lumen
519	nuclear lumen
41	nuclear lumen
275	nuclear lumen
2	nuclear lumen
46	nuclear lumen
69	nuclear lumen
25	nuclear lumen
195	nuclear lumen
30	nuclear lumen
146	nuclear lumen
196	nuclear lumen
105	nuclear lumen
65	nuclear lumen
593	nuclear lumen
228	nuclear lumen
42	nuclear lumen
60	nuclear lumen
39	nuclear lumen
9	nuclear lumen
467	nuclear lumen
183	nuclear lumen
40	nuclear lumen
258	nuclear lumen
18	nuclear lumen
127	nuclear lumen
59	nuclear lumen
46	nuclear lumen
142	nuclear lumen
127	nuclear lumen
31	nuclear lumen
46	nuclear lumen
60	nuclear lumen
245	nuclear lumen
3	nuclear lumen
67	nuclear lumen
167	nuclear lumen
620	nuclear lumen
579	nuclear lumen
416	nuclear lumen
953	nuclear lumen
38	nuclear lumen
45	nuclear lumen
1560	nuclear lumen
180	nuclear lumen
129	nuclear lumen
1128	nuclear lumen
233	nuclear lumen
95	nuclear lumen
23	nuclear lumen
134	nuclear lumen
27	nuclear lumen
122	nuclear lumen
34	nuclear lumen
608	nuclear lumen
1009	nuclear lumen
75	nuclear lumen
31	nuclear lumen
63	nuclear lumen
177	nuclear lumen
164	nuclear lumen
244	nuclear lumen
13	nuclear lumen
102	nuclear lumen
121	nuclear lumen
17	nuclear lumen
6	nuclear lumen
200	nuclear lumen
206	nuclear lumen
104	nuclear lumen
47	nuclear lumen
64	nuclear lumen
131	nuclear lumen
20	nuclear lumen
73	nuclear lumen
9	nuclear lumen
52	nuclear lumen
12	nuclear lumen
36	nuclear lumen
31	nuclear lumen
309	nuclear lumen
472	nuclear lumen
125	nuclear lumen
87	nuclear lumen
7	nuclear lumen
82	nuclear lumen
22	nuclear lumen
31	nuclear lumen
56	nuclear lumen
6	nuclear lumen
132	nuclear lumen
3	nuclear lumen
158	nuclear lumen
14	nuclear lumen
217	nuclear lumen
211	nuclear lumen
71	nuclear lumen
30	nuclear lumen
11	nuclear lumen
101	nuclear lumen
969	nuclear lumen
231	nuclear lumen
242	nuclear lumen
95	nuclear lumen
58	nuclear lumen
149	nuclear lumen
18	nuclear lumen
24	nuclear lumen
857	nuclear lumen
34	nuclear lumen
2	nuclear lumen
10	nuclear lumen
69	nuclear lumen
50	nuclear lumen
114	nuclear lumen
141	nuclear lumen
37	nuclear lumen
587	nuclear lumen
144	nuclear lumen
32	nuclear lumen
9494	nuclear lumen
58	nuclear lumen
128	nuclear lumen
680	nuclear lumen
66	nuclear lumen
32	nuclear lumen
58	nuclear lumen
131	nuclear lumen
109	nuclear lumen
506	nuclear lumen
93	nuclear lumen
71	nuclear lumen
15	nuclear lumen
58	nuclear lumen
654	nuclear lumen
51	nuclear lumen
79	nuclear lumen
66	nuclear lumen
40	nuclear lumen
36	nuclear lumen
142	nuclear lumen
13	nuclear lumen
43	nuclear lumen
199	nuclear lumen
15	nuclear lumen
39	nuclear lumen
209	nuclear lumen
143	nuclear lumen
195	nuclear lumen
149	nuclear lumen
538	nuclear lumen
213	nuclear lumen
182	nuclear lumen
294	nuclear lumen
65	nuclear lumen
120	nuclear lumen
195	nuclear lumen
56	nuclear lumen
148	nuclear lumen
267	nuclear lumen
53	nuclear lumen
54	nuclear lumen
133	nuclear lumen
22	nuclear lumen
209	nuclear lumen
38	nuclear lumen
71	nuclear lumen
133	nuclear lumen
422	nuclear lumen
371	nuclear lumen
89	nuclear lumen
229	nuclear lumen
77	nuclear lumen
1	nuclear lumen
116	nuclear lumen
202	nuclear lumen
21	nuclear lumen
82	nuclear lumen
17	nuclear lumen
319	nuclear lumen
15	nuclear lumen
138	nuclear lumen
46	nuclear lumen
63	nuclear lumen
90	nuclear lumen
91	nuclear lumen
48	nuclear lumen
156	nuclear lumen
43	nuclear lumen
176	nuclear lumen
13	nuclear lumen
55	nuclear lumen
213	nuclear lumen
228	nuclear lumen
64	nuclear lumen
180	nuclear lumen
36	nuclear lumen
58	nuclear lumen
77	nuclear lumen
128	nuclear lumen
6	nuclear lumen
8	nuclear lumen
314	nuclear lumen
35	nuclear lumen
233	nuclear lumen
23	nuclear lumen
111	nuclear lumen
157	nuclear lumen
85	nuclear lumen
28	nuclear lumen
13	nuclear lumen
84	nuclear lumen
553	nuclear lumen
110	nuclear lumen
123	nuclear lumen
53	nuclear lumen
161	nuclear lumen
53	nuclear lumen
238	nuclear lumen
53	nuclear lumen
596	nuclear lumen
105	nuclear lumen
183	nuclear lumen
181	nuclear lumen
59	nuclear lumen
251	nuclear lumen
315	nuclear lumen
147	nuclear lumen
49	nuclear lumen
85	nuclear lumen
32	nuclear lumen
106	nuclear lumen
849	nuclear lumen
19	nuclear lumen
1123	nuclear lumen
149	nuclear lumen
112	nuclear lumen
195	nuclear lumen
26	nuclear lumen
29	nuclear lumen
58	nuclear lumen
28	nuclear lumen
3	nuclear lumen
10	nuclear lumen
249	nuclear lumen
91	nuclear lumen
8	nuclear lumen
37	nuclear lumen
14	nuclear lumen
217	nuclear lumen
51	nuclear lumen
104	nuclear lumen
326	nuclear lumen
56	nuclear lumen
42	nuclear lumen
50	nuclear lumen
116	nuclear lumen
28	nuclear lumen
77	nuclear lumen
441	nuclear lumen
137	nuclear lumen
31	nuclear lumen
15	nuclear lumen
21	nuclear lumen
44	nuclear lumen
271	nuclear lumen
394	nuclear lumen
167	nuclear lumen
75	nuclear lumen
63	nuclear lumen
21	nuclear lumen
68	nuclear lumen
29	nuclear lumen
133	nuclear lumen
292	nuclear lumen
77	nuclear lumen
32	nuclear lumen
15	nuclear lumen
14	nuclear lumen
21	nuclear lumen
130	nuclear lumen
49	nuclear lumen
108	nuclear lumen
173	nuclear lumen
58	nuclear lumen
301	nuclear lumen
498	nuclear lumen
25	nuclear lumen
344	nuclear lumen
136	nuclear lumen
34	nuclear lumen
69	nuclear lumen
68	nuclear lumen
186	nuclear lumen
10	nuclear lumen
479	nuclear lumen
11	nuclear lumen
19	nuclear lumen
9	nuclear lumen
36	nuclear lumen
47	nuclear lumen
135	nuclear lumen
11	nuclear lumen
108	nuclear lumen
234	nuclear lumen
33	nuclear lumen
24	nuclear lumen
149	nuclear lumen
89	nuclear lumen
23	nuclear lumen
4	nuclear lumen
19	nuclear lumen
17	nuclear lumen
50	nuclear lumen
15	nuclear lumen
60	nuclear lumen
101	nuclear lumen
469	nuclear lumen
49	nuclear lumen
61	nuclear lumen
51	nuclear lumen
455	nuclear lumen
10	nuclear lumen
49	nuclear lumen
5	nuclear lumen
29	nuclear lumen
47	nuclear lumen
30	nuclear lumen
29	nuclear lumen
31	nuclear lumen
45	nuclear lumen
2	nuclear lumen
34	nuclear lumen
145	nuclear lumen
1593	nuclear lumen
108	nuclear lumen
62	nuclear lumen
54	nuclear lumen
8	nuclear lumen
16	nuclear lumen
13	nuclear lumen
19	nuclear lumen
177	nuclear lumen
56	nuclear lumen
90	nuclear lumen
111	nuclear lumen
109	nuclear lumen
242	nuclear lumen
131	nuclear lumen
24	nuclear lumen
109	nuclear lumen
115	nuclear lumen
28	nuclear lumen
30	nuclear lumen
115	nuclear lumen
866	nuclear lumen
83	nuclear lumen
49	nuclear lumen
116	nuclear lumen
119	nuclear lumen
82	nuclear lumen
181	nuclear lumen
86	nuclear lumen
77	nuclear lumen
108	nuclear lumen
34	nuclear lumen
60	nuclear lumen
134	nuclear lumen
33	nuclear lumen
48	nuclear lumen
170	nuclear lumen
92	nuclear lumen
228	nuclear lumen
131	nuclear lumen
135	nuclear lumen
548	nuclear lumen
42	nuclear lumen
36	nuclear lumen
58	nuclear lumen
58	nuclear lumen
75	nuclear lumen
67	nuclear lumen
350	nuclear lumen
34	nuclear lumen
64	nuclear lumen
70	nuclear lumen
36	nuclear lumen
36	nuclear lumen
35	nuclear lumen
17	nuclear lumen
75	nuclear lumen
84	nuclear lumen
32	nuclear lumen
507	nuclear lumen
23	nuclear lumen
35	nuclear lumen
54	nuclear lumen
69	nuclear lumen
75	nuclear lumen
140	nuclear lumen
4	nuclear lumen
680	nuclear lumen
47	nuclear lumen
47	nuclear lumen
37	nuclear lumen
42	nuclear lumen
423	nuclear lumen
47	nuclear lumen
24	nuclear lumen
101	nucleoplasm
64	nucleoplasm
7	nucleoplasm
5	nucleoplasm
554	nucleoplasm
73	nucleoplasm
124	nucleoplasm
11	nucleoplasm
72	nucleoplasm
59	nucleoplasm
83	nucleoplasm
27	nucleoplasm
218	nucleoplasm
340	nucleoplasm
59	nucleoplasm
73	nucleoplasm
42	nucleoplasm
28	nucleoplasm
59	nucleoplasm
150	nucleoplasm
205	nucleoplasm
123	nucleoplasm
92	nucleoplasm
72	nucleoplasm
41	nucleoplasm
268	nucleoplasm
21	nucleoplasm
111	nucleoplasm
121	nucleoplasm
110	nucleoplasm
41	nucleoplasm
5	nucleoplasm
1182	nucleoplasm
211	nucleoplasm
34	nucleoplasm
165	nucleoplasm
194	nucleoplasm
232	nucleoplasm
158	nucleoplasm
122	nucleoplasm
61	nucleoplasm
10	nucleoplasm
168	nucleoplasm
114	nucleoplasm
264	nucleoplasm
23	nucleoplasm
126	nucleoplasm
74	nucleoplasm
260	nucleoplasm
24	nucleoplasm
153	nucleoplasm
70	nucleoplasm
54	nucleoplasm
209	nucleoplasm
126	nucleoplasm
300	nucleoplasm
169	nucleoplasm
866	nucleoplasm
20	nucleoplasm
23	nucleoplasm
36	nucleoplasm
21	nucleoplasm
232	nucleoplasm
93	nucleoplasm
5	nucleoplasm
184	nucleoplasm
64	nucleoplasm
64	nucleoplasm
238	nucleoplasm
2	nucleoplasm
80	nucleoplasm
297	nucleoplasm
44	nucleoplasm
5	nucleoplasm
43	nucleoplasm
6	nucleoplasm
742	nucleoplasm
6	nucleoplasm
141	nucleoplasm
190	nucleoplasm
714	nucleoplasm
198	nucleoplasm
384	nucleoplasm
5	nucleoplasm
483	nucleoplasm
122	nucleoplasm
88	nucleoplasm
80	nucleoplasm
38	nucleoplasm
43	nucleoplasm
30	nucleoplasm
285	nucleoplasm
31	nucleoplasm
72	nucleoplasm
26	nucleoplasm
149	nucleoplasm
566	nucleoplasm
130	nucleoplasm
420	nucleoplasm
517	nucleoplasm
137	nucleoplasm
108	nucleoplasm
81	nucleoplasm
123	nucleoplasm
25	nucleoplasm
38	nucleoplasm
457	nucleoplasm
23	nucleoplasm
51	nucleoplasm
62	nucleoplasm
242	nucleoplasm
64	nucleoplasm
119	nucleoplasm
475	nucleoplasm
188	nucleoplasm
223	nucleoplasm
478	nucleoplasm
28	nucleoplasm
505	nucleoplasm
23	nucleoplasm
160	nucleoplasm
19	nucleoplasm
45	nucleoplasm
164	nucleoplasm
137	nucleoplasm
92	nucleoplasm
295	nucleoplasm
4	nucleoplasm
49	nucleoplasm
119	nucleoplasm
74	nucleoplasm
171	nucleoplasm
45	nucleoplasm
56	nucleoplasm
658	nucleoplasm
88	nucleoplasm
34	nucleoplasm
204	nucleoplasm
146	nucleoplasm
31	nucleoplasm
37	nucleoplasm
20	nucleoplasm
8	nucleoplasm
109	nucleoplasm
104	nucleoplasm
14	nucleoplasm
33	nucleoplasm
66	nucleoplasm
38	nucleoplasm
118	nucleoplasm
25	nucleoplasm
14	nucleoplasm
26	nucleoplasm
317	nucleoplasm
106	nucleoplasm
12	nucleoplasm
41	nucleoplasm
21	nucleoplasm
41	nucleoplasm
120	nucleoplasm
134	nucleoplasm
125	nucleoplasm
1356	nucleoplasm
25	nucleoplasm
49	nucleoplasm
155	nucleoplasm
14	nucleoplasm
57	nucleoplasm
32	nucleoplasm
55	nucleoplasm
32	nucleoplasm
33	nucleoplasm
265	nucleoplasm
222	nucleoplasm
24	nucleoplasm
33	nucleoplasm
382	nucleoplasm
104	nucleoplasm
362	nucleoplasm
27	nucleoplasm
212	nucleoplasm
15	nucleoplasm
119	nucleoplasm
529	nucleoplasm
46	nucleoplasm
480	nucleoplasm
31	nucleoplasm
313	nucleoplasm
133	nucleoplasm
20	nucleoplasm
87	nucleoplasm
344	nucleoplasm
222	nucleoplasm
361	nucleoplasm
779	nucleoplasm
52	nucleoplasm
37	nucleoplasm
223	nucleoplasm
96	nucleoplasm
585	nucleoplasm
406	nucleoplasm
5	nucleoplasm
211	nucleoplasm
103	nucleoplasm
181	nucleoplasm
28	nucleoplasm
55	nucleoplasm
107	nucleoplasm
200	nucleoplasm
99	nucleoplasm
65	nucleoplasm
84	nucleoplasm
101	nucleoplasm
196	nucleoplasm
127	nucleoplasm
19	nucleoplasm
12	nucleoplasm
593	nucleoplasm
206	nucleoplasm
40	nucleoplasm
259	nucleoplasm
225	nucleoplasm
71	nucleoplasm
207	nucleoplasm
227	nucleoplasm
113	nucleoplasm
51	nucleoplasm
274	nucleoplasm
729	nucleoplasm
107	nucleoplasm
179	nucleoplasm
219	nucleoplasm
49	nucleoplasm
37	nucleoplasm
41	nucleoplasm
59	nucleoplasm
146	nucleoplasm
295	nucleoplasm
131	nucleoplasm
981	nucleoplasm
177	nucleoplasm
42	nucleoplasm
40	nucleoplasm
31	nucleoplasm
11	nucleoplasm
263	nucleoplasm
362	nucleoplasm
142	nucleoplasm
584	nucleoplasm
24	nucleoplasm
39	nucleoplasm
61	nucleoplasm
120	nucleoplasm
172	nucleoplasm
2487	nucleoplasm
34	nucleoplasm
88	nucleoplasm
293	nucleoplasm
137	nucleoplasm
81	nucleoplasm
179	nucleoplasm
130	nucleoplasm
68	nucleoplasm
196	nucleoplasm
151	nucleoplasm
46	nucleoplasm
303	nucleoplasm
469	nucleoplasm
252	nucleoplasm
137	nucleoplasm
18	nucleoplasm
34	nucleoplasm
55	nucleoplasm
291	nucleoplasm
9	nucleoplasm
55	nucleoplasm
132	nucleoplasm
31	nucleoplasm
97	nucleoplasm
225	nucleoplasm
67	nucleoplasm
14	nucleoplasm
10	nucleoplasm
95	nucleoplasm
257	nucleoplasm
71	nucleoplasm
70	nucleoplasm
87	nucleoplasm
164	nucleoplasm
490	nucleoplasm
25	nucleoplasm
185	nucleoplasm
189	nucleoplasm
33	nucleoplasm
182	nucleoplasm
47	nucleoplasm
104	nucleoplasm
20	nucleoplasm
148	nucleoplasm
59	nucleoplasm
327	nucleoplasm
70	nucleoplasm
74	nucleoplasm
373	nucleoplasm
8	nucleoplasm
40	nucleoplasm
32	nucleoplasm
64	nucleoplasm
79	nucleoplasm
194	nucleoplasm
25	nucleoplasm
457	nucleoplasm
105	nucleoplasm
44	nucleoplasm
411	nucleoplasm
90	nucleoplasm
30	nucleoplasm
582	nucleoplasm
29	nucleoplasm
80	nucleoplasm
267	nucleoplasm
261	nucleoplasm
158	nucleoplasm
438	nucleoplasm
57	nucleoplasm
329	nucleoplasm
137	nucleoplasm
17	nucleoplasm
61	nucleoplasm
61	nucleoplasm
31	nucleoplasm
57	nucleoplasm
138	nucleoplasm
76	nucleoplasm
117	nucleoplasm
148	nucleoplasm
289	nucleoplasm
16	nucleoplasm
188	nucleoplasm
31	nucleoplasm
255	nucleoplasm
1022	nucleoplasm
253	nucleoplasm
92	nucleoplasm
165	nucleoplasm
97	nucleoplasm
369	nucleoplasm
71	nucleoplasm
32	nucleoplasm
223	nucleoplasm
456	nucleoplasm
288	nucleoplasm
27	nucleoplasm
49	nucleoplasm
148	nucleoplasm
30	nucleoplasm
46	nucleoplasm
198	nucleoplasm
101	nucleoplasm
101	nucleoplasm
256	nucleoplasm
19	nucleoplasm
176	nucleoplasm
98	nucleoplasm
88	nucleoplasm
178	nucleoplasm
416	nucleoplasm
12	nucleoplasm
77	nucleoplasm
36	nucleoplasm
356	nucleoplasm
72	nucleoplasm
121	nucleoplasm
22	nucleoplasm
57	nucleoplasm
543	nucleoplasm
208	nucleoplasm
6	nucleoplasm
138	nucleoplasm
302	nucleoplasm
153	nucleoplasm
108	nucleoplasm
39	nucleoplasm
136	nucleoplasm
98	nucleoplasm
817	nucleoplasm
237	nucleoplasm
25	nucleoplasm
96	nucleoplasm
52	nucleoplasm
6	nucleoplasm
34	nucleoplasm
27	nucleoplasm
30	nucleoplasm
267	nucleoplasm
51	nucleoplasm
25	nucleoplasm
18	nucleoplasm
240	nucleoplasm
207	nucleoplasm
32	nucleoplasm
8	nucleoplasm
1668	nucleoplasm
23	nucleoplasm
4	nucleoplasm
217	nucleoplasm
32	nucleoplasm
95	nucleoplasm
14	nucleoplasm
84	nucleoplasm
48	nucleoplasm
731	nucleoplasm
231	nucleoplasm
139	nucleoplasm
30	nucleoplasm
73	nucleoplasm
26	nucleoplasm
30	nucleoplasm
410	nucleoplasm
132	nucleoplasm
74	nucleoplasm
842	nucleoplasm
76	nucleoplasm
75	nucleoplasm
172	nucleoplasm
117	nucleoplasm
133	nucleoplasm
57	nucleoplasm
270	nucleoplasm
83	nucleoplasm
57	nucleoplasm
14	nucleoplasm
357	nucleoplasm
33	nucleoplasm
130	nucleoplasm
7	nucleoplasm
169	nucleoplasm
51	nucleoplasm
59	nucleoplasm
115	nucleoplasm
49	nucleoplasm
45	nucleoplasm
47	nucleoplasm
41	nucleoplasm
151	nucleoplasm
174	nucleoplasm
169	nucleoplasm
34	nucleoplasm
32	nucleoplasm
75	nucleoplasm
16	nucleoplasm
104	nucleoplasm
36	nucleoplasm
4	nucleoplasm
519	nucleoplasm
217	nucleoplasm
212	nucleoplasm
2	nucleoplasm
145	nucleoplasm
84	nucleoplasm
647	nucleoplasm
105	nucleoplasm
97	nucleoplasm
316	nucleoplasm
55	nucleoplasm
218	nucleoplasm
379	nucleoplasm
114	nucleoplasm
278	nucleoplasm
228	nucleoplasm
49	nucleoplasm
9	nucleoplasm
4	nucleoplasm
188	nucleoplasm
53	nucleoplasm
70	nucleoplasm
220	nucleoplasm
335	nucleoplasm
39	nucleoplasm
194	nucleoplasm
75	nucleoplasm
522	nucleoplasm
9	nucleoplasm
5	nucleoplasm
132	nucleoplasm
94	nucleoplasm
197	nucleoplasm
20	nucleoplasm
225	nucleoplasm
467	nucleoplasm
267	nucleoplasm
239	nucleoplasm
151	nucleoplasm
46	nucleoplasm
160	nucleoplasm
142	nucleoplasm
129	nucleoplasm
55	nucleoplasm
864	nucleoplasm
52	nucleoplasm
19	nucleoplasm
18	nucleoplasm
98	nucleoplasm
60	nucleoplasm
25	nucleoplasm
167	nucleoplasm
18	nucleoplasm
52	nucleoplasm
579	nucleoplasm
416	nucleoplasm
378	nucleoplasm
877	nucleoplasm
202	nucleoplasm
31	nucleoplasm
128	nucleoplasm
140	nucleoplasm
17	nucleoplasm
180	nucleoplasm
102	nucleoplasm
498	nucleoplasm
233	nucleoplasm
43	nucleoplasm
290	nucleoplasm
5	nucleoplasm
95	nucleoplasm
145	nucleoplasm
137	nucleoplasm
75	nucleoplasm
212	nucleoplasm
136	nucleoplasm
63	nucleoplasm
28	nucleoplasm
185	nucleoplasm
6	nucleoplasm
177	nucleoplasm
66	nucleoplasm
26	nucleoplasm
150	nucleoplasm
53	nucleoplasm
148	nucleoplasm
13	nucleoplasm
109	nucleoplasm
117	nucleoplasm
136	nucleoplasm
52	nucleoplasm
20	nucleoplasm
24	nucleoplasm
138	nucleoplasm
112	nucleoplasm
272	nucleoplasm
337	nucleoplasm
309	nucleoplasm
472	nucleoplasm
110	nucleoplasm
7	nucleoplasm
47	nucleoplasm
269	nucleoplasm
86	nucleoplasm
229	nucleoplasm
63	nucleoplasm
339	nucleoplasm
284	nucleoplasm
73	nucleoplasm
56	nucleoplasm
45	nucleoplasm
98	nucleoplasm
30	nucleoplasm
7	nucleoplasm
115	nucleoplasm
6	nucleoplasm
49	nucleoplasm
763	nucleoplasm
3	nucleoplasm
17	nucleoplasm
10	nucleoplasm
29	nucleoplasm
231	nucleoplasm
95	nucleoplasm
197	nucleoplasm
18	nucleoplasm
23	nucleoplasm
164	nucleoplasm
66	nucleoplasm
25	nucleoplasm
857	nucleoplasm
10	nucleoplasm
38	nucleoplasm
102	nucleoplasm
255	nucleoplasm
104	nucleoplasm
91	nucleoplasm
9	nucleoplasm
105	nucleoplasm
89	nucleoplasm
53	nucleoplasm
41	nucleoplasm
118	nucleoplasm
32	nucleoplasm
32	nucleoplasm
99	nucleoplasm
66	nucleoplasm
134	nucleoplasm
93	nucleoplasm
71	nucleoplasm
276	nucleoplasm
51	nucleoplasm
144	nucleoplasm
66	nucleoplasm
304	nucleoplasm
85	nucleoplasm
353	nucleoplasm
123	nucleoplasm
78	nucleoplasm
42	nucleoplasm
63	nucleoplasm
26	nucleoplasm
16	nucleoplasm
39	nucleoplasm
204	nucleoplasm
143	nucleoplasm
47	nucleoplasm
70	nucleoplasm
681	nucleoplasm
29	nucleoplasm
290	nucleoplasm
213	nucleoplasm
48	nucleoplasm
205	nucleoplasm
60	nucleoplasm
94	nucleoplasm
66	nucleoplasm
88	nucleoplasm
152	nucleoplasm
8	nucleoplasm
22	nucleoplasm
118	nucleoplasm
148	nucleoplasm
267	nucleoplasm
54	nucleoplasm
3	nucleoplasm
49	nucleoplasm
22	nucleoplasm
209	nucleoplasm
84	nucleoplasm
217	nucleoplasm
51	nucleoplasm
169	nucleoplasm
275	nucleoplasm
60	nucleoplasm
71	nucleoplasm
108	nucleoplasm
122	nucleoplasm
74	nucleoplasm
116	nucleoplasm
5068	nucleoplasm
737	nucleoplasm
354	nucleoplasm
134	nucleoplasm
114	nucleoplasm
283	nucleoplasm
77	nucleoplasm
23	nucleoplasm
121	nucleoplasm
1004	nucleoplasm
4	nucleoplasm
228	nucleoplasm
60	nucleoplasm
82	nucleoplasm
81	nucleoplasm
56	nucleoplasm
107	nucleoplasm
38	nucleoplasm
53	nucleoplasm
78	nucleoplasm
319	nucleoplasm
130	nucleoplasm
138	nucleoplasm
4	nucleoplasm
63	nucleoplasm
3	nucleoplasm
133	nucleoplasm
369	nucleoplasm
174	nucleoplasm
20	nucleoplasm
213	nucleoplasm
1515	nucleoplasm
46	nucleoplasm
5	nucleoplasm
70	nucleoplasm
29	nucleoplasm
126	nucleoplasm
1	nucleoplasm
228	nucleoplasm
258	nucleoplasm
26	nucleoplasm
64	nucleoplasm
9	nucleoplasm
43	nucleoplasm
366	nucleoplasm
306	nucleoplasm
56	nucleoplasm
50	nucleoplasm
161	nucleoplasm
314	nucleoplasm
58	nucleoplasm
45	nucleoplasm
88	nucleoplasm
35	nucleoplasm
100	nucleoplasm
128	nucleoplasm
119	nucleoplasm
3	nucleoplasm
9	nucleoplasm
54	nucleoplasm
16	nucleoplasm
115	nucleoplasm
111	nucleoplasm
10	nucleoplasm
75	nucleoplasm
40	nucleoplasm
191	nucleoplasm
177	nucleoplasm
43	nucleoplasm
294	nucleoplasm
25	nucleoplasm
88	nucleoplasm
2	nucleoplasm
18	nucleoplasm
253	nucleoplasm
59	nucleoplasm
120	nucleoplasm
52	nucleoplasm
110	nucleoplasm
245	nucleoplasm
49	nucleoplasm
33	nucleoplasm
161	nucleoplasm
53	nucleoplasm
202	nucleoplasm
136	nucleoplasm
63	nucleoplasm
17	nucleoplasm
53	nucleoplasm
36	nucleoplasm
10	nucleoplasm
59	nucleoplasm
626	nucleoplasm
268	nucleoplasm
18	nucleoplasm
114	nucleoplasm
49	nucleoplasm
9	nucleoplasm
272	nucleoplasm
404	nucleoplasm
300	nucleoplasm
211	nucleoplasm
112	nucleoplasm
65	nucleoplasm
149	nucleoplasm
78	nucleoplasm
50	nucleoplasm
118	nucleoplasm
50	nucleoplasm
83	nucleoplasm
878	nucleoplasm
3503	nucleoplasm
82	nucleoplasm
148	nucleoplasm
169	nucleoplasm
32	nucleoplasm
280	nucleoplasm
52	nucleoplasm
150	nucleoplasm
14	nucleoplasm
178	nucleoplasm
213	nucleoplasm
351	nucleoplasm
9	nucleoplasm
79	nucleoplasm
65	nucleoplasm
42	nucleoplasm
47	nucleoplasm
116	nucleoplasm
30	nucleoplasm
5	nucleoplasm
39	nucleoplasm
398	nucleoplasm
19	nucleoplasm
31	nucleoplasm
27	nucleoplasm
26	nucleoplasm
28	nucleoplasm
193	nucleoplasm
81	nucleoplasm
23	nucleoplasm
21	nucleoplasm
64	nucleoplasm
147	nucleoplasm
35	nucleoplasm
22	nucleoplasm
182	nucleoplasm
124	nucleoplasm
55	nucleoplasm
34	nucleoplasm
12	nucleoplasm
201	nucleoplasm
20	nucleoplasm
69	nucleoplasm
63	nucleoplasm
77	nucleoplasm
264	nucleoplasm
15	nucleoplasm
1019	nucleoplasm
62	nucleoplasm
143	nucleoplasm
40	nucleoplasm
435	nucleoplasm
187	nucleoplasm
5	nucleoplasm
21	nucleoplasm
344	nucleoplasm
136	nucleoplasm
171	nucleoplasm
265	nucleoplasm
159	nucleoplasm
113	nucleoplasm
65	nucleoplasm
231	nucleoplasm
3	nucleoplasm
186	nucleoplasm
9	nucleoplasm
4	nucleoplasm
11	nucleoplasm
11	nucleoplasm
51	nucleoplasm
167	nucleoplasm
9	nucleoplasm
80	nucleoplasm
1365	nucleoplasm
19	nucleoplasm
23	nucleoplasm
55	nucleoplasm
4	nucleoplasm
45	nucleoplasm
127	nucleoplasm
184	nucleoplasm
8	nucleoplasm
237	nucleoplasm
50	nucleoplasm
12	nucleoplasm
22	nucleoplasm
4	nucleoplasm
85	nucleoplasm
104	nucleoplasm
11	nucleoplasm
44	nucleoplasm
8	nucleoplasm
11	nucleoplasm
14	nucleoplasm
115	nucleoplasm
29	nucleoplasm
66	nucleoplasm
1	nucleoplasm
12	nucleoplasm
18	nucleoplasm
12	nucleoplasm
54	nucleoplasm
145	nucleoplasm
56	nucleoplasm
97	nucleoplasm
16	nucleoplasm
62	nucleoplasm
27	nucleoplasm
48	nucleoplasm
21	nucleoplasm
529	nucleoplasm
13	nucleoplasm
99	nucleoplasm
71	nucleoplasm
177	nucleoplasm
229	nucleoplasm
24	nucleoplasm
73	nucleoplasm
120	nucleoplasm
319	nucleoplasm
100	nucleoplasm
92	nucleoplasm
145	nucleoplasm
194	nucleoplasm
95	nucleoplasm
5	nucleoplasm
393	nucleoplasm
35	nucleoplasm
25	nucleoplasm
19	nucleoplasm
165	nucleoplasm
2	nucleoplasm
287	nucleoplasm
420	nucleoplasm
165	nucleoplasm
163	nucleoplasm
4	nucleoplasm
98	nucleoplasm
40	nucleoplasm
69	nucleoplasm
60	nucleoplasm
22	nucleoplasm
39	nucleoplasm
47	nucleoplasm
170	nucleoplasm
58	nucleoplasm
55	nucleoplasm
16	nucleoplasm
34	nucleoplasm
17	nucleoplasm
55	nucleoplasm
66	nucleoplasm
55	nucleoplasm
55	nucleoplasm
55	nucleoplasm
34	nucleoplasm
55	nucleoplasm
73	nucleoplasm
963	nucleoplasm
57	nucleoplasm
34	nucleoplasm
55	nucleoplasm
4024	nucleoplasm
64	nucleoplasm
55	nucleoplasm
55	nucleoplasm
64	nucleoplasm
55	nucleoplasm
55	nucleoplasm
55	nucleoplasm
55	nucleoplasm
64	nucleoplasm
64	nucleoplasm
55	nucleoplasm
55	nucleoplasm
55	nucleoplasm
55	nucleoplasm
55	nucleoplasm
64	nucleoplasm
64	nucleoplasm
350	nucleoplasm
34	nucleoplasm
34	nucleoplasm
37	nucleoplasm
34	nucleoplasm
34	nucleoplasm
66	nucleoplasm
66	nucleoplasm
66	nucleoplasm
66	nucleoplasm
66	nucleoplasm
66	nucleoplasm
66	nucleoplasm
66	nucleoplasm
66	nucleoplasm
66	nucleoplasm
66	nucleoplasm
75	nucleoplasm
75	nucleoplasm
75	nucleoplasm
75	nucleoplasm
2	nucleoplasm
141	nucleoplasm
50	nucleoplasm
431	nucleoplasm
98	nucleoplasm
75	nucleoplasm
75	nucleoplasm
577	nucleoplasm
25	nucleoplasm
4	nucleoplasm
15	nucleolus
50	nucleolus
87	nucleolus
982	nucleolus
7	nucleolus
15	nucleolus
11	nucleolus
27	nucleolus
9	nucleolus
150	nucleolus
42	nucleolus
5	nucleolus
194	nucleolus
86	nucleolus
14	nucleolus
[truncated: 8,893 more rows]

## Sheet: FigureS7E
value	localisation
498	nucleus
480	nucleus
71	nucleus
524	nucleus
61	nucleus
191	nucleus
101	nucleus
2677	nucleus
1038	nucleus
390	nucleus
38	nucleus
30	nucleus
49	nucleus
952	nucleus
68	nucleus
106	nucleus
449	nucleus
173	nucleus
844	nucleus
21	nucleus
77	nucleus
128	nucleus
139	nucleus
191	nucleus
62	nucleus
605	nucleus
260	nucleus
906	nucleus
648	nucleus
231	nucleus
175	nucleus
379	nucleus
71	nucleus
115	nucleus
543	nucleus
832	nucleus
38	nucleus
189	nucleus
553	nucleus
533	nucleus
49	nucleus
318	nucleus
118	nucleus
681	nucleus
578	nucleus
537	nucleus
53	nucleus
369	nucleus
52	nucleus
96	nucleus
496	nucleus
533	nucleus
21	nucleus
115	nucleus
2030	nucleus
141	nucleus
1678	nucleus
162	nucleus
9	nucleus
3467	nucleus
6157	nucleus
205	nucleus
270	nucleus
55	nucleus
800	nucleus
154	nucleus
129	nucleus
724	nucleus
509	nucleus
1114	nucleus
753	nucleus
124	nucleus
502	nucleus
1310	nucleus
667	nucleus
4490	nucleus
1655	nucleus
178	nucleus
1204	nucleus
813	nucleus
91	nucleus
329	nucleus
339	nucleus
3213	nucleus
381	nucleus
503	nucleus
76	nucleus
51	nucleus
247	nucleus
282	nucleus
2935	nucleus
966	nucleus
589	nucleus
533	nucleus
484	nucleus
211	nucleus
389	nucleus
196	nucleus
523	nucleus
356	nucleus
139	nucleus
273	nucleus
131	nucleus
251	nucleus
162	nucleus
583	nucleus
91	nucleus
461	nucleus
580	nucleus
650	nucleus
733	nucleus
2511	nucleus
127	nucleus
369	nucleus
505	nucleus
505	nucleus
150	nucleus
378	nuclear lumen
826	nuclear lumen
793	nuclear lumen
429	nuclear lumen
162	nuclear lumen
180	nuclear lumen
645	nuclear lumen
404	nuclear lumen
96	nuclear lumen
654	nuclear lumen
592	nuclear lumen
115	nuclear lumen
198	nuclear lumen
2594	nuclear lumen
771	nuclear lumen
2130	nuclear lumen
418	nuclear lumen
4244	nuclear lumen
191	nuclear lumen
229	nuclear lumen
101	nuclear lumen
790	nuclear lumen
1342	nuclear lumen
125	nuclear lumen
74	nuclear lumen
654	nuclear lumen
313	nuclear lumen
479	nuclear lumen
851	nuclear lumen
808	nuclear lumen
82	nuclear lumen
2198	nuclear lumen
252	nuclear lumen
574	nuclear lumen
325	nuclear lumen
131	nuclear lumen
9	nuclear lumen
1086	nuclear lumen
2047	nuclear lumen
358	nuclear lumen
48	nuclear lumen
279	nuclear lumen
42	nuclear lumen
56	nuclear lumen
90	nuclear lumen
58	nuclear lumen
80	nuclear lumen
544	nuclear lumen
353	nuclear lumen
1528	nuclear lumen
507	nuclear lumen
197	nuclear lumen
215	nuclear lumen
472	nuclear lumen
396	nuclear lumen
100	nuclear lumen
385	nuclear lumen
120	nuclear lumen
82	nuclear lumen
82	nuclear lumen
317	nuclear lumen
181	nuclear lumen
224	nuclear lumen
315	nuclear lumen
1993	nuclear lumen
213	nuclear lumen
31	nuclear lumen
462	nuclear lumen
463	nuclear lumen
107	nuclear lumen
48	nuclear lumen
195	nuclear lumen
432	nuclear lumen
259	nuclear lumen
707	nuclear lumen
699	nuclear lumen
942	nuclear lumen
216	nuclear lumen
175	nuclear lumen
266	nuclear lumen
299	nuclear lumen
1345	nuclear lumen
475	nuclear lumen
145	nuclear lumen
292	nuclear lumen
257	nuclear lumen
440	nuclear lumen
68	nuclear lumen
76	nuclear lumen
71	nuclear lumen
135	nuclear lumen
187	nuclear lumen
752	nuclear lumen
1387	nuclear lumen
214	nuclear lumen
214	nuclear lumen
192	nuclear lumen
436	nuclear lumen
263	nuclear lumen
2380	nuclear lumen
413	nuclear lumen
471	nuclear lumen
1590	nuclear lumen
132	nuclear lumen
169	nuclear lumen
289	nuclear lumen
291	nuclear lumen
3119	nuclear lumen
115	nuclear lumen
406	nuclear lumen
300	nuclear lumen
249	nuclear lumen
568	nuclear lumen
421	nuclear lumen
960	nuclear lumen
498	nuclear lumen
766	nuclear lumen
370	nuclear lumen
487	nuclear lumen
511	nuclear lumen
380	nuclear lumen
454	nuclear lumen
282	nuclear lumen
616	nuclear lumen
353	nuclear lumen
53	nuclear lumen
324	nuclear lumen
99	nuclear lumen
430	nuclear lumen
357	nuclear lumen
1388	nuclear lumen
56	nuclear lumen
711	nuclear lumen
155	nuclear lumen
1976	nuclear lumen
2359	nuclear lumen
651	nuclear lumen
291	nuclear lumen
499	nuclear lumen
1274	nuclear lumen
386	nuclear lumen
694	nuclear lumen
838	nuclear lumen
201	nuclear lumen
1486	nuclear lumen
265	nuclear lumen
1038	nuclear lumen
365	nuclear lumen
1488	nuclear lumen
1	nuclear lumen
197	nuclear lumen
998	nuclear lumen
288	nuclear lumen
548	nuclear lumen
372	nuclear lumen
70	nuclear lumen
248	nuclear lumen
415	nuclear lumen
778	nuclear lumen
121	nuclear lumen
194	nuclear lumen
1194	nuclear lumen
1242	nuclear lumen
805	nuclear lumen
234	nuclear lumen
319	nuclear lumen
1990	nuclear lumen
3494	nuclear lumen
95	nuclear lumen
797	nuclear lumen
135	nuclear lumen
25	nuclear lumen
268	nuclear lumen
57	nuclear lumen
278	nuclear lumen
132	nuclear lumen
279	nuclear lumen
148	nuclear lumen
119	nuclear lumen
597	nuclear lumen
65	nuclear lumen
97	nuclear lumen
2685	nuclear lumen
693	nuclear lumen
95	nuclear lumen
132	nuclear lumen
400	nuclear lumen
1049	nuclear lumen
591	nuclear lumen
242	nuclear lumen
277	nuclear lumen
315	nuclear lumen
934	nuclear lumen
84	nuclear lumen
325	nuclear lumen
84	nuclear lumen
868	nuclear lumen
98	nuclear lumen
790	nuclear lumen
132	nuclear lumen
237	nuclear lumen
10	nuclear lumen
50	nuclear lumen
120	nuclear lumen
40	nuclear lumen
289	nuclear lumen
197	nuclear lumen
224	nuclear lumen
96	nuclear lumen
588	nuclear lumen
563	nuclear lumen
674	nuclear lumen
12	nuclear lumen
787	nuclear lumen
330	nuclear lumen
721	nuclear lumen
416	nuclear lumen
1691	nuclear lumen
359	nuclear lumen
141	nuclear lumen
1678	nuclear lumen
184	nuclear lumen
145	nuclear lumen
246	nuclear lumen
44	nuclear lumen
215	nuclear lumen
189	nuclear lumen
163	nuclear lumen
394	nuclear lumen
152	nuclear lumen
89	nuclear lumen
838	nuclear lumen
2790	nuclear lumen
160	nuclear lumen
375	nuclear lumen
348	nuclear lumen
743	nuclear lumen
298	nuclear lumen
39	nuclear lumen
95	nuclear lumen
969	nuclear lumen
330	nuclear lumen
650	nuclear lumen
82	nuclear lumen
95	nuclear lumen
725	nuclear lumen
93	nuclear lumen
213	nuclear lumen
480	nuclear lumen
1036	nuclear lumen
370	nuclear lumen
465	nuclear lumen
55	nuclear lumen
287	nuclear lumen
1122	nuclear lumen
50	nuclear lumen
30	nuclear lumen
1426	nuclear lumen
1523	nuclear lumen
534	nuclear lumen
254	nuclear lumen
74	nuclear lumen
335	nuclear lumen
102	nuclear lumen
360	nuclear lumen
112	nuclear lumen
74	nuclear lumen
369	nuclear lumen
315	nuclear lumen
154	nuclear lumen
2772	nuclear lumen
458	nuclear lumen
215	nuclear lumen
129	nuclear lumen
96	nuclear lumen
183	nuclear lumen
319	nuclear lumen
724	nuclear lumen
246	nuclear lumen
1490	nuclear lumen
2839	nuclear lumen
195	nuclear lumen
993	nuclear lumen
93	nuclear lumen
57	nuclear lumen
636	nuclear lumen
260	nuclear lumen
36	nuclear lumen
4945	nuclear lumen
276	nuclear lumen
292	nuclear lumen
163	nuclear lumen
108	nuclear lumen
165	nuclear lumen
274	nuclear lumen
667	nuclear lumen
391	nuclear lumen
116	nuclear lumen
494	nuclear lumen
168	nuclear lumen
410	nuclear lumen
60	nuclear lumen
387	nuclear lumen
437	nuclear lumen
507	nuclear lumen
85	nuclear lumen
377	nuclear lumen
186	nuclear lumen
758	nuclear lumen
439	nuclear lumen
28	nuclear lumen
154	nuclear lumen
1992	nuclear lumen
678	nuclear lumen
140	nuclear lumen
1204	nuclear lumen
986	nuclear lumen
2698	nuclear lumen
501	nuclear lumen
58	nuclear lumen
634	nuclear lumen
422	nuclear lumen
741	nuclear lumen
393	nuclear lumen
779	nuclear lumen
417	nuclear lumen
114	nuclear lumen
312	nuclear lumen
593	nuclear lumen
125	nuclear lumen
77	nuclear lumen
13	nuclear lumen
740	nuclear lumen
206	nuclear lumen
389	nuclear lumen
631	nuclear lumen
581	nuclear lumen
2734	nuclear lumen
411	nuclear lumen
2568	nuclear lumen
78	nuclear lumen
13	nuclear lumen
82	nuclear lumen
242	nuclear lumen
15	nuclear lumen
80	nuclear lumen
90	nuclear lumen
287	nuclear lumen
283	nuclear lumen
282	nuclear lumen
115	nuclear lumen
165	nuclear lumen
682	nuclear lumen
196	nuclear lumen
272	nuclear lumen
366	nuclear lumen
143	nuclear lumen
1443	nuclear lumen
154	nuclear lumen
1189	nuclear lumen
1172	nuclear lumen
16	nuclear lumen
120	nuclear lumen
821	nuclear lumen
318	nuclear lumen
1455	nuclear lumen
434	nuclear lumen
666	nuclear lumen
240	nuclear lumen
738	nuclear lumen
208	nuclear lumen
319	nuclear lumen
323	nuclear lumen
497	nuclear lumen
358	nuclear lumen
346	nuclear lumen
129	nuclear lumen
211	nuclear lumen
395	nuclear lumen
206	nuclear lumen
306	nuclear lumen
236	nuclear lumen
89	nuclear lumen
291	nuclear lumen
57	nuclear lumen
563	nuclear lumen
384	nuclear lumen
488	nuclear lumen
254	nuclear lumen
589	nuclear lumen
1100	nuclear lumen
400	nuclear lumen
645	nuclear lumen
235	nuclear lumen
2154	nuclear lumen
297	nuclear lumen
439	nuclear lumen
445	nuclear lumen
686	nuclear lumen
191	nuclear lumen
484	nuclear lumen
180	nuclear lumen
407	nuclear lumen
330	nuclear lumen
187	nuclear lumen
254	nuclear lumen
281	nuclear lumen
723	nuclear lumen
1311	nuclear lumen
226	nuclear lumen
950	nuclear lumen
877	nuclear lumen
2629	nuclear lumen
665	nuclear lumen
1101	nuclear lumen
730	nuclear lumen
276	nuclear lumen
389	nuclear lumen
391	nuclear lumen
87	nuclear lumen
481	nuclear lumen
259	nuclear lumen
190	nuclear lumen
523	nuclear lumen
448	nuclear lumen
137	nuclear lumen
566	nuclear lumen
2872	nuclear lumen
194	nuclear lumen
339	nuclear lumen
343	nuclear lumen
628	nuclear lumen
265	nuclear lumen
33	nuclear lumen
613	nuclear lumen
122	nuclear lumen
257	nuclear lumen
65	nuclear lumen
46	nuclear lumen
28	nuclear lumen
15	nuclear lumen
217	nuclear lumen
701	nuclear lumen
210	nuclear lumen
85	nuclear lumen
104	nuclear lumen
927	nuclear lumen
65	nuclear lumen
86	nuclear lumen
37	nuclear lumen
742	nuclear lumen
555	nuclear lumen
207	nuclear lumen
803	nuclear lumen
376	nuclear lumen
640	nuclear lumen
146	nuclear lumen
166	nuclear lumen
1096	nuclear lumen
1711	nuclear lumen
5	nuclear lumen
200	nuclear lumen
182	nuclear lumen
479	nuclear lumen
619	nuclear lumen
405	nuclear lumen
132	nuclear lumen
935	nuclear lumen
623	nuclear lumen
321	nuclear lumen
769	nuclear lumen
169	nuclear lumen
255	nuclear lumen
624	nuclear lumen
231	nuclear lumen
1860	nuclear lumen
118	nuclear lumen
208	nuclear lumen
196	nuclear lumen
168	nuclear lumen
140	nuclear lumen
187	nuclear lumen
279	nuclear lumen
139	nuclear lumen
135	nuclear lumen
432	nuclear lumen
61	nuclear lumen
222	nuclear lumen
318	nuclear lumen
103	nuclear lumen
666	nuclear lumen
186	nuclear lumen
406	nuclear lumen
439	nuclear lumen
298	nuclear lumen
2075	nuclear lumen
138	nuclear lumen
580	nuclear lumen
402	nuclear lumen
401	nuclear lumen
308	nuclear lumen
117	nuclear lumen
81	nuclear lumen
314	nuclear lumen
126	nuclear lumen
113	nuclear lumen
1207	nuclear lumen
935	nuclear lumen
98	nuclear lumen
108	nuclear lumen
1410	nuclear lumen
31	nuclear lumen
670	nuclear lumen
83	nuclear lumen
190	nuclear lumen
158	nuclear lumen
756	nuclear lumen
335	nuclear lumen
86	nuclear lumen
206	nuclear lumen
422	nuclear lumen
372	nuclear lumen
369	nuclear lumen
548	nuclear lumen
129	nuclear lumen
362	nuclear lumen
53	nuclear lumen
166	nuclear lumen
601	nuclear lumen
543	nuclear lumen
454	nuclear lumen
270	nuclear lumen
178	nuclear lumen
137	nuclear lumen
634	nuclear lumen
554	nuclear lumen
68	nuclear lumen
240	nuclear lumen
260	nuclear lumen
184	nuclear lumen
145	nuclear lumen
253	nuclear lumen
132	nuclear lumen
272	nuclear lumen
58	nuclear lumen
24	nuclear lumen
468	nuclear lumen
16	nuclear lumen
246	nuclear lumen
246	nuclear lumen
246	nuclear lumen
224	nuclear lumen
243	nucleoplasm
68	nucleoplasm
112	nucleoplasm
480	nucleoplasm
71	nucleoplasm
124	nucleoplasm
727	nucleoplasm
261	nucleoplasm
201	nucleoplasm
1110	nucleoplasm
771	nucleoplasm
101	nucleoplasm
229	nucleoplasm
501	nucleoplasm
290	nucleoplasm
101	nucleoplasm
403	nucleoplasm
2810	nucleoplasm
119	nucleoplasm
223	nucleoplasm
769	nucleoplasm
160	nucleoplasm
138	nucleoplasm
258	nucleoplasm
764	nucleoplasm
479	nucleoplasm
294	nucleoplasm
30	nucleoplasm
842	nucleoplasm
360	nucleoplasm
37	nucleoplasm
212	nucleoplasm
32	nucleoplasm
1882	nucleoplasm
402	nucleoplasm
43	nucleoplasm
501	nucleoplasm
490	nucleoplasm
218	nucleoplasm
369	nucleoplasm
844	nucleoplasm
455	nucleoplasm
21	nucleoplasm
304	nucleoplasm
195	nucleoplasm
637	nucleoplasm
1253	nucleoplasm
545	nucleoplasm
329	nucleoplasm
136	nucleoplasm
314	nucleoplasm
301	nucleoplasm
761	nucleoplasm
128	nucleoplasm
70	nucleoplasm
42	nucleoplasm
3493	nucleoplasm
524	nucleoplasm
519	nucleoplasm
264	nucleoplasm
167	nucleoplasm
267	nucleoplasm
721	nucleoplasm
1024	nucleoplasm
228	nucleoplasm
243	nucleoplasm
1450	nucleoplasm
906	nucleoplasm
638	nucleoplasm
771	nucleoplasm
89	nucleoplasm
1994	nucleoplasm
1380	nucleoplasm
673	nucleoplasm
275	nucleoplasm
142	nucleoplasm
160	nucleoplasm
315	nucleoplasm
32	nucleoplasm
648	nucleoplasm
1046	nucleoplasm
187	nucleoplasm
117	nucleoplasm
321	nucleoplasm
217	nucleoplasm
122	nucleoplasm
280	nucleoplasm
141	nucleoplasm
378	nucleoplasm
3909	nucleoplasm
155	nucleoplasm
175	nucleoplasm
379	nucleoplasm
4	nucleoplasm
251	nucleoplasm
16	nucleoplasm
503	nucleoplasm
196	nucleoplasm
964	nucleoplasm
1832	nucleoplasm
358	nucleoplasm
371	nucleoplasm
750	nucleoplasm
147	nucleoplasm
475	nucleoplasm
68	nucleoplasm
349	nucleoplasm
535	nucleoplasm
64	nucleoplasm
960	nucleoplasm
147	nucleoplasm
196	nucleoplasm
171	nucleoplasm
28	nucleoplasm
170	nucleoplasm
714	nucleoplasm
329	nucleoplasm
206	nucleoplasm
132	nucleoplasm
104	nucleoplasm
1569	nucleoplasm
1070	nucleoplasm
804	nucleoplasm
305	nucleoplasm
207	nucleoplasm
602	nucleoplasm
712	nucleoplasm
978	nucleoplasm
382	nucleoplasm
706	nucleoplasm
132	nucleoplasm
139	nucleoplasm
189	nucleoplasm
19	nucleoplasm
57	nucleoplasm
427	nucleoplasm
649	nucleoplasm
163	nucleoplasm
326	nucleoplasm
42	nucleoplasm
921	nucleoplasm
318	nucleoplasm
1190	nucleoplasm
178	nucleoplasm
289	nucleoplasm
248	nucleoplasm
381	nucleoplasm
562	nucleoplasm
872	nucleoplasm
146	nucleoplasm
202	nucleoplasm
163	nucleoplasm
153	nucleoplasm
981	nucleoplasm
212	nucleoplasm
499	nucleoplasm
223	nucleoplasm
866	nucleoplasm
974	nucleoplasm
323	nucleoplasm
567	nucleoplasm
155	nucleoplasm
573	nucleoplasm
2610	nucleoplasm
378	nucleoplasm
178	nucleoplasm
2303	nucleoplasm
1240	nucleoplasm
1476	nucleoplasm
451	nucleoplasm
647	nucleoplasm
459	nucleoplasm
79	nucleoplasm
455	nucleoplasm
131	nucleoplasm
389	nucleoplasm
279	nucleoplasm
58	nucleoplasm
434	nucleoplasm
1268	nucleoplasm
575	nucleoplasm
688	nucleoplasm
214	nucleoplasm
1878	nucleoplasm
393	nucleoplasm
102	nucleoplasm
201	nucleoplasm
561	nucleoplasm
1651	nucleoplasm
1866	nucleoplasm
253	nucleoplasm
271	nucleoplasm
214	nucleoplasm
303	nucleoplasm
185	nucleoplasm
1455	nucleoplasm
409	nucleoplasm
201	nucleoplasm
526	nucleoplasm
94	nucleoplasm
114	nucleoplasm
215	nucleoplasm
160	nucleoplasm
591	nucleoplasm
2626	nucleoplasm
52	nucleoplasm
159	nucleoplasm
182	nucleoplasm
325	nucleoplasm
84	nucleoplasm
10	nucleoplasm
267	nucleoplasm
421	nucleoplasm
115	nucleoplasm
147	nucleoplasm
28	nucleoplasm
198	nucleoplasm
170	nucleoplasm
224	nucleoplasm
140	nucleoplasm
362	nucleoplasm
489	nucleoplasm
191	nucleoplasm
81	nucleoplasm
533	nucleoplasm
395	nucleoplasm
721	nucleoplasm
2225	nucleoplasm
173	nucleoplasm
117	nucleoplasm
418	nucleoplasm
2030	nucleoplasm
246	nucleoplasm
1691	nucleoplasm
269	nucleoplasm
786	nucleoplasm
44	nucleoplasm
359	nucleoplasm
527	nucleoplasm
1747	nucleoplasm
354	nucleoplasm
386	nucleoplasm
152	nucleoplasm
160	nucleoplasm
743	nucleoplasm
328	nucleoplasm
312	nucleoplasm
148	nucleoplasm
341	nucleoplasm
311	nucleoplasm
208	nucleoplasm
1537	nucleoplasm
1086	nucleoplasm
305	nucleoplasm
93	nucleoplasm
375	nucleoplasm
303	nucleoplasm
370	nucleoplasm
701	nucleoplasm
183	nucleoplasm
270	nucleoplasm
533	nucleoplasm
611	nucleoplasm
310	nucleoplasm
315	nucleoplasm
112	nucleoplasm
369	nucleoplasm
92	nucleoplasm
273	nucleoplasm
625	nucleoplasm
139	nucleoplasm
132	nucleoplasm
215	nucleoplasm
164	nucleoplasm
183	nucleoplasm
314	nucleoplasm
2839	nucleoplasm
1114	nucleoplasm
1934	nucleoplasm
93	nucleoplasm
67	nucleoplasm
2131	nucleoplasm
124	nucleoplasm
343	nucleoplasm
455	nucleoplasm
564	nucleoplasm
1695	nucleoplasm
292	nucleoplasm
627	nucleoplasm
219	nucleoplasm
836	nucleoplasm
128	nucleoplasm
526	nucleoplasm
232	nucleoplasm
165	nucleoplasm
2141	nucleoplasm
1039	nucleoplasm
1310	nucleoplasm
274	nucleoplasm
574	nucleoplasm
365	nucleoplasm
213	nucleoplasm
667	nucleoplasm
410	nucleoplasm
945	nucleoplasm
60	nucleoplasm
1339	nucleoplasm
3931	nucleoplasm
193	nucleoplasm
67	nucleoplasm
1276	nucleoplasm
377	nucleoplasm
67	nucleoplasm
318	nucleoplasm
758	nucleoplasm
439	nucleoplasm
1300	nucleoplasm
168	nucleoplasm
734	nucleoplasm
34	nucleoplasm
24	nucleoplasm
121	nucleoplasm
678	nucleoplasm
380	nucleoplasm
2653	nucleoplasm
178	nucleoplasm
81	nucleoplasm
117	nucleoplasm
446	nucleoplasm
765	nucleoplasm
58	nucleoplasm
234	nucleoplasm
601	nucleoplasm
634	nucleoplasm
99	nucleoplasm
111	nucleoplasm
293	nucleoplasm
1163	nucleoplasm
427	nucleoplasm
314	nucleoplasm
548	nucleoplasm
329	nucleoplasm
1251	nucleoplasm
631	nucleoplasm
261	nucleoplasm
51	nucleoplasm
125	nucleoplasm
47	nucleoplasm
671	nucleoplasm
2734	nucleoplasm
579	nucleoplasm
218	nucleoplasm
1350	nucleoplasm
583	nucleoplasm
268	nucleoplasm
165	nucleoplasm
572	nucleoplasm
13	nucleoplasm
78	nucleoplasm
417	nucleoplasm
130	nucleoplasm
111	nucleoplasm
439	nucleoplasm
118	nucleoplasm
68	nucleoplasm
225	nucleoplasm
408	nucleoplasm
327	nucleoplasm
115	nucleoplasm
198	nucleoplasm
51	nucleoplasm
165	nucleoplasm
196	nucleoplasm
341	nucleoplasm
199	nucleoplasm
208	nucleoplasm
480	nucleoplasm
51	nucleoplasm
120	nucleoplasm
675	nucleoplasm
240	nucleoplasm
738	nucleoplasm
2311	nucleoplasm
319	nucleoplasm
282	nucleoplasm
131	nucleoplasm
144	nucleoplasm
478	nucleoplasm
148	nucleoplasm
336	nucleoplasm
226	nucleoplasm
321	nucleoplasm
236	nucleoplasm
129	nucleoplasm
94	nucleoplasm
374	nucleoplasm
2935	nucleoplasm
182	nucleoplasm
306	nucleoplasm
509	nucleoplasm
166	nucleoplasm
963	nucleoplasm
239	nucleoplasm
148	nucleoplasm
41	nucleoplasm
791	nucleoplasm
563	nucleoplasm
1333	nucleoplasm
488	nucleoplasm
254	nucleoplasm
436	nucleoplasm
554	nucleoplasm
451	nucleoplasm
428	nucleoplasm
589	nucleoplasm
148	nucleoplasm
873	nucleoplasm
646	nucleoplasm
756	nucleoplasm
332	nucleoplasm
634	nucleoplasm
1855	nucleoplasm
216	nucleoplasm
297	nucleoplasm
39	nucleoplasm
533	nucleoplasm
179	nucleoplasm
227	nucleoplasm
191	nucleoplasm
424	nucleoplasm
44	nucleoplasm
296	nucleoplasm
484	nucleoplasm
161	nucleoplasm
407	nucleoplasm
151	nucleoplasm
187	nucleoplasm
502	nucleoplasm
427	nucleoplasm
556	nucleoplasm
1289	nucleoplasm
608	nucleoplasm
484	nucleoplasm
504	nucleoplasm
405	nucleoplasm
35	nucleoplasm
703	nucleoplasm
2629	nucleoplasm
177	nucleoplasm
665	nucleoplasm
62	nucleoplasm
463	nucleoplasm
139	nucleoplasm
288	nucleoplasm
558	nucleoplasm
391	nucleoplasm
76	nucleoplasm
218	nucleoplasm
54	nucleoplasm
167	nucleoplasm
334	nucleoplasm
2358	nucleoplasm
478	nucleoplasm
283	nucleoplasm
96	nucleoplasm
204	nucleoplasm
121	nucleoplasm
260	nucleoplasm
196	nucleoplasm
214	nucleoplasm
239	nucleoplasm
614	nucleoplasm
132	nucleoplasm
139	nucleoplasm
962	nucleoplasm
1109	nucleoplasm
254	nucleoplasm
143	nucleoplasm
271	nucleoplasm
34	nucleoplasm
141	nucleoplasm
135	nucleoplasm
613	nucleoplasm
356	nucleoplasm
343	nucleoplasm
191	nucleoplasm
1407	nucleoplasm
1829	nucleoplasm
879	nucleoplasm
509	nucleoplasm
217	nucleoplasm
315	nucleoplasm
412	nucleoplasm
377	nucleoplasm
1234	nucleoplasm
301	nucleoplasm
539	nucleoplasm
291	nucleoplasm
717	nucleoplasm
42	nucleoplasm
203	nucleoplasm
79	nucleoplasm
55	nucleoplasm
139	nucleoplasm
443	nucleoplasm
376	nucleoplasm
841	nucleoplasm
98	nucleoplasm
146	nucleoplasm
953	nucleoplasm
209	nucleoplasm
86	nucleoplasm
556	nucleoplasm
537	nucleoplasm
514	nucleoplasm
138	nucleoplasm
146	nucleoplasm
154	nucleoplasm
126	nucleoplasm
2203	nucleoplasm
129	nucleoplasm
243	nucleoplasm
1052	nucleoplasm
537	nucleoplasm
7	nucleoplasm
269	nucleoplasm
216	nucleoplasm
318	nucleoplasm
460	nucleoplasm
264	nucleoplasm
958	nucleoplasm
559	nucleoplasm
301	nucleoplasm
5	nucleoplasm
461	nucleoplasm
101	nucleoplasm
196	nucleoplasm
10	nucleoplasm
305	nucleoplasm
187	nucleoplasm
184	nucleoplasm
306	nucleoplasm
12	nucleoplasm
199	nucleoplasm
140	nucleoplasm
121	nucleoplasm
194	nucleoplasm
495	nucleoplasm
243	nucleoplasm
104	nucleoplasm
36	nucleoplasm
910	nucleoplasm
439	nucleoplasm
91	nucleoplasm
63	nucleoplasm
283	nucleoplasm
71	nucleoplasm
336	nucleoplasm
580	nucleoplasm
328	nucleoplasm
404	nucleoplasm
229	nucleoplasm
309	nucleoplasm
634	nucleoplasm
278	nucleoplasm
45	nucleoplasm
900	nucleoplasm
762	nucleoplasm
29	nucleoplasm
896	nucleoplasm
1282	nucleoplasm
168	nucleoplasm
10	nucleoplasm
965	nucleoplasm
322	nucleoplasm
653	nucleoplasm
153	nucleoplasm
86	nucleoplasm
127	nucleoplasm
2147	nucleoplasm
372	nucleoplasm
135	nucleoplasm
369	nucleoplasm
107	nucleoplasm
238	nucleoplasm
44	nucleoplasm
980	nucleoplasm
238	nucleoplasm
966	nucleoplasm
323	nucleoplasm
369	nucleoplasm
157	nucleoplasm
1277	nucleoplasm
323	nucleoplasm
81	nucleoplasm
178	nucleoplasm
972	nucleoplasm
243	nucleoplasm
972	nucleoplasm
974	nucleoplasm
318	nucleoplasm
323	nucleoplasm
369	nucleoplasm
507	nucleoplasm
2380	nucleoplasm
986	nucleoplasm
323	nucleoplasm
374	nucleoplasm
374	nucleoplasm
243	nucleoplasm
270	nucleoplasm
157	nucleoplasm
178	nucleoplasm
178	nucleoplasm
175	nucleoplasm
175	nucleoplasm
174	nucleoplasm
174	nucleoplasm
174	nucleoplasm
238	nucleoplasm
238	nucleoplasm
238	nucleoplasm
175	nucleoplasm
173	nucleoplasm
239	nucleoplasm
259	nucleoplasm
260	nucleoplasm
260	nucleoplasm
260	nucleoplasm
38	nucleoplasm
240	nucleoplasm
506	nucleoplasm
417	nucleoplasm
58	nucleoplasm
58	nucleoplasm
2825	nucleoplasm
68	nucleoplasm
65	nucleolus
48	nucleolus
1091	nucleolus
106	nucleolus
480	nucleolus
84	nucleolus
1110	nucleolus
61	nucleolus
159	nucleolus
768	nucleolus
82	nucleolus
98	nucleolus
842	nucleolus
39	nucleolus
43	nucleolus
2047	nucleolus
405	nucleolus
279	nucleolus
455	nucleolus
21	nucleolus
878	nucleolus
247	nucleolus
448	nucleolus
3493	nucleolus
412	nucleolus
43	nucleolus
191	nucleolus
113	nucleolus
304	nucleolus
569	nucleolus
238	nucleolus
262	nucleolus
580	nucleolus
519	nucleolus
919	nucleolus
311	nucleolus
427	nucleolus
249	nucleolus
198	nucleolus
333	nucleolus
448	nucleolus
721	nucleolus
260	nucleolus
1024	nucleolus
390	nucleolus
56	nucleolus
340	nucleolus
132	nucleolus
243	nucleolus
477	nucleolus
771	nucleolus
89	nucleolus
1994	nucleolus
1380	nucleolus
673	nucleolus
244	nucleolus
142	nucleolus
160	nucleolus
134	nucleolus
32	nucleolus
648	nucleolus
161	nucleolus
361	nucleolus
126	nucleolus
483	nucleolus
170	nucleolus
574	nucleolus
3909	nucleolus
251	nucleolus
347	nucleolus
350	nucleolus
362	nucleolus
707	nucleolus
208	nucleolus
1832	nucleolus
216	nucleolus
3951	nucleolus
58	nucleolus
358	nucleolus
138	nucleolus
440	nucleolus
68	nucleolus
214	nucleolus
783	nucleolus
263	nucleolus
81	nucleolus
115	nucleolus
28	nucleolus
247	nucleolus
242	nucleolus
117	nucleolus
91	nucleolus
306	nucleolus
370	nucleolus
1569	nucleolus
244	nucleolus
38	nucleolus
229	nucleolus
1419	nucleolus
19	nucleolus
127	nucleolus
921	nucleolus
608	nucleolus
588	nucleolus
353	nucleolus
197	nucleolus
223	nucleolus
272	nucleolus
90	nucleolus
537	nucleolus
121	nucleolus
46	nucleolus
154	nucleolus
53	nucleolus
136	nucleolus
217	nucleolus
451	nucleolus
83	nucleolus
218	nucleolus
693	nucleolus
23	nucleolus
4542	nucleolus
891	nucleolus
98	nucleolus
274	nucleolus
369	nucleolus
163	nucleolus
526	nucleolus
94	nucleolus
2332	nucleolus
79	nucleolus
197	nucleolus
84	nucleolus
98	nucleolus
613	nucleolus
790	nucleolus
383	nucleolus
115	nucleolus
147	nucleolus
510	nucleolus
670	nucleolus
211	nucleolus
224	nucleolus
101	nucleolus
259	nucleolus
533	nucleolus
124	nucleolus
395	nucleolus
117	nucleolus
418	nucleolus
246	nucleolus
226	nucleolus
9	nucleolus
59	nucleolus
324	nucleolus
330	nucleolus
312	nucleolus
28	nucleolus
74	nucleolus
107	nucleolus
1537	nucleolus
375	nucleolus
465	nucleolus
897	nucleolus
278	nucleolus
229	nucleolus
310	nucleolus
150	nucleolus
63	nucleolus
119	nucleolus
376	nucleolus
183	nucleolus
76	nucleolus
509	nucleolus
140	nucleolus
67	nucleolus
40	nucleolus
619	nucleolus
343	nucleolus
455	nucleolus
1695	nucleolus
380	nucleolus
219	nucleolus
526	nucleolus
232	nucleolus
1155	nucleolus
410	nucleolus
213	nucleolus
124	nucleolus
410	nucleolus
193	nucleolus
389	nucleolus
272	nucleolus
507	nucleolus
250	nucleolus
85	nucleolus
758	nucleolus
717	nucleolus
973	nucleolus
243	nucleolus
674	nucleolus
765	nucleolus
215	nucleolus
234	nucleolus
393	nucleolus
99	nucleolus
1163	nucleolus
96	nucleolus
91	nucleolus
62	nucleolus
206	nucleolus
571	nucleolus
174	nucleolus
63	nucleolus
705	nucleolus
583	nucleolus
65	nucleolus
130	nucleolus
111	nucleolus
80	nucleolus
439	nucleolus
439	nucleolus
126	nucleolus
408	nucleolus
157	nucleolus
107	nucleolus
327	nucleolus
90	nucleolus
127	nucleolus
115	nucleolus
198	nucleolus
70	nucleolus
51	nucleolus
165	nucleolus
480	nucleolus
51	nucleolus
85	nucleolus
318	nucleolus
240	nucleolus
80	nucleolus
139	nucleolus
226	nucleolus
321	nucleolus
129	nucleolus
282	nucleolus
374	nucleolus
173	nucleolus
1267	nucleolus
398	nucleolus
248	nucleolus
488	nucleolus
60	nucleolus
217	nucleolus
111	nucleolus
380	nucleolus
359	nucleolus
533	nucleolus
179	nucleolus
227	nucleolus
559	nucleolus
180	nucleolus
75	nucleolus
199	nucleolus
665	nucleolus
389	nucleolus
191	nucleolus
305	nucleolus
613	nucleolus
33	nucleolus
260	nucleolus
218	nucleolus
96	nucleolus
96	nucleolus
351	nucleolus
194	nucleolus
143	nucleolus
87	nucleolus
135	nucleolus
65	nucleolus
356	nucleolus
173	nucleolus
329	nucleolus
352	nucleolus
80	nucleolus
65	nucleolus
133	nucleolus
717	nucleolus
555	nucleolus
602	nucleolus
443	nucleolus
78	nucleolus
98	nucleolus
166	nucleolus
245	nucleolus
19	nucleolus
164	nucleolus
161	nucleolus
253	nucleolus
2203	nucleolus
132	nucleolus
124	nucleolus
41	nucleolus
2051	nucleolus
208	nucleolus
101	nucleolus
306	nucleolus
133	nucleolus
176	nucleolus
312	nucleolus
336	nucleolus
140	nucleolus
650	nucleolus
137	nucleolus
153	nucleolus
270	nucleolus
176	nucleolus
87	nucleolus
653	nucleolus
335	nucleolus
86	nucleolus
231	nucleolus
80	nucleolus
620	nucleolus
1277	nucleolus
110	nucleolus
89	nucleolus
482	nucleolus
369	nucleolus
83	nucleolus
47	nucleolus
95	nucleolus
498	nucleolus
110	nucleolus
150	nucleolus
544	nucleolus
180	nucleolus
92	nucleolus
63	nucleolus
158	nucleolus
103	nucleolus
278	nucleolus
438	nucleolus
135	nucleolus
139	nucleolus
448	nuclear envelope
1136	nuclear envelope
293	nuclear envelope
2291	nuclear envelope
542	nuclear envelope
388	nuclear envelope
406	nuclear envelope
321	nuclear envelope
362	nuclear envelope
908	nuclear envelope
432	nuclear envelope
314	nuclear envelope
773	nuclear envelope
112	nuclear envelope
2660	nuclear envelope
1363	nuclear envelope
583	nuclear envelope
80	nuclear envelope
819	nuclear envelope
309	nuclear envelope
544	nuclear envelope
1617	nuclear envelope
417	nuclear envelope
820	nuclear envelope
196	nuclear envelope
773	nuclear envelope
352	nuclear envelope
435	nuclear envelope
86	nuclear envelope
287	nuclear envelope
206	nuclear envelope
873	nuclear envelope
499	nuclear envelope
277	nuclear envelope
278	nuclear envelope
296	nuclear envelope
162	nuclear envelope
502	nuclear envelope
334	nuclear envelope
119	nuclear envelope
157	nuclear envelope
357	nuclear envelope
136	nuclear envelope
237	nuclear envelope
711	nuclear envelope
155	nuclear envelope
441	nuclear envelope
294	nuclear envelope
256	nuclear envelope
41	nuclear envelope
435	nuclear envelope
1507	nuclear envelope
169	nuclear envelope
280	nuclear envelope
239	nuclear envelope
201	nuclear envelope
657	nuclear envelope
719	nuclear envelope
799	nuclear envelope
403	nuclear envelope
389	nuclear envelope
17	nuclear envelope
415	nuclear envelope
300	nuclear envelope
384	nuclear envelope
470	nuclear envelope
260	nuclear envelope
372	nuclear envelope
304	nuclear envelope
87	nuclear envelope
765	nuclear envelope
361	nuclear envelope
499	nuclear envelope
527	nuclear envelope
1791	nuclear envelope
320	nuclear envelope
907	nuclear envelope
1730	nuclear envelope
960	nuclear envelope
396	nuclear envelope
397	nuclear envelope
391	nuclear envelope
566	nuclear envelope
622	nuclear envelope
80	nuclear envelope
210	nuclear envelope
580	nuclear envelope
552	nuclear envelope
344	nuclear envelope
1322	nuclear envelope
641	nuclear envelope
55	nuclear envelope
112	nuclear envelope
787	nuclear envelope
1946	nuclear envelope
789	nuclear envelope
95	nuclear envelope
704	nuclear envelope
375	nuclear envelope
231	nuclear envelope
2076	nuclear envelope
205	nuclear envelope
95	nuclear envelope
286	nuclear envelope
534	nuclear envelope
877	nuclear envelope
581	nuclear envelope
1202	nuclear envelope
207	nuclear envelope
740	nuclear envelope
861	nuclear envelope
4555	nuclear envelope
411	nuclear envelope
1025	nuclear envelope
576	nuclear envelope
318	nuclear envelope
206	nuclear envelope
89	nuclear envelope
67	nuclear envelope
730	nuclear envelope
336	nuclear envelope
972	nuclear envelope
87	nuclear envelope
33	nuclear envelope
405	nuclear envelope
118	nuclear envelope
42	nuclear envelope
424	nuclear envelope
1174	nuclear envelope
150	nuclear envelope
1711	nuclear envelope
712	nuclear envelope
407	nuclear envelope
508	nuclear envelope
555	nuclear envelope
787	nuclear envelope
974	nuclear envelope
952	nuclear envelope
314	nuclear envelope
665	nuclear envelope
369	nuclear envelope
480	nuclear envelope
1619	nuclear envelope
206	nuclear envelope
155	nuclear envelope
458	nuclear envelope
1518	nuclear envelope
1314	nuclear pore
862	nuclear pore
152	nuclear pore
229	nuclear pore
6	nuclear pore
586	nuclear pore
135	nuclear pore
6	nuclear pore
649	nuclear pore
223	nuclear pore
205	nuclear pore
554	nuclear pore
110	nuclear pore
274	nuclear pore
179	nuclear pore
579	nuclear pore
240	nuclear pore
217	nuclear pore
3909	nuclear pore
392	nuclear pore
432	nuclear pore
262	nuclear pore
1070	nuclear pore
5	nuclear pore
401	nuclear pore
623	nuclear pore
641	nuclear pore
398	nuclear pore
80	nuclear pore
1537	nuclear pore
1347	nuclear pore
143	nuclear pore
168	nuclear pore
156	nuclear pore
410	nuclear pore
414	nuclear pore
303	nuclear pore
174	nuclear pore
168	nuclear pore
350	nuclear pore
1829	nuclear pore
461	nuclear pore
279	nuclear pore
115	nuclear pore
166	nuclear pore
138	nuclear pore
157	nuclear pore
769	spindle
601	spindle
1006	spindle
173	spindle
1134	spindle
543	spindle
502	spindle
294	spindle
562	spindle
578	spindle
575	spindle
383	spindle
247	spindle
966	spindle
1311	spindle
139	spindle
701	spindle
101	spindle
548	spindle
505	spindle
532	spindle pole
139	spindle pole
144	spindle pole
562	spindle pole
703	spindle pole
1025	kinetochore
2677	kinetochore
581	kinetochore
144	kinetochore
248	kinetochore
121	kinetochore
405	kinetochore
96	kinetochore
342	kinetochore
371	kinetochore
1300	kinetochore
1655	kinetochore
282	kinetochore
2016	kinetochore
1021	kinetochore
576	kinetochore
194	kinetochore
348	kinetochore
370	kinetochore
1204	cytoplasm
982	cytoplasm
862	cytoplasm
299	cytoplasm
1359	cytoplasm
378	cytoplasm
65	cytoplasm
826	cytoplasm
466	cytoplasm
360	cytoplasm
484	cytoplasm
793	cytoplasm
365	cytoplasm
429	cytoplasm
162	cytoplasm
207	cytoplasm
664	cytoplasm
180	cytoplasm
645	cytoplasm
508	cytoplasm
2748	cytoplasm
106	cytoplasm
79	cytoplasm
191	cytoplasm
573	cytoplasm
112	cytoplasm
17	cytoplasm
498	cytoplasm
404	cytoplasm
753	cytoplasm
583	cytoplasm
119	cytoplasm
1710	cytoplasm
81	cytoplasm
71	cytoplasm
149	cytoplasm
211	cytoplasm
96	cytoplasm
2180	cytoplasm
853	cytoplasm
1724	cytoplasm
654	cytoplasm
663	cytoplasm
745	cytoplasm
113	cytoplasm
357	cytoplasm
727	cytoplasm
592	cytoplasm
261	cytoplasm
201	cytoplasm
198	cytoplasm
1110	cytoplasm
2418	cytoplasm
2594	cytoplasm
771	cytoplasm
1461	cytoplasm
418	cytoplasm
708	cytoplasm
958	cytoplasm
1025	cytoplasm
524	cytoplasm
1070	cytoplasm
285	cytoplasm
61	cytoplasm
4244	cytoplasm
982	cytoplasm
848	cytoplasm
191	cytoplasm
359	cytoplasm
208	cytoplasm
101	cytoplasm
239	cytoplasm
928	cytoplasm
229	cytoplasm
1595	cytoplasm
501	cytoplasm
610	cytoplasm
730	cytoplasm
1299	cytoplasm
101	cytoplasm
1918	cytoplasm
2677	cytoplasm
790	cytoplasm
52	cytoplasm
158	cytoplasm
1342	cytoplasm
2810	cytoplasm
98	cytoplasm
1117	cytoplasm
125	cytoplasm
223	cytoplasm
74	cytoplasm
654	cytoplasm
769	cytoplasm
160	cytoplasm
313	cytoplasm
82	cytoplasm
138	cytoplasm
895	cytoplasm
258	cytoplasm
764	cytoplasm
479	cytoplasm
603	cytoplasm
294	cytoplasm
11397	cytoplasm
179	cytoplasm
38	cytoplasm
371	cytoplasm
851	cytoplasm
446	cytoplasm
571	cytoplasm
[truncated: 5,343 more rows]
