# Supplementary material for: Genome-wide subcellular protein map for the flagellate parasite Trypanosoma brucei
Source: Nat Microbiol. 2023 Feb 20;8(3):533–47. doi: 10.1038/s41564-022-01295-6 (PMC9981465; doi:10.1038/s41564-022-01295-6)
Supplement: Source Data Extended Data Fig. 3 — Source data. [file 41564_2022_1295_MOESM10_ESM.xlsx]

## Sheet: FigureS8C
localisation	count	proportion		localisation	protein
Fibrillarin-like	25	0.138122		Fibrillarin-like	Tb927.10.14630
Nucleolus periphery	24	0.132597		Fibrillarin-like	Tb927.10.14750
Nucleolus periphery points	40	0.220994		Fibrillarin-like	Tb927.10.170
One or two points	9	0.0497238		Fibrillarin-like	Tb927.10.6220
Patchy	19	0.104972		Fibrillarin-like	Tb927.10.7030
Pol II-like	48	0.265193		Fibrillarin-like	Tb927.10.7500
Telomere-like	16	0.0883978		Fibrillarin-like	Tb927.11.2100
				Fibrillarin-like	Tb927.11.3190
				Fibrillarin-like	Tb927.11.9210
				Fibrillarin-like	Tb927.3.4450
				Fibrillarin-like	Tb927.4.2130
				Fibrillarin-like	Tb927.4.470
				Fibrillarin-like	Tb927.4.750
				Fibrillarin-like	Tb927.5.1150
				Fibrillarin-like	Tb927.5.3230
				Fibrillarin-like	Tb927.5.4420
				Fibrillarin-like	Tb927.7.5640
				Fibrillarin-like	Tb927.8.1510
				Fibrillarin-like	Tb927.8.3210
				Fibrillarin-like	Tb927.8.3750
				Fibrillarin-like	Tb927.8.3870
				Fibrillarin-like	Tb927.8.4800
				Fibrillarin-like	Tb927.9.10400
				Fibrillarin-like	Tb927.9.14060
				Fibrillarin-like	Tb927.9.5320
				Nucleolus periphery	Tb927.1.560
				Nucleolus periphery	Tb927.10.10340
				Nucleolus periphery	Tb927.10.13310
				Nucleolus periphery	Tb927.10.15210
				Nucleolus periphery	Tb927.10.15370
				Nucleolus periphery	Tb927.10.8650
				Nucleolus periphery	Tb927.11.10420
				Nucleolus periphery	Tb927.11.10480
				Nucleolus periphery	Tb927.11.12070
				Nucleolus periphery	Tb927.11.1660
				Nucleolus periphery	Tb927.11.200
				Nucleolus periphery	Tb927.11.630
				Nucleolus periphery	Tb927.11.9550
				Nucleolus periphery	Tb927.2.2180
				Nucleolus periphery	Tb927.4.890
				Nucleolus periphery	Tb927.5.1200
				Nucleolus periphery	Tb927.5.2290
				Nucleolus periphery	Tb927.7.2480
				Nucleolus periphery	Tb927.8.5090
				Nucleolus periphery	Tb927.8.7220
				Nucleolus periphery	Tb927.9.11930
				Nucleolus periphery	Tb927.9.12650
				Nucleolus periphery	Tb927.9.5190
				Nucleolus periphery	Tb927.9.5800
				Nucleolus periphery points	Tb927.1.2580
				Nucleolus periphery points	Tb927.1.4680
				Nucleolus periphery points	Tb927.1.880
				Nucleolus periphery points	Tb927.10.12030
				Nucleolus periphery points	Tb927.10.13270
				Nucleolus periphery points	Tb927.10.2780
				Nucleolus periphery points	Tb927.10.4660
				Nucleolus periphery points	Tb927.10.5450
				Nucleolus periphery points	Tb927.10.6060
				Nucleolus periphery points	Tb927.10.6070
				Nucleolus periphery points	Tb927.10.7560
				Nucleolus periphery points	Tb927.11.11030
				Nucleolus periphery points	Tb927.11.1390
				Nucleolus periphery points	Tb927.11.1410
				Nucleolus periphery points	Tb927.11.15000
				Nucleolus periphery points	Tb927.11.1660
				Nucleolus periphery points	Tb927.11.5900
				Nucleolus periphery points	Tb927.11.6350
				Nucleolus periphery points	Tb927.11.7450
				Nucleolus periphery points	Tb927.11.8310
				Nucleolus periphery points	Tb927.2.2190
				Nucleolus periphery points	Tb927.2.3160
				Nucleolus periphery points	Tb927.2.5240
				Nucleolus periphery points	Tb927.3.1290
				Nucleolus periphery points	Tb927.3.1930
				Nucleolus periphery points	Tb927.3.2350
				Nucleolus periphery points	Tb927.4.1520
				Nucleolus periphery points	Tb927.5.3210
				Nucleolus periphery points	Tb927.5.970
				Nucleolus periphery points	Tb927.6.2900
				Nucleolus periphery points	Tb927.6.4330
				Nucleolus periphery points	Tb927.7.2600
				Nucleolus periphery points	Tb927.8.4030
				Nucleolus periphery points	Tb927.9.11850
				Nucleolus periphery points	Tb927.9.12450
				Nucleolus periphery points	Tb927.9.15000
				Nucleolus periphery points	Tb927.9.3650
				Nucleolus periphery points	Tb927.9.4530
				Nucleolus periphery points	Tb927.9.6010
				Nucleolus periphery points	Tb927.9.7070
				One or two points	Tb927.10.11600
				One or two points	Tb927.10.7050
				One or two points	Tb927.11.2900
				One or two points	Tb927.3.1220
				One or two points	Tb927.3.3740
				One or two points	Tb927.4.1550
				One or two points	Tb927.7.3080
				One or two points	Tb927.8.6360
				One or two points	Tb927.9.13970
				Patchy	Tb927.10.1550
				Patchy	Tb927.10.15720
				Patchy	Tb927.10.5640
				Patchy	Tb927.10.6030
				Patchy	Tb927.10.9660
				Patchy	Tb927.10.9740
				Patchy	Tb927.11.14310
				Patchy	Tb927.11.14430
				Patchy	Tb927.11.16030
				Patchy	Tb927.11.7270
				Patchy	Tb927.11.9220
				Patchy	Tb927.2.2440
				Patchy	Tb927.2.5240
				Patchy	Tb927.3.5520
				Patchy	Tb927.6.3180
				Patchy	Tb927.6.3790
				Patchy	Tb927.7.2500
				Patchy	Tb927.8.1930
				Patchy	Tb927.9.15000
				Pol II-like	Tb927.1.1080
				Pol II-like	Tb927.1.4250
				Pol II-like	Tb927.1.4680
				Pol II-like	Tb927.10.13320
				Pol II-like	Tb927.10.13640
				Pol II-like	Tb927.10.14210
				Pol II-like	Tb927.10.15570
				Pol II-like	Tb927.10.15950
				Pol II-like	Tb927.10.4840
				Pol II-like	Tb927.10.5210
				Pol II-like	Tb927.10.7050
				Pol II-like	Tb927.10.7070
				Pol II-like	Tb927.11.10330
				Pol II-like	Tb927.11.1040
				Pol II-like	Tb927.11.13820
				Pol II-like	Tb927.11.14110
				Pol II-like	Tb927.11.14490
				Pol II-like	Tb927.11.15710
				Pol II-like	Tb927.11.16070
				Pol II-like	Tb927.11.16270
				Pol II-like	Tb927.11.16920
				Pol II-like	Tb927.11.2200
				Pol II-like	Tb927.11.3340
				Pol II-like	Tb927.11.4970
				Pol II-like	Tb927.11.650
				Pol II-like	Tb927.11.7090
				Pol II-like	Tb927.11.7280
				Pol II-like	Tb927.11.9430
				Pol II-like	Tb927.11.9950
				Pol II-like	Tb927.3.2350
				Pol II-like	Tb927.3.5100
				Pol II-like	Tb927.3.5170
				Pol II-like	Tb927.3.5270
				Pol II-like	Tb927.3.5500
				Pol II-like	Tb927.4.1550
				Pol II-like	Tb927.4.2960
				Pol II-like	Tb927.4.3030
				Pol II-like	Tb927.4.3150
				Pol II-like	Tb927.4.3810
				Pol II-like	Tb927.5.3910
				Pol II-like	Tb927.7.1060
				Pol II-like	Tb927.7.3080
				Pol II-like	Tb927.7.4540
				Pol II-like	Tb927.8.5980
				Pol II-like	Tb927.8.6540
				Pol II-like	Tb927.9.10930
				Pol II-like	Tb927.9.14030
				Pol II-like	Tb927.9.9970
				Telomere-like	Tb927.1.3450
				Telomere-like	Tb927.10.11240
				Telomere-like	Tb927.10.12850
				Telomere-like	Tb927.10.2520
				Telomere-like	Tb927.10.7400
				Telomere-like	Tb927.11.11840
				Telomere-like	Tb927.11.5550
				Telomere-like	Tb927.11.8210
				Telomere-like	Tb927.11.9870
				Telomere-like	Tb927.2.280
				Telomere-like	Tb927.2.380
				Telomere-like	Tb927.3.1560
				Telomere-like	Tb927.4.3150
				Telomere-like	Tb927.6.2800
				Telomere-like	Tb927.6.4330
				Telomere-like	Tb927.9.4000

## Sheet: FigureS8F
localisation	count	proportion		localisation	protein
Tripartite attachment complex	20	0.19802		Tripartite attachment complex	Tb927.10.15750
antipodal sites	58	0.574257		Tripartite attachment complex	Tb927.11.13600
kinetoplast	19	0.188119		Tripartite attachment complex	Tb927.11.14570
kinetoplast point(s)	4	0.039604		Tripartite attachment complex	Tb927.11.3290
				Tripartite attachment complex	Tb927.11.7590
				Tripartite attachment complex	Tb927.11.9350
				Tripartite attachment complex	Tb927.2.5020
				Tripartite attachment complex	Tb927.4.1610
				Tripartite attachment complex	Tb927.4.1980
				Tripartite attachment complex	Tb927.4.840
				Tripartite attachment complex	Tb927.5.830
				Tripartite attachment complex	Tb927.6.1570
				Tripartite attachment complex	Tb927.6.3350
				Tripartite attachment complex	Tb927.6.4540
				Tripartite attachment complex	Tb927.7.1400
				Tripartite attachment complex	Tb927.7.2390
				Tripartite attachment complex	Tb927.7.620
				Tripartite attachment complex	Tb927.8.1440
				Tripartite attachment complex	Tb927.8.6970
				Tripartite attachment complex	Tb927.9.6410
				antipodal sites	Tb927.1.2990
				antipodal sites	Tb927.10.340
				antipodal sites	Tb927.10.8210
				antipodal sites	Tb927.10.8960
				antipodal sites	Tb927.11.11800
				antipodal sites	Tb927.11.14890
				antipodal sites	Tb927.11.155
				antipodal sites	Tb927.11.16570
				antipodal sites	Tb927.11.6750
				antipodal sites	Tb927.11.7070
				antipodal sites	Tb927.2.1680
				antipodal sites	Tb927.2.1860
				antipodal sites	Tb927.2.2550
				antipodal sites	Tb927.2.3920
				antipodal sites	Tb927.2.6070
				antipodal sites	Tb927.3.1100
				antipodal sites	Tb927.3.1180
				antipodal sites	Tb927.3.1730
				antipodal sites	Tb927.3.2300
				antipodal sites	Tb927.3.2630
				antipodal sites	Tb927.3.2670
				antipodal sites	Tb927.3.3890
				antipodal sites	Tb927.3.4030
				antipodal sites	Tb927.4.3020
				antipodal sites	Tb927.4.5040
				antipodal sites	Tb927.4.5150
				antipodal sites	Tb927.5.1550
				antipodal sites	Tb927.5.2100
				antipodal sites	Tb927.5.2790
				antipodal sites	Tb927.5.3330
				antipodal sites	Tb927.5.3890
				antipodal sites	Tb927.6.1590
				antipodal sites	Tb927.6.1860
				antipodal sites	Tb927.6.2190
				antipodal sites	Tb927.6.2500
				antipodal sites	Tb927.6.2580
				antipodal sites	Tb927.6.3360
				antipodal sites	Tb927.6.4700
				antipodal sites	Tb927.7.3280
				antipodal sites	Tb927.7.3950
				antipodal sites	Tb927.7.3990
				antipodal sites	Tb927.7.5330
				antipodal sites	Tb927.7.600
				antipodal sites	Tb927.7.610
				antipodal sites	Tb927.7.850
				antipodal sites	Tb927.8.2010
				antipodal sites	Tb927.8.2400
				antipodal sites	Tb927.8.2550
				antipodal sites	Tb927.8.2740
				antipodal sites	Tb927.8.3830
				antipodal sites	Tb927.8.3960
				antipodal sites	Tb927.8.620
				antipodal sites	Tb927.8.680
				antipodal sites	Tb927.8.7290
				antipodal sites	Tb927.9.12770
				antipodal sites	Tb927.9.13130
				antipodal sites	Tb927.9.4810
				antipodal sites	Tb927.9.5590
				kinetoplast	Tb927.10.12180
				kinetoplast	Tb927.10.2970
				kinetoplast	Tb927.10.8670
				kinetoplast	Tb927.11.16120
				kinetoplast	Tb927.11.6660
				kinetoplast	Tb927.11.7580
				kinetoplast	Tb927.11.8700
				kinetoplast	Tb927.3.4700
				kinetoplast	Tb927.3.700
				kinetoplast	Tb927.4.3700
				kinetoplast	Tb927.5.2325
				kinetoplast	Tb927.5.2550
				kinetoplast	Tb927.6.4510
				kinetoplast	Tb927.7.1000
				kinetoplast	Tb927.7.3810
				kinetoplast	Tb927.7.5320
				kinetoplast	Tb927.8.3160
				kinetoplast	Tb927.8.5100
				kinetoplast	Tb927.9.5020
				kinetoplast point(s)	Tb927.7.3770
				kinetoplast point(s)	Tb927.8.4240
				kinetoplast point(s)	Tb927.8.5680
				kinetoplast point(s)	Tb927.9.10500
