# Supplementary material for: Genome-wide subcellular protein map for the flagellate parasite Trypanosoma brucei
Source: Nat Microbiol. 2023 Feb 20;8(3):533–47. doi: 10.1038/s41564-022-01295-6 (PMC9981465; doi:10.1038/s41564-022-01295-6)
Supplement: Source Data Extended Data Fig. 4 — Source data. [file 41564_2022_1295_MOESM11_ESM.xlsx]

## Sheet: Figure1C
parent	child	name	size
	root	root	0
root	root.nucleus	nucleus	183
root.nucleus	root.nucleus.nuclearLumen	nuclear lumen	880
root.nucleus.nuclearLumen	root.nucleus.nuclearLumen.nucleoplasm	nucleoplasm	990
root.nucleus.nuclearLumen	root.nucleus.nuclearLumen.nucleolus	nucleolus	505
root.nucleus.nuclearLumen	root.nucleus.nuclearLumen.spindle	spindle	30
root.nucleus.nuclearLumen.spindle	root.nucleus.nuclearLumen.spindle.spindlePole	spindle pole	9
root.nucleus.nuclearLumen.spindle	root.nucleus.nuclearLumen.spindle.kinetochore	kinetochore	23
root.nucleus	root.nucleus.nuclearEnvelope	nuclear envelope	195
root.nucleus.nuclearEnvelope	root.nucleus.nuclearEnvelope.nuclearPore	nuclear pore	73
root	root.cytoplasm	cytoplasm	2558
root.cytoplasm	root.cytoplasm.glycosome	glycosome	110
root.cytoplasm	root.cytoplasm.acidocalcisome	acidocalcisome	28
root.cytoplasm	root.cytoplasm.lipidDroplet	lipid droplet	9
root.cytoplasm	root.cytoplasm.endocytic	endocytic	472
root.cytoplasm.endocytic	root.cytoplasm.endocytic.GolgiApparatus	Golgi apparatus	121
root.cytoplasm	root.cytoplasm.endoplasmicReticulum	endoplasmic reticulum	263
root	root.mitochondrion	mitochondrion	807
root.mitochondrion	root.mitochondrion.kinetoplast	kinetoplast	573
root.mitochondrion.kinetoplast	root.mitochondrion.kinetoplast.tripartiteAttachmentComplex	tripartite attachment complex	23
root.mitochondrion.kinetoplast	root.mitochondrion.kinetoplast.antipodalSites	antipodal sites	91
root	root.flagellum	flagellum	155
root.flagellum	root.flagellum.flagellarCytoplasm	flagellar cytoplasm	1106
root.flagellum	root.flagellum.axoneme	axoneme	445
root.flagellum.axoneme	root.flagellum.axoneme.basalBody	basal body	307
root.flagellum.axoneme.basalBody	root.flagellum.axoneme.basalBody.pro-basalBody	pro-basal body	140
root.flagellum.axoneme	root.flagellum.axoneme.transitionZone	transition zone	71
root.flagellum.axoneme	root.flagellum.axoneme.flagellarTip	flagellar tip	52
root.flagellum.axoneme.flagellarTip	root.flagellum.axoneme.flagellarTip.flagellaConnector	flagella connector	21
root.flagellum.axoneme	root.flagellum.axoneme.paraflagellarRod	paraflagellar rod	158
root.flagellum.axoneme	root.flagellum.axoneme.intraflagellarTransportParticle	intraflagellar transport particle	28
root.flagellum	root.flagellum.flagellarMembrane	flagellar membrane	37
root	root.flagellarPocket	flagellar pocket	133
root.flagellarPocket	root.flagellarPocket.flagellarPocketMembrane	flagellar pocket membrane	9
root.flagellarPocket	root.flagellarPocket.flagellarPocketNeckComplex	flagellar pocket neck complex	0
root.flagellarPocket.flagellarPocketNeckComplex	root.flagellarPocket.flagellarPocketNeckComplex.flagellarPocketCollar	flagellar pocket collar	31
root.flagellarPocket.flagellarPocketNeckComplex	root.flagellarPocket.flagellarPocketNeckComplex.hookComplex	hook complex	102
root.flagellarPocket.flagellarPocketNeckComplex	root.flagellarPocket.flagellarPocketNeckComplex.microtubuleQuartet	microtubule quartet	17
root.flagellarPocket.flagellarPocketNeckComplex	root.flagellarPocket.flagellarPocketNeckComplex.flagellumAttachmentZone	flagellum attachment zone	93
root	root.cellCortex	cell cortex	10
root.cellCortex	root.cellCortex.plasmaMembrane	plasma membrane	6
root.cellCortex.plasmaMembrane	root.cellCortex.plasmaMembrane.pellicularMembrane	pellicular membrane	73
root.cellCortex	root.cellCortex.corticalCytoskeleton	cortical cytoskeleton	67
root.cellCortex	root.cellCortex.cellTip	cell tip	156
root.cellCortex	root.cellCortex.cleavageFurrow	cleavage furrow	12
root.nucleus	root.nucleus._nucleus	nucleus	183
root.nucleus.nuclearLumen	root.nucleus.nuclearLumen._nuclearLumen	nuclear lumen	880
root.nucleus.nuclearLumen.spindle	root.nucleus.nuclearLumen.spindle._spindle	spindle	30
root.nucleus.nuclearEnvelope	root.nucleus.nuclearEnvelope._nuclearEnvelope	nuclear envelope	195
root.cytoplasm	root.cytoplasm._cytoplasm	cytoplasm	2558
root.cytoplasm.endocytic	root.cytoplasm.endocytic._endocytic	endocytic	472
root.mitochondrion	root.mitochondrion._mitochondrion	mitochondrion	807
root.mitochondrion.kinetoplast	root.mitochondrion.kinetoplast._kinetoplast	kinetoplast	573
root.flagellum	root.flagellum._flagellum	flagellum	155
root.flagellum.axoneme	root.flagellum.axoneme._axoneme	axoneme	445
root.flagellum.axoneme.basalBody	root.flagellum.axoneme.basalBody._basalBody	basal body	307
root.flagellum.axoneme.flagellarTip	root.flagellum.axoneme.flagellarTip._flagellarTip	flagellar tip	52
root.flagellarPocket	root.flagellarPocket._flagellarPocket	flagellar pocket	133
root.cellCortex	root.cellCortex._cellCortex	cell cortex	10
root.cellCortex.plasmaMembrane	root.cellCortex.plasmaMembrane._plasmaMembrane	plasma membrane	6
root.cellCortex.cleavageFurrow	root.cellCortex.cleavageFurrow._cleavageFurrow	cleavage furrow	12
