# Supplementary material for: Genome-wide subcellular protein map for the flagellate parasite Trypanosoma brucei
Source: Nat Microbiol. 2023 Feb 20;8(3):533–47. doi: 10.1038/s41564-022-01295-6 (PMC9981465; doi:10.1038/s41564-022-01295-6)
Supplement: Source Data Extended Data Fig. 5 — Source data. [file 41564_2022_1295_MOESM12_ESM.xlsx]

## Sheet: Figure1A
localisation	species	measure	proportion	count
nucleus	Trypanosoma brucei	rbb	1	183
nucleus	Trypanosoma brucei	ortho	0	0
nucleus	Trypanosoma cruzi	rbb	0.721311	132
nucleus	Trypanosoma cruzi	ortho	0.0710383	13
nucleus	Leishmania mexicana	rbb	0.765027	140
nucleus	Leishmania mexicana	ortho	0.0546448	10
nucleus	Bodo saltans	rbb	0.617486	113
nucleus	Bodo saltans	ortho	0.0874317	16
nucleus	Naegleria gruberi	rbb	0.251366	46
nucleus	Naegleria gruberi	ortho	0.0163934	3
nucleus	Trichomonas vaginalis	rbb	0.196721	36
nucleus	Trichomonas vaginalis	ortho	0.00546448	1
nucleus	Giardia intestinalis	rbb	0.125683	23
nucleus	Giardia intestinalis	ortho	0	0
nucleus	Entamoeba histolytica	rbb	0.202186	37
nucleus	Entamoeba histolytica	ortho	0.0163934	3
nucleus	Dictyostelium discoideum	rbb	0.278689	51
nucleus	Dictyostelium discoideum	ortho	0	0
nucleus	Caenorhabditis elegans	rbb	0.240437	44
nucleus	Caenorhabditis elegans	ortho	0	0
nucleus	Drosophila melanogaster	rbb	0.300546	55
nucleus	Drosophila melanogaster	ortho	0	0
nucleus	Glossina morsitans	rbb	0.289617	53
nucleus	Glossina morsitans	ortho	0	0
nucleus	Homo sapiens	rbb	0.31694	58
nucleus	Homo sapiens	ortho	0	0
nucleus	Batrachochytrium dendrobatidis	rbb	0.251366	46
nucleus	Batrachochytrium dendrobatidis	ortho	0	0
nucleus	Aspergillus nidulans	rbb	0.202186	37
nucleus	Aspergillus nidulans	ortho	0.010929	2
nucleus	Saccharomyces cerevisiae	rbb	0.240437	44
nucleus	Saccharomyces cerevisiae	ortho	0	0
nucleus	Schizosaccharomyces pombe	rbb	0.202186	37
nucleus	Schizosaccharomyces pombe	ortho	0	0
nucleus	Guillardia theta	rbb	0.278689	51
nucleus	Guillardia theta	ortho	0.0218579	4
nucleus	Chlamydomonas reinhardtii	rbb	0.256831	47
nucleus	Chlamydomonas reinhardtii	ortho	0	0
nucleus	Arabidopsis thaliana	rbb	0.295082	54
nucleus	Arabidopsis thaliana	ortho	0	0
nucleus	Emiliania huxleyi	rbb	0.240437	44
nucleus	Emiliania huxleyi	ortho	0.0382514	7
nucleus	Aureococcus anophagefferens	rbb	0.224044	41
nucleus	Aureococcus anophagefferens	ortho	0	0
nucleus	Paramecium tetraurelia	rbb	0.224044	41
nucleus	Paramecium tetraurelia	ortho	0.010929	2
nucleus	Plasmodium falciparum	rbb	0.213115	39
nucleus	Plasmodium falciparum	ortho	0	0
nucleus	Reticulomyxa filosa	rbb	0.213115	39
nucleus	Reticulomyxa filosa	ortho	0.0491803	9
nuclear lumen	Trypanosoma brucei	rbb	1	1220
nuclear lumen	Trypanosoma brucei	ortho	0	0
nuclear lumen	Trypanosoma cruzi	rbb	0.561475	685
nuclear lumen	Trypanosoma cruzi	ortho	0.052459	64
nuclear lumen	Leishmania mexicana	rbb	0.645082	787
nuclear lumen	Leishmania mexicana	ortho	0.0663934	81
nuclear lumen	Bodo saltans	rbb	0.547541	668
nuclear lumen	Bodo saltans	ortho	0.0762295	93
nuclear lumen	Naegleria gruberi	rbb	0.246721	301
nuclear lumen	Naegleria gruberi	ortho	0.00901639	11
nuclear lumen	Trichomonas vaginalis	rbb	0.159836	195
nuclear lumen	Trichomonas vaginalis	ortho	0.0180328	22
nuclear lumen	Giardia intestinalis	rbb	0.097541	119
nuclear lumen	Giardia intestinalis	ortho	0.0377049	46
nuclear lumen	Entamoeba histolytica	rbb	0.144262	176
nuclear lumen	Entamoeba histolytica	ortho	0.0196721	24
nuclear lumen	Dictyostelium discoideum	rbb	0.229508	280
nuclear lumen	Dictyostelium discoideum	ortho	0.00819672	10
nuclear lumen	Caenorhabditis elegans	rbb	0.222131	271
nuclear lumen	Caenorhabditis elegans	ortho	0.0139344	17
nuclear lumen	Drosophila melanogaster	rbb	0.22541	275
nuclear lumen	Drosophila melanogaster	ortho	0.0131148	16
nuclear lumen	Glossina morsitans	rbb	0.218852	267
nuclear lumen	Glossina morsitans	ortho	0.00327869	4
nuclear lumen	Homo sapiens	rbb	0.266393	325
nuclear lumen	Homo sapiens	ortho	0	0
nuclear lumen	Batrachochytrium dendrobatidis	rbb	0.232787	284
nuclear lumen	Batrachochytrium dendrobatidis	ortho	0.00819672	10
nuclear lumen	Aspergillus nidulans	rbb	0.193443	236
nuclear lumen	Aspergillus nidulans	ortho	0.000819672	1
nuclear lumen	Saccharomyces cerevisiae	rbb	0.189344	231
nuclear lumen	Saccharomyces cerevisiae	ortho	0.0106557	13
nuclear lumen	Schizosaccharomyces pombe	rbb	0.205738	251
nuclear lumen	Schizosaccharomyces pombe	ortho	0	0
nuclear lumen	Guillardia theta	rbb	0.262295	320
nuclear lumen	Guillardia theta	ortho	0.0303279	37
nuclear lumen	Chlamydomonas reinhardtii	rbb	0.219672	268
nuclear lumen	Chlamydomonas reinhardtii	ortho	0.0229508	28
nuclear lumen	Arabidopsis thaliana	rbb	0.240984	294
nuclear lumen	Arabidopsis thaliana	ortho	0	0
nuclear lumen	Emiliania huxleyi	rbb	0.228689	279
nuclear lumen	Emiliania huxleyi	ortho	0.0508197	62
nuclear lumen	Aureococcus anophagefferens	rbb	0.205738	251
nuclear lumen	Aureococcus anophagefferens	ortho	0.00819672	10
nuclear lumen	Paramecium tetraurelia	rbb	0.210656	257
nuclear lumen	Paramecium tetraurelia	ortho	0.00655738	8
nuclear lumen	Plasmodium falciparum	rbb	0.161475	197
nuclear lumen	Plasmodium falciparum	ortho	0.0221311	27
nuclear lumen	Reticulomyxa filosa	rbb	0.190164	232
nuclear lumen	Reticulomyxa filosa	ortho	0.0368852	45
nucleoplasm	Trypanosoma brucei	rbb	1	997
nucleoplasm	Trypanosoma brucei	ortho	0	0
nucleoplasm	Trypanosoma cruzi	rbb	0.712136	710
nucleoplasm	Trypanosoma cruzi	ortho	0.0712136	71
nucleoplasm	Leishmania mexicana	rbb	0.767302	765
nucleoplasm	Leishmania mexicana	ortho	0.100301	100
nucleoplasm	Bodo saltans	rbb	0.62989	628
nucleoplasm	Bodo saltans	ortho	0.0782347	78
nucleoplasm	Naegleria gruberi	rbb	0.339017	338
nucleoplasm	Naegleria gruberi	ortho	0.0190572	19
nucleoplasm	Trichomonas vaginalis	rbb	0.261785	261
nucleoplasm	Trichomonas vaginalis	ortho	0.0661986	66
nucleoplasm	Giardia intestinalis	rbb	0.170512	170
nucleoplasm	Giardia intestinalis	ortho	0.0571715	57
nucleoplasm	Entamoeba histolytica	rbb	0.262788	262
nucleoplasm	Entamoeba histolytica	ortho	0.0481444	48
nucleoplasm	Dictyostelium discoideum	rbb	0.342026	341
nucleoplasm	Dictyostelium discoideum	ortho	0.0471414	47
nucleoplasm	Caenorhabditis elegans	rbb	0.315948	315
nucleoplasm	Caenorhabditis elegans	ortho	0.0330993	33
nucleoplasm	Drosophila melanogaster	rbb	0.323972	323
nucleoplasm	Drosophila melanogaster	ortho	0.0290873	29
nucleoplasm	Glossina morsitans	rbb	0.325978	325
nucleoplasm	Glossina morsitans	ortho	0.0130391	13
nucleoplasm	Homo sapiens	rbb	0.369107	368
nucleoplasm	Homo sapiens	ortho	0	0
nucleoplasm	Batrachochytrium dendrobatidis	rbb	0.338014	337
nucleoplasm	Batrachochytrium dendrobatidis	ortho	0.0110331	11
nucleoplasm	Aspergillus nidulans	rbb	0.27984	279
nucleoplasm	Aspergillus nidulans	ortho	0.0280843	28
nucleoplasm	Saccharomyces cerevisiae	rbb	0.27984	279
nucleoplasm	Saccharomyces cerevisiae	ortho	0.0401204	40
nucleoplasm	Schizosaccharomyces pombe	rbb	0.30993	309
nucleoplasm	Schizosaccharomyces pombe	ortho	0.0300903	30
nucleoplasm	Guillardia theta	rbb	0.344032	343
nucleoplasm	Guillardia theta	ortho	0.0521565	52
nucleoplasm	Chlamydomonas reinhardtii	rbb	0.303912	303
nucleoplasm	Chlamydomonas reinhardtii	ortho	0.0601805	60
nucleoplasm	Arabidopsis thaliana	rbb	0.358074	357
nucleoplasm	Arabidopsis thaliana	ortho	0.00601805	6
nucleoplasm	Emiliania huxleyi	rbb	0.304915	304
nucleoplasm	Emiliania huxleyi	ortho	0.0541625	54
nucleoplasm	Aureococcus anophagefferens	rbb	0.275827	275
nucleoplasm	Aureococcus anophagefferens	ortho	0.0280843	28
nucleoplasm	Paramecium tetraurelia	rbb	0.291876	291
nucleoplasm	Paramecium tetraurelia	ortho	0.0491474	49
nucleoplasm	Plasmodium falciparum	rbb	0.259779	259
nucleoplasm	Plasmodium falciparum	ortho	0.0401204	40
nucleoplasm	Reticulomyxa filosa	rbb	0.267803	267
nucleoplasm	Reticulomyxa filosa	ortho	0.0561685	56
nucleolus	Trypanosoma brucei	rbb	1	506
nucleolus	Trypanosoma brucei	ortho	0	0
nucleolus	Trypanosoma cruzi	rbb	0.652174	330
nucleolus	Trypanosoma cruzi	ortho	0.0889328	45
nucleolus	Leishmania mexicana	rbb	0.727273	368
nucleolus	Leishmania mexicana	ortho	0.152174	77
nucleolus	Bodo saltans	rbb	0.662055	335
nucleolus	Bodo saltans	ortho	0.136364	69
nucleolus	Naegleria gruberi	rbb	0.286561	145
nucleolus	Naegleria gruberi	ortho	0.152174	77
nucleolus	Trichomonas vaginalis	rbb	0.243083	123
nucleolus	Trichomonas vaginalis	ortho	0.13834	70
nucleolus	Giardia intestinalis	rbb	0.193676	98
nucleolus	Giardia intestinalis	ortho	0.156126	79
nucleolus	Entamoeba histolytica	rbb	0.266798	135
nucleolus	Entamoeba histolytica	ortho	0.146245	74
nucleolus	Dictyostelium discoideum	rbb	0.300395	152
nucleolus	Dictyostelium discoideum	ortho	0.13834	70
nucleolus	Caenorhabditis elegans	rbb	0.290514	147
nucleolus	Caenorhabditis elegans	ortho	0.134387	68
nucleolus	Drosophila melanogaster	rbb	0.300395	152
nucleolus	Drosophila melanogaster	ortho	0.130435	66
nucleolus	Glossina morsitans	rbb	0.385375	195
nucleolus	Glossina morsitans	ortho	0.0316206	16
nucleolus	Homo sapiens	rbb	0.33004	167
nucleolus	Homo sapiens	ortho	0	0
nucleolus	Batrachochytrium dendrobatidis	rbb	0.3083	156
nucleolus	Batrachochytrium dendrobatidis	ortho	0.104743	53
nucleolus	Aspergillus nidulans	rbb	0.266798	135
nucleolus	Aspergillus nidulans	ortho	0.114625	58
nucleolus	Saccharomyces cerevisiae	rbb	0.298419	151
nucleolus	Saccharomyces cerevisiae	ortho	0.116601	59
nucleolus	Schizosaccharomyces pombe	rbb	0.294466	149
nucleolus	Schizosaccharomyces pombe	ortho	0.12253	62
nucleolus	Guillardia theta	rbb	0.312253	158
nucleolus	Guillardia theta	ortho	0.13834	70
nucleolus	Chlamydomonas reinhardtii	rbb	0.274704	139
nucleolus	Chlamydomonas reinhardtii	ortho	0.13834	70
nucleolus	Arabidopsis thaliana	rbb	0.33004	167
nucleolus	Arabidopsis thaliana	ortho	0.106719	54
nucleolus	Emiliania huxleyi	rbb	0.280632	142
nucleolus	Emiliania huxleyi	ortho	0.160079	81
nucleolus	Aureococcus anophagefferens	rbb	0.229249	116
nucleolus	Aureococcus anophagefferens	ortho	0.140316	71
nucleolus	Paramecium tetraurelia	rbb	0.268775	136
nucleolus	Paramecium tetraurelia	ortho	0.152174	77
nucleolus	Plasmodium falciparum	rbb	0.229249	116
nucleolus	Plasmodium falciparum	ortho	0.148221	75
nucleolus	Reticulomyxa filosa	rbb	0.217391	110
nucleolus	Reticulomyxa filosa	ortho	0.146245	74
nuclear envelope	Trypanosoma brucei	rbb	1	194
nuclear envelope	Trypanosoma brucei	ortho	0	0
nuclear envelope	Trypanosoma cruzi	rbb	0.623711	121
nuclear envelope	Trypanosoma cruzi	ortho	0.0670103	13
nuclear envelope	Leishmania mexicana	rbb	0.685567	133
nuclear envelope	Leishmania mexicana	ortho	0.108247	21
nuclear envelope	Bodo saltans	rbb	0.623711	121
nuclear envelope	Bodo saltans	ortho	0.0721649	14
nuclear envelope	Naegleria gruberi	rbb	0.309278	60
nuclear envelope	Naegleria gruberi	ortho	0	0
nuclear envelope	Trichomonas vaginalis	rbb	0.149485	29
nuclear envelope	Trichomonas vaginalis	ortho	0	0
nuclear envelope	Giardia intestinalis	rbb	0.0721649	14
nuclear envelope	Giardia intestinalis	ortho	0.0515464	10
nuclear envelope	Entamoeba histolytica	rbb	0.154639	30
nuclear envelope	Entamoeba histolytica	ortho	0.0103093	2
nuclear envelope	Dictyostelium discoideum	rbb	0.319588	62
nuclear envelope	Dictyostelium discoideum	ortho	0.0103093	2
nuclear envelope	Caenorhabditis elegans	rbb	0.262887	51
nuclear envelope	Caenorhabditis elegans	ortho	0	0
nuclear envelope	Drosophila melanogaster	rbb	0.247423	48
nuclear envelope	Drosophila melanogaster	ortho	0.0154639	3
nuclear envelope	Glossina morsitans	rbb	0.242268	47
nuclear envelope	Glossina morsitans	ortho	0	0
nuclear envelope	Homo sapiens	rbb	0.293814	57
nuclear envelope	Homo sapiens	ortho	0	0
nuclear envelope	Batrachochytrium dendrobatidis	rbb	0.262887	51
nuclear envelope	Batrachochytrium dendrobatidis	ortho	0.0154639	3
nuclear envelope	Aspergillus nidulans	rbb	0.237113	46
nuclear envelope	Aspergillus nidulans	ortho	0.0154639	3
nuclear envelope	Saccharomyces cerevisiae	rbb	0.252577	49
nuclear envelope	Saccharomyces cerevisiae	ortho	0	0
nuclear envelope	Schizosaccharomyces pombe	rbb	0.273196	53
nuclear envelope	Schizosaccharomyces pombe	ortho	0	0
nuclear envelope	Guillardia theta	rbb	0.314433	61
nuclear envelope	Guillardia theta	ortho	0.0721649	14
nuclear envelope	Chlamydomonas reinhardtii	rbb	0.252577	49
nuclear envelope	Chlamydomonas reinhardtii	ortho	0	0
nuclear envelope	Arabidopsis thaliana	rbb	0.329897	64
nuclear envelope	Arabidopsis thaliana	ortho	0	0
nuclear envelope	Emiliania huxleyi	rbb	0.247423	48
nuclear envelope	Emiliania huxleyi	ortho	0.0927835	18
nuclear envelope	Aureococcus anophagefferens	rbb	0.252577	49
nuclear envelope	Aureococcus anophagefferens	ortho	0	0
nuclear envelope	Paramecium tetraurelia	rbb	0.242268	47
nuclear envelope	Paramecium tetraurelia	ortho	0.00515464	1
nuclear envelope	Plasmodium falciparum	rbb	0.185567	36
nuclear envelope	Plasmodium falciparum	ortho	0.0206186	4
nuclear envelope	Reticulomyxa filosa	rbb	0.21134	41
nuclear envelope	Reticulomyxa filosa	ortho	0.0206186	4
nuclear pore	Trypanosoma brucei	rbb	1	73
nuclear pore	Trypanosoma brucei	ortho	0	0
nuclear pore	Trypanosoma cruzi	rbb	0.821918	60
nuclear pore	Trypanosoma cruzi	ortho	0	0
nuclear pore	Leishmania mexicana	rbb	0.808219	59
nuclear pore	Leishmania mexicana	ortho	0	0
nuclear pore	Bodo saltans	rbb	0.657534	48
nuclear pore	Bodo saltans	ortho	0.0273973	2
nuclear pore	Naegleria gruberi	rbb	0.219178	16
nuclear pore	Naegleria gruberi	ortho	0	0
nuclear pore	Trichomonas vaginalis	rbb	0.150685	11
nuclear pore	Trichomonas vaginalis	ortho	0	0
nuclear pore	Giardia intestinalis	rbb	0.0684932	5
nuclear pore	Giardia intestinalis	ortho	0.0547945	4
nuclear pore	Entamoeba histolytica	rbb	0.191781	14
nuclear pore	Entamoeba histolytica	ortho	0	0
nuclear pore	Dictyostelium discoideum	rbb	0.232877	17
nuclear pore	Dictyostelium discoideum	ortho	0	0
nuclear pore	Caenorhabditis elegans	rbb	0.246575	18
nuclear pore	Caenorhabditis elegans	ortho	0	0
nuclear pore	Drosophila melanogaster	rbb	0.232877	17
nuclear pore	Drosophila melanogaster	ortho	0	0
nuclear pore	Glossina morsitans	rbb	0.219178	16
nuclear pore	Glossina morsitans	ortho	0	0
nuclear pore	Homo sapiens	rbb	0.287671	21
nuclear pore	Homo sapiens	ortho	0	0
nuclear pore	Batrachochytrium dendrobatidis	rbb	0.260274	19
nuclear pore	Batrachochytrium dendrobatidis	ortho	0	0
nuclear pore	Aspergillus nidulans	rbb	0.246575	18
nuclear pore	Aspergillus nidulans	ortho	0	0
nuclear pore	Saccharomyces cerevisiae	rbb	0.246575	18
nuclear pore	Saccharomyces cerevisiae	ortho	0	0
nuclear pore	Schizosaccharomyces pombe	rbb	0.246575	18
nuclear pore	Schizosaccharomyces pombe	ortho	0	0
nuclear pore	Guillardia theta	rbb	0.232877	17
nuclear pore	Guillardia theta	ortho	0	0
nuclear pore	Chlamydomonas reinhardtii	rbb	0.178082	13
nuclear pore	Chlamydomonas reinhardtii	ortho	0.0136986	1
nuclear pore	Arabidopsis thaliana	rbb	0.246575	18
nuclear pore	Arabidopsis thaliana	ortho	0	0
nuclear pore	Emiliania huxleyi	rbb	0.232877	17
nuclear pore	Emiliania huxleyi	ortho	0	0
nuclear pore	Aureococcus anophagefferens	rbb	0.164384	12
nuclear pore	Aureococcus anophagefferens	ortho	0	0
nuclear pore	Paramecium tetraurelia	rbb	0.205479	15
nuclear pore	Paramecium tetraurelia	ortho	0	0
nuclear pore	Plasmodium falciparum	rbb	0.164384	12
nuclear pore	Plasmodium falciparum	ortho	0	0
nuclear pore	Reticulomyxa filosa	rbb	0.191781	14
nuclear pore	Reticulomyxa filosa	ortho	0	0
spindle	Trypanosoma brucei	rbb	1	30
spindle	Trypanosoma brucei	ortho	0	0
spindle	Trypanosoma cruzi	rbb	0.9	27
spindle	Trypanosoma cruzi	ortho	0.0666667	2
spindle	Leishmania mexicana	rbb	0.633333	19
spindle	Leishmania mexicana	ortho	0.0333333	1
spindle	Bodo saltans	rbb	0.433333	13
spindle	Bodo saltans	ortho	0.1	3
spindle	Naegleria gruberi	rbb	0.0666667	2
spindle	Naegleria gruberi	ortho	0.133333	4
spindle	Trichomonas vaginalis	rbb	0.1	3
spindle	Trichomonas vaginalis	ortho	0	0
spindle	Giardia intestinalis	rbb	0.0666667	2
spindle	Giardia intestinalis	ortho	0.0333333	1
spindle	Entamoeba histolytica	rbb	0.1	3
spindle	Entamoeba histolytica	ortho	0	0
spindle	Dictyostelium discoideum	rbb	0.1	3
spindle	Dictyostelium discoideum	ortho	0	0
spindle	Caenorhabditis elegans	rbb	0.1	3
spindle	Caenorhabditis elegans	ortho	0.0333333	1
spindle	Drosophila melanogaster	rbb	0.166667	5
spindle	Drosophila melanogaster	ortho	0	0
spindle	Glossina morsitans	rbb	0.133333	4
spindle	Glossina morsitans	ortho	0.0333333	1
spindle	Homo sapiens	rbb	0.133333	4
spindle	Homo sapiens	ortho	0	0
spindle	Batrachochytrium dendrobatidis	rbb	0.0666667	2
spindle	Batrachochytrium dendrobatidis	ortho	0.0666667	2
spindle	Aspergillus nidulans	rbb	0.1	3
spindle	Aspergillus nidulans	ortho	0	0
spindle	Saccharomyces cerevisiae	rbb	0.1	3
spindle	Saccharomyces cerevisiae	ortho	0	0
spindle	Schizosaccharomyces pombe	rbb	0.0666667	2
spindle	Schizosaccharomyces pombe	ortho	0	0
spindle	Guillardia theta	rbb	0.133333	4
spindle	Guillardia theta	ortho	0.0333333	1
spindle	Chlamydomonas reinhardtii	rbb	0.1	3
spindle	Chlamydomonas reinhardtii	ortho	0.0333333	1
spindle	Arabidopsis thaliana	rbb	0.0666667	2
spindle	Arabidopsis thaliana	ortho	0.133333	4
spindle	Emiliania huxleyi	rbb	0.0333333	1
spindle	Emiliania huxleyi	ortho	0.0333333	1
spindle	Aureococcus anophagefferens	rbb	0.133333	4
spindle	Aureococcus anophagefferens	ortho	0	0
spindle	Paramecium tetraurelia	rbb	0.133333	4
spindle	Paramecium tetraurelia	ortho	0	0
spindle	Plasmodium falciparum	rbb	0.0666667	2
spindle	Plasmodium falciparum	ortho	0.0666667	2
spindle	Reticulomyxa filosa	rbb	0.0666667	2
spindle	Reticulomyxa filosa	ortho	0.1	3
spindle pole	Trypanosoma brucei	rbb	1	9
spindle pole	Trypanosoma brucei	ortho	0	0
spindle pole	Trypanosoma cruzi	rbb	0.666667	6
spindle pole	Trypanosoma cruzi	ortho	0.111111	1
spindle pole	Leishmania mexicana	rbb	0.777778	7
spindle pole	Leishmania mexicana	ortho	0	0
spindle pole	Bodo saltans	rbb	0.555556	5
spindle pole	Bodo saltans	ortho	0	0
spindle pole	Naegleria gruberi	rbb	0.444444	4
spindle pole	Naegleria gruberi	ortho	0	0
spindle pole	Trichomonas vaginalis	rbb	0.222222	2
spindle pole	Trichomonas vaginalis	ortho	0.111111	1
spindle pole	Giardia intestinalis	rbb	0.222222	2
spindle pole	Giardia intestinalis	ortho	0.111111	1
spindle pole	Entamoeba histolytica	rbb	0.222222	2
spindle pole	Entamoeba histolytica	ortho	0.111111	1
spindle pole	Dictyostelium discoideum	rbb	0.444444	4
spindle pole	Dictyostelium discoideum	ortho	0	0
spindle pole	Caenorhabditis elegans	rbb	0.111111	1
spindle pole	Caenorhabditis elegans	ortho	0	0
spindle pole	Drosophila melanogaster	rbb	0.333333	3
spindle pole	Drosophila melanogaster	ortho	0	0
spindle pole	Glossina morsitans	rbb	0.333333	3
spindle pole	Glossina morsitans	ortho	0.111111	1
spindle pole	Homo sapiens	rbb	0.333333	3
spindle pole	Homo sapiens	ortho	0	0
spindle pole	Batrachochytrium dendrobatidis	rbb	0.333333	3
spindle pole	Batrachochytrium dendrobatidis	ortho	0.111111	1
spindle pole	Aspergillus nidulans	rbb	0.333333	3
spindle pole	Aspergillus nidulans	ortho	0	0
spindle pole	Saccharomyces cerevisiae	rbb	0.222222	2
spindle pole	Saccharomyces cerevisiae	ortho	0	0
spindle pole	Schizosaccharomyces pombe	rbb	0.333333	3
spindle pole	Schizosaccharomyces pombe	ortho	0	0
spindle pole	Guillardia theta	rbb	0.222222	2
spindle pole	Guillardia theta	ortho	0.222222	2
spindle pole	Chlamydomonas reinhardtii	rbb	0.222222	2
spindle pole	Chlamydomonas reinhardtii	ortho	0.222222	2
spindle pole	Arabidopsis thaliana	rbb	0.333333	3
spindle pole	Arabidopsis thaliana	ortho	0	0
spindle pole	Emiliania huxleyi	rbb	0.222222	2
spindle pole	Emiliania huxleyi	ortho	0.111111	1
spindle pole	Aureococcus anophagefferens	rbb	0.111111	1
spindle pole	Aureococcus anophagefferens	ortho	0	0
spindle pole	Paramecium tetraurelia	rbb	0.333333	3
spindle pole	Paramecium tetraurelia	ortho	0.222222	2
spindle pole	Plasmodium falciparum	rbb	0.222222	2
spindle pole	Plasmodium falciparum	ortho	0	0
spindle pole	Reticulomyxa filosa	rbb	0.111111	1
spindle pole	Reticulomyxa filosa	ortho	0.333333	3
kinetochore	Trypanosoma brucei	rbb	1	23
kinetochore	Trypanosoma brucei	ortho	0	0
kinetochore	Trypanosoma cruzi	rbb	0.73913	17
kinetochore	Trypanosoma cruzi	ortho	0.0434783	1
kinetochore	Leishmania mexicana	rbb	0.869565	20
kinetochore	Leishmania mexicana	ortho	0	0
kinetochore	Bodo saltans	rbb	0.521739	12
kinetochore	Bodo saltans	ortho	0.130435	3
kinetochore	Naegleria gruberi	rbb	0	0
kinetochore	Naegleria gruberi	ortho	0.0434783	1
kinetochore	Trichomonas vaginalis	rbb	0.0434783	1
kinetochore	Trichomonas vaginalis	ortho	0.0869565	2
kinetochore	Giardia intestinalis	rbb	0	0
kinetochore	Giardia intestinalis	ortho	0.0869565	2
kinetochore	Entamoeba histolytica	rbb	0	0
kinetochore	Entamoeba histolytica	ortho	0.0869565	2
kinetochore	Dictyostelium discoideum	rbb	0	0
kinetochore	Dictyostelium discoideum	ortho	0.0434783	1
kinetochore	Caenorhabditis elegans	rbb	0.0434783	1
kinetochore	Caenorhabditis elegans	ortho	0	0
kinetochore	Drosophila melanogaster	rbb	0	0
kinetochore	Drosophila melanogaster	ortho	0.0434783	1
kinetochore	Glossina morsitans	rbb	0	0
kinetochore	Glossina morsitans	ortho	0.0434783	1
kinetochore	Homo sapiens	rbb	0	0
kinetochore	Homo sapiens	ortho	0	0
kinetochore	Batrachochytrium dendrobatidis	rbb	0	0
kinetochore	Batrachochytrium dendrobatidis	ortho	0.0434783	1
kinetochore	Aspergillus nidulans	rbb	0	0
kinetochore	Aspergillus nidulans	ortho	0.0434783	1
kinetochore	Saccharomyces cerevisiae	rbb	0	0
kinetochore	Saccharomyces cerevisiae	ortho	0	0
kinetochore	Schizosaccharomyces pombe	rbb	0	0
kinetochore	Schizosaccharomyces pombe	ortho	0.0434783	1
kinetochore	Guillardia theta	rbb	0.0434783	1
kinetochore	Guillardia theta	ortho	0.0434783	1
kinetochore	Chlamydomonas reinhardtii	rbb	0	0
kinetochore	Chlamydomonas reinhardtii	ortho	0.0869565	2
kinetochore	Arabidopsis thaliana	rbb	0.0434783	1
kinetochore	Arabidopsis thaliana	ortho	0.0434783	1
kinetochore	Emiliania huxleyi	rbb	0	0
kinetochore	Emiliania huxleyi	ortho	0.0434783	1
kinetochore	Aureococcus anophagefferens	rbb	0.0434783	1
kinetochore	Aureococcus anophagefferens	ortho	0	0
kinetochore	Paramecium tetraurelia	rbb	0	0
kinetochore	Paramecium tetraurelia	ortho	0.0869565	2
kinetochore	Plasmodium falciparum	rbb	0	0
kinetochore	Plasmodium falciparum	ortho	0.0434783	1
kinetochore	Reticulomyxa filosa	rbb	0	0
kinetochore	Reticulomyxa filosa	ortho	0.0434783	1
cytoplasm	Trypanosoma brucei	rbb	1	4252
cytoplasm	Trypanosoma brucei	ortho	0	0
cytoplasm	Trypanosoma cruzi	rbb	0.628881	2674
cytoplasm	Trypanosoma cruzi	ortho	0.0825494	351
cytoplasm	Leishmania mexicana	rbb	0.656867	2793
cytoplasm	Leishmania mexicana	ortho	0.0971308	413
cytoplasm	Bodo saltans	rbb	0.567027	2411
cytoplasm	Bodo saltans	ortho	0.104186	443
cytoplasm	Naegleria gruberi	rbb	0.233772	994
cytoplasm	Naegleria gruberi	ortho	0.0315146	134
cytoplasm	Trichomonas vaginalis	rbb	0.157103	668
cytoplasm	Trichomonas vaginalis	ortho	0.037159	158
cytoplasm	Giardia intestinalis	rbb	0.100894	429
cytoplasm	Giardia intestinalis	ortho	0.0536218	228
cytoplasm	Entamoeba histolytica	rbb	0.137347	584
cytoplasm	Entamoeba histolytica	ortho	0.0317498	135
cytoplasm	Dictyostelium discoideum	rbb	0.217545	925
cytoplasm	Dictyostelium discoideum	ortho	0.0301035	128
cytoplasm	Caenorhabditis elegans	rbb	0.200376	852
cytoplasm	Caenorhabditis elegans	ortho	0.0312794	133
cytoplasm	Drosophila melanogaster	rbb	0.21096	897
cytoplasm	Drosophila melanogaster	ortho	0.0242239	103
cytoplasm	Glossina morsitans	rbb	0.230715	981
cytoplasm	Glossina morsitans	ortho	0	0
cytoplasm	Homo sapiens	rbb	0.255644	1087
cytoplasm	Homo sapiens	ortho	0	0
cytoplasm	Batrachochytrium dendrobatidis	rbb	0.216604	921
cytoplasm	Batrachochytrium dendrobatidis	ortho	0.0284572	121
cytoplasm	Aspergillus nidulans	rbb	0.172389	733
cytoplasm	Aspergillus nidulans	ortho	0.0293979	125
cytoplasm	Saccharomyces cerevisiae	rbb	0.169802	722
cytoplasm	Saccharomyces cerevisiae	ortho	0.0322201	137
cytoplasm	Schizosaccharomyces pombe	rbb	0.177563	755
cytoplasm	Schizosaccharomyces pombe	ortho	0.0293979	125
cytoplasm	Guillardia theta	rbb	0.241769	1028
cytoplasm	Guillardia theta	ortho	0.05127	218
cytoplasm	Chlamydomonas reinhardtii	rbb	0.211665	900
cytoplasm	Chlamydomonas reinhardtii	ortho	0.0420978	179
cytoplasm	Arabidopsis thaliana	rbb	0.224365	954
cytoplasm	Arabidopsis thaliana	ortho	0.0098777	42
cytoplasm	Emiliania huxleyi	rbb	0.206491	878
cytoplasm	Emiliania huxleyi	ortho	0.0658514	280
cytoplasm	Aureococcus anophagefferens	rbb	0.190969	812
cytoplasm	Aureococcus anophagefferens	ortho	0.0380997	162
cytoplasm	Paramecium tetraurelia	rbb	0.198495	844
cytoplasm	Paramecium tetraurelia	ortho	0.042333	180
cytoplasm	Plasmodium falciparum	rbb	0.145343	618
cytoplasm	Plasmodium falciparum	ortho	0.0350423	149
cytoplasm	Reticulomyxa filosa	rbb	0.177328	754
cytoplasm	Reticulomyxa filosa	ortho	0.0507996	216
glycosome	Trypanosoma brucei	rbb	1	111
glycosome	Trypanosoma brucei	ortho	0	0
glycosome	Trypanosoma cruzi	rbb	0.63964	71
glycosome	Trypanosoma cruzi	ortho	0.162162	18
glycosome	Leishmania mexicana	rbb	0.63964	71
glycosome	Leishmania mexicana	ortho	0.162162	18
glycosome	Bodo saltans	rbb	0.621622	69
glycosome	Bodo saltans	ortho	0.153153	17
glycosome	Naegleria gruberi	rbb	0.297297	33
glycosome	Naegleria gruberi	ortho	0	0
glycosome	Trichomonas vaginalis	rbb	0.162162	18
glycosome	Trichomonas vaginalis	ortho	0	0
glycosome	Giardia intestinalis	rbb	0.126126	14
glycosome	Giardia intestinalis	ortho	0.018018	2
glycosome	Entamoeba histolytica	rbb	0.162162	18
glycosome	Entamoeba histolytica	ortho	0	0
glycosome	Dictyostelium discoideum	rbb	0.306306	34
glycosome	Dictyostelium discoideum	ortho	0	0
glycosome	Caenorhabditis elegans	rbb	0.27027	30
glycosome	Caenorhabditis elegans	ortho	0.018018	2
glycosome	Drosophila melanogaster	rbb	0.261261	29
glycosome	Drosophila melanogaster	ortho	0	0
glycosome	Glossina morsitans	rbb	0.279279	31
glycosome	Glossina morsitans	ortho	0	0
glycosome	Homo sapiens	rbb	0.315315	35
glycosome	Homo sapiens	ortho	0	0
glycosome	Batrachochytrium dendrobatidis	rbb	0.288288	32
glycosome	Batrachochytrium dendrobatidis	ortho	0	0
glycosome	Aspergillus nidulans	rbb	0.27027	30
glycosome	Aspergillus nidulans	ortho	0	0
glycosome	Saccharomyces cerevisiae	rbb	0.198198	22
glycosome	Saccharomyces cerevisiae	ortho	0	0
glycosome	Schizosaccharomyces pombe	rbb	0.189189	21
glycosome	Schizosaccharomyces pombe	ortho	0	0
glycosome	Guillardia theta	rbb	0.306306	34
glycosome	Guillardia theta	ortho	0.045045	5
glycosome	Chlamydomonas reinhardtii	rbb	0.261261	29
glycosome	Chlamydomonas reinhardtii	ortho	0.00900901	1
glycosome	Arabidopsis thaliana	rbb	0.333333	37
glycosome	Arabidopsis thaliana	ortho	0	0
glycosome	Emiliania huxleyi	rbb	0.279279	31
glycosome	Emiliania huxleyi	ortho	0	0
glycosome	Aureococcus anophagefferens	rbb	0.225225	25
glycosome	Aureococcus anophagefferens	ortho	0	0
glycosome	Paramecium tetraurelia	rbb	0.216216	24
glycosome	Paramecium tetraurelia	ortho	0.045045	5
glycosome	Plasmodium falciparum	rbb	0.189189	21
glycosome	Plasmodium falciparum	ortho	0	0
glycosome	Reticulomyxa filosa	rbb	0.252252	28
glycosome	Reticulomyxa filosa	ortho	0.0720721	8
acidocalcisome	Trypanosoma brucei	rbb	1	28
acidocalcisome	Trypanosoma brucei	ortho	0	0
acidocalcisome	Trypanosoma cruzi	rbb	0.821429	23
acidocalcisome	Trypanosoma cruzi	ortho	0.0357143	1
acidocalcisome	Leishmania mexicana	rbb	0.714286	20
acidocalcisome	Leishmania mexicana	ortho	0	0
acidocalcisome	Bodo saltans	rbb	0.714286	20
acidocalcisome	Bodo saltans	ortho	0.0357143	1
acidocalcisome	Naegleria gruberi	rbb	0.285714	8
acidocalcisome	Naegleria gruberi	ortho	0	0
acidocalcisome	Trichomonas vaginalis	rbb	0.142857	4
acidocalcisome	Trichomonas vaginalis	ortho	0	0
acidocalcisome	Giardia intestinalis	rbb	0.107143	3
acidocalcisome	Giardia intestinalis	ortho	0	0
acidocalcisome	Entamoeba histolytica	rbb	0.107143	3
acidocalcisome	Entamoeba histolytica	ortho	0	0
acidocalcisome	Dictyostelium discoideum	rbb	0.392857	11
acidocalcisome	Dictyostelium discoideum	ortho	0	0
acidocalcisome	Caenorhabditis elegans	rbb	0.285714	8
acidocalcisome	Caenorhabditis elegans	ortho	0	0
acidocalcisome	Drosophila melanogaster	rbb	0.25	7
acidocalcisome	Drosophila melanogaster	ortho	0	0
acidocalcisome	Glossina morsitans	rbb	0.357143	10
acidocalcisome	Glossina morsitans	ortho	0	0
acidocalcisome	Homo sapiens	rbb	0.285714	8
acidocalcisome	Homo sapiens	ortho	0	0
acidocalcisome	Batrachochytrium dendrobatidis	rbb	0.321429	9
acidocalcisome	Batrachochytrium dendrobatidis	ortho	0	0
acidocalcisome	Aspergillus nidulans	rbb	0.321429	9
acidocalcisome	Aspergillus nidulans	ortho	0	0
acidocalcisome	Saccharomyces cerevisiae	rbb	0.285714	8
acidocalcisome	Saccharomyces cerevisiae	ortho	0	0
acidocalcisome	Schizosaccharomyces pombe	rbb	0.285714	8
acidocalcisome	Schizosaccharomyces pombe	ortho	0	0
acidocalcisome	Guillardia theta	rbb	0.428571	12
acidocalcisome	Guillardia theta	ortho	0	0
acidocalcisome	Chlamydomonas reinhardtii	rbb	0.535714	15
acidocalcisome	Chlamydomonas reinhardtii	ortho	0	0
acidocalcisome	Arabidopsis thaliana	rbb	0.392857	11
acidocalcisome	Arabidopsis thaliana	ortho	0	0
acidocalcisome	Emiliania huxleyi	rbb	0.5	14
acidocalcisome	Emiliania huxleyi	ortho	0	0
acidocalcisome	Aureococcus anophagefferens	rbb	0.428571	12
acidocalcisome	Aureococcus anophagefferens	ortho	0	0
acidocalcisome	Paramecium tetraurelia	rbb	0.357143	10
acidocalcisome	Paramecium tetraurelia	ortho	0	0
acidocalcisome	Plasmodium falciparum	rbb	0.25	7
acidocalcisome	Plasmodium falciparum	ortho	0	0
acidocalcisome	Reticulomyxa filosa	rbb	0.285714	8
acidocalcisome	Reticulomyxa filosa	ortho	0.107143	3
lipid droplet	Trypanosoma brucei	rbb	1	9
lipid droplet	Trypanosoma brucei	ortho	0	0
lipid droplet	Trypanosoma cruzi	rbb	0.888889	8
lipid droplet	Trypanosoma cruzi	ortho	0	0
lipid droplet	Leishmania mexicana	rbb	0.777778	7
lipid droplet	Leishmania mexicana	ortho	0	0
lipid droplet	Bodo saltans	rbb	0.777778	7
lipid droplet	Bodo saltans	ortho	0	0
lipid droplet	Naegleria gruberi	rbb	0.222222	2
lipid droplet	Naegleria gruberi	ortho	0.111111	1
lipid droplet	Trichomonas vaginalis	rbb	0	0
lipid droplet	Trichomonas vaginalis	ortho	0	0
lipid droplet	Giardia intestinalis	rbb	0	0
lipid droplet	Giardia intestinalis	ortho	0.111111	1
lipid droplet	Entamoeba histolytica	rbb	0	0
lipid droplet	Entamoeba histolytica	ortho	0	0
lipid droplet	Dictyostelium discoideum	rbb	0.333333	3
lipid droplet	Dictyostelium discoideum	ortho	0	0
lipid droplet	Caenorhabditis elegans	rbb	0.333333	3
lipid droplet	Caenorhabditis elegans	ortho	0	0
lipid droplet	Drosophila melanogaster	rbb	0.333333	3
lipid droplet	Drosophila melanogaster	ortho	0	0
lipid droplet	Glossina morsitans	rbb	0.222222	2
lipid droplet	Glossina morsitans	ortho	0	0
lipid droplet	Homo sapiens	rbb	0.444444	4
lipid droplet	Homo sapiens	ortho	0	0
lipid droplet	Batrachochytrium dendrobatidis	rbb	0.333333	3
lipid droplet	Batrachochytrium dendrobatidis	ortho	0	0
lipid droplet	Aspergillus nidulans	rbb	0.222222	2
lipid droplet	Aspergillus nidulans	ortho	0.111111	1
lipid droplet	Saccharomyces cerevisiae	rbb	0.222222	2
lipid droplet	Saccharomyces cerevisiae	ortho	0.111111	1
lipid droplet	Schizosaccharomyces pombe	rbb	0.111111	1
lipid droplet	Schizosaccharomyces pombe	ortho	0.222222	2
lipid droplet	Guillardia theta	rbb	0.333333	3
lipid droplet	Guillardia theta	ortho	0.222222	2
lipid droplet	Chlamydomonas reinhardtii	rbb	0.333333	3
lipid droplet	Chlamydomonas reinhardtii	ortho	0	0
lipid droplet	Arabidopsis thaliana	rbb	0.333333	3
lipid droplet	Arabidopsis thaliana	ortho	0.111111	1
lipid droplet	Emiliania huxleyi	rbb	0.666667	6
lipid droplet	Emiliania huxleyi	ortho	0	0
lipid droplet	Aureococcus anophagefferens	rbb	0.333333	3
lipid droplet	Aureococcus anophagefferens	ortho	0	0
lipid droplet	Paramecium tetraurelia	rbb	0.111111	1
lipid droplet	Paramecium tetraurelia	ortho	0	0
lipid droplet	Plasmodium falciparum	rbb	0.111111	1
lipid droplet	Plasmodium falciparum	ortho	0.111111	1
lipid droplet	Reticulomyxa filosa	rbb	0.333333	3
lipid droplet	Reticulomyxa filosa	ortho	0	0
endocytic	Trypanosoma brucei	rbb	1	1188
endocytic	Trypanosoma brucei	ortho	0	0
endocytic	Trypanosoma cruzi	rbb	0.62963	748
endocytic	Trypanosoma cruzi	ortho	0.0774411	92
endocytic	Leishmania mexicana	rbb	0.638889	759
endocytic	Leishmania mexicana	ortho	0.0673401	80
endocytic	Bodo saltans	rbb	0.569865	677
endocytic	Bodo saltans	ortho	0.0841751	100
endocytic	Naegleria gruberi	rbb	0.225589	268
endocytic	Naegleria gruberi	ortho	0.00673401	8
endocytic	Trichomonas vaginalis	rbb	0.149832	178
endocytic	Trichomonas vaginalis	ortho	0.0109428	13
endocytic	Giardia intestinalis	rbb	0.0757576	90
endocytic	Giardia intestinalis	ortho	0.0193603	23
endocytic	Entamoeba histolytica	rbb	0.125421	149
endocytic	Entamoeba histolytica	ortho	0.00757576	9
endocytic	Dictyostelium discoideum	rbb	0.228956	272
endocytic	Dictyostelium discoideum	ortho	0	0
endocytic	Caenorhabditis elegans	rbb	0.204545	243
endocytic	Caenorhabditis elegans	ortho	0	0
endocytic	Drosophila melanogaster	rbb	0.209596	249
endocytic	Drosophila melanogaster	ortho	0	0
endocytic	Glossina morsitans	rbb	0.197811	235
endocytic	Glossina morsitans	ortho	0	0
endocytic	Homo sapiens	rbb	0.243266	289
endocytic	Homo sapiens	ortho	0	0
endocytic	Batrachochytrium dendrobatidis	rbb	0.18266	217
endocytic	Batrachochytrium dendrobatidis	ortho	0.00589226	7
endocytic	Aspergillus nidulans	rbb	0.15404	183
endocytic	Aspergillus nidulans	ortho	0	0
endocytic	Saccharomyces cerevisiae	rbb	0.152357	181
endocytic	Saccharomyces cerevisiae	ortho	0.003367	4
endocytic	Schizosaccharomyces pombe	rbb	0.146465	174
endocytic	Schizosaccharomyces pombe	ortho	0.00420875	5
endocytic	Guillardia theta	rbb	0.232323	276
endocytic	Guillardia theta	ortho	0.0143098	17
endocytic	Chlamydomonas reinhardtii	rbb	0.194444	231
endocytic	Chlamydomonas reinhardtii	ortho	0.003367	4
endocytic	Arabidopsis thaliana	rbb	0.222222	264
endocytic	Arabidopsis thaliana	ortho	0	0
endocytic	Emiliania huxleyi	rbb	0.194444	231
endocytic	Emiliania huxleyi	ortho	0.0328283	39
endocytic	Aureococcus anophagefferens	rbb	0.180135	214
endocytic	Aureococcus anophagefferens	ortho	0.00420875	5
endocytic	Paramecium tetraurelia	rbb	0.18266	217
endocytic	Paramecium tetraurelia	ortho	0	0
endocytic	Plasmodium falciparum	rbb	0.132997	158
endocytic	Plasmodium falciparum	ortho	0	0
endocytic	Reticulomyxa filosa	rbb	0.165825	197
endocytic	Reticulomyxa filosa	ortho	0.0286195	34
Golgi apparatus	Trypanosoma brucei	rbb	1	121
Golgi apparatus	Trypanosoma brucei	ortho	0	0
Golgi apparatus	Trypanosoma cruzi	rbb	0.793388	96
Golgi apparatus	Trypanosoma cruzi	ortho	0.0578512	7
Golgi apparatus	Leishmania mexicana	rbb	0.809917	98
Golgi apparatus	Leishmania mexicana	ortho	0.0247934	3
Golgi apparatus	Bodo saltans	rbb	0.719008	87
Golgi apparatus	Bodo saltans	ortho	0.0661157	8
Golgi apparatus	Naegleria gruberi	rbb	0.338843	41
Golgi apparatus	Naegleria gruberi	ortho	0.00826446	1
Golgi apparatus	Trichomonas vaginalis	rbb	0.231405	28
Golgi apparatus	Trichomonas vaginalis	ortho	0	0
Golgi apparatus	Giardia intestinalis	rbb	0.0991736	12
Golgi apparatus	Giardia intestinalis	ortho	0.0330579	4
Golgi apparatus	Entamoeba histolytica	rbb	0.256198	31
Golgi apparatus	Entamoeba histolytica	ortho	0.00826446	1
Golgi apparatus	Dictyostelium discoideum	rbb	0.38843	47
Golgi apparatus	Dictyostelium discoideum	ortho	0.0165289	2
Golgi apparatus	Caenorhabditis elegans	rbb	0.338843	41
Golgi apparatus	Caenorhabditis elegans	ortho	0	0
Golgi apparatus	Drosophila melanogaster	rbb	0.38843	47
Golgi apparatus	Drosophila melanogaster	ortho	0	0
Golgi apparatus	Glossina morsitans	rbb	0.363636	44
Golgi apparatus	Glossina morsitans	ortho	0	0
Golgi apparatus	Homo sapiens	rbb	0.429752	52
Golgi apparatus	Homo sapiens	ortho	0	0
Golgi apparatus	Batrachochytrium dendrobatidis	rbb	0.371901	45
Golgi apparatus	Batrachochytrium dendrobatidis	ortho	0	0
Golgi apparatus	Aspergillus nidulans	rbb	0.247934	30
Golgi apparatus	Aspergillus nidulans	ortho	0.0247934	3
Golgi apparatus	Saccharomyces cerevisiae	rbb	0.272727	33
Golgi apparatus	Saccharomyces cerevisiae	ortho	0.0413223	5
Golgi apparatus	Schizosaccharomyces pombe	rbb	0.247934	30
Golgi apparatus	Schizosaccharomyces pombe	ortho	0.0661157	8
Golgi apparatus	Guillardia theta	rbb	0.38843	47
Golgi apparatus	Guillardia theta	ortho	0	0
Golgi apparatus	Chlamydomonas reinhardtii	rbb	0.338843	41
Golgi apparatus	Chlamydomonas reinhardtii	ortho	0	0
Golgi apparatus	Arabidopsis thaliana	rbb	0.38843	47
Golgi apparatus	Arabidopsis thaliana	ortho	0	0
Golgi apparatus	Emiliania huxleyi	rbb	0.322314	39
Golgi apparatus	Emiliania huxleyi	ortho	0	0
Golgi apparatus	Aureococcus anophagefferens	rbb	0.31405	38
Golgi apparatus	Aureococcus anophagefferens	ortho	0	0
Golgi apparatus	Paramecium tetraurelia	rbb	0.231405	28
Golgi apparatus	Paramecium tetraurelia	ortho	0.00826446	1
Golgi apparatus	Plasmodium falciparum	rbb	0.239669	29
Golgi apparatus	Plasmodium falciparum	ortho	0	0
Golgi apparatus	Reticulomyxa filosa	rbb	0.231405	28
Golgi apparatus	Reticulomyxa filosa	ortho	0.0413223	5
endoplasmic reticulum	Trypanosoma brucei	rbb	1	317
endoplasmic reticulum	Trypanosoma brucei	ortho	0	0
endoplasmic reticulum	Trypanosoma cruzi	rbb	0.624606	198
endoplasmic reticulum	Trypanosoma cruzi	ortho	0.0977918	31
endoplasmic reticulum	Leishmania mexicana	rbb	0.700315	222
endoplasmic reticulum	Leishmania mexicana	ortho	0.104101	33
endoplasmic reticulum	Bodo saltans	rbb	0.637224	202
endoplasmic reticulum	Bodo saltans	ortho	0.0977918	31
endoplasmic reticulum	Naegleria gruberi	rbb	0.302839	96
endoplasmic reticulum	Naegleria gruberi	ortho	0	0
endoplasmic reticulum	Trichomonas vaginalis	rbb	0.164038	52
endoplasmic reticulum	Trichomonas vaginalis	ortho	0	0
endoplasmic reticulum	Giardia intestinalis	rbb	0.0788644	25
endoplasmic reticulum	Giardia intestinalis	ortho	0.0504732	16
endoplasmic reticulum	Entamoeba histolytica	rbb	0.160883	51
endoplasmic reticulum	Entamoeba histolytica	ortho	0.0126183	4
endoplasmic reticulum	Dictyostelium discoideum	rbb	0.318612	101
endoplasmic reticulum	Dictyostelium discoideum	ortho	0.022082	7
endoplasmic reticulum	Caenorhabditis elegans	rbb	0.280757	89
endoplasmic reticulum	Caenorhabditis elegans	ortho	0	0
endoplasmic reticulum	Drosophila melanogaster	rbb	0.26183	83
endoplasmic reticulum	Drosophila melanogaster	ortho	0.0189274	6
endoplasmic reticulum	Glossina morsitans	rbb	0.271293	86
endoplasmic reticulum	Glossina morsitans	ortho	0	0
endoplasmic reticulum	Homo sapiens	rbb	0.312303	99
endoplasmic reticulum	Homo sapiens	ortho	0	0
endoplasmic reticulum	Batrachochytrium dendrobatidis	rbb	0.271293	86
endoplasmic reticulum	Batrachochytrium dendrobatidis	ortho	0.0283912	9
endoplasmic reticulum	Aspergillus nidulans	rbb	0.258675	82
endoplasmic reticulum	Aspergillus nidulans	ortho	0.0157729	5
endoplasmic reticulum	Saccharomyces cerevisiae	rbb	0.246057	78
endoplasmic reticulum	Saccharomyces cerevisiae	ortho	0.00946372	3
endoplasmic reticulum	Schizosaccharomyces pombe	rbb	0.274448	87
endoplasmic reticulum	Schizosaccharomyces pombe	ortho	0	0
endoplasmic reticulum	Guillardia theta	rbb	0.328076	104
endoplasmic reticulum	Guillardia theta	ortho	0.0473186	15
endoplasmic reticulum	Chlamydomonas reinhardtii	rbb	0.258675	82
endoplasmic reticulum	Chlamydomonas reinhardtii	ortho	0.00946372	3
endoplasmic reticulum	Arabidopsis thaliana	rbb	0.312303	99
endoplasmic reticulum	Arabidopsis thaliana	ortho	0	0
endoplasmic reticulum	Emiliania huxleyi	rbb	0.26183	83
endoplasmic reticulum	Emiliania huxleyi	ortho	0.0694006	22
endoplasmic reticulum	Aureococcus anophagefferens	rbb	0.242902	77
endoplasmic reticulum	Aureococcus anophagefferens	ortho	0	0
endoplasmic reticulum	Paramecium tetraurelia	rbb	0.252366	80
endoplasmic reticulum	Paramecium tetraurelia	ortho	0	0
endoplasmic reticulum	Plasmodium falciparum	rbb	0.182965	58
endoplasmic reticulum	Plasmodium falciparum	ortho	0.0252366	8
endoplasmic reticulum	Reticulomyxa filosa	rbb	0.223975	71
endoplasmic reticulum	Reticulomyxa filosa	ortho	0.0157729	5
mitochondrion	Trypanosoma brucei	rbb	1	1063
mitochondrion	Trypanosoma brucei	ortho	0	0
mitochondrion	Trypanosoma cruzi	rbb	0.73095	777
mitochondrion	Trypanosoma cruzi	ortho	0.0592662	63
mitochondrion	Leishmania mexicana	rbb	0.839135	892
mitochondrion	Leishmania mexicana	ortho	0.056444	60
mitochondrion	Bodo saltans	rbb	0.745061	792
mitochondrion	Bodo saltans	ortho	0.060207	64
mitochondrion	Naegleria gruberi	rbb	0.172154	183
mitochondrion	Naegleria gruberi	ortho	0.00376294	4
mitochondrion	Trichomonas vaginalis	rbb	0.0404516	43
mitochondrion	Trichomonas vaginalis	ortho	0.000940734	1
mitochondrion	Giardia intestinalis	rbb	0.0169332	18
mitochondrion	Giardia intestinalis	ortho	0.0103481	11
mitochondrion	Entamoeba histolytica	rbb	0.0225776	24
mitochondrion	Entamoeba histolytica	ortho	0.00658514	7
mitochondrion	Dictyostelium discoideum	rbb	0.156162	166
mitochondrion	Dictyostelium discoideum	ortho	0.0084666	9
mitochondrion	Caenorhabditis elegans	rbb	0.131703	140
mitochondrion	Caenorhabditis elegans	ortho	0.0056444	6
mitochondrion	Drosophila melanogaster	rbb	0.137347	146
mitochondrion	Drosophila melanogaster	ortho	0.00940734	10
mitochondrion	Glossina morsitans	rbb	0.145814	155
mitochondrion	Glossina morsitans	ortho	0	0
mitochondrion	Homo sapiens	rbb	0.167451	178
mitochondrion	Homo sapiens	ortho	0	0
mitochondrion	Batrachochytrium dendrobatidis	rbb	0.138288	147
mitochondrion	Batrachochytrium dendrobatidis	ortho	0.0028222	3
mitochondrion	Aspergillus nidulans	rbb	0.125118	133
mitochondrion	Aspergillus nidulans	ortho	0.014111	15
mitochondrion	Saccharomyces cerevisiae	rbb	0.108184	115
mitochondrion	Saccharomyces cerevisiae	ortho	0.0150517	16
mitochondrion	Schizosaccharomyces pombe	rbb	0.113829	121
mitochondrion	Schizosaccharomyces pombe	ortho	0.0122295	13
mitochondrion	Guillardia theta	rbb	0.15334	163
mitochondrion	Guillardia theta	ortho	0.0253998	27
mitochondrion	Chlamydomonas reinhardtii	rbb	0.140169	149
mitochondrion	Chlamydomonas reinhardtii	ortho	0.0169332	18
mitochondrion	Arabidopsis thaliana	rbb	0.151458	161
mitochondrion	Arabidopsis thaliana	ortho	0.00752587	8
mitochondrion	Emiliania huxleyi	rbb	0.156162	166
mitochondrion	Emiliania huxleyi	ortho	0.0263405	28
mitochondrion	Aureococcus anophagefferens	rbb	0.119473	127
mitochondrion	Aureococcus anophagefferens	ortho	0.0235183	25
mitochondrion	Paramecium tetraurelia	rbb	0.118532	126
mitochondrion	Paramecium tetraurelia	ortho	0.0197554	21
mitochondrion	Plasmodium falciparum	rbb	0.0874882	93
mitochondrion	Plasmodium falciparum	ortho	0.0131703	14
mitochondrion	Reticulomyxa filosa	rbb	0.110066	117
mitochondrion	Reticulomyxa filosa	ortho	0.0253998	27
kinetoplast	Trypanosoma brucei	rbb	1	578
kinetoplast	Trypanosoma brucei	ortho	0	0
kinetoplast	Trypanosoma cruzi	rbb	0.759516	439
kinetoplast	Trypanosoma cruzi	ortho	0.0484429	28
kinetoplast	Leishmania mexicana	rbb	0.866782	501
kinetoplast	Leishmania mexicana	ortho	0.0553633	32
kinetoplast	Bodo saltans	rbb	0.769896	445
kinetoplast	Bodo saltans	ortho	0.0553633	32
kinetoplast	Naegleria gruberi	rbb	0.217993	126
kinetoplast	Naegleria gruberi	ortho	0	0
kinetoplast	Trichomonas vaginalis	rbb	0.0415225	24
kinetoplast	Trichomonas vaginalis	ortho	0.0103806	6
kinetoplast	Giardia intestinalis	rbb	0.0224913	13
kinetoplast	Giardia intestinalis	ortho	0.00865052	5
kinetoplast	Entamoeba histolytica	rbb	0.0242215	14
kinetoplast	Entamoeba histolytica	ortho	0.00865052	5
kinetoplast	Dictyostelium discoideum	rbb	0.192042	111
kinetoplast	Dictyostelium discoideum	ortho	0.0103806	6
kinetoplast	Caenorhabditis elegans	rbb	0.17301	100
kinetoplast	Caenorhabditis elegans	ortho	0	0
kinetoplast	Drosophila melanogaster	rbb	0.176471	102
kinetoplast	Drosophila melanogaster	ortho	0	0
kinetoplast	Glossina morsitans	rbb	0.190311	110
kinetoplast	Glossina morsitans	ortho	0	0
kinetoplast	Homo sapiens	rbb	0.198962	115
kinetoplast	Homo sapiens	ortho	0	0
kinetoplast	Batrachochytrium dendrobatidis	rbb	0.16263	94
kinetoplast	Batrachochytrium dendrobatidis	ortho	0.0103806	6
kinetoplast	Aspergillus nidulans	rbb	0.15917	92
kinetoplast	Aspergillus nidulans	ortho	0.0138408	8
kinetoplast	Saccharomyces cerevisiae	rbb	0.141869	82
kinetoplast	Saccharomyces cerevisiae	ortho	0.00692042	4
kinetoplast	Schizosaccharomyces pombe	rbb	0.143599	83
kinetoplast	Schizosaccharomyces pombe	ortho	0.00865052	5
kinetoplast	Guillardia theta	rbb	0.193772	112
kinetoplast	Guillardia theta	ortho	0.0242215	14
kinetoplast	Chlamydomonas reinhardtii	rbb	0.183391	106
kinetoplast	Chlamydomonas reinhardtii	ortho	0.0155709	9
kinetoplast	Arabidopsis thaliana	rbb	0.192042	111
kinetoplast	Arabidopsis thaliana	ortho	0.0017301	1
kinetoplast	Emiliania huxleyi	rbb	0.192042	111
kinetoplast	Emiliania huxleyi	ortho	0.0294118	17
kinetoplast	Aureococcus anophagefferens	rbb	0.15917	92
kinetoplast	Aureococcus anophagefferens	ortho	0.0224913	13
kinetoplast	Paramecium tetraurelia	rbb	0.152249	88
kinetoplast	Paramecium tetraurelia	ortho	0.00865052	5
kinetoplast	Plasmodium falciparum	rbb	0.110727	64
kinetoplast	Plasmodium falciparum	ortho	0.00692042	4
kinetoplast	Reticulomyxa filosa	rbb	0.145329	84
kinetoplast	Reticulomyxa filosa	ortho	0.0207612	12
tripartite attachment complex	Trypanosoma brucei	rbb	1	21
tripartite attachment complex	Trypanosoma brucei	ortho	0	0
tripartite attachment complex	Trypanosoma cruzi	rbb	0.904762	19
tripartite attachment complex	Trypanosoma cruzi	ortho	0	0
tripartite attachment complex	Leishmania mexicana	rbb	0.761905	16
tripartite attachment complex	Leishmania mexicana	ortho	0	0
tripartite attachment complex	Bodo saltans	rbb	0.47619	10
tripartite attachment complex	Bodo saltans	ortho	0.0952381	2
tripartite attachment complex	Naegleria gruberi	rbb	0.285714	6
tripartite attachment complex	Naegleria gruberi	ortho	0	0
tripartite attachment complex	Trichomonas vaginalis	rbb	0	0
tripartite attachment complex	Trichomonas vaginalis	ortho	0	0
tripartite attachment complex	Giardia intestinalis	rbb	0	0
tripartite attachment complex	Giardia intestinalis	ortho	0	0
tripartite attachment complex	Entamoeba histolytica	rbb	0	0
tripartite attachment complex	Entamoeba histolytica	ortho	0	0
tripartite attachment complex	Dictyostelium discoideum	rbb	0.238095	5
tripartite attachment complex	Dictyostelium discoideum	ortho	0	0
tripartite attachment complex	Caenorhabditis elegans	rbb	0.142857	3
tripartite attachment complex	Caenorhabditis elegans	ortho	0	0
tripartite attachment complex	Drosophila melanogaster	rbb	0.190476	4
tripartite attachment complex	Drosophila melanogaster	ortho	0	0
tripartite attachment complex	Glossina morsitans	rbb	0.190476	4
tripartite attachment complex	Glossina morsitans	ortho	0	0
tripartite attachment complex	Homo sapiens	rbb	0.238095	5
tripartite attachment complex	Homo sapiens	ortho	0	0
tripartite attachment complex	Batrachochytrium dendrobatidis	rbb	0.142857	3
tripartite attachment complex	Batrachochytrium dendrobatidis	ortho	0	0
tripartite attachment complex	Aspergillus nidulans	rbb	0.142857	3
tripartite attachment complex	Aspergillus nidulans	ortho	0	0
tripartite attachment complex	Saccharomyces cerevisiae	rbb	0.0952381	2
tripartite attachment complex	Saccharomyces cerevisiae	ortho	0	0
tripartite attachment complex	Schizosaccharomyces pombe	rbb	0.0952381	2
tripartite attachment complex	Schizosaccharomyces pombe	ortho	0	0
tripartite attachment complex	Guillardia theta	rbb	0.190476	4
tripartite attachment complex	Guillardia theta	ortho	0	0
tripartite attachment complex	Chlamydomonas reinhardtii	rbb	0.190476	4
tripartite attachment complex	Chlamydomonas reinhardtii	ortho	0	0
tripartite attachment complex	Arabidopsis thaliana	rbb	0.285714	6
tripartite attachment complex	Arabidopsis thaliana	ortho	0	0
tripartite attachment complex	Emiliania huxleyi	rbb	0.285714	6
tripartite attachment complex	Emiliania huxleyi	ortho	0	0
tripartite attachment complex	Aureococcus anophagefferens	rbb	0.142857	3
tripartite attachment complex	Aureococcus anophagefferens	ortho	0	0
tripartite attachment complex	Paramecium tetraurelia	rbb	0.238095	5
tripartite attachment complex	Paramecium tetraurelia	ortho	0	0
tripartite attachment complex	Plasmodium falciparum	rbb	0	0
tripartite attachment complex	Plasmodium falciparum	ortho	0	0
tripartite attachment complex	Reticulomyxa filosa	rbb	0.142857	3
tripartite attachment complex	Reticulomyxa filosa	ortho	0	0
antipodal sites	Trypanosoma brucei	rbb	1	89
antipodal sites	Trypanosoma brucei	ortho	0	0
antipodal sites	Trypanosoma cruzi	rbb	0.797753	71
antipodal sites	Trypanosoma cruzi	ortho	0.0561798	5
antipodal sites	Leishmania mexicana	rbb	0.820225	73
antipodal sites	Leishmania mexicana	ortho	0.0561798	5
antipodal sites	Bodo saltans	rbb	0.775281	69
antipodal sites	Bodo saltans	ortho	0.0561798	5
antipodal sites	Naegleria gruberi	rbb	0.11236	10
antipodal sites	Naegleria gruberi	ortho	0	0
antipodal sites	Trichomonas vaginalis	rbb	0	0
antipodal sites	Trichomonas vaginalis	ortho	0.011236	1
antipodal sites	Giardia intestinalis	rbb	0.011236	1
antipodal sites	Giardia intestinalis	ortho	0	0
antipodal sites	Entamoeba histolytica	rbb	0	0
antipodal sites	Entamoeba histolytica	ortho	0	0
antipodal sites	Dictyostelium discoideum	rbb	0.11236	10
antipodal sites	Dictyostelium discoideum	ortho	0	0
antipodal sites	Caenorhabditis elegans	rbb	0.0786517	7
antipodal sites	Caenorhabditis elegans	ortho	0.011236	1
antipodal sites	Drosophila melanogaster	rbb	0.0898876	8
antipodal sites	Drosophila melanogaster	ortho	0	0
antipodal sites	Glossina morsitans	rbb	0.0786517	7
antipodal sites	Glossina morsitans	ortho	0	0
antipodal sites	Homo sapiens	rbb	0.101124	9
antipodal sites	Homo sapiens	ortho	0	0
antipodal sites	Batrachochytrium dendrobatidis	rbb	0.11236	10
antipodal sites	Batrachochytrium dendrobatidis	ortho	0.011236	1
antipodal sites	Aspergillus nidulans	rbb	0.0674157	6
antipodal sites	Aspergillus nidulans	ortho	0	0
antipodal sites	Saccharomyces cerevisiae	rbb	0.0674157	6
antipodal sites	Saccharomyces cerevisiae	ortho	0.011236	1
antipodal sites	Schizosaccharomyces pombe	rbb	0.0786517	7
antipodal sites	Schizosaccharomyces pombe	ortho	0.011236	1
antipodal sites	Guillardia theta	rbb	0.202247	18
antipodal sites	Guillardia theta	ortho	0	0
antipodal sites	Chlamydomonas reinhardtii	rbb	0.11236	10
antipodal sites	Chlamydomonas reinhardtii	ortho	0.0224719	2
antipodal sites	Arabidopsis thaliana	rbb	0.134831	12
antipodal sites	Arabidopsis thaliana	ortho	0	0
antipodal sites	Emiliania huxleyi	rbb	0.168539	15
antipodal sites	Emiliania huxleyi	ortho	0	0
antipodal sites	Aureococcus anophagefferens	rbb	0.0786517	7
antipodal sites	Aureococcus anophagefferens	ortho	0.0224719	2
antipodal sites	Paramecium tetraurelia	rbb	0.134831	12
antipodal sites	Paramecium tetraurelia	ortho	0	0
antipodal sites	Plasmodium falciparum	rbb	0.0561798	5
antipodal sites	Plasmodium falciparum	ortho	0.0337079	3
antipodal sites	Reticulomyxa filosa	rbb	0.101124	9
antipodal sites	Reticulomyxa filosa	ortho	0	0
flagellum	Trypanosoma brucei	rbb	1	155
flagellum	Trypanosoma brucei	ortho	0	0
flagellum	Trypanosoma cruzi	rbb	0.709677	110
flagellum	Trypanosoma cruzi	ortho	0.0967742	15
flagellum	Leishmania mexicana	rbb	0.664516	103
flagellum	Leishmania mexicana	ortho	0.0451613	7
flagellum	Bodo saltans	rbb	0.580645	90
flagellum	Bodo saltans	ortho	0.116129	18
flagellum	Naegleria gruberi	rbb	0.206452	32
flagellum	Naegleria gruberi	ortho	0.0580645	9
flagellum	Trichomonas vaginalis	rbb	0.148387	23
flagellum	Trichomonas vaginalis	ortho	0.0387097	6
flagellum	Giardia intestinalis	rbb	0.122581	19
flagellum	Giardia intestinalis	ortho	0.0387097	6
flagellum	Entamoeba histolytica	rbb	0.0774194	12
flagellum	Entamoeba histolytica	ortho	0.0322581	5
flagellum	Dictyostelium discoideum	rbb	0.122581	19
flagellum	Dictyostelium discoideum	ortho	0.0129032	2
flagellum	Caenorhabditis elegans	rbb	0.167742	26
flagellum	Caenorhabditis elegans	ortho	0.00645161	1
flagellum	Drosophila melanogaster	rbb	0.141935	22
flagellum	Drosophila melanogaster	ortho	0.0322581	5
flagellum	Glossina morsitans	rbb	0.193548	30
flagellum	Glossina morsitans	ortho	0	0
flagellum	Homo sapiens	rbb	0.219355	34
flagellum	Homo sapiens	ortho	0	0
flagellum	Batrachochytrium dendrobatidis	rbb	0.206452	32
flagellum	Batrachochytrium dendrobatidis	ortho	0.0258065	4
flagellum	Aspergillus nidulans	rbb	0.0774194	12
flagellum	Aspergillus nidulans	ortho	0.0258065	4
flagellum	Saccharomyces cerevisiae	rbb	0.0774194	12
flagellum	Saccharomyces cerevisiae	ortho	0.0258065	4
flagellum	Schizosaccharomyces pombe	rbb	0.109677	17
flagellum	Schizosaccharomyces pombe	ortho	0.00645161	1
flagellum	Guillardia theta	rbb	0.180645	28
flagellum	Guillardia theta	ortho	0.0903226	14
flagellum	Chlamydomonas reinhardtii	rbb	0.2	31
flagellum	Chlamydomonas reinhardtii	ortho	0.0516129	8
flagellum	Arabidopsis thaliana	rbb	0.135484	21
flagellum	Arabidopsis thaliana	ortho	0.00645161	1
flagellum	Emiliania huxleyi	rbb	0.154839	24
flagellum	Emiliania huxleyi	ortho	0.083871	13
flagellum	Aureococcus anophagefferens	rbb	0.174194	27
flagellum	Aureococcus anophagefferens	ortho	0.0645161	10
flagellum	Paramecium tetraurelia	rbb	0.232258	36
flagellum	Paramecium tetraurelia	ortho	0.0516129	8
flagellum	Plasmodium falciparum	rbb	0.083871	13
flagellum	Plasmodium falciparum	ortho	0.0322581	5
flagellum	Reticulomyxa filosa	rbb	0.16129	25
flagellum	Reticulomyxa filosa	ortho	0.0516129	8
flagellar cytoplasm	Trypanosoma brucei	rbb	1	1494
flagellar cytoplasm	Trypanosoma brucei	ortho	0	0
flagellar cytoplasm	Trypanosoma cruzi	rbb	0.595716	890
flagellar cytoplasm	Trypanosoma cruzi	ortho	0.0615797	92
flagellar cytoplasm	Leishmania mexicana	rbb	0.665328	994
flagellar cytoplasm	Leishmania mexicana	ortho	0.0763052	114
flagellar cytoplasm	Bodo saltans	rbb	0.572959	856
flagellar cytoplasm	Bodo saltans	ortho	0.0769746	115
flagellar cytoplasm	Naegleria gruberi	rbb	0.277778	415
flagellar cytoplasm	Naegleria gruberi	ortho	0.0200803	30
flagellar cytoplasm	Trichomonas vaginalis	rbb	0.191432	286
flagellar cytoplasm	Trichomonas vaginalis	ortho	0.023427	35
flagellar cytoplasm	Giardia intestinalis	rbb	0.115127	172
flagellar cytoplasm	Giardia intestinalis	ortho	0.0475234	71
flagellar cytoplasm	Entamoeba histolytica	rbb	0.165997	248
flagellar cytoplasm	Entamoeba histolytica	ortho	0.019411	29
flagellar cytoplasm	Dictyostelium discoideum	rbb	0.262383	392
flagellar cytoplasm	Dictyostelium discoideum	ortho	0.00401606	6
flagellar cytoplasm	Caenorhabditis elegans	rbb	0.239625	358
flagellar cytoplasm	Caenorhabditis elegans	ortho	0.019411	29
flagellar cytoplasm	Drosophila melanogaster	rbb	0.247657	370
flagellar cytoplasm	Drosophila melanogaster	ortho	0.0187416	28
flagellar cytoplasm	Glossina morsitans	rbb	0.248327	371
flagellar cytoplasm	Glossina morsitans	ortho	0.000669344	1
flagellar cytoplasm	Homo sapiens	rbb	0.29585	442
flagellar cytoplasm	Homo sapiens	ortho	0	0
flagellar cytoplasm	Batrachochytrium dendrobatidis	rbb	0.256359	383
flagellar cytoplasm	Batrachochytrium dendrobatidis	ortho	0.0120482	18
flagellar cytoplasm	Aspergillus nidulans	rbb	0.208166	311
flagellar cytoplasm	Aspergillus nidulans	ortho	0.0107095	16
flagellar cytoplasm	Saccharomyces cerevisiae	rbb	0.210174	314
flagellar cytoplasm	Saccharomyces cerevisiae	ortho	0.00736278	11
flagellar cytoplasm	Schizosaccharomyces pombe	rbb	0.222892	333
flagellar cytoplasm	Schizosaccharomyces pombe	ortho	0	0
flagellar cytoplasm	Guillardia theta	rbb	0.288487	431
flagellar cytoplasm	Guillardia theta	ortho	0.0341365	51
flagellar cytoplasm	Chlamydomonas reinhardtii	rbb	0.249665	373
flagellar cytoplasm	Chlamydomonas reinhardtii	ortho	0.0254351	38
flagellar cytoplasm	Arabidopsis thaliana	rbb	0.274431	410
flagellar cytoplasm	Arabidopsis thaliana	ortho	0	0
flagellar cytoplasm	Emiliania huxleyi	rbb	0.251673	376
flagellar cytoplasm	Emiliania huxleyi	ortho	0.0589023	88
flagellar cytoplasm	Aureococcus anophagefferens	rbb	0.229585	343
flagellar cytoplasm	Aureococcus anophagefferens	ortho	0.0180723	27
flagellar cytoplasm	Paramecium tetraurelia	rbb	0.23494	351
flagellar cytoplasm	Paramecium tetraurelia	ortho	0.0133869	20
flagellar cytoplasm	Plasmodium falciparum	rbb	0.174029	260
flagellar cytoplasm	Plasmodium falciparum	ortho	0.019411	29
flagellar cytoplasm	Reticulomyxa filosa	rbb	0.21419	320
flagellar cytoplasm	Reticulomyxa filosa	ortho	0.0327979	49
axoneme	Trypanosoma brucei	rbb	1	446
axoneme	Trypanosoma brucei	ortho	0	0
axoneme	Trypanosoma cruzi	rbb	0.76009	339
axoneme	Trypanosoma cruzi	ortho	0.0605381	27
axoneme	Leishmania mexicana	rbb	0.789238	352
axoneme	Leishmania mexicana	ortho	0.0403587	18
axoneme	Bodo saltans	rbb	0.683857	305
axoneme	Bodo saltans	ortho	0.0605381	27
axoneme	Naegleria gruberi	rbb	0.23991	107
axoneme	Naegleria gruberi	ortho	0.0358744	16
axoneme	Trichomonas vaginalis	rbb	0.215247	96
axoneme	Trichomonas vaginalis	ortho	0.0493274	22
axoneme	Giardia intestinalis	rbb	0.141256	63
axoneme	Giardia intestinalis	ortho	0.0627803	28
axoneme	Entamoeba histolytica	rbb	0.0313901	14
axoneme	Entamoeba histolytica	ortho	0.0112108	5
axoneme	Dictyostelium discoideum	rbb	0.0627803	28
axoneme	Dictyostelium discoideum	ortho	0	0
axoneme	Caenorhabditis elegans	rbb	0.0672646	30
axoneme	Caenorhabditis elegans	ortho	0.00224215	1
axoneme	Drosophila melanogaster	rbb	0.139013	62
axoneme	Drosophila melanogaster	ortho	0.0134529	6
axoneme	Glossina morsitans	rbb	0.14574	65
axoneme	Glossina morsitans	ortho	0.00224215	1
axoneme	Homo sapiens	rbb	0.244395	109
axoneme	Homo sapiens	ortho	0	0
axoneme	Batrachochytrium dendrobatidis	rbb	0.217489	97
axoneme	Batrachochytrium dendrobatidis	ortho	0.00896861	4
axoneme	Aspergillus nidulans	rbb	0.0358744	16
axoneme	Aspergillus nidulans	ortho	0	0
axoneme	Saccharomyces cerevisiae	rbb	0.0201794	9
axoneme	Saccharomyces cerevisiae	ortho	0.00672646	3
axoneme	Schizosaccharomyces pombe	rbb	0.0313901	14
axoneme	Schizosaccharomyces pombe	ortho	0	0
axoneme	Guillardia theta	rbb	0.26009	116
axoneme	Guillardia theta	ortho	0.0336323	15
axoneme	Chlamydomonas reinhardtii	rbb	0.217489	97
axoneme	Chlamydomonas reinhardtii	ortho	0.0538117	24
axoneme	Arabidopsis thaliana	rbb	0.0515695	23
axoneme	Arabidopsis thaliana	ortho	0	0
axoneme	Emiliania huxleyi	rbb	0.147982	66
axoneme	Emiliania huxleyi	ortho	0.0493274	22
axoneme	Aureococcus anophagefferens	rbb	0.197309	88
axoneme	Aureococcus anophagefferens	ortho	0.0426009	19
axoneme	Paramecium tetraurelia	rbb	0.226457	101
axoneme	Paramecium tetraurelia	ortho	0.0695067	31
axoneme	Plasmodium falciparum	rbb	0.0852018	38
axoneme	Plasmodium falciparum	ortho	0.00672646	3
axoneme	Reticulomyxa filosa	rbb	0.150224	67
axoneme	Reticulomyxa filosa	ortho	0.0224215	10
basal body	Trypanosoma brucei	rbb	1	308
basal body	Trypanosoma brucei	ortho	0	0
basal body	Trypanosoma cruzi	rbb	0.782468	241
basal body	Trypanosoma cruzi	ortho	0.0422078	13
basal body	Leishmania mexicana	rbb	0.701299	216
basal body	Leishmania mexicana	ortho	0.00324675	1
basal body	Bodo saltans	rbb	0.607143	187
basal body	Bodo saltans	ortho	0.0584416	18
basal body	Naegleria gruberi	rbb	0.237013	73
basal body	Naegleria gruberi	ortho	0	0
basal body	Trichomonas vaginalis	rbb	0.149351	46
basal body	Trichomonas vaginalis	ortho	0.025974	8
basal body	Giardia intestinalis	rbb	0.142857	44
basal body	Giardia intestinalis	ortho	0.00974026	3
basal body	Entamoeba histolytica	rbb	0.0519481	16
basal body	Entamoeba histolytica	ortho	0.012987	4
basal body	Dictyostelium discoideum	rbb	0.113636	35
basal body	Dictyostelium discoideum	ortho	0	0
basal body	Caenorhabditis elegans	rbb	0.133117	41
basal body	Caenorhabditis elegans	ortho	0.00649351	2
basal body	Drosophila melanogaster	rbb	0.149351	46
basal body	Drosophila melanogaster	ortho	0.0194805	6
basal body	Glossina morsitans	rbb	0.149351	46
basal body	Glossina morsitans	ortho	0.00974026	3
basal body	Homo sapiens	rbb	0.233766	72
basal body	Homo sapiens	ortho	0	0
basal body	Batrachochytrium dendrobatidis	rbb	0.191558	59
basal body	Batrachochytrium dendrobatidis	ortho	0	0
basal body	Aspergillus nidulans	rbb	0.103896	32
basal body	Aspergillus nidulans	ortho	0	0
basal body	Saccharomyces cerevisiae	rbb	0.0844156	26
basal body	Saccharomyces cerevisiae	ortho	0	0
basal body	Schizosaccharomyces pombe	rbb	0.0844156	26
basal body	Schizosaccharomyces pombe	ortho	0	0
basal body	Guillardia theta	rbb	0.224026	69
basal body	Guillardia theta	ortho	0.00649351	2
basal body	Chlamydomonas reinhardtii	rbb	0.207792	64
basal body	Chlamydomonas reinhardtii	ortho	0	0
basal body	Arabidopsis thaliana	rbb	0.13961	43
basal body	Arabidopsis thaliana	ortho	0	0
basal body	Emiliania huxleyi	rbb	0.175325	54
basal body	Emiliania huxleyi	ortho	0	0
basal body	Aureococcus anophagefferens	rbb	0.175325	54
basal body	Aureococcus anophagefferens	ortho	0	0
basal body	Paramecium tetraurelia	rbb	0.207792	64
basal body	Paramecium tetraurelia	ortho	0.00649351	2
basal body	Plasmodium falciparum	rbb	0.0941558	29
basal body	Plasmodium falciparum	ortho	0.00974026	3
basal body	Reticulomyxa filosa	rbb	0.12987	40
basal body	Reticulomyxa filosa	ortho	0.012987	4
pro-basal body	Trypanosoma brucei	rbb	1	141
pro-basal body	Trypanosoma brucei	ortho	0	0
pro-basal body	Trypanosoma cruzi	rbb	0.808511	114
pro-basal body	Trypanosoma cruzi	ortho	0.0496454	7
pro-basal body	Leishmania mexicana	rbb	0.687943	97
pro-basal body	Leishmania mexicana	ortho	0	0
pro-basal body	Bodo saltans	rbb	0.602837	85
pro-basal body	Bodo saltans	ortho	0.0567376	8
pro-basal body	Naegleria gruberi	rbb	0.205674	29
pro-basal body	Naegleria gruberi	ortho	0	0
pro-basal body	Trichomonas vaginalis	rbb	0.141844	20
pro-basal body	Trichomonas vaginalis	ortho	0.0070922	1
pro-basal body	Giardia intestinalis	rbb	0.141844	20
pro-basal body	Giardia intestinalis	ortho	0	0
pro-basal body	Entamoeba histolytica	rbb	0.035461	5
pro-basal body	Entamoeba histolytica	ortho	0	0
pro-basal body	Dictyostelium discoideum	rbb	0.0638298	9
pro-basal body	Dictyostelium discoideum	ortho	0.0212766	3
pro-basal body	Caenorhabditis elegans	rbb	0.0496454	7
pro-basal body	Caenorhabditis elegans	ortho	0.0212766	3
pro-basal body	Drosophila melanogaster	rbb	0.113475	16
pro-basal body	Drosophila melanogaster	ortho	0.0070922	1
pro-basal body	Glossina morsitans	rbb	0.12766	18
pro-basal body	Glossina morsitans	ortho	0	0
pro-basal body	Homo sapiens	rbb	0.198582	28
pro-basal body	Homo sapiens	ortho	0	0
pro-basal body	Batrachochytrium dendrobatidis	rbb	0.177305	25
pro-basal body	Batrachochytrium dendrobatidis	ortho	0	0
pro-basal body	Aspergillus nidulans	rbb	0.0638298	9
pro-basal body	Aspergillus nidulans	ortho	0.0070922	1
pro-basal body	Saccharomyces cerevisiae	rbb	0.0425532	6
pro-basal body	Saccharomyces cerevisiae	ortho	0.0141844	2
pro-basal body	Schizosaccharomyces pombe	rbb	0.0567376	8
pro-basal body	Schizosaccharomyces pombe	ortho	0	0
pro-basal body	Guillardia theta	rbb	0.163121	23
pro-basal body	Guillardia theta	ortho	0.0070922	1
pro-basal body	Chlamydomonas reinhardtii	rbb	0.177305	25
pro-basal body	Chlamydomonas reinhardtii	ortho	0	0
pro-basal body	Arabidopsis thaliana	rbb	0.0780142	11
pro-basal body	Arabidopsis thaliana	ortho	0	0
pro-basal body	Emiliania huxleyi	rbb	0.106383	15
pro-basal body	Emiliania huxleyi	ortho	0.0070922	1
pro-basal body	Aureococcus anophagefferens	rbb	0.120567	17
pro-basal body	Aureococcus anophagefferens	ortho	0	0
pro-basal body	Paramecium tetraurelia	rbb	0.163121	23
pro-basal body	Paramecium tetraurelia	ortho	0	0
pro-basal body	Plasmodium falciparum	rbb	0.0638298	9
pro-basal body	Plasmodium falciparum	ortho	0	0
pro-basal body	Reticulomyxa filosa	rbb	0.0851064	12
pro-basal body	Reticulomyxa filosa	ortho	0	0
transition zone	Trypanosoma brucei	rbb	1	71
transition zone	Trypanosoma brucei	ortho	0	0
transition zone	Trypanosoma cruzi	rbb	0.816901	58
transition zone	Trypanosoma cruzi	ortho	0.0704225	5
transition zone	Leishmania mexicana	rbb	0.647887	46
transition zone	Leishmania mexicana	ortho	0	0
transition zone	Bodo saltans	rbb	0.56338	40
transition zone	Bodo saltans	ortho	0.056338	4
transition zone	Naegleria gruberi	rbb	0.140845	10
transition zone	Naegleria gruberi	ortho	0	0
transition zone	Trichomonas vaginalis	rbb	0.112676	8
transition zone	Trichomonas vaginalis	ortho	0.028169	2
transition zone	Giardia intestinalis	rbb	0.028169	2
transition zone	Giardia intestinalis	ortho	0.0140845	1
transition zone	Entamoeba histolytica	rbb	0	0
transition zone	Entamoeba histolytica	ortho	0.0140845	1
transition zone	Dictyostelium discoideum	rbb	0	0
transition zone	Dictyostelium discoideum	ortho	0.0140845	1
transition zone	Caenorhabditis elegans	rbb	0.084507	6
transition zone	Caenorhabditis elegans	ortho	0.0140845	1
transition zone	Drosophila melanogaster	rbb	0.056338	4
transition zone	Drosophila melanogaster	ortho	0.0422535	3
transition zone	Glossina morsitans	rbb	0.0704225	5
transition zone	Glossina morsitans	ortho	0.028169	2
transition zone	Homo sapiens	rbb	0.126761	9
transition zone	Homo sapiens	ortho	0	0
transition zone	Batrachochytrium dendrobatidis	rbb	0.028169	2
transition zone	Batrachochytrium dendrobatidis	ortho	0.028169	2
transition zone	Aspergillus nidulans	rbb	0	0
transition zone	Aspergillus nidulans	ortho	0.028169	2
transition zone	Saccharomyces cerevisiae	rbb	0	0
transition zone	Saccharomyces cerevisiae	ortho	0.0140845	1
transition zone	Schizosaccharomyces pombe	rbb	0	0
transition zone	Schizosaccharomyces pombe	ortho	0	0
transition zone	Guillardia theta	rbb	0.112676	8
transition zone	Guillardia theta	ortho	0.0422535	3
transition zone	Chlamydomonas reinhardtii	rbb	0.140845	10
transition zone	Chlamydomonas reinhardtii	ortho	0	0
transition zone	Arabidopsis thaliana	rbb	0	0
transition zone	Arabidopsis thaliana	ortho	0.028169	2
transition zone	Emiliania huxleyi	rbb	0.0422535	3
transition zone	Emiliania huxleyi	ortho	0.0422535	3
transition zone	Aureococcus anophagefferens	rbb	0.112676	8
transition zone	Aureococcus anophagefferens	ortho	0	0
transition zone	Paramecium tetraurelia	rbb	0.0985915	7
transition zone	Paramecium tetraurelia	ortho	0.0140845	1
transition zone	Plasmodium falciparum	rbb	0	0
transition zone	Plasmodium falciparum	ortho	0	0
transition zone	Reticulomyxa filosa	rbb	0.084507	6
transition zone	Reticulomyxa filosa	ortho	0.0140845	1
flagellar tip	Trypanosoma brucei	rbb	1	54
flagellar tip	Trypanosoma brucei	ortho	0	0
flagellar tip	Trypanosoma cruzi	rbb	0.759259	41
flagellar tip	Trypanosoma cruzi	ortho	0.037037	2
flagellar tip	Leishmania mexicana	rbb	0.722222	39
flagellar tip	Leishmania mexicana	ortho	0	0
flagellar tip	Bodo saltans	rbb	0.518519	28
flagellar tip	Bodo saltans	ortho	0.0555556	3
flagellar tip	Naegleria gruberi	rbb	0.185185	10
flagellar tip	Naegleria gruberi	ortho	0	0
flagellar tip	Trichomonas vaginalis	rbb	0.185185	10
flagellar tip	Trichomonas vaginalis	ortho	0.0185185	1
flagellar tip	Giardia intestinalis	rbb	0.12963	7
flagellar tip	Giardia intestinalis	ortho	0.12963	7
flagellar tip	Entamoeba histolytica	rbb	0.0555556	3
flagellar tip	Entamoeba histolytica	ortho	0.037037	2
flagellar tip	Dictyostelium discoideum	rbb	0.0555556	3
flagellar tip	Dictyostelium discoideum	ortho	0.0555556	3
flagellar tip	Caenorhabditis elegans	rbb	0.111111	6
flagellar tip	Caenorhabditis elegans	ortho	0	0
flagellar tip	Drosophila melanogaster	rbb	0.0740741	4
flagellar tip	Drosophila melanogaster	ortho	0.0555556	3
flagellar tip	Glossina morsitans	rbb	0.0925926	5
flagellar tip	Glossina morsitans	ortho	0.0185185	1
flagellar tip	Homo sapiens	rbb	0.222222	12
flagellar tip	Homo sapiens	ortho	0	0
flagellar tip	Batrachochytrium dendrobatidis	rbb	0.111111	6
flagellar tip	Batrachochytrium dendrobatidis	ortho	0.0925926	5
flagellar tip	Aspergillus nidulans	rbb	0.0740741	4
flagellar tip	Aspergillus nidulans	ortho	0.0555556	3
flagellar tip	Saccharomyces cerevisiae	rbb	0.037037	2
flagellar tip	Saccharomyces cerevisiae	ortho	0.0555556	3
flagellar tip	Schizosaccharomyces pombe	rbb	0.0555556	3
flagellar tip	Schizosaccharomyces pombe	ortho	0.037037	2
flagellar tip	Guillardia theta	rbb	0.185185	10
flagellar tip	Guillardia theta	ortho	0.111111	6
flagellar tip	Chlamydomonas reinhardtii	rbb	0.166667	9
flagellar tip	Chlamydomonas reinhardtii	ortho	0.037037	2
flagellar tip	Arabidopsis thaliana	rbb	0.0740741	4
flagellar tip	Arabidopsis thaliana	ortho	0.0555556	3
flagellar tip	Emiliania huxleyi	rbb	0.148148	8
flagellar tip	Emiliania huxleyi	ortho	0.037037	2
flagellar tip	Aureococcus anophagefferens	rbb	0.148148	8
flagellar tip	Aureococcus anophagefferens	ortho	0.0185185	1
flagellar tip	Paramecium tetraurelia	rbb	0.222222	12
flagellar tip	Paramecium tetraurelia	ortho	0.0185185	1
flagellar tip	Plasmodium falciparum	rbb	0.0925926	5
flagellar tip	Plasmodium falciparum	ortho	0.037037	2
flagellar tip	Reticulomyxa filosa	rbb	0.0925926	5
flagellar tip	Reticulomyxa filosa	ortho	0.037037	2
flagella connector	Trypanosoma brucei	rbb	1	21
flagella connector	Trypanosoma brucei	ortho	0	0
flagella connector	Trypanosoma cruzi	rbb	0.380952	8
flagella connector	Trypanosoma cruzi	ortho	0.238095	5
flagella connector	Leishmania mexicana	rbb	0.666667	14
flagella connector	Leishmania mexicana	ortho	0.0952381	2
flagella connector	Bodo saltans	rbb	0.619048	13
flagella connector	Bodo saltans	ortho	0.142857	3
flagella connector	Naegleria gruberi	rbb	0.142857	3
flagella connector	Naegleria gruberi	ortho	0	0
flagella connector	Trichomonas vaginalis	rbb	0.142857	3
flagella connector	Trichomonas vaginalis	ortho	0.047619	1
flagella connector	Giardia intestinalis	rbb	0	0
flagella connector	Giardia intestinalis	ortho	0.190476	4
flagella connector	Entamoeba histolytica	rbb	0	0
flagella connector	Entamoeba histolytica	ortho	0	0
flagella connector	Dictyostelium discoideum	rbb	0.0952381	2
flagella connector	Dictyostelium discoideum	ortho	0	0
flagella connector	Caenorhabditis elegans	rbb	0.047619	1
flagella connector	Caenorhabditis elegans	ortho	0	0
flagella connector	Drosophila melanogaster	rbb	0.047619	1
flagella connector	Drosophila melanogaster	ortho	0.047619	1
flagella connector	Glossina morsitans	rbb	0.0952381	2
flagella connector	Glossina morsitans	ortho	0	0
flagella connector	Homo sapiens	rbb	0.238095	5
flagella connector	Homo sapiens	ortho	0	0
flagella connector	Batrachochytrium dendrobatidis	rbb	0.0952381	2
flagella connector	Batrachochytrium dendrobatidis	ortho	0	0
flagella connector	Aspergillus nidulans	rbb	0.047619	1
flagella connector	Aspergillus nidulans	ortho	0	0
flagella connector	Saccharomyces cerevisiae	rbb	0.047619	1
flagella connector	Saccharomyces cerevisiae	ortho	0	0
flagella connector	Schizosaccharomyces pombe	rbb	0.047619	1
flagella connector	Schizosaccharomyces pombe	ortho	0	0
flagella connector	Guillardia theta	rbb	0.190476	4
flagella connector	Guillardia theta	ortho	0.0952381	2
flagella connector	Chlamydomonas reinhardtii	rbb	0.142857	3
flagella connector	Chlamydomonas reinhardtii	ortho	0.0952381	2
flagella connector	Arabidopsis thaliana	rbb	0.142857	3
flagella connector	Arabidopsis thaliana	ortho	0	0
flagella connector	Emiliania huxleyi	rbb	0.142857	3
flagella connector	Emiliania huxleyi	ortho	0	0
flagella connector	Aureococcus anophagefferens	rbb	0.142857	3
flagella connector	Aureococcus anophagefferens	ortho	0	0
flagella connector	Paramecium tetraurelia	rbb	0.047619	1
flagella connector	Paramecium tetraurelia	ortho	0.190476	4
flagella connector	Plasmodium falciparum	rbb	0.047619	1
flagella connector	Plasmodium falciparum	ortho	0.0952381	2
flagella connector	Reticulomyxa filosa	rbb	0.0952381	2
flagella connector	Reticulomyxa filosa	ortho	0.047619	1
paraflagellar rod	Trypanosoma brucei	rbb	1	160
paraflagellar rod	Trypanosoma brucei	ortho	0	0
paraflagellar rod	Trypanosoma cruzi	rbb	0.6375	102
paraflagellar rod	Trypanosoma cruzi	ortho	0.1375	22
paraflagellar rod	Leishmania mexicana	rbb	0.61875	99
paraflagellar rod	Leishmania mexicana	ortho	0.16875	27
paraflagellar rod	Bodo saltans	rbb	0.46875	75
paraflagellar rod	Bodo saltans	ortho	0.15	24
paraflagellar rod	Naegleria gruberi	rbb	0.09375	15
paraflagellar rod	Naegleria gruberi	ortho	0.03125	5
paraflagellar rod	Trichomonas vaginalis	rbb	0.06875	11
paraflagellar rod	Trichomonas vaginalis	ortho	0	0
paraflagellar rod	Giardia intestinalis	rbb	0.0375	6
paraflagellar rod	Giardia intestinalis	ortho	0.01875	3
paraflagellar rod	Entamoeba histolytica	rbb	0.05625	9
paraflagellar rod	Entamoeba histolytica	ortho	0	0
paraflagellar rod	Dictyostelium discoideum	rbb	0.06875	11
paraflagellar rod	Dictyostelium discoideum	ortho	0	0
paraflagellar rod	Caenorhabditis elegans	rbb	0.1	16
paraflagellar rod	Caenorhabditis elegans	ortho	0	0
paraflagellar rod	Drosophila melanogaster	rbb	0.075	12
paraflagellar rod	Drosophila melanogaster	ortho	0	0
paraflagellar rod	Glossina morsitans	rbb	0.0625	10
paraflagellar rod	Glossina morsitans	ortho	0	0
paraflagellar rod	Homo sapiens	rbb	0.10625	17
paraflagellar rod	Homo sapiens	ortho	0	0
paraflagellar rod	Batrachochytrium dendrobatidis	rbb	0.05625	9
paraflagellar rod	Batrachochytrium dendrobatidis	ortho	0.025	4
paraflagellar rod	Aspergillus nidulans	rbb	0.0625	10
paraflagellar rod	Aspergillus nidulans	ortho	0	0
paraflagellar rod	Saccharomyces cerevisiae	rbb	0.05	8
paraflagellar rod	Saccharomyces cerevisiae	ortho	0	0
paraflagellar rod	Schizosaccharomyces pombe	rbb	0.05625	9
paraflagellar rod	Schizosaccharomyces pombe	ortho	0	0
paraflagellar rod	Guillardia theta	rbb	0.11875	19
paraflagellar rod	Guillardia theta	ortho	0.03125	5
paraflagellar rod	Chlamydomonas reinhardtii	rbb	0.10625	17
paraflagellar rod	Chlamydomonas reinhardtii	ortho	0	0
paraflagellar rod	Arabidopsis thaliana	rbb	0.075	12
paraflagellar rod	Arabidopsis thaliana	ortho	0	0
paraflagellar rod	Emiliania huxleyi	rbb	0.06875	11
paraflagellar rod	Emiliania huxleyi	ortho	0.04375	7
paraflagellar rod	Aureococcus anophagefferens	rbb	0.10625	17
paraflagellar rod	Aureococcus anophagefferens	ortho	0.04375	7
paraflagellar rod	Paramecium tetraurelia	rbb	0.08125	13
paraflagellar rod	Paramecium tetraurelia	ortho	0	0
paraflagellar rod	Plasmodium falciparum	rbb	0.0625	10
paraflagellar rod	Plasmodium falciparum	ortho	0	0
paraflagellar rod	Reticulomyxa filosa	rbb	0.0625	10
paraflagellar rod	Reticulomyxa filosa	ortho	0	0
intraflagellar transport particle	Trypanosoma brucei	rbb	1	29
intraflagellar transport particle	Trypanosoma brucei	ortho	0	0
intraflagellar transport particle	Trypanosoma cruzi	rbb	0.931034	27
intraflagellar transport particle	Trypanosoma cruzi	ortho	0.0344828	1
intraflagellar transport particle	Leishmania mexicana	rbb	1	29
intraflagellar transport particle	Leishmania mexicana	ortho	0	0
intraflagellar transport particle	Bodo saltans	rbb	0.862069	25
intraflagellar transport particle	Bodo saltans	ortho	0.0344828	1
intraflagellar transport particle	Naegleria gruberi	rbb	0.827586	24
intraflagellar transport particle	Naegleria gruberi	ortho	0	0
intraflagellar transport particle	Trichomonas vaginalis	rbb	0.62069	18
intraflagellar transport particle	Trichomonas vaginalis	ortho	0.172414	5
intraflagellar transport particle	Giardia intestinalis	rbb	0.448276	13
intraflagellar transport particle	Giardia intestinalis	ortho	0.0344828	1
intraflagellar transport particle	Entamoeba histolytica	rbb	0	0
intraflagellar transport particle	Entamoeba histolytica	ortho	0.0689655	2
intraflagellar transport particle	Dictyostelium discoideum	rbb	0	0
intraflagellar transport particle	Dictyostelium discoideum	ortho	0	0
intraflagellar transport particle	Caenorhabditis elegans	rbb	0.689655	20
intraflagellar transport particle	Caenorhabditis elegans	ortho	0.0344828	1
intraflagellar transport particle	Drosophila melanogaster	rbb	0.586207	17
intraflagellar transport particle	Drosophila melanogaster	ortho	0	0
intraflagellar transport particle	Glossina morsitans	rbb	0.586207	17
intraflagellar transport particle	Glossina morsitans	ortho	0	0
intraflagellar transport particle	Homo sapiens	rbb	0.793103	23
intraflagellar transport particle	Homo sapiens	ortho	0	0
intraflagellar transport particle	Batrachochytrium dendrobatidis	rbb	0.827586	24
intraflagellar transport particle	Batrachochytrium dendrobatidis	ortho	0	0
intraflagellar transport particle	Aspergillus nidulans	rbb	0	0
intraflagellar transport particle	Aspergillus nidulans	ortho	0.0344828	1
intraflagellar transport particle	Saccharomyces cerevisiae	rbb	0.0344828	1
intraflagellar transport particle	Saccharomyces cerevisiae	ortho	0	0
intraflagellar transport particle	Schizosaccharomyces pombe	rbb	0.0344828	1
intraflagellar transport particle	Schizosaccharomyces pombe	ortho	0	0
intraflagellar transport particle	Guillardia theta	rbb	0.758621	22
intraflagellar transport particle	Guillardia theta	ortho	0	0
intraflagellar transport particle	Chlamydomonas reinhardtii	rbb	0.758621	22
intraflagellar transport particle	Chlamydomonas reinhardtii	ortho	0	0
intraflagellar transport particle	Arabidopsis thaliana	rbb	0	0
intraflagellar transport particle	Arabidopsis thaliana	ortho	0	0
intraflagellar transport particle	Emiliania huxleyi	rbb	0.413793	12
intraflagellar transport particle	Emiliania huxleyi	ortho	0.137931	4
intraflagellar transport particle	Aureococcus anophagefferens	rbb	0.724138	21
intraflagellar transport particle	Aureococcus anophagefferens	ortho	0	0
intraflagellar transport particle	Paramecium tetraurelia	rbb	0.758621	22
intraflagellar transport particle	Paramecium tetraurelia	ortho	0	0
intraflagellar transport particle	Plasmodium falciparum	rbb	0	0
intraflagellar transport particle	Plasmodium falciparum	ortho	0	0
intraflagellar transport particle	Reticulomyxa filosa	rbb	0.517241	15
intraflagellar transport particle	Reticulomyxa filosa	ortho	0.0689655	2
hook complex	Trypanosoma brucei	rbb	1	103
hook complex	Trypanosoma brucei	ortho	0	0
hook complex	Trypanosoma cruzi	rbb	0.776699	80
hook complex	Trypanosoma cruzi	ortho	0	0
hook complex	Leishmania mexicana	rbb	0.592233	61
hook complex	Leishmania mexicana	ortho	0	0
hook complex	Bodo saltans	rbb	0.456311	47
hook complex	Bodo saltans	ortho	0.0291262	3
hook complex	Naegleria gruberi	rbb	0.145631	15
hook complex	Naegleria gruberi	ortho	0	0
hook complex	Trichomonas vaginalis	rbb	0.0776699	8
hook complex	Trichomonas vaginalis	ortho	0	0
hook complex	Giardia intestinalis	rbb	0.0873786	9
hook complex	Giardia intestinalis	ortho	0	0
hook complex	Entamoeba histolytica	rbb	0.038835	4
hook complex	Entamoeba histolytica	ortho	0	0
hook complex	Dictyostelium discoideum	rbb	0.0679612	7
hook complex	Dictyostelium discoideum	ortho	0.0194175	2
hook complex	Caenorhabditis elegans	rbb	0.0776699	8
hook complex	Caenorhabditis elegans	ortho	0	0
hook complex	Drosophila melanogaster	rbb	0.0970874	10
hook complex	Drosophila melanogaster	ortho	0	0
hook complex	Glossina morsitans	rbb	0.0776699	8
hook complex	Glossina morsitans	ortho	0	0
hook complex	Homo sapiens	rbb	0.106796	11
hook complex	Homo sapiens	ortho	0	0
hook complex	Batrachochytrium dendrobatidis	rbb	0.0776699	8
hook complex	Batrachochytrium dendrobatidis	ortho	0	0
hook complex	Aspergillus nidulans	rbb	0.0485437	5
hook complex	Aspergillus nidulans	ortho	0	0
hook complex	Saccharomyces cerevisiae	rbb	0.0485437	5
hook complex	Saccharomyces cerevisiae	ortho	0	0
hook complex	Schizosaccharomyces pombe	rbb	0.0582524	6
hook complex	Schizosaccharomyces pombe	ortho	0	0
hook complex	Guillardia theta	rbb	0.116505	12
hook complex	Guillardia theta	ortho	0	0
hook complex	Chlamydomonas reinhardtii	rbb	0.0776699	8
hook complex	Chlamydomonas reinhardtii	ortho	0	0
hook complex	Arabidopsis thaliana	rbb	0.116505	12
hook complex	Arabidopsis thaliana	ortho	0	0
hook complex	Emiliania huxleyi	rbb	0.0970874	10
hook complex	Emiliania huxleyi	ortho	0	0
hook complex	Aureococcus anophagefferens	rbb	0.0970874	10
hook complex	Aureococcus anophagefferens	ortho	0.00970874	1
hook complex	Paramecium tetraurelia	rbb	0.106796	11
hook complex	Paramecium tetraurelia	ortho	0	0
hook complex	Plasmodium falciparum	rbb	0.038835	4
hook complex	Plasmodium falciparum	ortho	0.00970874	1
hook complex	Reticulomyxa filosa	rbb	0.0873786	9
hook complex	Reticulomyxa filosa	ortho	0	0
flagellum attachment zone	Trypanosoma brucei	rbb	1	93
flagellum attachment zone	Trypanosoma brucei	ortho	0	0
flagellum attachment zone	Trypanosoma cruzi	rbb	0.752688	70
flagellum attachment zone	Trypanosoma cruzi	ortho	0.0537634	5
flagellum attachment zone	Leishmania mexicana	rbb	0.591398	55
flagellum attachment zone	Leishmania mexicana	ortho	0	0
flagellum attachment zone	Bodo saltans	rbb	0.376344	35
flagellum attachment zone	Bodo saltans	ortho	0.11828	11
flagellum attachment zone	Naegleria gruberi	rbb	0.107527	10
flagellum attachment zone	Naegleria gruberi	ortho	0	0
flagellum attachment zone	Trichomonas vaginalis	rbb	0.0645161	6
flagellum attachment zone	Trichomonas vaginalis	ortho	0	0
flagellum attachment zone	Giardia intestinalis	rbb	0.0645161	6
flagellum attachment zone	Giardia intestinalis	ortho	0.0107527	1
flagellum attachment zone	Entamoeba histolytica	rbb	0.0215054	2
flagellum attachment zone	Entamoeba histolytica	ortho	0	0
flagellum attachment zone	Dictyostelium discoideum	rbb	0.0752688	7
flagellum attachment zone	Dictyostelium discoideum	ortho	0	0
flagellum attachment zone	Caenorhabditis elegans	rbb	0.0967742	9
flagellum attachment zone	Caenorhabditis elegans	ortho	0	0
flagellum attachment zone	Drosophila melanogaster	rbb	0.0752688	7
flagellum attachment zone	Drosophila melanogaster	ortho	0	0
flagellum attachment zone	Glossina morsitans	rbb	0.0860215	8
flagellum attachment zone	Glossina morsitans	ortho	0	0
flagellum attachment zone	Homo sapiens	rbb	0.11828	11
flagellum attachment zone	Homo sapiens	ortho	0	0
flagellum attachment zone	Batrachochytrium dendrobatidis	rbb	0.0967742	9
flagellum attachment zone	Batrachochytrium dendrobatidis	ortho	0	0
flagellum attachment zone	Aspergillus nidulans	rbb	0.0430108	4
flagellum attachment zone	Aspergillus nidulans	ortho	0	0
flagellum attachment zone	Saccharomyces cerevisiae	rbb	0.0537634	5
flagellum attachment zone	Saccharomyces cerevisiae	ortho	0	0
flagellum attachment zone	Schizosaccharomyces pombe	rbb	0.0537634	5
flagellum attachment zone	Schizosaccharomyces pombe	ortho	0	0
flagellum attachment zone	Guillardia theta	rbb	0.0860215	8
flagellum attachment zone	Guillardia theta	ortho	0.0215054	2
flagellum attachment zone	Chlamydomonas reinhardtii	rbb	0.11828	11
flagellum attachment zone	Chlamydomonas reinhardtii	ortho	0	0
flagellum attachment zone	Arabidopsis thaliana	rbb	0.107527	10
flagellum attachment zone	Arabidopsis thaliana	ortho	0	0
flagellum attachment zone	Emiliania huxleyi	rbb	0.0752688	7
flagellum attachment zone	Emiliania huxleyi	ortho	0	0
flagellum attachment zone	Aureococcus anophagefferens	rbb	0.107527	10
flagellum attachment zone	Aureococcus anophagefferens	ortho	0	0
flagellum attachment zone	Paramecium tetraurelia	rbb	0.0860215	8
flagellum attachment zone	Paramecium tetraurelia	ortho	0.0107527	1
flagellum attachment zone	Plasmodium falciparum	rbb	0.0537634	5
flagellum attachment zone	Plasmodium falciparum	ortho	0.0107527	1
flagellum attachment zone	Reticulomyxa filosa	rbb	0.0645161	6
flagellum attachment zone	Reticulomyxa filosa	ortho	0	0
flagellar pocket	Trypanosoma brucei	rbb	1	134
flagellar pocket	Trypanosoma brucei	ortho	0	0
flagellar pocket	Trypanosoma cruzi	rbb	0.656716	88
flagellar pocket	Trypanosoma cruzi	ortho	0.11194	15
flagellar pocket	Leishmania mexicana	rbb	0.641791	86
flagellar pocket	Leishmania mexicana	ortho	0.134328	18
flagellar pocket	Bodo saltans	rbb	0.58209	78
flagellar pocket	Bodo saltans	ortho	0.149254	20
flagellar pocket	Naegleria gruberi	rbb	0.201493	27
flagellar pocket	Naegleria gruberi	ortho	0.0373134	5
flagellar pocket	Trichomonas vaginalis	rbb	0.179104	24
flagellar pocket	Trichomonas vaginalis	ortho	0	0
flagellar pocket	Giardia intestinalis	rbb	0.11194	15
flagellar pocket	Giardia intestinalis	ortho	0.0223881	3
flagellar pocket	Entamoeba histolytica	rbb	0.141791	19
flagellar pocket	Entamoeba histolytica	ortho	0	0
flagellar pocket	Dictyostelium discoideum	rbb	0.171642	23
flagellar pocket	Dictyostelium discoideum	ortho	0.0373134	5
flagellar pocket	Caenorhabditis elegans	rbb	0.186567	25
flagellar pocket	Caenorhabditis elegans	ortho	0	0
flagellar pocket	Drosophila melanogaster	rbb	0.19403	26
flagellar pocket	Drosophila melanogaster	ortho	0	0
flagellar pocket	Glossina morsitans	rbb	0.186567	25
flagellar pocket	Glossina morsitans	ortho	0	0
flagellar pocket	Homo sapiens	rbb	0.186567	25
flagellar pocket	Homo sapiens	ortho	0	0
flagellar pocket	Batrachochytrium dendrobatidis	rbb	0.179104	24
flagellar pocket	Batrachochytrium dendrobatidis	ortho	0	0
flagellar pocket	Aspergillus nidulans	rbb	0.119403	16
flagellar pocket	Aspergillus nidulans	ortho	0.00746269	1
flagellar pocket	Saccharomyces cerevisiae	rbb	0.11194	15
flagellar pocket	Saccharomyces cerevisiae	ortho	0.0298507	4
flagellar pocket	Schizosaccharomyces pombe	rbb	0.156716	21
flagellar pocket	Schizosaccharomyces pombe	ortho	0	0
flagellar pocket	Guillardia theta	rbb	0.201493	27
flagellar pocket	Guillardia theta	ortho	0.0149254	2
flagellar pocket	Chlamydomonas reinhardtii	rbb	0.171642	23
flagellar pocket	Chlamydomonas reinhardtii	ortho	0.0298507	4
flagellar pocket	Arabidopsis thaliana	rbb	0.19403	26
flagellar pocket	Arabidopsis thaliana	ortho	0	0
flagellar pocket	Emiliania huxleyi	rbb	0.164179	22
flagellar pocket	Emiliania huxleyi	ortho	0.0597015	8
flagellar pocket	Aureococcus anophagefferens	rbb	0.134328	18
flagellar pocket	Aureococcus anophagefferens	ortho	0.0149254	2
flagellar pocket	Paramecium tetraurelia	rbb	0.179104	24
flagellar pocket	Paramecium tetraurelia	ortho	0	0
flagellar pocket	Plasmodium falciparum	rbb	0.11194	15
flagellar pocket	Plasmodium falciparum	ortho	0	0
flagellar pocket	Reticulomyxa filosa	rbb	0.179104	24
flagellar pocket	Reticulomyxa filosa	ortho	0.0447761	6
flagellar pocket membrane	Trypanosoma brucei	rbb	1	9
flagellar pocket membrane	Trypanosoma brucei	ortho	0	0
flagellar pocket membrane	Trypanosoma cruzi	rbb	0.555556	5
flagellar pocket membrane	Trypanosoma cruzi	ortho	0.333333	3
flagellar pocket membrane	Leishmania mexicana	rbb	0.444444	4
flagellar pocket membrane	Leishmania mexicana	ortho	0.111111	1
flagellar pocket membrane	Bodo saltans	rbb	0.333333	3
flagellar pocket membrane	Bodo saltans	ortho	0.222222	2
flagellar pocket membrane	Naegleria gruberi	rbb	0.222222	2
flagellar pocket membrane	Naegleria gruberi	ortho	0	0
flagellar pocket membrane	Trichomonas vaginalis	rbb	0.111111	1
flagellar pocket membrane	Trichomonas vaginalis	ortho	0	0
flagellar pocket membrane	Giardia intestinalis	rbb	0	0
flagellar pocket membrane	Giardia intestinalis	ortho	0	0
flagellar pocket membrane	Entamoeba histolytica	rbb	0	0
flagellar pocket membrane	Entamoeba histolytica	ortho	0	0
flagellar pocket membrane	Dictyostelium discoideum	rbb	0.222222	2
flagellar pocket membrane	Dictyostelium discoideum	ortho	0	0
flagellar pocket membrane	Caenorhabditis elegans	rbb	0.222222	2
flagellar pocket membrane	Caenorhabditis elegans	ortho	0	0
flagellar pocket membrane	Drosophila melanogaster	rbb	0.222222	2
flagellar pocket membrane	Drosophila melanogaster	ortho	0	0
flagellar pocket membrane	Glossina morsitans	rbb	0.222222	2
flagellar pocket membrane	Glossina morsitans	ortho	0	0
flagellar pocket membrane	Homo sapiens	rbb	0.222222	2
flagellar pocket membrane	Homo sapiens	ortho	0	0
flagellar pocket membrane	Batrachochytrium dendrobatidis	rbb	0.222222	2
flagellar pocket membrane	Batrachochytrium dendrobatidis	ortho	0	0
flagellar pocket membrane	Aspergillus nidulans	rbb	0.111111	1
flagellar pocket membrane	Aspergillus nidulans	ortho	0	0
flagellar pocket membrane	Saccharomyces cerevisiae	rbb	0.222222	2
flagellar pocket membrane	Saccharomyces cerevisiae	ortho	0	0
flagellar pocket membrane	Schizosaccharomyces pombe	rbb	0.222222	2
flagellar pocket membrane	Schizosaccharomyces pombe	ortho	0	0
flagellar pocket membrane	Guillardia theta	rbb	0.333333	3
flagellar pocket membrane	Guillardia theta	ortho	0	0
flagellar pocket membrane	Chlamydomonas reinhardtii	rbb	0.222222	2
flagellar pocket membrane	Chlamydomonas reinhardtii	ortho	0	0
flagellar pocket membrane	Arabidopsis thaliana	rbb	0.111111	1
flagellar pocket membrane	Arabidopsis thaliana	ortho	0	0
flagellar pocket membrane	Emiliania huxleyi	rbb	0.111111	1
flagellar pocket membrane	Emiliania huxleyi	ortho	0	0
flagellar pocket membrane	Aureococcus anophagefferens	rbb	0.222222	2
flagellar pocket membrane	Aureococcus anophagefferens	ortho	0	0
flagellar pocket membrane	Paramecium tetraurelia	rbb	0.222222	2
flagellar pocket membrane	Paramecium tetraurelia	ortho	0	0
flagellar pocket membrane	Plasmodium falciparum	rbb	0.111111	1
flagellar pocket membrane	Plasmodium falciparum	ortho	0	0
flagellar pocket membrane	Reticulomyxa filosa	rbb	0	0
flagellar pocket membrane	Reticulomyxa filosa	ortho	0.111111	1
flagellar pocket collar	Trypanosoma brucei	rbb	1	31
flagellar pocket collar	Trypanosoma brucei	ortho	0	0
flagellar pocket collar	Trypanosoma cruzi	rbb	0.83871	26
flagellar pocket collar	Trypanosoma cruzi	ortho	0	0
flagellar pocket collar	Leishmania mexicana	rbb	0.741935	23
flagellar pocket collar	Leishmania mexicana	ortho	0	0
flagellar pocket collar	Bodo saltans	rbb	0.548387	17
flagellar pocket collar	Bodo saltans	ortho	0.0322581	1
flagellar pocket collar	Naegleria gruberi	rbb	0.0322581	1
flagellar pocket collar	Naegleria gruberi	ortho	0.0322581	1
flagellar pocket collar	Trichomonas vaginalis	rbb	0.0322581	1
flagellar pocket collar	Trichomonas vaginalis	ortho	0.0322581	1
flagellar pocket collar	Giardia intestinalis	rbb	0.0322581	1
flagellar pocket collar	Giardia intestinalis	ortho	0	0
flagellar pocket collar	Entamoeba histolytica	rbb	0.0322581	1
flagellar pocket collar	Entamoeba histolytica	ortho	0	0
flagellar pocket collar	Dictyostelium discoideum	rbb	0	0
flagellar pocket collar	Dictyostelium discoideum	ortho	0.0322581	1
flagellar pocket collar	Caenorhabditis elegans	rbb	0.0322581	1
flagellar pocket collar	Caenorhabditis elegans	ortho	0	0
flagellar pocket collar	Drosophila melanogaster	rbb	0.0322581	1
flagellar pocket collar	Drosophila melanogaster	ortho	0	0
flagellar pocket collar	Glossina morsitans	rbb	0.0322581	1
flagellar pocket collar	Glossina morsitans	ortho	0	0
flagellar pocket collar	Homo sapiens	rbb	0.0322581	1
flagellar pocket collar	Homo sapiens	ortho	0	0
flagellar pocket collar	Batrachochytrium dendrobatidis	rbb	0.0322581	1
flagellar pocket collar	Batrachochytrium dendrobatidis	ortho	0	0
flagellar pocket collar	Aspergillus nidulans	rbb	0	0
flagellar pocket collar	Aspergillus nidulans	ortho	0	0
flagellar pocket collar	Saccharomyces cerevisiae	rbb	0	0
flagellar pocket collar	Saccharomyces cerevisiae	ortho	0	0
flagellar pocket collar	Schizosaccharomyces pombe	rbb	0	0
flagellar pocket collar	Schizosaccharomyces pombe	ortho	0	0
flagellar pocket collar	Guillardia theta	rbb	0.0645161	2
flagellar pocket collar	Guillardia theta	ortho	0	0
flagellar pocket collar	Chlamydomonas reinhardtii	rbb	0.0322581	1
flagellar pocket collar	Chlamydomonas reinhardtii	ortho	0	0
flagellar pocket collar	Arabidopsis thaliana	rbb	0.0322581	1
flagellar pocket collar	Arabidopsis thaliana	ortho	0	0
flagellar pocket collar	Emiliania huxleyi	rbb	0.0645161	2
flagellar pocket collar	Emiliania huxleyi	ortho	0	0
flagellar pocket collar	Aureococcus anophagefferens	rbb	0.0322581	1
flagellar pocket collar	Aureococcus anophagefferens	ortho	0	0
flagellar pocket collar	Paramecium tetraurelia	rbb	0.0322581	1
flagellar pocket collar	Paramecium tetraurelia	ortho	0	0
flagellar pocket collar	Plasmodium falciparum	rbb	0	0
flagellar pocket collar	Plasmodium falciparum	ortho	0	0
flagellar pocket collar	Reticulomyxa filosa	rbb	0.0322581	1
flagellar pocket collar	Reticulomyxa filosa	ortho	0	0
microtubule quartet	Trypanosoma brucei	rbb	1	18
microtubule quartet	Trypanosoma brucei	ortho	0	0
microtubule quartet	Trypanosoma cruzi	rbb	0.722222	13
microtubule quartet	Trypanosoma cruzi	ortho	0.0555556	1
microtubule quartet	Leishmania mexicana	rbb	0.777778	14
microtubule quartet	Leishmania mexicana	ortho	0	0
microtubule quartet	Bodo saltans	rbb	0.611111	11
microtubule quartet	Bodo saltans	ortho	0.111111	2
microtubule quartet	Naegleria gruberi	rbb	0.222222	4
microtubule quartet	Naegleria gruberi	ortho	0	0
microtubule quartet	Trichomonas vaginalis	rbb	0.0555556	1
microtubule quartet	Trichomonas vaginalis	ortho	0	0
microtubule quartet	Giardia intestinalis	rbb	0.222222	4
microtubule quartet	Giardia intestinalis	ortho	0	0
microtubule quartet	Entamoeba histolytica	rbb	0	0
microtubule quartet	Entamoeba histolytica	ortho	0	0
microtubule quartet	Dictyostelium discoideum	rbb	0.111111	2
microtubule quartet	Dictyostelium discoideum	ortho	0	0
microtubule quartet	Caenorhabditis elegans	rbb	0.0555556	1
microtubule quartet	Caenorhabditis elegans	ortho	0	0
microtubule quartet	Drosophila melanogaster	rbb	0.166667	3
microtubule quartet	Drosophila melanogaster	ortho	0	0
microtubule quartet	Glossina morsitans	rbb	0.111111	2
microtubule quartet	Glossina morsitans	ortho	0	0
microtubule quartet	Homo sapiens	rbb	0.111111	2
microtubule quartet	Homo sapiens	ortho	0	0
microtubule quartet	Batrachochytrium dendrobatidis	rbb	0.111111	2
microtubule quartet	Batrachochytrium dendrobatidis	ortho	0	0
microtubule quartet	Aspergillus nidulans	rbb	0.0555556	1
microtubule quartet	Aspergillus nidulans	ortho	0	0
microtubule quartet	Saccharomyces cerevisiae	rbb	0.0555556	1
microtubule quartet	Saccharomyces cerevisiae	ortho	0	0
microtubule quartet	Schizosaccharomyces pombe	rbb	0.0555556	1
microtubule quartet	Schizosaccharomyces pombe	ortho	0	0
microtubule quartet	Guillardia theta	rbb	0.222222	4
microtubule quartet	Guillardia theta	ortho	0	0
microtubule quartet	Chlamydomonas reinhardtii	rbb	0.111111	2
microtubule quartet	Chlamydomonas reinhardtii	ortho	0	0
microtubule quartet	Arabidopsis thaliana	rbb	0.166667	3
microtubule quartet	Arabidopsis thaliana	ortho	0	0
microtubule quartet	Emiliania huxleyi	rbb	0.166667	3
microtubule quartet	Emiliania huxleyi	ortho	0	0
microtubule quartet	Aureococcus anophagefferens	rbb	0.111111	2
microtubule quartet	Aureococcus anophagefferens	ortho	0	0
microtubule quartet	Paramecium tetraurelia	rbb	0.166667	3
microtubule quartet	Paramecium tetraurelia	ortho	0.0555556	1
microtubule quartet	Plasmodium falciparum	rbb	0.0555556	1
microtubule quartet	Plasmodium falciparum	ortho	0	0
microtubule quartet	Reticulomyxa filosa	rbb	0.111111	2
microtubule quartet	Reticulomyxa filosa	ortho	0.0555556	1
cell cortex	Trypanosoma brucei	rbb	1	20
cell cortex	Trypanosoma brucei	ortho	0	0
cell cortex	Trypanosoma cruzi	rbb	0.8	16
cell cortex	Trypanosoma cruzi	ortho	0	0
cell cortex	Leishmania mexicana	rbb	0.7	14
cell cortex	Leishmania mexicana	ortho	0	0
cell cortex	Bodo saltans	rbb	0.55	11
cell cortex	Bodo saltans	ortho	0.05	1
cell cortex	Naegleria gruberi	rbb	0	0
cell cortex	Naegleria gruberi	ortho	0	0
cell cortex	Trichomonas vaginalis	rbb	0.1	2
cell cortex	Trichomonas vaginalis	ortho	0	0
cell cortex	Giardia intestinalis	rbb	0	0
cell cortex	Giardia intestinalis	ortho	0.05	1
cell cortex	Entamoeba histolytica	rbb	0	0
cell cortex	Entamoeba histolytica	ortho	0	0
cell cortex	Dictyostelium discoideum	rbb	0	0
cell cortex	Dictyostelium discoideum	ortho	0.1	2
cell cortex	Caenorhabditis elegans	rbb	0.1	2
cell cortex	Caenorhabditis elegans	ortho	0	0
cell cortex	Drosophila melanogaster	rbb	0.1	2
cell cortex	Drosophila melanogaster	ortho	0	0
cell cortex	Glossina morsitans	rbb	0.05	1
cell cortex	Glossina morsitans	ortho	0	0
cell cortex	Homo sapiens	rbb	0.2	4
cell cortex	Homo sapiens	ortho	0	0
cell cortex	Batrachochytrium dendrobatidis	rbb	0.05	1
cell cortex	Batrachochytrium dendrobatidis	ortho	0	0
cell cortex	Aspergillus nidulans	rbb	0	0
cell cortex	Aspergillus nidulans	ortho	0	0
cell cortex	Saccharomyces cerevisiae	rbb	0	0
cell cortex	Saccharomyces cerevisiae	ortho	0	0
cell cortex	Schizosaccharomyces pombe	rbb	0	0
cell cortex	Schizosaccharomyces pombe	ortho	0	0
cell cortex	Guillardia theta	rbb	0.05	1
cell cortex	Guillardia theta	ortho	0.05	1
cell cortex	Chlamydomonas reinhardtii	rbb	0	0
cell cortex	Chlamydomonas reinhardtii	ortho	0	0
cell cortex	Arabidopsis thaliana	rbb	0.15	3
cell cortex	Arabidopsis thaliana	ortho	0	0
cell cortex	Emiliania huxleyi	rbb	0.05	1
cell cortex	Emiliania huxleyi	ortho	0	0
cell cortex	Aureococcus anophagefferens	rbb	0.15	3
cell cortex	Aureococcus anophagefferens	ortho	0	0
cell cortex	Paramecium tetraurelia	rbb	0.05	1
cell cortex	Paramecium tetraurelia	ortho	0	0
cell cortex	Plasmodium falciparum	rbb	0.05	1
cell cortex	Plasmodium falciparum	ortho	0	0
cell cortex	Reticulomyxa filosa	rbb	0.05	1
cell cortex	Reticulomyxa filosa	ortho	0	0
plasma membrane	Trypanosoma brucei	rbb	1	6
plasma membrane	Trypanosoma brucei	ortho	0	0
plasma membrane	Trypanosoma cruzi	rbb	0.166667	1
plasma membrane	Trypanosoma cruzi	ortho	0.333333	2
plasma membrane	Leishmania mexicana	rbb	0.333333	2
plasma membrane	Leishmania mexicana	ortho	0.166667	1
plasma membrane	Bodo saltans	rbb	0.166667	1
plasma membrane	Bodo saltans	ortho	0.333333	2
plasma membrane	Naegleria gruberi	rbb	0.166667	1
plasma membrane	Naegleria gruberi	ortho	0.166667	1
plasma membrane	Trichomonas vaginalis	rbb	0.166667	1
plasma membrane	Trichomonas vaginalis	ortho	0.166667	1
plasma membrane	Giardia intestinalis	rbb	0	0
plasma membrane	Giardia intestinalis	ortho	0	0
plasma membrane	Entamoeba histolytica	rbb	0.166667	1
plasma membrane	Entamoeba histolytica	ortho	0.166667	1
plasma membrane	Dictyostelium discoideum	rbb	0.166667	1
plasma membrane	Dictyostelium discoideum	ortho	0.166667	1
plasma membrane	Caenorhabditis elegans	rbb	0	0
plasma membrane	Caenorhabditis elegans	ortho	0	0
plasma membrane	Drosophila melanogaster	rbb	0	0
plasma membrane	Drosophila melanogaster	ortho	0	0
plasma membrane	Glossina morsitans	rbb	0	0
plasma membrane	Glossina morsitans	ortho	0	0
plasma membrane	Homo sapiens	rbb	0.166667	1
plasma membrane	Homo sapiens	ortho	0	0
plasma membrane	Batrachochytrium dendrobatidis	rbb	0.166667	1
plasma membrane	Batrachochytrium dendrobatidis	ortho	0.166667	1
plasma membrane	Aspergillus nidulans	rbb	0	0
plasma membrane	Aspergillus nidulans	ortho	0	0
plasma membrane	Saccharomyces cerevisiae	rbb	0.166667	1
plasma membrane	Saccharomyces cerevisiae	ortho	0.166667	1
plasma membrane	Schizosaccharomyces pombe	rbb	0.166667	1
plasma membrane	Schizosaccharomyces pombe	ortho	0.166667	1
plasma membrane	Guillardia theta	rbb	0.166667	1
plasma membrane	Guillardia theta	ortho	0.333333	2
plasma membrane	Chlamydomonas reinhardtii	rbb	0.166667	1
plasma membrane	Chlamydomonas reinhardtii	ortho	0.166667	1
plasma membrane	Arabidopsis thaliana	rbb	0.166667	1
plasma membrane	Arabidopsis thaliana	ortho	0.166667	1
plasma membrane	Emiliania huxleyi	rbb	0.333333	2
plasma membrane	Emiliania huxleyi	ortho	0.166667	1
plasma membrane	Aureococcus anophagefferens	rbb	0.166667	1
plasma membrane	Aureococcus anophagefferens	ortho	0.166667	1
plasma membrane	Paramecium tetraurelia	rbb	0.166667	1
plasma membrane	Paramecium tetraurelia	ortho	0.166667	1
plasma membrane	Plasmodium falciparum	rbb	0.166667	1
plasma membrane	Plasmodium falciparum	ortho	0	0
plasma membrane	Reticulomyxa filosa	rbb	0.166667	1
plasma membrane	Reticulomyxa filosa	ortho	0.166667	1
pellicular membrane	Trypanosoma brucei	rbb	1	74
pellicular membrane	Trypanosoma brucei	ortho	0	0
pellicular membrane	Trypanosoma cruzi	rbb	0.378378	28
pellicular membrane	Trypanosoma cruzi	ortho	0.0945946	7
pellicular membrane	Leishmania mexicana	rbb	0.405405	30
pellicular membrane	Leishmania mexicana	ortho	0.378378	28
pellicular membrane	Bodo saltans	rbb	0.283784	21
pellicular membrane	Bodo saltans	ortho	0.351351	26
pellicular membrane	Naegleria gruberi	rbb	0.108108	8
pellicular membrane	Naegleria gruberi	ortho	0	0
pellicular membrane	Trichomonas vaginalis	rbb	0.0675676	5
pellicular membrane	Trichomonas vaginalis	ortho	0	0
pellicular membrane	Giardia intestinalis	rbb	0.0405405	3
pellicular membrane	Giardia intestinalis	ortho	0	0
pellicular membrane	Entamoeba histolytica	rbb	0.0945946	7
pellicular membrane	Entamoeba histolytica	ortho	0	0
pellicular membrane	Dictyostelium discoideum	rbb	0.108108	8
pellicular membrane	Dictyostelium discoideum	ortho	0	0
pellicular membrane	Caenorhabditis elegans	rbb	0.108108	8
pellicular membrane	Caenorhabditis elegans	ortho	0	0
pellicular membrane	Drosophila melanogaster	rbb	0.108108	8
pellicular membrane	Drosophila melanogaster	ortho	0	0
pellicular membrane	Glossina morsitans	rbb	0.0945946	7
pellicular membrane	Glossina morsitans	ortho	0	0
pellicular membrane	Homo sapiens	rbb	0.108108	8
pellicular membrane	Homo sapiens	ortho	0	0
pellicular membrane	Batrachochytrium dendrobatidis	rbb	0.121622	9
pellicular membrane	Batrachochytrium dendrobatidis	ortho	0	0
pellicular membrane	Aspergillus nidulans	rbb	0.135135	10
pellicular membrane	Aspergillus nidulans	ortho	0	0
pellicular membrane	Saccharomyces cerevisiae	rbb	0.121622	9
pellicular membrane	Saccharomyces cerevisiae	ortho	0	0
pellicular membrane	Schizosaccharomyces pombe	rbb	0.121622	9
pellicular membrane	Schizosaccharomyces pombe	ortho	0	0
pellicular membrane	Guillardia theta	rbb	0.162162	12
pellicular membrane	Guillardia theta	ortho	0.175676	13
pellicular membrane	Chlamydomonas reinhardtii	rbb	0.162162	12
pellicular membrane	Chlamydomonas reinhardtii	ortho	0	0
pellicular membrane	Arabidopsis thaliana	rbb	0.148649	11
pellicular membrane	Arabidopsis thaliana	ortho	0	0
pellicular membrane	Emiliania huxleyi	rbb	0.121622	9
pellicular membrane	Emiliania huxleyi	ortho	0.202703	15
pellicular membrane	Aureococcus anophagefferens	rbb	0.162162	12
pellicular membrane	Aureococcus anophagefferens	ortho	0	0
pellicular membrane	Paramecium tetraurelia	rbb	0.108108	8
pellicular membrane	Paramecium tetraurelia	ortho	0	0
pellicular membrane	Plasmodium falciparum	rbb	0.0675676	5
pellicular membrane	Plasmodium falciparum	ortho	0	0
pellicular membrane	Reticulomyxa filosa	rbb	0.0675676	5
pellicular membrane	Reticulomyxa filosa	ortho	0	0
flagellar membrane	Trypanosoma brucei	rbb	1	37
flagellar membrane	Trypanosoma brucei	ortho	0	0
flagellar membrane	Trypanosoma cruzi	rbb	0.432432	16
flagellar membrane	Trypanosoma cruzi	ortho	0.27027	10
flagellar membrane	Leishmania mexicana	rbb	0.351351	13
flagellar membrane	Leishmania mexicana	ortho	0.108108	4
flagellar membrane	Bodo saltans	rbb	0.216216	8
flagellar membrane	Bodo saltans	ortho	0.297297	11
flagellar membrane	Naegleria gruberi	rbb	0.108108	4
flagellar membrane	Naegleria gruberi	ortho	0.162162	6
flagellar membrane	Trichomonas vaginalis	rbb	0.027027	1
flagellar membrane	Trichomonas vaginalis	ortho	0	0
flagellar membrane	Giardia intestinalis	rbb	0	0
flagellar membrane	Giardia intestinalis	ortho	0.027027	1
flagellar membrane	Entamoeba histolytica	rbb	0.027027	1
flagellar membrane	Entamoeba histolytica	ortho	0	0
flagellar membrane	Dictyostelium discoideum	rbb	0.0810811	3
flagellar membrane	Dictyostelium discoideum	ortho	0	0
flagellar membrane	Caenorhabditis elegans	rbb	0.0810811	3
flagellar membrane	Caenorhabditis elegans	ortho	0	0
flagellar membrane	Drosophila melanogaster	rbb	0.0810811	3
flagellar membrane	Drosophila melanogaster	ortho	0	0
flagellar membrane	Glossina morsitans	rbb	0.0540541	2
flagellar membrane	Glossina morsitans	ortho	0.027027	1
flagellar membrane	Homo sapiens	rbb	0.108108	4
flagellar membrane	Homo sapiens	ortho	0	0
flagellar membrane	Batrachochytrium dendrobatidis	rbb	0.0540541	2
flagellar membrane	Batrachochytrium dendrobatidis	ortho	0.0540541	2
flagellar membrane	Aspergillus nidulans	rbb	0	0
flagellar membrane	Aspergillus nidulans	ortho	0.027027	1
flagellar membrane	Saccharomyces cerevisiae	rbb	0	0
flagellar membrane	Saccharomyces cerevisiae	ortho	0.027027	1
flagellar membrane	Schizosaccharomyces pombe	rbb	0.027027	1
flagellar membrane	Schizosaccharomyces pombe	ortho	0	0
flagellar membrane	Guillardia theta	rbb	0.135135	5
flagellar membrane	Guillardia theta	ortho	0	0
flagellar membrane	Chlamydomonas reinhardtii	rbb	0.0810811	3
flagellar membrane	Chlamydomonas reinhardtii	ortho	0.0540541	2
flagellar membrane	Arabidopsis thaliana	rbb	0.0540541	2
flagellar membrane	Arabidopsis thaliana	ortho	0.027027	1
flagellar membrane	Emiliania huxleyi	rbb	0.027027	1
flagellar membrane	Emiliania huxleyi	ortho	0.108108	4
flagellar membrane	Aureococcus anophagefferens	rbb	0.0540541	2
flagellar membrane	Aureococcus anophagefferens	ortho	0.0540541	2
flagellar membrane	Paramecium tetraurelia	rbb	0.0540541	2
flagellar membrane	Paramecium tetraurelia	ortho	0	0
flagellar membrane	Plasmodium falciparum	rbb	0.027027	1
flagellar membrane	Plasmodium falciparum	ortho	0	0
flagellar membrane	Reticulomyxa filosa	rbb	0	0
[truncated: 101 more rows]

## Sheet: Figure1B
localisation	species	category	count	proportion
nucleus	Homo sapiens	not listed	184	0.270588
nucleus	Homo sapiens	not localised	0	0
nucleus	Homo sapiens	match	369	0.542647
nucleus	Homo sapiens	mismatch	127	0.186765
nucleus	Saccharomyces cerevisiae	not listed	2	0.00337838
nucleus	Saccharomyces cerevisiae	not localised	74	0.125
nucleus	Saccharomyces cerevisiae	match	356	0.601351
nucleus	Saccharomyces cerevisiae	mismatch	160	0.27027
nucleus	Schizosaccharomyces pombe	not listed	33	0.0521327
nucleus	Schizosaccharomyces pombe	not localised	49	0.0774092
nucleus	Schizosaccharomyces pombe	match	281	0.443918
nucleus	Schizosaccharomyces pombe	mismatch	270	0.42654
nucleolus	Homo sapiens	not listed	57	0.248908
nucleolus	Homo sapiens	not localised	0	0
nucleolus	Homo sapiens	match	99	0.432314
nucleolus	Homo sapiens	mismatch	73	0.318777
nucleolus	Saccharomyces cerevisiae	not listed	0	0
nucleolus	Saccharomyces cerevisiae	not localised	48	0.207792
nucleolus	Saccharomyces cerevisiae	match	72	0.311688
nucleolus	Saccharomyces cerevisiae	mismatch	111	0.480519
nucleolus	Schizosaccharomyces pombe	not listed	7	0.0304348
nucleolus	Schizosaccharomyces pombe	not localised	12	0.0521739
nucleolus	Schizosaccharomyces pombe	match	76	0.330435
nucleolus	Schizosaccharomyces pombe	mismatch	135	0.586957
spindle	Homo sapiens	not listed	5	0.625
spindle	Homo sapiens	not localised	0	0
spindle	Homo sapiens	match	0	0
spindle	Homo sapiens	mismatch	3	0.375
spindle	Saccharomyces cerevisiae	not listed	0	0
spindle	Saccharomyces cerevisiae	not localised	1	0.1
spindle	Saccharomyces cerevisiae	match	4	0.4
spindle	Saccharomyces cerevisiae	mismatch	5	0.5
spindle	Schizosaccharomyces pombe	not listed	2	0.222222
spindle	Schizosaccharomyces pombe	not localised	1	0.111111
spindle	Schizosaccharomyces pombe	match	0	0
spindle	Schizosaccharomyces pombe	mismatch	6	0.666667
nuclear envelope	Homo sapiens	not listed	28	0.345679
nuclear envelope	Homo sapiens	not localised	0	0
nuclear envelope	Homo sapiens	match	9	0.111111
nuclear envelope	Homo sapiens	mismatch	44	0.54321
nuclear envelope	Saccharomyces cerevisiae	not listed	1	0.0125
nuclear envelope	Saccharomyces cerevisiae	not localised	15	0.1875
nuclear envelope	Saccharomyces cerevisiae	match	8	0.1
nuclear envelope	Saccharomyces cerevisiae	mismatch	56	0.7
nuclear envelope	Schizosaccharomyces pombe	not listed	3	0.0365854
nuclear envelope	Schizosaccharomyces pombe	not localised	10	0.121951
nuclear envelope	Schizosaccharomyces pombe	match	11	0.134146
nuclear envelope	Schizosaccharomyces pombe	mismatch	58	0.707317
cytoplasm	Homo sapiens	not listed	300	0.307377
cytoplasm	Homo sapiens	not localised	0	0
cytoplasm	Homo sapiens	match	384	0.393443
cytoplasm	Homo sapiens	mismatch	292	0.29918
cytoplasm	Saccharomyces cerevisiae	not listed	2	0.00252525
cytoplasm	Saccharomyces cerevisiae	not localised	133	0.167929
cytoplasm	Saccharomyces cerevisiae	match	494	0.623737
cytoplasm	Saccharomyces cerevisiae	mismatch	163	0.205808
cytoplasm	Schizosaccharomyces pombe	not listed	51	0.0607143
cytoplasm	Schizosaccharomyces pombe	not localised	62	0.0738095
cytoplasm	Schizosaccharomyces pombe	match	370	0.440476
cytoplasm	Schizosaccharomyces pombe	mismatch	357	0.425
glycosome	Homo sapiens	not listed	15	0.384615
glycosome	Homo sapiens	not localised	0	0
glycosome	Homo sapiens	match	0	0
glycosome	Homo sapiens	mismatch	24	0.615385
glycosome	Saccharomyces cerevisiae	not listed	0	0
glycosome	Saccharomyces cerevisiae	not localised	9	0.25
glycosome	Saccharomyces cerevisiae	match	3	0.0833333
glycosome	Saccharomyces cerevisiae	mismatch	24	0.666667
glycosome	Schizosaccharomyces pombe	not listed	2	0.0588235
glycosome	Schizosaccharomyces pombe	not localised	3	0.0882353
glycosome	Schizosaccharomyces pombe	match	0	0
glycosome	Schizosaccharomyces pombe	mismatch	29	0.852941
acidocalcisome	Homo sapiens	not listed	3	0.3
acidocalcisome	Homo sapiens	not localised	0	0
acidocalcisome	Homo sapiens	match	0	0
acidocalcisome	Homo sapiens	mismatch	7	0.7
acidocalcisome	Saccharomyces cerevisiae	not listed	0	0
acidocalcisome	Saccharomyces cerevisiae	not localised	2	0.222222
acidocalcisome	Saccharomyces cerevisiae	match	0	0
acidocalcisome	Saccharomyces cerevisiae	mismatch	7	0.777778
acidocalcisome	Schizosaccharomyces pombe	not listed	0	0
acidocalcisome	Schizosaccharomyces pombe	not localised	0	0
acidocalcisome	Schizosaccharomyces pombe	match	0	0
acidocalcisome	Schizosaccharomyces pombe	mismatch	9	1
endocytic	Homo sapiens	not listed	65	0.380117
endocytic	Homo sapiens	not localised	0	0
endocytic	Homo sapiens	match	29	0.169591
endocytic	Homo sapiens	mismatch	77	0.450292
endocytic	Saccharomyces cerevisiae	not listed	1	0.00704225
endocytic	Saccharomyces cerevisiae	not localised	34	0.239437
endocytic	Saccharomyces cerevisiae	match	26	0.183099
endocytic	Saccharomyces cerevisiae	mismatch	81	0.570423
endocytic	Schizosaccharomyces pombe	not listed	5	0.0367647
endocytic	Schizosaccharomyces pombe	not localised	20	0.147059
endocytic	Schizosaccharomyces pombe	match	5	0.0367647
endocytic	Schizosaccharomyces pombe	mismatch	106	0.779412
Golgi apparatus	Homo sapiens	not listed	19	0.365385
Golgi apparatus	Homo sapiens	not localised	0	0
Golgi apparatus	Homo sapiens	match	17	0.326923
Golgi apparatus	Homo sapiens	mismatch	16	0.307692
Golgi apparatus	Saccharomyces cerevisiae	not listed	2	0.0416667
Golgi apparatus	Saccharomyces cerevisiae	not localised	8	0.166667
Golgi apparatus	Saccharomyces cerevisiae	match	24	0.5
Golgi apparatus	Saccharomyces cerevisiae	mismatch	14	0.291667
Golgi apparatus	Schizosaccharomyces pombe	not listed	3	0.0638298
Golgi apparatus	Schizosaccharomyces pombe	not localised	6	0.12766
Golgi apparatus	Schizosaccharomyces pombe	match	9	0.191489
Golgi apparatus	Schizosaccharomyces pombe	mismatch	29	0.617021
endoplasmic reticulum	Homo sapiens	not listed	36	0.391304
endoplasmic reticulum	Homo sapiens	not localised	0	0
endoplasmic reticulum	Homo sapiens	match	15	0.163043
endoplasmic reticulum	Homo sapiens	mismatch	41	0.445652
endoplasmic reticulum	Saccharomyces cerevisiae	not listed	2	0.0227273
endoplasmic reticulum	Saccharomyces cerevisiae	not localised	19	0.215909
endoplasmic reticulum	Saccharomyces cerevisiae	match	43	0.488636
endoplasmic reticulum	Saccharomyces cerevisiae	mismatch	24	0.272727
endoplasmic reticulum	Schizosaccharomyces pombe	not listed	5	0.0555556
endoplasmic reticulum	Schizosaccharomyces pombe	not localised	10	0.111111
endoplasmic reticulum	Schizosaccharomyces pombe	match	50	0.555556
endoplasmic reticulum	Schizosaccharomyces pombe	mismatch	25	0.277778
mitochondrion	Homo sapiens	not listed	69	0.359375
mitochondrion	Homo sapiens	not localised	0	0
mitochondrion	Homo sapiens	match	79	0.411458
mitochondrion	Homo sapiens	mismatch	44	0.229167
mitochondrion	Saccharomyces cerevisiae	not listed	1	0.00606061
mitochondrion	Saccharomyces cerevisiae	not localised	28	0.169697
mitochondrion	Saccharomyces cerevisiae	match	100	0.606061
mitochondrion	Saccharomyces cerevisiae	mismatch	36	0.218182
mitochondrion	Schizosaccharomyces pombe	not listed	5	0.0295858
mitochondrion	Schizosaccharomyces pombe	not localised	12	0.0710059
mitochondrion	Schizosaccharomyces pombe	match	98	0.579882
mitochondrion	Schizosaccharomyces pombe	mismatch	54	0.319527
flagellum	Homo sapiens	not listed	145	0.315904
flagellum	Homo sapiens	not localised	0	0
flagellum	Homo sapiens	match	0	0
flagellum	Homo sapiens	mismatch	314	0.684096
flagellum	Saccharomyces cerevisiae	not listed	1	0.00277008
flagellum	Saccharomyces cerevisiae	not localised	54	0.149584
flagellum	Saccharomyces cerevisiae	match	0	0
flagellum	Saccharomyces cerevisiae	mismatch	306	0.847645
flagellum	Schizosaccharomyces pombe	not listed	16	0.0414508
flagellum	Schizosaccharomyces pombe	not localised	35	0.0906736
flagellum	Schizosaccharomyces pombe	match	0	0
flagellum	Schizosaccharomyces pombe	mismatch	335	0.867876
axoneme	Homo sapiens	not listed	104	0.53886
axoneme	Homo sapiens	not localised	0	0
axoneme	Homo sapiens	match	0	0
axoneme	Homo sapiens	mismatch	89	0.46114
axoneme	Saccharomyces cerevisiae	not listed	0	0
axoneme	Saccharomyces cerevisiae	not localised	7	0.179487
axoneme	Saccharomyces cerevisiae	match	0	0
axoneme	Saccharomyces cerevisiae	mismatch	32	0.820513
axoneme	Schizosaccharomyces pombe	not listed	2	0.0434783
axoneme	Schizosaccharomyces pombe	not localised	0	0
axoneme	Schizosaccharomyces pombe	match	0	0
axoneme	Schizosaccharomyces pombe	mismatch	44	0.956522
basal body	Homo sapiens	not listed	36	0.428571
basal body	Homo sapiens	not localised	0	0
basal body	Homo sapiens	match	10	0.119048
basal body	Homo sapiens	mismatch	38	0.452381
basal body	Saccharomyces cerevisiae	not listed	0	0
basal body	Saccharomyces cerevisiae	not localised	4	0.121212
basal body	Saccharomyces cerevisiae	match	0	0
basal body	Saccharomyces cerevisiae	mismatch	29	0.878788
basal body	Schizosaccharomyces pombe	not listed	1	0.0277778
basal body	Schizosaccharomyces pombe	not localised	1	0.0277778
basal body	Schizosaccharomyces pombe	match	0	0
basal body	Schizosaccharomyces pombe	mismatch	34	0.944444
flagellar pocket	Homo sapiens	not listed	22	0.392857
flagellar pocket	Homo sapiens	not localised	0	0
flagellar pocket	Homo sapiens	match	0	0
flagellar pocket	Homo sapiens	mismatch	34	0.607143
flagellar pocket	Saccharomyces cerevisiae	not listed	0	0
flagellar pocket	Saccharomyces cerevisiae	not localised	5	0.135135
flagellar pocket	Saccharomyces cerevisiae	match	0	0
flagellar pocket	Saccharomyces cerevisiae	mismatch	32	0.864865
flagellar pocket	Schizosaccharomyces pombe	not listed	2	0.0526316
flagellar pocket	Schizosaccharomyces pombe	not localised	2	0.0526316
flagellar pocket	Schizosaccharomyces pombe	match	0	0
flagellar pocket	Schizosaccharomyces pombe	mismatch	34	0.894737
cell cortex	Homo sapiens	not listed	26	0.433333
cell cortex	Homo sapiens	not localised	0	0
cell cortex	Homo sapiens	match	9	0.15
cell cortex	Homo sapiens	mismatch	25	0.416667
cell cortex	Saccharomyces cerevisiae	not listed	0	0
cell cortex	Saccharomyces cerevisiae	not localised	3	0.0666667
cell cortex	Saccharomyces cerevisiae	match	7	0.155556
cell cortex	Saccharomyces cerevisiae	mismatch	35	0.777778
cell cortex	Schizosaccharomyces pombe	not listed	1	0.0243902
cell cortex	Schizosaccharomyces pombe	not localised	4	0.097561
cell cortex	Schizosaccharomyces pombe	match	7	0.170732
cell cortex	Schizosaccharomyces pombe	mismatch	29	0.707317
