# Supplementary material for: Genome-wide subcellular protein map for the flagellate parasite Trypanosoma brucei
Source: Nat Microbiol. 2023 Feb 20;8(3):533–47. doi: 10.1038/s41564-022-01295-6 (PMC9981465; doi:10.1038/s41564-022-01295-6)
Supplement: Source Data Extended Data Fig. 6 — Source data. [file 41564_2022_1295_MOESM13_ESM.xlsx]

## Sheet: Figure1A
localisation	evolutionGroup	geneCount	fractionOfGroup	pValue
nucleus	Strain-specific	4	0.0218579	0.230394
nuclear lumen	Strain-specific	35	0.0397727	8.78476e-11
nucleoplasm	Strain-specific	60	0.0606673	0
nucleolus	Strain-specific	19	0.0376238	1.02675e-05
nuclear envelope	Strain-specific	0	0	0.960108
nuclear pore	Strain-specific	3	0.0410959	0.0358154
spindle	Strain-specific	0	0	0.751009
spindle pole	Strain-specific	0	0	0.644505
kinetochore	Strain-specific	1	0.0434783	0.135728
cytoplasm	Strain-specific	78	0.0305045	1.11022e-16
glycosome	Strain-specific	3	0.0272727	0.150873
acidocalcisome	Strain-specific	0	0	0.743631
lipid droplet	Strain-specific	0	0	0.644505
endocytic	Strain-specific	16	0.0339703	0.000300041
Golgi apparatus	Strain-specific	1	0.00826446	0.73477
endoplasmic reticulum	Strain-specific	0	0	0.979649
mitochondrion	Strain-specific	11	0.0138018	0.637242
kinetoplast	Strain-specific	6	0.0105263	0.830593
tripartite attachment complex	Strain-specific	0	0	0.723415
antipodal sites	Strain-specific	0	0	0.882247
flagellum	Strain-specific	2	0.0129032	0.594048
flagellar cytoplasm	Strain-specific	39	0.0352622	1.1768e-09
axoneme	Strain-specific	8	0.0179775	0.312909
basal body	Strain-specific	9	0.029316	0.0200675
pro-basal body	Strain-specific	7	0.05	0.000372379
transition zone	Strain-specific	1	0.0140845	0.531402
flagellar tip	Strain-specific	1	0.0192308	0.407233
flagella connector	Strain-specific	0	0	0.714491
paraflagellar rod	Strain-specific	12	0.0759494	1.85442e-10
intraflagellar transport particle	Strain-specific	0	0	0.743631
hook complex	Strain-specific	1	0.00980392	0.672914
flagellum attachment zone	Strain-specific	2	0.0215054	0.310643
flagellar pocket	Strain-specific	5	0.037594	0.0173003
flagellar pocket membrane	Strain-specific	1	0.111111	0.009841
flagellar pocket neck	Strain-specific	0	NaN	NaN
flagellar pocket collar	Strain-specific	0	0	0.754566
microtubule quartet	Strain-specific	0	0	0.694827
cell cortex	Strain-specific	1	0.0454545	0.124928
plasma membrane	Strain-specific	0	0	0.618849
pellicular membrane	Strain-specific	2	0.0277778	0.192763
flagellar membrane	Strain-specific	1	0.027027	0.279902
cortical cytoskeleton	Strain-specific	3	0.0447761	0.0243952
cell tip	Strain-specific	3	0.0192308	0.340891
clevage furrow	Strain-specific	0	NaN	NaN
nucleus	T. brucei	5	0.0273224	0.909488
nuclear lumen	T. brucei	114	0.129545	0
nucleoplasm	T. brucei	16	0.016178	1
nucleolus	T. brucei	9	0.0178218	0.999508
nuclear envelope	T. brucei	10	0.0512821	0.437705
nuclear pore	T. brucei	2	0.0273973	0.797884
spindle	T. brucei	1	0.0333333	0.649992
spindle pole	T. brucei	0	0	0.746493
kinetochore	T. brucei	0	0	0.85586
cytoplasm	T. brucei	145	0.0567071	0.00889125
glycosome	T. brucei	5	0.0454545	0.564425
acidocalcisome	T. brucei	1	0.0357143	0.623631
lipid droplet	T. brucei	0	0	0.746493
endocytic	T. brucei	13	0.0276008	0.985081
Golgi apparatus	T. brucei	2	0.0165289	0.947882
endoplasmic reticulum	T. brucei	12	0.0456274	0.595274
mitochondrion	T. brucei	8	0.0100376	1
kinetoplast	T. brucei	3	0.00526316	1
tripartite attachment complex	T. brucei	0	0	0.85586
antipodal sites	T. brucei	2	0.021978	0.878671
flagellum	T. brucei	4	0.0258065	0.905681
flagellar cytoplasm	T. brucei	114	0.103074	0
axoneme	T. brucei	5	0.011236	0.999904
basal body	T. brucei	1	0.00325733	0.999896
pro-basal body	T. brucei	0	0	0.995924
transition zone	T. brucei	0	0	0.969481
flagellar tip	T. brucei	1	0.0192308	0.834065
flagella connector	T. brucei	0	0	0.844831
paraflagellar rod	T. brucei	4	0.0253165	0.912428
intraflagellar transport particle	T. brucei	0	0	0.87943
hook complex	T. brucei	4	0.0392157	0.671346
flagellum attachment zone	T. brucei	3	0.0322581	0.767078
flagellar pocket	T. brucei	5	0.037594	0.723571
flagellar pocket membrane	T. brucei	0	0	0.746493
flagellar pocket neck	T. brucei	0	NaN	NaN
flagellar pocket collar	T. brucei	1	0.0322581	0.662341
microtubule quartet	T. brucei	0	0	0.819245
cell cortex	T. brucei	0	0	0.850476
plasma membrane	T. brucei	1	0.166667	0.0956764
pellicular membrane	T. brucei	8	0.111111	0.00808109
flagellar membrane	T. brucei	4	0.108108	0.0508912
cortical cytoskeleton	T. brucei	4	0.0597015	0.342924
cell tip	T. brucei	6	0.0384615	0.723855
clevage furrow	T. brucei	0	NaN	NaN
nucleus	Trypanozoon	3	0.0163934	0.170552
nuclear lumen	Trypanozoon	4	0.00454545	0.951173
nucleoplasm	Trypanozoon	2	0.00202224	0.996096
nucleolus	Trypanozoon	3	0.00594059	0.809831
nuclear envelope	Trypanozoon	1	0.00512821	0.741562
nuclear pore	Trypanozoon	0	0	0.800207
spindle	Trypanozoon	1	0.0333333	0.0918072
spindle pole	Trypanozoon	0	0	0.615697
kinetochore	Trypanozoon	0	0	0.681128
cytoplasm	Trypanozoon	13	0.00508408	0.998932
glycosome	Trypanozoon	2	0.0181818	0.177042
acidocalcisome	Trypanozoon	0	0	0.698377
lipid droplet	Trypanozoon	0	0	0.615697
endocytic	Trypanozoon	5	0.0106157	0.407625
Golgi apparatus	Trypanozoon	0	0	0.861898
endoplasmic reticulum	Trypanozoon	1	0.00380228	0.836835
mitochondrion	Trypanozoon	1	0.00125471	0.995079
kinetoplast	Trypanozoon	1	0.00175439	0.977746
tripartite attachment complex	Trypanozoon	0	0	0.681128
antipodal sites	Trypanozoon	0	0	0.826882
flagellum	Trypanozoon	4	0.0258065	0.018507
flagellar cytoplasm	Trypanozoon	6	0.00542495	0.94164
axoneme	Trypanozoon	1	0.00224719	0.950033
basal body	Trypanozoon	4	0.0130293	0.264711
pro-basal body	Trypanozoon	2	0.0142857	0.283619
transition zone	Trypanozoon	1	0.0140845	0.349131
flagellar tip	Trypanozoon	2	0.0384615	0.0164678
flagella connector	Trypanozoon	0	0	0.673588
paraflagellar rod	Trypanozoon	1	0.00632911	0.664766
intraflagellar transport particle	Trypanozoon	0	0	0.698377
hook complex	Trypanozoon	3	0.0294118	0.0197444
flagellum attachment zone	Trypanozoon	1	0.0107527	0.454596
flagellar pocket	Trypanozoon	2	0.0150376	0.258885
flagellar pocket membrane	Trypanozoon	0	0	0.615697
flagellar pocket neck	Trypanozoon	0	NaN	NaN
flagellar pocket collar	Trypanozoon	2	0.0645161	0.000879747
microtubule quartet	Trypanozoon	0	0	0.657116
cell cortex	Trypanozoon	0	0	0.67741
plasma membrane	Trypanozoon	1	0.166667	4.28436e-05
pellicular membrane	Trypanozoon	4	0.0555556	3.12842e-05
flagellar membrane	Trypanozoon	2	0.0540541	0.00282239
cortical cytoskeleton	Trypanozoon	5	0.0746269	2.36172e-08
cell tip	Trypanozoon	5	0.0320513	0.00187222
clevage furrow	Trypanozoon	0	NaN	NaN
nucleus	Trypanosoma	6	0.0327869	0.760563
nuclear lumen	Trypanosoma	25	0.0284091	0.990036
nucleoplasm	Trypanosoma	21	0.0212336	0.999882
nucleolus	Trypanosoma	11	0.0217822	0.992819
nuclear envelope	Trypanosoma	8	0.0410256	0.567987
nuclear pore	Trypanosoma	2	0.0273973	0.747014
spindle	Trypanosoma	4	0.133333	0.00907073
spindle pole	Trypanosoma	0	0	0.734499
kinetochore	Trypanosoma	0	0	0.841986
cytoplasm	Trypanosoma	83	0.0324599	0.999797
glycosome	Trypanosoma	3	0.0272727	0.795406
acidocalcisome	Trypanosoma	2	0.0714286	0.239232
lipid droplet	Trypanosoma	2	0.222222	0.00507398
endocytic	Trypanosoma	17	0.0360934	0.790136
Golgi apparatus	Trypanosoma	2	0.0165289	0.924858
endoplasmic reticulum	Trypanosoma	7	0.026616	0.91071
mitochondrion	Trypanosoma	10	0.0125471	0.999997
kinetoplast	Trypanosoma	7	0.0122807	0.999915
tripartite attachment complex	Trypanosoma	2	0.0869565	0.158735
antipodal sites	Trypanosoma	1	0.010989	0.933135
flagellum	Trypanosoma	9	0.0580645	0.190044
flagellar cytoplasm	Trypanosoma	26	0.0235081	0.999794
axoneme	Trypanosoma	22	0.0494382	0.267891
basal body	Trypanosoma	31	0.100977	3.71576e-07
pro-basal body	Trypanosoma	16	0.114286	2.46943e-05
transition zone	Trypanosoma	8	0.112676	0.00249128
flagellar tip	Trypanosoma	3	0.0576923	0.311684
flagella connector	Trypanosoma	0	0	0.830946
paraflagellar rod	Trypanosoma	11	0.0696203	0.0557158
intraflagellar transport particle	Trypanosoma	0	0	0.865798
hook complex	Trypanosoma	12	0.117647	0.0001489
flagellum attachment zone	Trypanosoma	13	0.139785	3.69282e-06
flagellar pocket	Trypanosoma	7	0.0526316	0.305755
flagellar pocket membrane	Trypanosoma	2	0.222222	0.00507398
flagellar pocket neck	Trypanosoma	0	NaN	NaN
flagellar pocket collar	Trypanosoma	3	0.0967742	0.0772258
microtubule quartet	Trypanosoma	2	0.117647	0.0712852
cell cortex	Trypanosoma	4	0.181818	0.000923593
plasma membrane	Trypanosoma	0	0	0.69546
pellicular membrane	Trypanosoma	1	0.0138889	0.887454
flagellar membrane	Trypanosoma	2	0.0540541	0.379292
cortical cytoskeleton	Trypanosoma	5	0.0746269	0.110076
cell tip	Trypanosoma	9	0.0576923	0.195429
clevage furrow	Trypanosoma	0	NaN	NaN
nucleus	Trypanosomatida	28	0.153005	0.044266
nuclear lumen	Trypanosomatida	72	0.0818182	0.997884
nucleoplasm	Trypanosomatida	126	0.127401	0.0517826
nucleolus	Trypanosomatida	25	0.049505	0.999994
nuclear envelope	Trypanosomatida	26	0.133333	0.177744
nuclear pore	Trypanosomatida	12	0.164384	0.0871444
spindle	Trypanosomatida	6	0.2	0.0730798
spindle pole	Trypanosomatida	3	0.333333	0.0231362
kinetochore	Trypanosomatida	7	0.304348	0.0027802
cytoplasm	Trypanosomatida	215	0.0840829	1
glycosome	Trypanosomatida	10	0.0909091	0.743859
acidocalcisome	Trypanosomatida	1	0.0357143	0.885839
lipid droplet	Trypanosomatida	0	0	0.842045
endocytic	Trypanosomatida	42	0.089172	0.935335
Golgi apparatus	Trypanosomatida	14	0.115702	0.445587
endoplasmic reticulum	Trypanosomatida	25	0.095057	0.794083
mitochondrion	Trypanosomatida	69	0.0865747	0.988367
kinetoplast	Trypanosomatida	54	0.0947368	0.897182
tripartite attachment complex	Trypanosomatida	8	0.347826	0.000339407
antipodal sites	Trypanosomatida	9	0.0989011	0.642481
flagellum	Trypanosomatida	22	0.141935	0.125943
flagellar cytoplasm	Trypanosomatida	77	0.0696203	0.999998
axoneme	Trypanosomatida	44	0.0988764	0.797897
basal body	Trypanosomatida	39	0.127036	0.202818
pro-basal body	Trypanosomatida	20	0.142857	0.131234
transition zone	Trypanosomatida	12	0.169014	0.0725469
flagellar tip	Trypanosomatida	8	0.153846	0.179796
flagella connector	Trypanosomatida	2	0.0952381	0.588894
paraflagellar rod	Trypanosomatida	27	0.170886	0.0118791
intraflagellar transport particle	Trypanosomatida	0	0	0.961781
hook complex	Trypanosomatida	23	0.22549	0.000257315
flagellum attachment zone	Trypanosomatida	20	0.215054	0.0013056
flagellar pocket	Trypanosomatida	19	0.142857	0.137514
flagellar pocket membrane	Trypanosomatida	1	0.111111	0.501715
flagellar pocket neck	Trypanosomatida	0	NaN	NaN
flagellar pocket collar	Trypanosomatida	7	0.225806	0.028156
microtubule quartet	Trypanosomatida	3	0.176471	0.211293
cell cortex	Trypanosomatida	3	0.136364	0.363736
plasma membrane	Trypanosomatida	1	0.166667	0.343082
pellicular membrane	Trypanosomatida	4	0.0555556	0.923912
flagellar membrane	Trypanosomatida	10	0.27027	0.00187583
cortical cytoskeleton	Trypanosomatida	11	0.164179	0.0975167
cell tip	Trypanosomatida	15	0.0961538	0.720635
clevage furrow	Trypanosomatida	0	NaN	NaN
nucleus	Kinetoplastida	35	0.191257	0.902721
nuclear lumen	Kinetoplastida	150	0.170455	0.999995
nucleoplasm	Kinetoplastida	175	0.176946	0.99999
nucleolus	Kinetoplastida	119	0.235644	0.530888
nuclear envelope	Kinetoplastida	37	0.189744	0.916904
nuclear pore	Kinetoplastida	20	0.273973	0.258475
spindle	Kinetoplastida	7	0.233333	0.517616
spindle pole	Kinetoplastida	1	0.111111	0.781565
kinetochore	Kinetoplastida	13	0.565217	0.000607611
cytoplasm	Kinetoplastida	443	0.17325	1
glycosome	Kinetoplastida	13	0.118182	0.995167
acidocalcisome	Kinetoplastida	4	0.142857	0.84799
lipid droplet	Kinetoplastida	1	0.111111	0.781565
endocytic	Kinetoplastida	86	0.18259	0.9944
Golgi apparatus	Kinetoplastida	18	0.14876	0.978244
endoplasmic reticulum	Kinetoplastida	50	0.190114	0.945726
mitochondrion	Kinetoplastida	350	0.439147	0
kinetoplast	Kinetoplastida	238	0.417544	0
tripartite attachment complex	Kinetoplastida	3	0.130435	0.853996
antipodal sites	Kinetoplastida	37	0.406593	0.000416285
flagellum	Kinetoplastida	25	0.16129	0.975407
flagellar cytoplasm	Kinetoplastida	172	0.155515	1
axoneme	Kinetoplastida	94	0.211236	0.879131
basal body	Kinetoplastida	66	0.214984	0.794516
pro-basal body	Kinetoplastida	31	0.221429	0.651327
transition zone	Kinetoplastida	23	0.323944	0.0657018
flagellar tip	Kinetoplastida	5	0.0961538	0.982045
flagella connector	Kinetoplastida	7	0.333333	0.182593
paraflagellar rod	Kinetoplastida	28	0.177215	0.94179
intraflagellar transport particle	Kinetoplastida	1	0.0357143	0.985901
hook complex	Kinetoplastida	23	0.22549	0.597141
flagellum attachment zone	Kinetoplastida	20	0.215054	0.671086
flagellar pocket	Kinetoplastida	26	0.195489	0.841315
flagellar pocket membrane	Kinetoplastida	0	0	0.928177
flagellar pocket neck	Kinetoplastida	0	NaN	NaN
flagellar pocket collar	Kinetoplastida	11	0.354839	0.0888975
microtubule quartet	Kinetoplastida	4	0.235294	0.50662
cell cortex	Kinetoplastida	5	0.227273	0.538346
plasma membrane	Kinetoplastida	0	0	0.883703
pellicular membrane	Kinetoplastida	6	0.0833333	0.996506
flagellar membrane	Kinetoplastida	4	0.108108	0.947138
cortical cytoskeleton	Kinetoplastida	18	0.268657	0.297811
cell tip	Kinetoplastida	37	0.237179	0.500748
clevage furrow	Kinetoplastida	0	NaN	NaN
nucleus	Euglenozoa	3	0.0163934	0.868093
nuclear lumen	Euglenozoa	17	0.0193182	0.980973
nucleoplasm	Euglenozoa	18	0.0182002	0.992702
nucleolus	Euglenozoa	12	0.0237624	0.821492
nuclear envelope	Euglenozoa	3	0.0153846	0.891861
nuclear pore	Euglenozoa	2	0.0273973	0.563064
spindle	Euglenozoa	1	0.0333333	0.466193
spindle pole	Euglenozoa	1	0.111111	0.0836969
kinetochore	Euglenozoa	0	0	0.799806
cytoplasm	Euglenozoa	67	0.0262026	0.953933
glycosome	Euglenozoa	0	0	0.968022
acidocalcisome	Euglenozoa	0	0	0.823356
lipid droplet	Euglenozoa	0	0	0.700357
endocytic	Euglenozoa	15	0.0318471	0.437506
Golgi apparatus	Euglenozoa	5	0.0413223	0.24859
endoplasmic reticulum	Euglenozoa	3	0.0114068	0.96572
mitochondrion	Euglenozoa	29	0.0363864	0.15943
kinetoplast	Euglenozoa	19	0.0333333	0.34914
tripartite attachment complex	Euglenozoa	0	0	0.799806
antipodal sites	Euglenozoa	0	0	0.953738
flagellum	Euglenozoa	8	0.0516129	0.0652336
flagellar cytoplasm	Euglenozoa	16	0.0144665	0.999661
axoneme	Euglenozoa	36	0.0808989	1.53765e-10
basal body	Euglenozoa	10	0.0325733	0.420825
pro-basal body	Euglenozoa	8	0.0571429	0.0348638
transition zone	Euglenozoa	0	0	0.931019
flagellar tip	Euglenozoa	1	0.0192308	0.681425
flagella connector	Euglenozoa	1	0.047619	0.327927
paraflagellar rod	Euglenozoa	14	0.0886076	1.22381e-05
intraflagellar transport particle	Euglenozoa	0	0	0.823356
hook complex	Euglenozoa	7	0.0686275	0.0134991
flagellum attachment zone	Euglenozoa	3	0.0322581	0.463962
flagellar pocket	Euglenozoa	5	0.037594	0.321291
flagellar pocket membrane	Euglenozoa	1	0.111111	0.0836969
flagellar pocket neck	Euglenozoa	0	NaN	NaN
flagellar pocket collar	Euglenozoa	1	0.0322581	0.479282
microtubule quartet	Euglenozoa	2	0.117647	0.0200388
cell cortex	Euglenozoa	1	0.0454545	0.345295
plasma membrane	Euglenozoa	0	0	0.666003
pellicular membrane	Euglenozoa	0	0	0.932406
flagellar membrane	Euglenozoa	0	0	0.857202
cortical cytoskeleton	Euglenozoa	3	0.0447761	0.25291
cell tip	Euglenozoa	9	0.0576923	0.025183
clevage furrow	Euglenozoa	0	NaN	NaN
nucleus	Discoba	0	0	0.892018
nuclear lumen	Discoba	4	0.00454545	0.89815
nucleoplasm	Discoba	2	0.00202224	0.989974
nucleolus	Discoba	0	0	0.982759
nuclear envelope	Discoba	2	0.0102564	0.367729
nuclear pore	Discoba	1	0.0136986	0.296974
spindle	Discoba	0	0	0.689546
spindle pole	Discoba	0	0	0.606578
kinetochore	Discoba	0	0	0.667414
cytoplasm	Discoba	16	0.00625733	0.914907
glycosome	Discoba	0	0	0.829802
acidocalcisome	Discoba	0	0	0.683573
lipid droplet	Discoba	0	0	0.606578
endocytic	Discoba	6	0.0127389	0.122843
Golgi apparatus	Discoba	0	0	0.841549
endoplasmic reticulum	Discoba	2	0.00760456	0.537258
mitochondrion	Discoba	12	0.0150565	0.00974456
kinetoplast	Discoba	9	0.0157895	0.0162463
tripartite attachment complex	Discoba	0	0	0.667414
antipodal sites	Discoba	0	0	0.806689
flagellum	Discoba	0	0	0.872028
flagellar cytoplasm	Discoba	6	0.00542495	0.863889
axoneme	Discoba	8	0.0179775	0.00818488
basal body	Discoba	6	0.019544	0.011229
pro-basal body	Discoba	2	0.0142857	0.205963
transition zone	Discoba	0	0	0.7774
flagellar tip	Discoba	0	0	0.742902
flagella connector	Discoba	0	0	0.660369
paraflagellar rod	Discoba	1	0.00632911	0.599562
intraflagellar transport particle	Discoba	0	0	0.683573
hook complex	Discoba	1	0.00980392	0.424157
flagellum attachment zone	Discoba	2	0.0215054	0.0742128
flagellar pocket	Discoba	2	0.0150376	0.184965
flagellar pocket membrane	Discoba	0	0	0.606578
flagellar pocket neck	Discoba	0	NaN	NaN
flagellar pocket collar	Discoba	0	0	0.69244
microtubule quartet	Discoba	1	0.0588235	0.0100452
cell cortex	Discoba	0	0	0.663939
plasma membrane	Discoba	0	0	0.587351
pellicular membrane	Discoba	3	0.0416667	0.000736273
flagellar membrane	Discoba	1	0.027027	0.100045
cortical cytoskeleton	Discoba	1	0.0149254	0.266776
cell tip	Discoba	2	0.0128205	0.254163
clevage furrow	Discoba	0	NaN	NaN
nucleus	Eukarya	99	0.540984	0.185715
nuclear lumen	Eukarya	459	0.521591	0.114351
nucleoplasm	Eukarya	569	0.575329	4.50498e-05
nucleolus	Eukarya	307	0.607921	8.48749e-05
nuclear envelope	Eukarya	108	0.553846	0.118395
nuclear pore	Eukarya	31	0.424658	0.805573
spindle	Eukarya	10	0.333333	0.896707
spindle pole	Eukarya	4	0.444444	0.585714
kinetochore	Eukarya	2	0.0869565	0.997344
cytoplasm	Eukarya	1497	0.585452	0
glycosome	Eukarya	74	0.672727	0.0037888
acidocalcisome	Eukarya	20	0.714286	0.0493429
lipid droplet	Eukarya	6	0.666667	0.232224
endocytic	Eukarya	271	0.575372	0.00501197
Golgi apparatus	Eukarya	79	0.652893	0.00638585
endoplasmic reticulum	Eukarya	163	0.619772	0.0016652
mitochondrion	Eukarya	307	0.385194	0.999999
kinetoplast	Eukarya	233	0.408772	0.998969
tripartite attachment complex	Eukarya	10	0.434783	0.660024
antipodal sites	Eukarya	42	0.461538	0.677161
flagellum	Eukarya	81	0.522581	0.311791
flagellar cytoplasm	Eukarya	650	0.587703	6.60147e-07
axoneme	Eukarya	227	0.510112	0.321142
basal body	Eukarya	141	0.459283	0.820659
pro-basal body	Eukarya	54	0.385714	0.968741
transition zone	Eukarya	26	0.366197	0.939887
flagellar tip	Eukarya	31	0.596154	0.149401
flagella connector	Eukarya	11	0.52381	0.425971
paraflagellar rod	Eukarya	60	0.379747	0.98168
intraflagellar transport particle	Eukarya	27	0.964286	0.000203538
hook complex	Eukarya	28	0.27451	0.999299
flagellum attachment zone	Eukarya	29	0.311828	0.994338
flagellar pocket	Eukarya	62	0.466165	0.68479
flagellar pocket membrane	Eukarya	4	0.444444	0.585714
flagellar pocket neck	Eukarya	0	NaN	NaN
flagellar pocket collar	Eukarya	6	0.193548	0.991641
microtubule quartet	Eukarya	5	0.294118	0.880965
cell cortex	Eukarya	8	0.363636	0.810166
plasma membrane	Eukarya	3	0.5	0.49333
pellicular membrane	Eukarya	44	0.611111	0.07985
flagellar membrane	Eukarya	13	0.351351	0.893844
cortical cytoskeleton	Eukarya	17	0.253731	0.997632
cell tip	Eukarya	70	0.448718	0.79838
clevage furrow	Eukarya	0	NaN	NaN

## Sheet: Figure1B
value	localisation
1.10693	nucleus
0.0384933	nucleus
0.185767	nucleus
0.76033	nucleus
-0.673895	nucleus
-0.82761	nucleus
0.864059	nucleus
0.458191	nucleus
-0.691521	nucleus
1.53993	nucleus
2.07529	nucleus
0.703018	nucleus
1.82477	nucleus
0.892404	nucleus
1.27648	nucleus
0.583497	nucleus
-0.72928	nucleus
1.00644	nucleus
0.712044	nucleus
0.523527	nucleus
-1.98868	nucleus
1.52356	nucleus
0.876801	nucleus
-0.398218	nucleus
-0.35676	nucleus
1.2766	nucleus
0.271345	nucleus
-4.10716	nucleus
0.25634	nucleus
0.925989	nucleus
-2.7361	nucleus
0.472991	nucleus
0.622209	nucleus
-0.669112	nucleus
1.45576	nucleus
-0.20288	nucleus
0.0248747	nucleus
1.20753	nucleus
0.631517	nucleus
0.490826	nucleus
0.0134269	nucleus
1.39244	nucleus
-0.261468	nucleus
0.904294	nucleus
0.703607	nucleus
0.685764	nucleus
0.265954	nucleus
-0.841738	nucleus
0.415912	nucleus
0.00496301	nucleus
0.908852	nucleus
0.536072	nucleus
0.182396	nucleus
0.0225439	nucleus
0.0920668	nucleus
0.722041	nucleus
0.440019	nucleus
-1.23704	nucleus
0.274537	nucleus
1.12363	nucleus
-0.173665	nucleus
0.369573	nucleus
-0.801986	nucleus
0.465261	nucleus
-3.50945	nucleus
-0.114014	nucleus
0.597617	nucleus
1.51757	nucleus
1.70695	nucleus
-0.724654	nucleus
-0.765661	nucleus
0.437883	nucleus
0.613596	nucleus
0.349386	nucleus
0.680171	nucleus
1.53508	nucleus
0.423086	nucleus
0.459618	nucleus
-0.644306	nucleus
-0.743225	nucleus
-0.427421	nucleus
1.48496	nucleus
0.422212	nucleus
-0.266284	nucleus
0.133867	nucleus
2.04796	nucleus
0.735792	nucleus
1.45433	nucleus
-1.58103	nucleus
-0.141638	nucleus
-1.00827	nucleus
0.631867	nucleus
0.301427	nucleus
0.143982	nucleus
-0.116909	nucleus
0.352218	nucleus
1.18938	nucleus
-0.657112	nucleus
1.02166	nucleus
1.75569	nucleus
-0.753561	nucleus
-1.44584	nucleus
1.47094	nucleus
1.02065	nucleus
0.538271	nucleus
-0.384621	nucleus
-0.776827	nucleus
1.0098	nucleus
-0.114108	nucleus
0.137349	nucleus
-0.991472	nucleus
1.28668	nucleus
0.937971	nucleus
0.823934	nucleus
-0.806002	nucleus
1.17187	nucleus
-0.213407	nucleus
-3.41645	nucleus
0.106915	nucleus
0.216492	nucleus
1.87447	nucleus
-0.707124	nucleus
0.342293	nucleus
1.91834	nucleus
0.410894	nucleus
-1.58496	nucleus
1.79591	nucleus
1.20038	nucleus
0.878437	nucleus
-0.400538	nucleus
0.248605	nucleus
1.38322	nucleus
0.65799	nucleus
1.39194	nucleus
1.48591	nucleus
-0.0306968	nucleus
0.253119	nucleus
-1.58127	nucleus
1.88176	nucleus
1.57144	nucleus
0.208862	nucleus
0.633557	nucleus
0.298699	nucleus
-2.25136	nucleus
-0.101561	nucleus
0.674173	nucleus
1.31764	nucleus
1.16755	nucleus
-0.2824	nucleus
1.33545	nucleus
0.425872	nucleus
1.2264	nucleus
-0.397241	nucleus
0.452346	nucleus
0.746488	nucleus
-2.77138	nucleus
0.192645	nucleus
1.357	nucleus
-1.98774	nucleus
-0.149688	nucleus
0.41564	nucleus
1.57014	nucleus
1.64082	nucleus
0.0747028	nucleus
1.20808	nuclear lumen
-0.571065	nuclear lumen
0.50696	nuclear lumen
0.0145073	nuclear lumen
-0.233199	nuclear lumen
1.48692	nuclear lumen
1.09161	nuclear lumen
2.23156	nuclear lumen
-0.138828	nuclear lumen
-0.153781	nuclear lumen
-0.117401	nuclear lumen
-1.74034	nuclear lumen
-0.163702	nuclear lumen
0.210775	nuclear lumen
1.92445	nuclear lumen
0.295955	nuclear lumen
0.16651	nuclear lumen
-0.0287378	nuclear lumen
0.864059	nuclear lumen
1.83143	nuclear lumen
0.458191	nuclear lumen
-0.473365	nuclear lumen
0.933548	nuclear lumen
0.617223	nuclear lumen
0.79204	nuclear lumen
0.468735	nuclear lumen
-0.647698	nuclear lumen
0.272011	nuclear lumen
1.24395	nuclear lumen
1.59516	nuclear lumen
0.177775	nuclear lumen
0.231985	nuclear lumen
0.576241	nuclear lumen
-1.09023	nuclear lumen
0.171628	nuclear lumen
0.454711	nuclear lumen
1.84871	nuclear lumen
-0.581749	nuclear lumen
0.70577	nuclear lumen
0.278798	nuclear lumen
-1.01106	nuclear lumen
0.374161	nuclear lumen
1.97373	nuclear lumen
0.305739	nuclear lumen
-2.30821	nuclear lumen
-0.047049	nuclear lumen
-0.491248	nuclear lumen
1	nuclear lumen
0.461964	nuclear lumen
0.418399	nuclear lumen
-0.966076	nuclear lumen
1.18903	nuclear lumen
-1.11159	nuclear lumen
1.65275	nuclear lumen
1.70782	nuclear lumen
1.23035	nuclear lumen
0.406703	nuclear lumen
1.26769	nuclear lumen
-1.06176	nuclear lumen
0.00916839	nuclear lumen
-1.81432	nuclear lumen
-1.25464	nuclear lumen
-0.524455	nuclear lumen
0.459108	nuclear lumen
-1.3044	nuclear lumen
-1.97147	nuclear lumen
-0.706269	nuclear lumen
-0.239237	nuclear lumen
1.2714	nuclear lumen
-1.98367	nuclear lumen
0.440734	nuclear lumen
-0.796467	nuclear lumen
0.39033	nuclear lumen
-0.307355	nuclear lumen
0.335686	nuclear lumen
0.251539	nuclear lumen
-0.405256	nuclear lumen
0.148692	nuclear lumen
-0.620586	nuclear lumen
-0.0255351	nuclear lumen
0.866938	nuclear lumen
0.656763	nuclear lumen
-0.494878	nuclear lumen
1.58602	nuclear lumen
0.101014	nuclear lumen
0.289956	nuclear lumen
-0.286437	nuclear lumen
-1.27124	nuclear lumen
0.590132	nuclear lumen
-0.225229	nuclear lumen
0.631517	nuclear lumen
0.443003	nuclear lumen
-0.662965	nuclear lumen
0.452416	nuclear lumen
-1.28179	nuclear lumen
1.45075	nuclear lumen
-0.443763	nuclear lumen
1.72489	nuclear lumen
-0.787143	nuclear lumen
0.450585	nuclear lumen
-1.46035	nuclear lumen
-1.566	nuclear lumen
-0.749502	nuclear lumen
0.603344	nuclear lumen
0.577187	nuclear lumen
0.998813	nuclear lumen
0.856813	nuclear lumen
0.961961	nuclear lumen
-1.34276	nuclear lumen
-2.25481	nuclear lumen
-1.26526	nuclear lumen
0.681096	nuclear lumen
0.868755	nuclear lumen
1.11546	nuclear lumen
1.15473	nuclear lumen
-0.552922	nuclear lumen
1.26999	nuclear lumen
-0.161802	nuclear lumen
0.998264	nuclear lumen
1.06262	nuclear lumen
-1.06039	nuclear lumen
1.22881	nuclear lumen
-1.21299	nuclear lumen
0.117256	nuclear lumen
1.62849	nuclear lumen
0.904294	nuclear lumen
1.39972	nuclear lumen
1.18517	nuclear lumen
-0.820119	nuclear lumen
0.663238	nuclear lumen
0.818024	nuclear lumen
0.816347	nuclear lumen
0.195095	nuclear lumen
0.474397	nuclear lumen
0.622852	nuclear lumen
1.12286	nuclear lumen
0.289019	nuclear lumen
1.05838	nuclear lumen
-0.670629	nuclear lumen
-2.52414	nuclear lumen
2.10628	nuclear lumen
0.0657019	nuclear lumen
-0.269603	nuclear lumen
1.35185	nuclear lumen
1.94896	nuclear lumen
1.04346	nuclear lumen
-0.818162	nuclear lumen
-0.763624	nuclear lumen
0.004809	nuclear lumen
2.12029	nuclear lumen
0.293731	nuclear lumen
1.22029	nuclear lumen
1.43494	nuclear lumen
1.12848	nuclear lumen
-0.815442	nuclear lumen
0.0365259	nuclear lumen
-0.270089	nuclear lumen
1.45372	nuclear lumen
0.787847	nuclear lumen
0.993522	nuclear lumen
1.08272	nuclear lumen
0.109624	nuclear lumen
-0.824078	nuclear lumen
1.03919	nuclear lumen
-0.052755	nuclear lumen
0.615928	nuclear lumen
1.54674	nuclear lumen
-2.01807	nuclear lumen
0.959358	nuclear lumen
1.05012	nuclear lumen
-0.137028	nuclear lumen
-0.185168	nuclear lumen
0.700828	nuclear lumen
0.015812	nuclear lumen
1.0313	nuclear lumen
-0.190273	nuclear lumen
1.11064	nuclear lumen
0.893413	nuclear lumen
0.127897	nuclear lumen
-1.47057	nuclear lumen
1.41143	nuclear lumen
0.964895	nuclear lumen
-1.92057	nuclear lumen
-1.3958	nuclear lumen
-0.0931094	nuclear lumen
0.666696	nuclear lumen
0.652077	nuclear lumen
0.626974	nuclear lumen
-0.0342157	nuclear lumen
-1.03827	nuclear lumen
0.192816	nuclear lumen
-1.15253	nuclear lumen
-3.07284	nuclear lumen
0.955223	nuclear lumen
-0.111682	nuclear lumen
-0.752072	nuclear lumen
0.480122	nuclear lumen
1.39949	nuclear lumen
-1.48864	nuclear lumen
-1.82844	nuclear lumen
-0.929283	nuclear lumen
-0.690272	nuclear lumen
-0.54706	nuclear lumen
-2.37048	nuclear lumen
-0.793373	nuclear lumen
0.532794	nuclear lumen
0.274175	nuclear lumen
-0.816288	nuclear lumen
0.652775	nuclear lumen
-3.68494	nuclear lumen
1.06871	nuclear lumen
1.0377	nuclear lumen
1.22153	nuclear lumen
0.713239	nuclear lumen
1.72897	nuclear lumen
-0.547845	nuclear lumen
-0.0304487	nuclear lumen
1.54432	nuclear lumen
-0.262331	nuclear lumen
0.0161197	nuclear lumen
-0.550331	nuclear lumen
1.83794	nuclear lumen
0.598836	nuclear lumen
0.415037	nuclear lumen
-0.488545	nuclear lumen
0.26976	nuclear lumen
1.66985	nuclear lumen
-0.107997	nuclear lumen
-0.650105	nuclear lumen
-1.79203	nuclear lumen
-3.92099	nuclear lumen
-0.0648306	nuclear lumen
1.21964	nuclear lumen
-0.63743	nuclear lumen
-0.114014	nuclear lumen
0.0274081	nuclear lumen
-1.38541	nuclear lumen
-0.540568	nuclear lumen
-0.466985	nuclear lumen
1.32416	nuclear lumen
0.25673	nuclear lumen
-0.149811	nuclear lumen
-0.792481	nuclear lumen
0.95588	nuclear lumen
-0.559694	nuclear lumen
0.350834	nuclear lumen
0.247705	nuclear lumen
0.431046	nuclear lumen
1.70695	nuclear lumen
0.945964	nuclear lumen
1.43826	nuclear lumen
0.683265	nuclear lumen
-0.613381	nuclear lumen
1.42786	nuclear lumen
0.0443941	nuclear lumen
-1.00899	nuclear lumen
-0.414316	nuclear lumen
0.349386	nuclear lumen
1.24616	nuclear lumen
0.961596	nuclear lumen
0.443659	nuclear lumen
-0.390087	nuclear lumen
-0.758831	nuclear lumen
0.550091	nuclear lumen
-0.00236121	nuclear lumen
-0.59796	nuclear lumen
0.456858	nuclear lumen
0.423086	nuclear lumen
0.459618	nuclear lumen
0.712718	nuclear lumen
0.0714748	nuclear lumen
-0.743225	nuclear lumen
0.841571	nuclear lumen
0.189013	nuclear lumen
0.152806	nuclear lumen
-1.07659	nuclear lumen
0.683037	nuclear lumen
0.606062	nuclear lumen
-1.40372	nuclear lumen
-0.921181	nuclear lumen
-1.51238	nuclear lumen
-1.11384	nuclear lumen
-0.115893	nuclear lumen
-2.17927	nuclear lumen
1.40336	nuclear lumen
-0.645295	nuclear lumen
0.712663	nuclear lumen
-2.87783	nuclear lumen
1.26056	nuclear lumen
-0.433304	nuclear lumen
-1.49468	nuclear lumen
-0.247928	nuclear lumen
0.860991	nuclear lumen
1.16214	nuclear lumen
-0.864055	nuclear lumen
-0.399036	nuclear lumen
-0.514295	nuclear lumen
0.772572	nuclear lumen
-0.288125	nuclear lumen
-0.758371	nuclear lumen
-0.634696	nuclear lumen
-0.0115998	nuclear lumen
-0.289507	nuclear lumen
-0.501162	nuclear lumen
0.314978	nuclear lumen
1.73432	nuclear lumen
0.390788	nuclear lumen
-2.45615	nuclear lumen
1.35738	nuclear lumen
1.39656	nuclear lumen
0.735792	nuclear lumen
0.214356	nuclear lumen
-0.195537	nuclear lumen
-1.28774	nuclear lumen
0.919854	nuclear lumen
-0.471904	nuclear lumen
-1.46731	nuclear lumen
-2.5502	nuclear lumen
-3.9386	nuclear lumen
-0.301488	nuclear lumen
0.161104	nuclear lumen
-0.308473	nuclear lumen
0.236509	nuclear lumen
1.23807	nuclear lumen
-3.07083	nuclear lumen
0.199082	nuclear lumen
0.565979	nuclear lumen
-0.811759	nuclear lumen
0.749192	nuclear lumen
-0.290458	nuclear lumen
0.00292636	nuclear lumen
-0.308901	nuclear lumen
-1.58103	nuclear lumen
0.347867	nuclear lumen
-0.251539	nuclear lumen
1.92203	nuclear lumen
-0.464479	nuclear lumen
-0.141638	nuclear lumen
0.00121658	nuclear lumen
1.04939	nuclear lumen
-0.812208	nuclear lumen
0.789824	nuclear lumen
0.250037	nuclear lumen
-1.00827	nuclear lumen
1.22648	nuclear lumen
-0.539514	nuclear lumen
-3.27022	nuclear lumen
-1.82948	nuclear lumen
0.127069	nuclear lumen
0.584963	nuclear lumen
0.282398	nuclear lumen
1.73697	nuclear lumen
-0.0351947	nuclear lumen
0.289518	nuclear lumen
-0.112439	nuclear lumen
1.31917	nuclear lumen
-2.60648	nuclear lumen
-0.162271	nuclear lumen
-0.0415098	nuclear lumen
-0.806502	nuclear lumen
0.7565	nuclear lumen
-0.0220999	nuclear lumen
-0.10169	nuclear lumen
1.75569	nuclear lumen
0.536386	nuclear lumen
-1.14353	nuclear lumen
0.183047	nuclear lumen
-1.33371	nuclear lumen
0.786826	nuclear lumen
0.567041	nuclear lumen
-0.391435	nuclear lumen
-0.214125	nuclear lumen
-0.0558298	nuclear lumen
-0.0902861	nuclear lumen
0.196799	nuclear lumen
0.0795879	nuclear lumen
-0.495957	nuclear lumen
-0.384664	nuclear lumen
2	nuclear lumen
-1.41219	nuclear lumen
-0.17245	nuclear lumen
-2.42321	nuclear lumen
-1.44584	nuclear lumen
0.454871	nuclear lumen
-1.61295	nuclear lumen
0.34353	nuclear lumen
-0.772136	nuclear lumen
1.02065	nuclear lumen
1.43696	nuclear lumen
1.10636	nuclear lumen
-2	nuclear lumen
-0.384621	nuclear lumen
-1.02106	nuclear lumen
0.016278	nuclear lumen
0.817241	nuclear lumen
0.183289	nuclear lumen
1.46825	nuclear lumen
-0.144366	nuclear lumen
-0.044219	nuclear lumen
0.0598427	nuclear lumen
1.14502	nuclear lumen
-0.75153	nuclear lumen
-0.212731	nuclear lumen
0.218584	nuclear lumen
-0.073651	nuclear lumen
-0.199573	nuclear lumen
-1.19588	nuclear lumen
-0.818293	nuclear lumen
-0.702195	nuclear lumen
-0.697521	nuclear lumen
-2.61471	nuclear lumen
0.654931	nuclear lumen
0.498806	nuclear lumen
-0.893085	nuclear lumen
0.58823	nuclear lumen
0.256014	nuclear lumen
0.609965	nuclear lumen
0.0327084	nuclear lumen
0.825257	nuclear lumen
0.987002	nuclear lumen
-1.59474	nuclear lumen
0.196397	nuclear lumen
1.13861	nuclear lumen
-0.0920594	nuclear lumen
0.633346	nuclear lumen
0.624491	nuclear lumen
1.57289	nuclear lumen
-2.27224	nuclear lumen
-0.541059	nuclear lumen
-0.158105	nuclear lumen
-0.686729	nuclear lumen
1.46745	nuclear lumen
0.732846	nuclear lumen
0.249189	nuclear lumen
2.4021	nuclear lumen
0.600922	nuclear lumen
-0.744075	nuclear lumen
0.494212	nuclear lumen
1.19541	nuclear lumen
0.354625	nuclear lumen
0.300452	nuclear lumen
0.150433	nuclear lumen
-2.89812	nuclear lumen
0.0737786	nuclear lumen
0.510962	nuclear lumen
0.867097	nuclear lumen
0.153159	nuclear lumen
0.0158544	nuclear lumen
0.500229	nuclear lumen
-0.238461	nuclear lumen
-1.41608	nuclear lumen
1.21558	nuclear lumen
-1.40814	nuclear lumen
0.337035	nuclear lumen
-1.38296	nuclear lumen
0.702419	nuclear lumen
-1.35364	nuclear lumen
1.1047	nuclear lumen
0.441479	nuclear lumen
-0.450614	nuclear lumen
0.429911	nuclear lumen
-0.905088	nuclear lumen
-1.03562	nuclear lumen
0.846195	nuclear lumen
-0.382767	nuclear lumen
0.171046	nuclear lumen
0.461809	nuclear lumen
2	nuclear lumen
0.348034	nuclear lumen
-0.141132	nuclear lumen
0.32404	nuclear lumen
-0.246467	nuclear lumen
-0.170749	nuclear lumen
0.0781516	nuclear lumen
0.546911	nuclear lumen
-1.45965	nuclear lumen
0.462015	nuclear lumen
-0.026673	nuclear lumen
0.630722	nuclear lumen
1.14212	nuclear lumen
1.02748	nuclear lumen
-1.62706	nuclear lumen
1.08342	nuclear lumen
-0.545741	nuclear lumen
1.48793	nuclear lumen
-0.824913	nuclear lumen
0.510441	nuclear lumen
1.79591	nuclear lumen
-1.37851	nuclear lumen
1.06483	nuclear lumen
-0.698785	nuclear lumen
0.458589	nuclear lumen
-1.2476	nuclear lumen
-0.597691	nuclear lumen
0.608809	nuclear lumen
-0.366976	nuclear lumen
-0.551547	nuclear lumen
-0.103988	nuclear lumen
-0.400538	nuclear lumen
-0.400928	nuclear lumen
-1.16257	nuclear lumen
0.447872	nuclear lumen
-0.148863	nuclear lumen
0.206227	nuclear lumen
-1.17028	nuclear lumen
-1.78493	nuclear lumen
0.116309	nuclear lumen
1.52751	nuclear lumen
-2.22216	nuclear lumen
-0.0218958	nuclear lumen
-0.473325	nuclear lumen
-0.194751	nuclear lumen
-0.613516	nuclear lumen
1.60342	nuclear lumen
0.979632	nuclear lumen
-3.019	nuclear lumen
-1.76291	nuclear lumen
0.467126	nuclear lumen
-0.0686708	nuclear lumen
-0.0824107	nuclear lumen
-0.798275	nuclear lumen
0.243271	nuclear lumen
0.156353	nuclear lumen
-1.58347	nuclear lumen
-0.192176	nuclear lumen
1.48591	nuclear lumen
-1.00895	nuclear lumen
-0.297805	nuclear lumen
-0.670375	nuclear lumen
-1.29716	nuclear lumen
0.640559	nuclear lumen
1.14027	nuclear lumen
0.0709665	nuclear lumen
-3.76818	nuclear lumen
-0.632788	nuclear lumen
-0.358048	nuclear lumen
0.0345189	nuclear lumen
0.489233	nuclear lumen
0.703607	nuclear lumen
-0.965495	nuclear lumen
-1.72792	nuclear lumen
0.720967	nuclear lumen
0.722147	nuclear lumen
0.867305	nuclear lumen
0.496997	nuclear lumen
-0.0507742	nuclear lumen
0.100767	nuclear lumen
0.0548122	nuclear lumen
0.883356	nuclear lumen
-0.575337	nuclear lumen
-1.58496	nuclear lumen
-1.45943	nuclear lumen
-0.190175	nuclear lumen
0.154842	nuclear lumen
0.736966	nuclear lumen
0.425764	nuclear lumen
0.19725	nuclear lumen
0.83461	nuclear lumen
0.0218908	nuclear lumen
0.60013	nuclear lumen
-0.16448	nuclear lumen
-0.0100574	nuclear lumen
-0.0871172	nuclear lumen
-0.415037	nuclear lumen
-1.15848	nuclear lumen
0.621637	nuclear lumen
1.13208	nuclear lumen
-1.25522	nuclear lumen
0.200913	nuclear lumen
-0.320491	nuclear lumen
-0.115386	nuclear lumen
-0.772881	nuclear lumen
0.185984	nuclear lumen
1.01759	nuclear lumen
-0.971766	nuclear lumen
-0.00671269	nuclear lumen
0.695403	nuclear lumen
1.49625	nuclear lumen
0.466246	nuclear lumen
-0.507616	nuclear lumen
0.376443	nuclear lumen
-0.94497	nuclear lumen
-1.46861	nuclear lumen
-0.198938	nuclear lumen
0.796467	nuclear lumen
-0.471691	nuclear lumen
-0.537628	nuclear lumen
-0.572138	nuclear lumen
-1.06193	nuclear lumen
-0.898148	nuclear lumen
-0.126013	nuclear lumen
0.450653	nuclear lumen
0.0561053	nuclear lumen
0.619598	nuclear lumen
-1.038	nuclear lumen
1.26935	nuclear lumen
-0.859838	nuclear lumen
0.638854	nuclear lumen
1.12396	nuclear lumen
1.23657	nuclear lumen
-0.174244	nuclear lumen
-0.438121	nuclear lumen
0.674173	nuclear lumen
0.701231	nuclear lumen
-0.850105	nuclear lumen
0.549867	nuclear lumen
-0.865552	nuclear lumen
0.209201	nuclear lumen
1.76448	nuclear lumen
1.46366	nuclear lumen
-0.536053	nuclear lumen
0.222092	nuclear lumen
0.643089	nuclear lumen
0.862477	nuclear lumen
-1.11548	nuclear lumen
0.683339	nuclear lumen
-0.0153593	nuclear lumen
0.359365	nuclear lumen
0.949959	nuclear lumen
1.44057	nuclear lumen
0.0132579	nuclear lumen
-0.687424	nuclear lumen
1.64552	nuclear lumen
0.392634	nuclear lumen
0.017848	nuclear lumen
0.561127	nuclear lumen
1.18346	nuclear lumen
-0.512415	nuclear lumen
0.659526	nuclear lumen
0.506903	nuclear lumen
0.746488	nuclear lumen
1.1559	nuclear lumen
-0.321928	nuclear lumen
-0.606159	nuclear lumen
0.117039	nuclear lumen
0.117836	nuclear lumen
-0.540568	nuclear lumen
2.15754	nuclear lumen
1.86535	nuclear lumen
-0.701606	nuclear lumen
0.327805	nuclear lumen
-1.06814	nuclear lumen
-0.224513	nuclear lumen
1.2588	nuclear lumen
1.09259	nuclear lumen
0.845336	nuclear lumen
0.882643	nuclear lumen
0.454566	nuclear lumen
0.803525	nuclear lumen
-2.01121	nuclear lumen
-0.896687	nuclear lumen
-0.321928	nuclear lumen
0.844998	nuclear lumen
-0.171362	nuclear lumen
0.484104	nuclear lumen
1.41504	nuclear lumen
0.569857	nuclear lumen
-1.62881	nuclear lumen
0.41564	nuclear lumen
0.920147	nuclear lumen
-1.43395	nuclear lumen
0.415037	nuclear lumen
-0.632268	nuclear lumen
0.0839013	nuclear lumen
-5.02975	nuclear lumen
-0.955204	nuclear lumen
0.621226	nuclear lumen
-3.30346	nuclear lumen
-2.04134	nuclear lumen
0.391099	nuclear lumen
0.5199	nucleoplasm
-0.794136	nucleoplasm
-0.410019	nucleoplasm
-0.632463	nucleoplasm
0.686701	nucleoplasm
0.0767225	nucleoplasm
0.0384933	nucleoplasm
0.185767	nucleoplasm
0.299034	nucleoplasm
0.619548	nucleoplasm
0.896689	nucleoplasm
-0.43963	nucleoplasm
-2.53687	nucleoplasm
1.73284	nucleoplasm
-0.163702	nucleoplasm
0.665437	nucleoplasm
-0.123025	nucleoplasm
-0.747132	nucleoplasm
-0.0439364	nucleoplasm
-0.306465	nucleoplasm
-0.114656	nucleoplasm
-0.29276	nucleoplasm
0.764393	nucleoplasm
1.83143	nucleoplasm
0.835244	nucleoplasm
1.17582	nucleoplasm
0.515996	nucleoplasm
0.458191	nucleoplasm
1.45728	nucleoplasm
-0.329551	nucleoplasm
0.280893	nucleoplasm
-0.853567	nucleoplasm
0.800515	nucleoplasm
0.292379	nucleoplasm
0.795859	nucleoplasm
1.79923	nucleoplasm
-1.11032	nucleoplasm
0.651626	nucleoplasm
0.73466	nucleoplasm
1.03562	nucleoplasm
-1.65629	nucleoplasm
1.82477	nucleoplasm
0.523072	nucleoplasm
1.59516	nucleoplasm
-0.195502	nucleoplasm
0.454711	nucleoplasm
-2.52523	nucleoplasm
0.583497	nucleoplasm
0.701844	nucleoplasm
0.855301	nucleoplasm
-0.198482	nucleoplasm
0.712044	nucleoplasm
-1.98868	nucleoplasm
0.275543	nucleoplasm
0.29697	nucleoplasm
1.04422	nucleoplasm
1.23349	nucleoplasm
-1.1635	nucleoplasm
-0.398218	nucleoplasm
0.66091	nucleoplasm
1.22001	nucleoplasm
-0.0267454	nucleoplasm
-0.561441	nucleoplasm
1.72775	nucleoplasm
0.310648	nucleoplasm
0.00359361	nucleoplasm
0.288313	nucleoplasm
-1.71475	nucleoplasm
1.2766	nucleoplasm
0.513347	nucleoplasm
0.147347	nucleoplasm
0.271345	nucleoplasm
-0.258698	nucleoplasm
-0.380965	nucleoplasm
1.3157	nucleoplasm
-1.85086	nucleoplasm
0.830162	nucleoplasm
1.09379	nucleoplasm
-0.86034	nucleoplasm
-0.643581	nucleoplasm
0.506717	nucleoplasm
-0.137971	nucleoplasm
-1.55346	nucleoplasm
-0.121745	nucleoplasm
-0.653015	nucleoplasm
-2.23179	nucleoplasm
-0.187907	nucleoplasm
-0.469485	nucleoplasm
0.25634	nucleoplasm
-0.646527	nucleoplasm
-0.741196	nucleoplasm
-1.10806	nucleoplasm
1.56993	nucleoplasm
-1.32889	nucleoplasm
0.137169	nucleoplasm
1.21387	nucleoplasm
0.385866	nucleoplasm
-0.658576	nucleoplasm
-0.302311	nucleoplasm
-0.0287427	nucleoplasm
-0.549916	nucleoplasm
-1.61434	nucleoplasm
-1.13447	nucleoplasm
-0.664799	nucleoplasm
0.422938	nucleoplasm
-0.828068	nucleoplasm
0.26106	nucleoplasm
1.51733	nucleoplasm
1.45576	nucleoplasm
-1.27633	nucleoplasm
-0.00483403	nucleoplasm
0.335686	nucleoplasm
0.815803	nucleoplasm
0.13505	nucleoplasm
0.633764	nucleoplasm
-1.09158	nucleoplasm
-0.50569	nucleoplasm
1.22789	nucleoplasm
1.79889	nucleoplasm
0.4388	nucleoplasm
0.568004	nucleoplasm
-0.279612	nucleoplasm
-0.0255351	nucleoplasm
-0.05881	nucleoplasm
-0.494878	nucleoplasm
0.789942	nucleoplasm
0.358859	nucleoplasm
1.27994	nucleoplasm
-0.20288	nucleoplasm
0.862856	nucleoplasm
0.691581	nucleoplasm
0.660213	nucleoplasm
1.37513	nucleoplasm
0.0854311	nucleoplasm
0.55072	nucleoplasm
1.27273	nucleoplasm
-0.204285	nucleoplasm
1.51013	nucleoplasm
-0.839892	nucleoplasm
1.58319	nucleoplasm
0.765257	nucleoplasm
0.534369	nucleoplasm
0.631517	nucleoplasm
-0.510964	nucleoplasm
-0.464919	nucleoplasm
0.254717	nucleoplasm
0.742612	nucleoplasm
-1.45715	nucleoplasm
1.2869	nucleoplasm
0.490826	nucleoplasm
1.02374	nucleoplasm
0.0134269	nucleoplasm
1.09009	nucleoplasm
0.0794726	nucleoplasm
1.46173	nucleoplasm
-0.00252485	nucleoplasm
-1.01968	nucleoplasm
-0.500488	nucleoplasm
-0.0216426	nucleoplasm
1.12379	nucleoplasm
0.584963	nucleoplasm
-0.381883	nucleoplasm
0.53842	nucleoplasm
-0.39075	nucleoplasm
0.699123	nucleoplasm
-0.106288	nucleoplasm
0.479271	nucleoplasm
1.32174	nucleoplasm
1.64297	nucleoplasm
-0.0599525	nucleoplasm
-0.478441	nucleoplasm
1.07797	nucleoplasm
0.856813	nucleoplasm
1.11546	nucleoplasm
1.39244	nucleoplasm
1.15473	nucleoplasm
0.801397	nucleoplasm
0.775669	nucleoplasm
-0.461855	nucleoplasm
1.5911	nucleoplasm
-0.261349	nucleoplasm
1.06262	nucleoplasm
0.953276	nucleoplasm
0.826981	nucleoplasm
0.10716	nucleoplasm
0.91215	nucleoplasm
0.399078	nucleoplasm
-1.11476	nucleoplasm
-1.58615	nucleoplasm
0.0745717	nucleoplasm
0.474397	nucleoplasm
0.655409	nucleoplasm
-0.2544	nucleoplasm
0.685764	nucleoplasm
1.38652	nucleoplasm
1.2948	nucleoplasm
0.904778	nucleoplasm
-0.670629	nucleoplasm
1.6865	nucleoplasm
-0.0262226	nucleoplasm
1.45742	nucleoplasm
-0.371969	nucleoplasm
0.79547	nucleoplasm
1.49913	nucleoplasm
-0.841738	nucleoplasm
-0.971916	nucleoplasm
-0.639902	nucleoplasm
0.278092	nucleoplasm
-0.282934	nucleoplasm
-2.65511	nucleoplasm
-0.51867	nucleoplasm
0.472269	nucleoplasm
0.478487	nucleoplasm
1.13651	nucleoplasm
0.220516	nucleoplasm
0.836856	nucleoplasm
0.88302	nucleoplasm
-0.180973	nucleoplasm
0.908852	nucleoplasm
0.622469	nucleoplasm
1.19373	nucleoplasm
0.777778	nucleoplasm
0.0416777	nucleoplasm
0.607991	nucleoplasm
1.36503	nucleoplasm
0.54996	nucleoplasm
0.182396	nucleoplasm
0.416474	nucleoplasm
-2.52361	nucleoplasm
1.56984	nucleoplasm
-0.267073	nucleoplasm
1.0262	nucleoplasm
-0.0931094	nucleoplasm
0.288336	nucleoplasm
0.0920668	nucleoplasm
0.404415	nucleoplasm
0.291041	nucleoplasm
1.55177	nucleoplasm
0.882164	nucleoplasm
1.05972	nucleoplasm
-0.111361	nucleoplasm
-1.82284	nucleoplasm
-0.543528	nucleoplasm
0.147643	nucleoplasm
0.303763	nucleoplasm
-0.802586	nucleoplasm
-1.19795	nucleoplasm
-0.608661	nucleoplasm
0.440425	nucleoplasm
-1.6985	nucleoplasm
0.101671	nucleoplasm
0.449065	nucleoplasm
0.856134	nucleoplasm
0.801717	nucleoplasm
-1.1063	nucleoplasm
-1.19417	nucleoplasm
-0.799942	nucleoplasm
1.88828	nucleoplasm
-2.13792	nucleoplasm
0.83656	nucleoplasm
-1.04301	nucleoplasm
1.37921	nucleoplasm
-2.8748	nucleoplasm
-1.34599	nucleoplasm
-0.134185	nucleoplasm
0.301921	nucleoplasm
-0.906616	nucleoplasm
-0.0585211	nucleoplasm
-1.57636	nucleoplasm
1.14469	nucleoplasm
-0.0101163	nucleoplasm
1.13259	nucleoplasm
0.41925	nucleoplasm
0.416892	nucleoplasm
1.04192	nucleoplasm
-2.46949	nucleoplasm
-0.421187	nucleoplasm
0.324192	nucleoplasm
1.07943	nucleoplasm
-0.140354	nucleoplasm
-0.0297248	nucleoplasm
1.41416	nucleoplasm
-0.547845	nucleoplasm
-1.4498	nucleoplasm
0.85774	nucleoplasm
-0.96341	nucleoplasm
-0.121613	nucleoplasm
0.586842	nucleoplasm
1.22497	nucleoplasm
-2.03124	nucleoplasm
0.36963	nucleoplasm
0.182312	nucleoplasm
-1.43121	nucleoplasm
0.567639	nucleoplasm
-1.11898	nucleoplasm
-1.19796	nucleoplasm
-0.193169	nucleoplasm
-1.487	nucleoplasm
0.704014	nucleoplasm
-0.292782	nucleoplasm
-0.116342	nucleoplasm
0.236828	nucleoplasm
1.74047	nucleoplasm
0.829255	nucleoplasm
1.22375	nucleoplasm
1.12432	nucleoplasm
-0.624074	nucleoplasm
-1.17267	nucleoplasm
-1.39505	nucleoplasm
0.0846751	nucleoplasm
-0.966053	nucleoplasm
0.634691	nucleoplasm
0.294098	nucleoplasm
0.302207	nucleoplasm
-0.246057	nucleoplasm
0.429911	nucleoplasm
0.751777	nucleoplasm
0.26976	nucleoplasm
-1.57677	nucleoplasm
-0.0656735	nucleoplasm
-3.50945	nucleoplasm
1.65272	nucleoplasm
-1.5	nucleoplasm
0.718672	nucleoplasm
-0.344827	nucleoplasm
1.08833	nucleoplasm
-3.92099	nucleoplasm
-0.0648306	nucleoplasm
0.0274081	nucleoplasm
-0.466985	nucleoplasm
-2.0413	nucleoplasm
1.51757	nucleoplasm
0.25673	nucleoplasm
-1.07039	nucleoplasm
0.954901	nucleoplasm
-0.559694	nucleoplasm
0.247705	nucleoplasm
0.994043	nucleoplasm
1.29041	nucleoplasm
-0.411575	nucleoplasm
0.469456	nucleoplasm
0.63659	nucleoplasm
0.437883	nucleoplasm
-1.33342	nucleoplasm
0.0443941	nucleoplasm
0.189148	nucleoplasm
0.961596	nucleoplasm
0.309328	nucleoplasm
-0.758831	nucleoplasm
-0.788814	nucleoplasm
0.591021	nucleoplasm
0.604071	nucleoplasm
0.763106	nucleoplasm
1.53508	nucleoplasm
-0.00236121	nucleoplasm
-1.54875	nucleoplasm
-0.59796	nucleoplasm
0.599644	nucleoplasm
-1.34623	nucleoplasm
0.13375	nucleoplasm
0.628675	nucleoplasm
0.189013	nucleoplasm
0.180209	nucleoplasm
0.482484	nucleoplasm
1.06519	nucleoplasm
-1.25093	nucleoplasm
-1.51238	nucleoplasm
-0.645295	nucleoplasm
1.26056	nucleoplasm
0.317499	nucleoplasm
-0.0664148	nucleoplasm
-1.60451	nucleoplasm
-1.71321	nucleoplasm
-1.69547	nucleoplasm
-0.699581	nucleoplasm
-0.917161	nucleoplasm
0.273238	nucleoplasm
1.72808	nucleoplasm
-0.487751	nucleoplasm
-1.50901	nucleoplasm
1.16285	nucleoplasm
-0.501162	nucleoplasm
1.0896	nucleoplasm
0.60027	nucleoplasm
0.253588	nucleoplasm
1.0513	nucleoplasm
2.04796	nucleoplasm
-1.23195	nucleoplasm
1.45433	nucleoplasm
0.10644	nucleoplasm
0.53697	nucleoplasm
0.763755	nucleoplasm
-1.69079	nucleoplasm
-1.05247	nucleoplasm
-0.418851	nucleoplasm
-0.991129	nucleoplasm
-0.516211	nucleoplasm
0.199082	nucleoplasm
0.749192	nucleoplasm
-0.951913	nucleoplasm
-0.290458	nucleoplasm
0.543254	nucleoplasm
0.581476	nucleoplasm
0.898167	nucleoplasm
1.10509	nucleoplasm
-0.517333	nucleoplasm
-0.464479	nucleoplasm
0.853296	nucleoplasm
-0.115477	nucleoplasm
-0.0112794	nucleoplasm
-1.22581	nucleoplasm
-0.346029	nucleoplasm
1.04939	nucleoplasm
0.789824	nucleoplasm
0.694284	nucleoplasm
0.631867	nucleoplasm
0.755075	nucleoplasm
-2.70757	nucleoplasm
-0.280827	nucleoplasm
-0.423211	nucleoplasm
-3.27022	nucleoplasm
0.143982	nucleoplasm
2.00679	nucleoplasm
0.584963	nucleoplasm
-1.93578	nucleoplasm
-1.19492	nucleoplasm
1.18938	nucleoplasm
-2.60648	nucleoplasm
0.737934	nucleoplasm
0.197922	nucleoplasm
1.02292	nucleoplasm
0.297879	nucleoplasm
-2.03068	nucleoplasm
-2.69969	nucleoplasm
0.340385	nucleoplasm
-0.806502	nucleoplasm
1.49851	nucleoplasm
0.481542	nucleoplasm
0.349055	nucleoplasm
0.242693	nucleoplasm
-0.467601	nucleoplasm
0.767646	nucleoplasm
0.0264942	nucleoplasm
1.21008	nucleoplasm
-0.0220999	nucleoplasm
0.59316	nucleoplasm
-0.896012	nucleoplasm
1.02166	nucleoplasm
-0.10169	nucleoplasm
-0.918383	nucleoplasm
0.401437	nucleoplasm
-0.539739	nucleoplasm
-0.878767	nucleoplasm
0.848897	nucleoplasm
0.783317	nucleoplasm
1.75569	nucleoplasm
0.868949	nucleoplasm
1.09247	nucleoplasm
0.185756	nucleoplasm
0.786826	nucleoplasm
0.741266	nucleoplasm
0.567041	nucleoplasm
0.109315	nucleoplasm
-0.701665	nucleoplasm
0.237227	nucleoplasm
-0.156579	nucleoplasm
1.33541	nucleoplasm
0.501058	nucleoplasm
0.573633	nucleoplasm
-0.0902861	nucleoplasm
-1.51096	nucleoplasm
-0.384664	nucleoplasm
1.20118	nucleoplasm
1.02106	nucleoplasm
-1.41219	nucleoplasm
-0.17245	nucleoplasm
-0.488613	nucleoplasm
0.996492	nucleoplasm
1.26692	nucleoplasm
0.362256	nucleoplasm
1.41414	nucleoplasm
1.23794	nucleoplasm
0.525062	nucleoplasm
0.34353	nucleoplasm
-0.533432	nucleoplasm
0.845205	nucleoplasm
1.36854	nucleoplasm
0.538271	nucleoplasm
0.104337	nucleoplasm
1.43696	nucleoplasm
0.584508	nucleoplasm
0.500429	nucleoplasm
0.36539	nucleoplasm
-1.99391	nucleoplasm
0.183289	nucleoplasm
-0.261328	nucleoplasm
-1.51277	nucleoplasm
-0.144366	nucleoplasm
-0.120294	nucleoplasm
0.31934	nucleoplasm
-0.073651	nucleoplasm
-0.0831703	nucleoplasm
-0.114108	nucleoplasm
-0.0944156	nucleoplasm
-0.100273	nucleoplasm
0.867452	nucleoplasm
0.380473	nucleoplasm
-0.55936	nucleoplasm
1.0378	nucleoplasm
-0.991472	nucleoplasm
1.33882	nucleoplasm
-0.893085	nucleoplasm
0.505693	nucleoplasm
-0.149951	nucleoplasm
-1.34983	nucleoplasm
-1.52046	nucleoplasm
1.22557	nucleoplasm
0.256014	nucleoplasm
0.609965	nucleoplasm
-2.35755	nucleoplasm
-0.824627	nucleoplasm
-1.66257	nucleoplasm
1.26053	nucleoplasm
0.410508	nucleoplasm
-0.423018	nucleoplasm
0.141874	nucleoplasm
-0.997143	nucleoplasm
-0.0101976	nucleoplasm
0.83399	nucleoplasm
-0.0920594	nucleoplasm
0.445803	nucleoplasm
0.234385	nucleoplasm
-0.525091	nucleoplasm
1.50093	nucleoplasm
-0.99266	nucleoplasm
0.88335	nucleoplasm
0.967212	nucleoplasm
0.444145	nucleoplasm
-1.53992	nucleoplasm
-0.225069	nucleoplasm
0.609212	nucleoplasm
1.46745	nucleoplasm
0.249189	nucleoplasm
-0.289507	nucleoplasm
0.600922	nucleoplasm
0.668058	nucleoplasm
0.362925	nucleoplasm
0.465417	nucleoplasm
1.50085	nucleoplasm
0.494212	nucleoplasm
0.300452	nucleoplasm
-0.806002	nucleoplasm
1.17187	nucleoplasm
0.373217	nucleoplasm
1.00062	nucleoplasm
-0.213407	nucleoplasm
-1.37504	nucleoplasm
0.0615479	nucleoplasm
-1.21695	nucleoplasm
1.22712	nucleoplasm
0.216492	nucleoplasm
-0.317699	nucleoplasm
0.00138028	nucleoplasm
-1.41608	nucleoplasm
-1.25161	nucleoplasm
-1.35364	nucleoplasm
1.1047	nucleoplasm
-1.56256	nucleoplasm
-0.214125	nucleoplasm
-0.905088	nucleoplasm
1.91834	nucleoplasm
0.552632	nucleoplasm
0.855068	nucleoplasm
0.928447	nucleoplasm
-0.386578	nucleoplasm
0.9545	nucleoplasm
-0.0428679	nucleoplasm
1.47043	nucleoplasm
0.493807	nucleoplasm
0.348034	nucleoplasm
-0.898192	nucleoplasm
0.32404	nucleoplasm
1.89469	nucleoplasm
0.67611	nucleoplasm
0.410894	nucleoplasm
-1.01795	nucleoplasm
-2.66441	nucleoplasm
0.546911	nucleoplasm
-0.0902584	nucleoplasm
-0.921123	nucleoplasm
-1.55544	nucleoplasm
0.334009	nucleoplasm
0.133753	nucleoplasm
0.0639484	nucleoplasm
1.0847	nucleoplasm
0.120975	nucleoplasm
-1.72712	nucleoplasm
-1.62706	nucleoplasm
1.08342	nucleoplasm
1.43795	nucleoplasm
1.48793	nucleoplasm
-0.824913	nucleoplasm
-1.0525	nucleoplasm
0.768284	nucleoplasm
1.21821	nucleoplasm
0.948849	nucleoplasm
0.283298	nucleoplasm
1.08429	nucleoplasm
1.79591	nucleoplasm
0.546818	nucleoplasm
0.823146	nucleoplasm
-0.683209	nucleoplasm
-0.130013	nucleoplasm
-1.08705	nucleoplasm
-0.0706667	nucleoplasm
-1.53255	nucleoplasm
0.78172	nucleoplasm
0.458589	nucleoplasm
0.522501	nucleoplasm
1.20038	nucleoplasm
-0.242836	nucleoplasm
0.810033	nucleoplasm
0.0892216	nucleoplasm
0.712718	nucleoplasm
-0.551547	nucleoplasm
-0.705227	nucleoplasm
-0.0185538	nucleoplasm
1.09226	nucleoplasm
-0.165406	nucleoplasm
0.179549	nucleoplasm
0.878437	nucleoplasm
-0.400538	nucleoplasm
-0.11875	nucleoplasm
-1.16257	nucleoplasm
0.614741	nucleoplasm
-0.148863	nucleoplasm
0.814012	nucleoplasm
0.714734	nucleoplasm
2.183	nucleoplasm
-0.123485	nucleoplasm
0.606466	nucleoplasm
-0.313609	nucleoplasm
1.01715	nucleoplasm
1.12004	nucleoplasm
0.278871	nucleoplasm
1.18899	nucleoplasm
-0.747107	nucleoplasm
1.12509	nucleoplasm
-0.717477	nucleoplasm
-0.194751	nucleoplasm
-0.0148224	nucleoplasm
-0.613516	nucleoplasm
0.22975	nucleoplasm
-0.754888	nucleoplasm
0.319158	nucleoplasm
0.247141	nucleoplasm
1.03305	nucleoplasm
0.409903	nucleoplasm
1.18445	nucleoplasm
-0.798275	nucleoplasm
-0.348088	nucleoplasm
-0.160465	nucleoplasm
0.536416	nucleoplasm
1.21297	nucleoplasm
-0.284977	nucleoplasm
-1.01815	nucleoplasm
1.50522	nucleoplasm
0.83201	nucleoplasm
0.27916	nucleoplasm
1.04312	nucleoplasm
-1.4416	nucleoplasm
-1.58347	nucleoplasm
-1.41965	nucleoplasm
1.39194	nucleoplasm
0.149056	nucleoplasm
0.512347	nucleoplasm
-0.424702	nucleoplasm
1.16421	nucleoplasm
0.240692	nucleoplasm
0.863861	nucleoplasm
0.640458	nucleoplasm
-0.77338	nucleoplasm
1.4224	nucleoplasm
1.38113	nucleoplasm
-0.298165	nucleoplasm
0.640559	nucleoplasm
-1.71536	nucleoplasm
-0.628906	nucleoplasm
-0.085314	nucleoplasm
-3.76818	nucleoplasm
-0.632788	nucleoplasm
0.0120674	nucleoplasm
2.02702	nucleoplasm
0.0955509	nucleoplasm
0.650185	nucleoplasm
0.0345189	nucleoplasm
1.06819	nucleoplasm
0.657054	nucleoplasm
-0.0306968	nucleoplasm
-1.23636	nucleoplasm
-0.550126	nucleoplasm
0.00390975	nucleoplasm
0.293549	nucleoplasm
1.10014	nucleoplasm
-0.967882	nucleoplasm
-0.328004	nucleoplasm
-1.59193	nucleoplasm
0.721745	nucleoplasm
1.01467	nucleoplasm
0.769027	nucleoplasm
0.0548122	nucleoplasm
-1.91615	nucleoplasm
1.078	nucleoplasm
0.789322	nucleoplasm
-0.636117	nucleoplasm
-1.50286	nucleoplasm
0.362182	nucleoplasm
1.68288	nucleoplasm
0.501638	nucleoplasm
-0.0887498	nucleoplasm
0.0142665	nucleoplasm
-0.610886	nucleoplasm
-1.2871	nucleoplasm
-0.368387	nucleoplasm
-1.49976	nucleoplasm
0.67423	nucleoplasm
-1.51628	nucleoplasm
1.09773	nucleoplasm
-1.54878	nucleoplasm
-1.22789	nucleoplasm
-1.93254	nucleoplasm
-0.459432	nucleoplasm
-1.15848	nucleoplasm
-0.448595	nucleoplasm
1.13208	nucleoplasm
-0.315793	nucleoplasm
-1.58127	nucleoplasm
0.23106	nucleoplasm
1.88176	nucleoplasm
0.17248	nucleoplasm
-0.115386	nucleoplasm
-1.60982	nucleoplasm
-1.49548	nucleoplasm
0.208862	nucleoplasm
0.676583	nucleoplasm
-2.18969	nucleoplasm
-0.744743	nucleoplasm
0.185984	nucleoplasm
-1.161	nucleoplasm
0.873648	nucleoplasm
-0.931425	nucleoplasm
-0.346288	nucleoplasm
-2.77603	nucleoplasm
0.0202983	nucleoplasm
1.08691	nucleoplasm
0.470815	nucleoplasm
-0.373359	nucleoplasm
0.73738	nucleoplasm
-1.23219	nucleoplasm
0.397097	nucleoplasm
0.551871	nucleoplasm
0.796467	nucleoplasm
-0.157521	nucleoplasm
-0.537628	nucleoplasm
-0.017607	nucleoplasm
-0.265089	nucleoplasm
-1.1628	nucleoplasm
0.84723	nucleoplasm
-0.37108	nucleoplasm
0.56212	nucleoplasm
-0.774708	nucleoplasm
-0.859838	nucleoplasm
0.638854	nucleoplasm
-2.25136	nucleoplasm
-2.279	nucleoplasm
-1.8929	nucleoplasm
-0.59267	nucleoplasm
-0.0321816	nucleoplasm
-0.101561	nucleoplasm
-0.438121	nucleoplasm
1.92388	nucleoplasm
-0.865552	nucleoplasm
1.68441	nucleoplasm
0.147666	nucleoplasm
0.67385	nucleoplasm
-0.120668	nucleoplasm
0.995477	nucleoplasm
0.643089	nucleoplasm
1.42841	nucleoplasm
0.862477	nucleoplasm
0.505669	nucleoplasm
0.432525	nucleoplasm
1.19296	nucleoplasm
0.0687128	nucleoplasm
0.683339	nucleoplasm
0.718558	nucleoplasm
-1.51842	nucleoplasm
-0.232661	nucleoplasm
1.19208	nucleoplasm
0.656481	nucleoplasm
-0.929018	nucleoplasm
0.636062	nucleoplasm
0.602524	nucleoplasm
1.15214	nucleoplasm
-0.393702	nucleoplasm
0.865175	nucleoplasm
0.942203	nucleoplasm
-0.512415	nucleoplasm
0.425872	nucleoplasm
-0.452716	nucleoplasm
0.457096	nucleoplasm
1.06587	nucleoplasm
1.19733	nucleoplasm
0.506903	nucleoplasm
-0.108478	nucleoplasm
1.4021	nucleoplasm
0.746488	nucleoplasm
0.192645	nucleoplasm
0.531208	nucleoplasm
-0.606159	nucleoplasm
0.40695	nucleoplasm
0.604862	nucleoplasm
0.117039	nucleoplasm
-1.44771	nucleoplasm
0.848529	nucleoplasm
0.510195	nucleoplasm
1.57191	nucleoplasm
0.493463	nucleoplasm
-0.413054	nucleoplasm
0.515122	nucleoplasm
-0.906891	nucleoplasm
-1.67778	nucleoplasm
1.20864	nucleoplasm
1.10754	nucleoplasm
1.13124	nucleoplasm
-1.52204	nucleoplasm
-0.847811	nucleoplasm
0.995109	nucleoplasm
0.823258	nucleoplasm
0.405046	nucleoplasm
-0.718871	nucleoplasm
0.807415	nucleoplasm
-1.137	nucleoplasm
0.63458	nucleoplasm
-0.171362	nucleoplasm
-0.149688	nucleoplasm
-1.58496	nucleoplasm
-0.599879	nucleoplasm
-1.62881	nucleoplasm
-0.483209	nucleoplasm
-1.70044	nucleoplasm
1.05464	nucleoplasm
-3.45324	nucleoplasm
-0.573936	nucleoplasm
-1.10962	nucleoplasm
-0.632268	nucleoplasm
-4.4247	nucleoplasm
-0.333722	nucleoplasm
-2.23994	nucleoplasm
-0.496482	nucleoplasm
0.726353	nucleoplasm
-0.588805	nucleoplasm
-0.173366	nucleoplasm
0.439902	nucleoplasm
-0.524748	nucleolus
-0.341441	nucleolus
-0.794136	nucleolus
-4.58496	nucleolus
0.0384933	nucleolus
0.896689	nucleolus
-0.31255	nucleolus
-2.42681	nucleolus
1.73284	nucleolus
-0.82761	nucleolus
0.610098	nucleolus
1.31346	nucleolus
-0.467088	nucleolus
0.704671	nucleolus
-0.226051	nucleolus
0.701844	nucleolus
1.19658	nucleolus
1.55061	nucleolus
-0.561441	nucleolus
1.0658	nucleolus
-0.491248	nucleolus
0.874859	nucleolus
0.418399	nucleolus
0.147347	nucleolus
0.271345	nucleolus
0.433608	nucleolus
0.582386	nucleolus
-1.56907	nucleolus
1.56993	nucleolus
-0.678942	nucleolus
-1.32889	nucleolus
0.96694	nucleolus
-2.61557	nucleolus
0.37496	nucleolus
0.350994	nucleolus
-1.56305	nucleolus
-2.7361	nucleolus
0.169196	nucleolus
1.21387	nucleolus
-0.748008	nucleolus
0.269783	nucleolus
0.0197497	nucleolus
-0.713876	nucleolus
-1.1524	nucleolus
-0.757516	nucleolus
0.374406	nucleolus
-0.658576	nucleolus
-0.302311	nucleolus
-1.07738	nucleolus
-1.23576	nucleolus
-0.549916	nucleolus
-1.41303	nucleolus
0.32652	nucleolus
-0.249212	nucleolus
-1.01656	nucleolus
0.744467	nucleolus
0.495772	nucleolus
0.524821	nucleolus
-1.31035	nucleolus
0.21901	nucleolus
-0.664799	nucleolus
-0.669112	nucleolus
0.422938	nucleolus
-0.383722	nucleolus
-0.305881	nucleolus
-0.0529224	nucleolus
0.71492	nucleolus
-1.22901	nucleolus
0.26106	nucleolus
-2.09457	nucleolus
-0.00483403	nucleolus
0.335686	nucleolus
0.13505	nucleolus
0.633764	nucleolus
-1.09158	nucleolus
-0.405256	nucleolus
0.92183	nucleolus
0.4388	nucleolus
0.568004	nucleolus
-0.279612	nucleolus
0.443016	nucleolus
0.867871	nucleolus
0.789942	nucleolus
0.358859	nucleolus
-1.27124	nucleolus
-0.20288	nucleolus
0.862856	nucleolus
1.37513	nucleolus
-0.521173	nucleolus
0.956644	nucleolus
0.642125	nucleolus
0.49047	nucleolus
-0.749231	nucleolus
-0.0339473	nucleolus
-0.57826	nucleolus
1.51013	nucleolus
0.742612	nucleolus
2.33092	nucleolus
1.2869	nucleolus
1.46173	nucleolus
0.782823	nucleolus
1.59782	nucleolus
1.67809	nucleolus
0.5168	nucleolus
0.479279	nucleolus
1.72489	nucleolus
-0.435948	nucleolus
-0.106288	nucleolus
0.62975	nucleolus
0.44616	nucleolus
-0.504708	nucleolus
0.479271	nucleolus
0.0106255	nucleolus
-0.478441	nucleolus
-0.582298	nucleolus
-0.21315	nucleolus
0.868755	nucleolus
1.15473	nucleolus
-0.552922	nucleolus
1.05785	nucleolus
-2.17565	nucleolus
1.39972	nucleolus
0.529249	nucleolus
0.663238	nucleolus
1.237	nucleolus
0.703607	nucleolus
-1.11476	nucleolus
0.772673	nucleolus
0.599429	nucleolus
0.75509	nucleolus
1.9823	nucleolus
1.38652	nucleolus
0.703275	nucleolus
-1.06122	nucleolus
-3.02288	nucleolus
1.6865	nucleolus
1.49913	nucleolus
-0.841738	nucleolus
0.00496301	nucleolus
0.0727563	nucleolus
0.233389	nucleolus
1.58918	nucleolus
0.607991	nucleolus
-0.0260194	nucleolus
1.0262	nucleolus
-0.0931094	nucleolus
1.28758	nucleolus
-2.79953	nucleolus
-1.37088	nucleolus
0.972525	nucleolus
-1.38587	nucleolus
0.440425	nucleolus
-3.70044	nucleolus
0.369573	nucleolus
1.34051	nucleolus
0.801717	nucleolus
-1.60942	nucleolus
-0.591475	nucleolus
-0.801986	nucleolus
0.470872	nucleolus
-2.25976	nucleolus
-0.0101163	nucleolus
0.67268	nucleolus
-0.547845	nucleolus
0.567639	nucleolus
-0.550331	nucleolus
0.927671	nucleolus
-0.0764668	nucleolus
-2.57459	nucleolus
-4.94285	nucleolus
0.465261	nucleolus
0.661332	nucleolus
0.0846751	nucleolus
-0.966053	nucleolus
-0.690487	nucleolus
1.10015	nucleolus
-1.36839	nucleolus
0.56145	nucleolus
-0.0648306	nucleolus
-0.63743	nucleolus
-0.114014	nucleolus
0.597617	nucleolus
-0.443365	nucleolus
-0.597902	nucleolus
-1.07039	nucleolus
0.771748	nucleolus
-0.118024	nucleolus
-0.904917	nucleolus
0.247705	nucleolus
-1.77936	nucleolus
-0.448837	nucleolus
-0.765661	nucleolus
-0.675838	nucleolus
0.309328	nucleolus
0.604071	nucleolus
0.763106	nucleolus
-0.00236121	nucleolus
-1.54875	nucleolus
-0.403302	nucleolus
0.923294	nucleolus
0.547867	nucleolus
0.0119042	nucleolus
-0.427421	nucleolus
-0.535542	nucleolus
-0.0664148	nucleolus
-1.88761	nucleolus
-0.864055	nucleolus
-1.60451	nucleolus
-0.592916	nucleolus
0.115306	nucleolus
0.431436	nucleolus
-0.487751	nucleolus
0.707421	nucleolus
1.0896	nucleolus
0.11433	nucleolus
1.35738	nucleolus
1.61204	nucleolus
-0.742577	nucleolus
-0.50696	nucleolus
0.763755	nucleolus
-0.991129	nucleolus
-0.603687	nucleolus
0.587754	nucleolus
0.030861	nucleolus
0.202517	nucleolus
-0.585943	nucleolus
-0.462061	nucleolus
-0.346029	nucleolus
1.04939	nucleolus
0.812227	nucleolus
0.789824	nucleolus
0.694284	nucleolus
0.250037	nucleolus
-3.51069	nucleolus
0.144529	nucleolus
-1.3594	nucleolus
0.301427	nucleolus
-1.93578	nucleolus
-1.43741	nucleolus
-2.60648	nucleolus
0.737934	nucleolus
-2.03068	nucleolus
0.340385	nucleolus
1.0769	nucleolus
0.481542	nucleolus
-0.467601	nucleolus
0.0264942	nucleolus
0.451012	nucleolus
0.401437	nucleolus
-0.0307003	nucleolus
0.783317	nucleolus
0.786826	nucleolus
1.33541	nucleolus
-0.907571	nucleolus
0.293403	nucleolus
-0.0902861	nucleolus
0.196799	nucleolus
0.0937784	nucleolus
0.0795879	nucleolus
-1.41219	nucleolus
0.513934	nucleolus
-0.65714	nucleolus
0.0145732	nucleolus
-0.697245	nucleolus
-0.42744	nucleolus
1.10636	nucleolus
-1.99391	nucleolus
1.03941	nucleolus
-0.261328	nucleolus
1.46825	nucleolus
0.634724	nucleolus
-0.120294	nucleolus
-0.0944156	nucleolus
0.588336	nucleolus
0.137349	nucleolus
-0.758992	nucleolus
-2.61471	nucleolus
1.36339	nucleolus
-0.512305	nucleolus
-2.52014	nucleolus
-1.36971	nucleolus
0.410508	nucleolus
1.50093	nucleolus
-0.99266	nucleolus
-0.541059	nucleolus
0.0654499	nucleolus
0.00499833	nucleolus
0.88335	nucleolus
-1.46713	nucleolus
-1.53992	nucleolus
-0.443858	nucleolus
-1.77365	nucleolus
-2.1964	nucleolus
0.609212	nucleolus
-0.686729	nucleolus
1.46745	nucleolus
-1.59938	nucleolus
0.600922	nucleolus
0.668058	nucleolus
0.362925	nucleolus
1.50085	nucleolus
[truncated: 7,554 more rows]

## Sheet: Figure1C
value	localisation
-3.93	nucleus
3.28	nucleus
4.29	nucleus
1.21	nucleus
4.33	nucleus
-9.59	nucleus
4.95	nucleus
5.27	nucleus
4.48	nucleus
5.3	nucleus
9.46	nucleus
-3.28	nucleus
7.63	nucleus
7.45	nucleus
6.37	nucleus
-0.02	nucleus
-2.01	nucleus
7.6	nucleus
7.95	nucleus
3.61	nucleus
1.26	nucleus
-7.21	nucleus
4.68	nucleus
-3.35	nucleus
12.77	nucleus
6.36	nucleus
3.42	nucleus
-8.03	nucleus
-0.34	nucleus
0.7	nucleus
4.41	nucleus
4.09	nucleus
-3.34	nucleus
-1.47	nucleus
9.49	nucleus
2.31	nucleus
-10.8	nucleus
2.55	nucleus
12.75	nucleus
-0.42	nucleus
7.88	nucleus
1.88	nucleus
-3	nucleus
4.87	nucleus
2.78	nucleus
9.24	nucleus
5.02	nucleus
2.69	nucleus
4.8	nucleus
-2.64	nucleus
9.46	nucleus
1.29	nucleus
6.81	nucleus
-3.94	nucleus
-5.28	nucleus
3.78	nucleus
5.17	nucleus
-0.04	nucleus
3.55	nucleus
1.43	nucleus
-10.88	nucleus
-7.34	nucleus
-2.93	nucleus
-5.63	nucleus
8.42	nucleus
9.8	nucleus
5.6	nucleus
0.63	nucleus
1.73	nucleus
6.56	nucleus
-6.45	nucleus
4.45	nucleus
-3.53	nucleus
-3.65	nucleus
2.45	nucleus
-2.77	nucleus
0.31	nucleus
-3.54	nucleus
5.1	nucleus
4.8	nucleus
5.35	nucleus
5.79	nucleus
3.43	nucleus
2.19	nucleus
1.16	nucleus
-8.22	nucleus
0.42	nucleus
1.26	nucleus
9.74	nucleus
-5.17	nucleus
8.19	nucleus
8.52	nucleus
7.3	nucleus
-0.46	nucleus
-0.1	nucleus
-0.11	nucleus
13.56	nucleus
6.13	nucleus
-2.75	nucleus
2.12	nucleus
5.96	nucleus
2.68	nucleus
0.36	nucleus
-8.1	nucleus
-3.29	nucleus
0.41	nucleus
-1.12	nucleus
2.79	nucleus
-3.25	nuclear lumen
5.71	nuclear lumen
1.86	nuclear lumen
4.02	nuclear lumen
1.58	nuclear lumen
5.55	nuclear lumen
0.25	nuclear lumen
4.44	nuclear lumen
2.02	nuclear lumen
3.99	nuclear lumen
-0.42	nuclear lumen
-1.86	nuclear lumen
0.08	nuclear lumen
-5.88	nuclear lumen
-4.73	nuclear lumen
5.31	nuclear lumen
5.6	nuclear lumen
0.45	nuclear lumen
-2.3	nuclear lumen
-0.04	nuclear lumen
-1.09	nuclear lumen
7.44	nuclear lumen
5.27	nuclear lumen
0.26	nuclear lumen
4.48	nuclear lumen
5.72	nuclear lumen
0.05	nuclear lumen
-4.47	nuclear lumen
-1.11	nuclear lumen
-4.44	nuclear lumen
-3.2	nuclear lumen
-5.76	nuclear lumen
-5.92	nuclear lumen
7.19	nuclear lumen
-7.72	nuclear lumen
6.94	nuclear lumen
-1.59	nuclear lumen
2	nuclear lumen
1.94	nuclear lumen
-2.37	nuclear lumen
3.7	nuclear lumen
-1.62	nuclear lumen
9.84	nuclear lumen
-3.31	nuclear lumen
-2.14	nuclear lumen
2.79	nuclear lumen
6.2	nuclear lumen
5.47	nuclear lumen
10.06	nuclear lumen
4.15	nuclear lumen
9.66	nuclear lumen
-3.14	nuclear lumen
-0.26	nuclear lumen
7.09	nuclear lumen
-0.7	nuclear lumen
-0.64	nuclear lumen
1.21	nuclear lumen
3.07	nuclear lumen
4.35	nuclear lumen
2.59	nuclear lumen
-3.69	nuclear lumen
6.66	nuclear lumen
-7.58	nuclear lumen
7.62	nuclear lumen
-1.42	nuclear lumen
4.75	nuclear lumen
4.05	nuclear lumen
-5.96	nuclear lumen
-4.34	nuclear lumen
4.2	nuclear lumen
0.67	nuclear lumen
-0.25	nuclear lumen
-4.68	nuclear lumen
5.12	nuclear lumen
0.57	nuclear lumen
-0.11	nuclear lumen
-1.04	nuclear lumen
-0.2	nuclear lumen
4.14	nuclear lumen
-2.03	nuclear lumen
-3.13	nuclear lumen
-3.27	nuclear lumen
-3.04	nuclear lumen
0.07	nuclear lumen
-2.96	nuclear lumen
1.93	nuclear lumen
5.34	nuclear lumen
4.9	nuclear lumen
2.03	nuclear lumen
6.7	nuclear lumen
5.37	nuclear lumen
3.51	nuclear lumen
-11.61	nuclear lumen
2.34	nuclear lumen
-12.25	nuclear lumen
-3.35	nuclear lumen
1.67	nuclear lumen
-4.64	nuclear lumen
-2.1	nuclear lumen
-0.9	nuclear lumen
10.19	nuclear lumen
0.65	nuclear lumen
3.19	nuclear lumen
5.19	nuclear lumen
-0.32	nuclear lumen
-0.29	nuclear lumen
6.57	nuclear lumen
0.52	nuclear lumen
-6.54	nuclear lumen
3.39	nuclear lumen
1.2	nuclear lumen
0.9	nuclear lumen
6.03	nuclear lumen
4.88	nuclear lumen
-7	nuclear lumen
6.07	nuclear lumen
2.51	nuclear lumen
6.17	nuclear lumen
0.9	nuclear lumen
0.86	nuclear lumen
3.61	nuclear lumen
-3.45	nuclear lumen
1.64	nuclear lumen
6.39	nuclear lumen
6.17	nuclear lumen
-3.48	nuclear lumen
7.28	nuclear lumen
-9.12	nuclear lumen
-5.33	nuclear lumen
6.49	nuclear lumen
-3.22	nuclear lumen
6.3	nuclear lumen
-2.32	nuclear lumen
-1.32	nuclear lumen
3.98	nuclear lumen
-1.25	nuclear lumen
-6.12	nuclear lumen
-7.13	nuclear lumen
-2.46	nuclear lumen
11.54	nuclear lumen
-5.21	nuclear lumen
6.57	nuclear lumen
-4.51	nuclear lumen
1.45	nuclear lumen
-0.84	nuclear lumen
1.76	nuclear lumen
3.23	nuclear lumen
3.6	nuclear lumen
2.15	nuclear lumen
3.07	nuclear lumen
-6.72	nuclear lumen
4.9	nuclear lumen
1.36	nuclear lumen
-2.84	nuclear lumen
-8.75	nuclear lumen
2.44	nuclear lumen
-0.09	nuclear lumen
-1.24	nuclear lumen
2.9	nuclear lumen
-6.18	nuclear lumen
7.2	nuclear lumen
0.2	nuclear lumen
2.57	nuclear lumen
-0.17	nuclear lumen
-2.64	nuclear lumen
-7.59	nuclear lumen
7.08	nuclear lumen
-0.93	nuclear lumen
4.7	nuclear lumen
3.51	nuclear lumen
6.43	nuclear lumen
-4.28	nuclear lumen
3.37	nuclear lumen
4.59	nuclear lumen
2.47	nuclear lumen
5.08	nuclear lumen
-8.23	nuclear lumen
0.47	nuclear lumen
5.67	nuclear lumen
3.83	nuclear lumen
0.48	nuclear lumen
-0.73	nuclear lumen
-7.74	nuclear lumen
2.79	nuclear lumen
2.42	nuclear lumen
-5.87	nuclear lumen
-0.44	nuclear lumen
0.11	nuclear lumen
-5.28	nuclear lumen
3.48	nuclear lumen
3.85	nuclear lumen
7.07	nuclear lumen
9.37	nuclear lumen
-6.81	nuclear lumen
7.36	nuclear lumen
1.88	nuclear lumen
4.85	nuclear lumen
6.74	nuclear lumen
4.29	nuclear lumen
5.63	nuclear lumen
4.65	nuclear lumen
-4.93	nuclear lumen
-0.53	nuclear lumen
1.95	nuclear lumen
-4.75	nuclear lumen
-1.95	nuclear lumen
1.15	nuclear lumen
8.64	nuclear lumen
-2.19	nuclear lumen
2.17	nuclear lumen
4.09	nuclear lumen
1.46	nuclear lumen
8.19	nuclear lumen
2.78	nuclear lumen
-2.43	nuclear lumen
-0.38	nuclear lumen
-3.97	nuclear lumen
0.5	nuclear lumen
-0.74	nuclear lumen
-9.42	nuclear lumen
8.59	nuclear lumen
1.7	nuclear lumen
7.29	nuclear lumen
-2.64	nuclear lumen
-6.38	nuclear lumen
-0.5	nuclear lumen
-0.87	nuclear lumen
0.77	nuclear lumen
-1.77	nuclear lumen
-4.15	nuclear lumen
8.22	nuclear lumen
-1.97	nuclear lumen
6.26	nuclear lumen
7.2	nuclear lumen
6.81	nuclear lumen
-3.94	nuclear lumen
-7.83	nuclear lumen
-2.37	nuclear lumen
3.78	nuclear lumen
0.38	nuclear lumen
8.81	nuclear lumen
-4	nuclear lumen
0.44	nuclear lumen
6.11	nuclear lumen
-2.07	nuclear lumen
-1.85	nuclear lumen
-1.3	nuclear lumen
-1.61	nuclear lumen
-6.64	nuclear lumen
-4.79	nuclear lumen
12.22	nuclear lumen
0.57	nuclear lumen
-1.14	nuclear lumen
-2.86	nuclear lumen
6.04	nuclear lumen
5.41	nuclear lumen
2.87	nuclear lumen
1.18	nuclear lumen
6.42	nuclear lumen
4.06	nuclear lumen
-1.73	nuclear lumen
6.25	nuclear lumen
-1.41	nuclear lumen
-2.21	nuclear lumen
2.75	nuclear lumen
4.32	nuclear lumen
-7.1	nuclear lumen
2.96	nuclear lumen
5.65	nuclear lumen
-2.82	nuclear lumen
5.45	nuclear lumen
-0.15	nuclear lumen
4.43	nuclear lumen
3.25	nuclear lumen
9.17	nuclear lumen
-7.31	nuclear lumen
2.28	nuclear lumen
-5.98	nuclear lumen
-2.93	nuclear lumen
6.97	nuclear lumen
-6.52	nuclear lumen
-5.97	nuclear lumen
2	nuclear lumen
5.75	nuclear lumen
1.48	nuclear lumen
9.4	nuclear lumen
7.79	nuclear lumen
0.94	nuclear lumen
8.49	nuclear lumen
5.6	nuclear lumen
0.9	nuclear lumen
2.69	nuclear lumen
2.94	nuclear lumen
-8.87	nuclear lumen
4.51	nuclear lumen
-4.19	nuclear lumen
-2.33	nuclear lumen
-3	nuclear lumen
5.23	nuclear lumen
-2.76	nuclear lumen
-3.6	nuclear lumen
8.98	nuclear lumen
-0.9	nuclear lumen
-1	nuclear lumen
5.93	nuclear lumen
-1.78	nuclear lumen
3.41	nuclear lumen
2.46	nuclear lumen
-1.4	nuclear lumen
1.73	nuclear lumen
3.41	nuclear lumen
-2.72	nuclear lumen
6.03	nuclear lumen
-5.21	nuclear lumen
-6.45	nuclear lumen
-1.34	nuclear lumen
-3.16	nuclear lumen
-1.37	nuclear lumen
1.19	nuclear lumen
-3.53	nuclear lumen
2.04	nuclear lumen
0.65	nuclear lumen
3.75	nuclear lumen
-8	nuclear lumen
-2.82	nuclear lumen
2.84	nuclear lumen
3.64	nuclear lumen
-3.98	nuclear lumen
-0.43	nuclear lumen
-2.45	nuclear lumen
1.46	nuclear lumen
3.15	nuclear lumen
-2.6	nuclear lumen
6.74	nuclear lumen
-6.1	nuclear lumen
-1.04	nuclear lumen
0.42	nuclear lumen
1.44	nuclear lumen
4.8	nuclear lumen
-3.8	nuclear lumen
-10.5	nuclear lumen
-1.19	nuclear lumen
7.4	nuclear lumen
8.19	nuclear lumen
2.91	nuclear lumen
-0.01	nuclear lumen
0.22	nuclear lumen
0.52	nuclear lumen
-7.24	nuclear lumen
0.71	nuclear lumen
2.76	nuclear lumen
5.89	nuclear lumen
10.56	nuclear lumen
4.85	nuclear lumen
-0.16	nuclear lumen
-1.82	nuclear lumen
6.88	nuclear lumen
-8.27	nuclear lumen
10.61	nuclear lumen
6.06	nuclear lumen
-0.84	nuclear lumen
3.86	nuclear lumen
7.28	nuclear lumen
2.87	nuclear lumen
-2.72	nuclear lumen
-2.86	nuclear lumen
-8.81	nuclear lumen
-6.16	nuclear lumen
-12.99	nuclear lumen
-3.79	nuclear lumen
0.51	nuclear lumen
9.39	nuclear lumen
-2.61	nuclear lumen
-0.4	nuclear lumen
1.93	nuclear lumen
-0.55	nuclear lumen
-5.23	nuclear lumen
-10.09	nuclear lumen
-10.48	nuclear lumen
-10.97	nuclear lumen
-7.4	nuclear lumen
0.28	nuclear lumen
4.42	nuclear lumen
-6.45	nuclear lumen
5.52	nuclear lumen
0.77	nuclear lumen
5.89	nuclear lumen
2.19	nuclear lumen
3.95	nuclear lumen
-0.54	nuclear lumen
-3.56	nuclear lumen
-4.42	nuclear lumen
2.86	nuclear lumen
-5.98	nuclear lumen
-1.16	nuclear lumen
-0.85	nuclear lumen
3.4	nuclear lumen
-7.11	nuclear lumen
-0.2	nuclear lumen
14.91	nuclear lumen
-2.67	nuclear lumen
5.49	nuclear lumen
-2.27	nuclear lumen
2.62	nuclear lumen
-2.72	nuclear lumen
9.05	nuclear lumen
0.23	nuclear lumen
6.2	nuclear lumen
-6.04	nuclear lumen
1.26	nuclear lumen
-7.22	nuclear lumen
9.22	nuclear lumen
1.78	nuclear lumen
1.26	nuclear lumen
6.54	nuclear lumen
3.64	nuclear lumen
4.61	nuclear lumen
7.46	nuclear lumen
4.64	nuclear lumen
4.66	nuclear lumen
7.74	nuclear lumen
-1.99	nuclear lumen
-5	nuclear lumen
7.58	nuclear lumen
1.25	nuclear lumen
-2.36	nuclear lumen
4.85	nuclear lumen
-3.44	nuclear lumen
4.75	nuclear lumen
5.2	nuclear lumen
-4.82	nuclear lumen
-5.52	nuclear lumen
2.94	nuclear lumen
4.93	nuclear lumen
23.07	nuclear lumen
-3.35	nuclear lumen
2.03	nuclear lumen
-5.88	nuclear lumen
2.67	nuclear lumen
-0.46	nuclear lumen
4.02	nuclear lumen
-9.12	nuclear lumen
2.79	nuclear lumen
6.42	nuclear lumen
-0.4	nuclear lumen
0.4	nuclear lumen
-5.65	nuclear lumen
2.42	nuclear lumen
3.78	nuclear lumen
-4.73	nuclear lumen
0.32	nuclear lumen
7.46	nuclear lumen
7.81	nuclear lumen
-1.99	nuclear lumen
-0.38	nuclear lumen
4.53	nuclear lumen
3.17	nuclear lumen
-1.32	nuclear lumen
0.24	nuclear lumen
-4.04	nuclear lumen
2.57	nuclear lumen
-1.01	nuclear lumen
1.97	nuclear lumen
0.18	nuclear lumen
-7.73	nuclear lumen
1.79	nuclear lumen
11.95	nuclear lumen
-3.62	nuclear lumen
-4.79	nuclear lumen
-3.78	nuclear lumen
-3	nuclear lumen
6.13	nuclear lumen
8.59	nuclear lumen
4.14	nuclear lumen
-7.84	nuclear lumen
6.13	nuclear lumen
-0.41	nuclear lumen
7.64	nuclear lumen
0.1	nuclear lumen
0.9	nuclear lumen
2.12	nuclear lumen
5.41	nuclear lumen
-2.19	nuclear lumen
4.49	nuclear lumen
-2.73	nuclear lumen
5.24	nuclear lumen
-1.65	nuclear lumen
-0.7	nuclear lumen
1.33	nuclear lumen
-0.1	nuclear lumen
-4.62	nuclear lumen
4.48	nuclear lumen
1.38	nuclear lumen
3.31	nuclear lumen
-3.24	nuclear lumen
1.88	nuclear lumen
10.07	nuclear lumen
0.36	nuclear lumen
-3.92	nuclear lumen
-1.46	nuclear lumen
1.33	nuclear lumen
1.61	nuclear lumen
0.57	nuclear lumen
-7.42	nuclear lumen
-1.55	nuclear lumen
3.24	nuclear lumen
-1.69	nuclear lumen
8.48	nuclear lumen
2.56	nuclear lumen
3.61	nuclear lumen
5.55	nuclear lumen
3.9	nuclear lumen
-2.6	nuclear lumen
3.92	nuclear lumen
-0.35	nuclear lumen
-6.64	nuclear lumen
-0.52	nucleoplasm
12.22	nucleoplasm
-6.34	nucleoplasm
-0.93	nucleoplasm
-0.61	nucleoplasm
-4	nucleoplasm
4.29	nucleoplasm
1.21	nucleoplasm
-1.64	nucleoplasm
3.01	nucleoplasm
-0.53	nucleoplasm
14.04	nucleoplasm
5.14	nucleoplasm
6.91	nucleoplasm
-0.02	nucleoplasm
5.6	nucleoplasm
1.79	nucleoplasm
3.89	nucleoplasm
0.63	nucleoplasm
-0.37	nucleoplasm
2.38	nucleoplasm
-2.25	nucleoplasm
3.47	nucleoplasm
4.48	nucleoplasm
-1.13	nucleoplasm
-2.83	nucleoplasm
-2.37	nucleoplasm
6.36	nucleoplasm
9.72	nucleoplasm
16.03	nucleoplasm
4.19	nucleoplasm
-3.92	nucleoplasm
5.38	nucleoplasm
9.46	nucleoplasm
1.54	nucleoplasm
-3.29	nucleoplasm
-3.28	nucleoplasm
7.35	nucleoplasm
2.03	nucleoplasm
11.45	nucleoplasm
-3.28	nucleoplasm
7.13	nucleoplasm
-5.19	nucleoplasm
3.14	nucleoplasm
-2.9	nucleoplasm
5.96	nucleoplasm
-2.36	nucleoplasm
2.84	nucleoplasm
6.48	nucleoplasm
7.76	nucleoplasm
5.31	nucleoplasm
7.45	nucleoplasm
-0.01	nucleoplasm
-0.74	nucleoplasm
11.11	nucleoplasm
1.29	nucleoplasm
2.75	nucleoplasm
2	nucleoplasm
4.37	nucleoplasm
14.5	nucleoplasm
-5.52	nucleoplasm
5.21	nucleoplasm
0.18	nucleoplasm
4.82	nucleoplasm
5.59	nucleoplasm
3.08	nucleoplasm
7.6	nucleoplasm
9.66	nucleoplasm
0.72	nucleoplasm
4.47	nucleoplasm
1.03	nucleoplasm
5.35	nucleoplasm
-1.9	nucleoplasm
4.32	nucleoplasm
4.7	nucleoplasm
-0.64	nucleoplasm
5.92	nucleoplasm
4.35	nucleoplasm
1.81	nucleoplasm
-12.19	nucleoplasm
4.19	nucleoplasm
7.95	nucleoplasm
0.49	nucleoplasm
4.09	nucleoplasm
-2.09	nucleoplasm
1.26	nucleoplasm
5.16	nucleoplasm
0.63	nucleoplasm
-5.01	nucleoplasm
0	nucleoplasm
-9.45	nucleoplasm
6.29	nucleoplasm
4.76	nucleoplasm
1.45	nucleoplasm
-0.25	nucleoplasm
14.67	nucleoplasm
0.65	nucleoplasm
-1.23	nucleoplasm
-3.63	nucleoplasm
8.06	nucleoplasm
9.86	nucleoplasm
10.23	nucleoplasm
-0.2	nucleoplasm
-2.96	nucleoplasm
-7.21	nucleoplasm
1.93	nucleoplasm
10.1	nucleoplasm
11.05	nucleoplasm
5.23	nucleoplasm
-2.41	nucleoplasm
12.18	nucleoplasm
5.37	nucleoplasm
17.88	nucleoplasm
1.32	nucleoplasm
-1.82	nucleoplasm
-5.68	nucleoplasm
-4.05	nucleoplasm
-1.68	nucleoplasm
-0.99	nucleoplasm
-13.74	nucleoplasm
6.59	nucleoplasm
2.59	nucleoplasm
8.28	nucleoplasm
9.98	nucleoplasm
10.51	nucleoplasm
6.36	nucleoplasm
12.42	nucleoplasm
-2.42	nucleoplasm
-4.38	nucleoplasm
16.3	nucleoplasm
9.55	nucleoplasm
2.02	nucleoplasm
3.87	nucleoplasm
0.06	nucleoplasm
5.03	nucleoplasm
9.6	nucleoplasm
-7.41	nucleoplasm
0.78	nucleoplasm
4.34	nucleoplasm
-1.94	nucleoplasm
0.7	nucleoplasm
-3.59	nucleoplasm
7.85	nucleoplasm
-2.81	nucleoplasm
6.73	nucleoplasm
6.6	nucleoplasm
6.52	nucleoplasm
4.9	nucleoplasm
-1.9	nucleoplasm
-3.34	nucleoplasm
-13.5	nucleoplasm
-8.2	nucleoplasm
5.42	nucleoplasm
0.1	nucleoplasm
3.29	nucleoplasm
3.83	nucleoplasm
4.7	nucleoplasm
3.76	nucleoplasm
10.84	nucleoplasm
9.62	nucleoplasm
-1.5	nucleoplasm
4.59	nucleoplasm
8.58	nucleoplasm
6.68	nucleoplasm
4.24	nucleoplasm
0.83	nucleoplasm
3.75	nucleoplasm
3	nucleoplasm
-4.1	nucleoplasm
-4.96	nucleoplasm
4.39	nucleoplasm
7.72	nucleoplasm
11.55	nucleoplasm
11.97	nucleoplasm
5.19	nucleoplasm
7.81	nucleoplasm
-2.23	nucleoplasm
9.65	nucleoplasm
15.22	nucleoplasm
3.37	nucleoplasm
8.97	nucleoplasm
3.05	nucleoplasm
4.13	nucleoplasm
7.14	nucleoplasm
-5.63	nucleoplasm
3.41	nucleoplasm
3.08	nucleoplasm
8.44	nucleoplasm
0.24	nucleoplasm
4.7	nucleoplasm
-5.55	nucleoplasm
7.14	nucleoplasm
-10.05	nucleoplasm
-2.14	nucleoplasm
6.85	nucleoplasm
-8.46	nucleoplasm
3.1	nucleoplasm
6.18	nucleoplasm
5.03	nucleoplasm
17.67	nucleoplasm
3.23	nucleoplasm
6.29	nucleoplasm
0.05	nucleoplasm
11.4	nucleoplasm
4.69	nucleoplasm
6.57	nucleoplasm
10.11	nucleoplasm
-5.87	nucleoplasm
8.33	nucleoplasm
-10.02	nucleoplasm
7.88	nucleoplasm
-5.5	nucleoplasm
-0.02	nucleoplasm
0.85	nucleoplasm
10.63	nucleoplasm
5.27	nucleoplasm
7.07	nucleoplasm
9.37	nucleoplasm
6.74	nucleoplasm
-4.93	nucleoplasm
8.87	nucleoplasm
4.4	nucleoplasm
4.87	nucleoplasm
-0.45	nucleoplasm
-4.75	nucleoplasm
3.39	nucleoplasm
-5.35	nucleoplasm
-1.11	nucleoplasm
5.69	nucleoplasm
-2.19	nucleoplasm
1.46	nucleoplasm
-2.24	nucleoplasm
2.91	nucleoplasm
13.88	nucleoplasm
4.27	nucleoplasm
5	nucleoplasm
2.69	nucleoplasm
7.52	nucleoplasm
-2.24	nucleoplasm
8.59	nucleoplasm
8.57	nucleoplasm
-0.5	nucleoplasm
-3.5	nucleoplasm
-1.77	nucleoplasm
3.13	nucleoplasm
5.63	nucleoplasm
1.71	nucleoplasm
-3.64	nucleoplasm
1.29	nucleoplasm
8.22	nucleoplasm
8.44	nucleoplasm
-1.97	nucleoplasm
6.26	nucleoplasm
-4.8	nucleoplasm
7.49	nucleoplasm
-3.33	nucleoplasm
0.29	nucleoplasm
8.81	nucleoplasm
6.92	nucleoplasm
9.66	nucleoplasm
0.84	nucleoplasm
11.91	nucleoplasm
4.95	nucleoplasm
-1.61	nucleoplasm
-1.14	nucleoplasm
6.04	nucleoplasm
7.6	nucleoplasm
-3.45	nucleoplasm
2.4	nucleoplasm
6.33	nucleoplasm
7.52	nucleoplasm
4.09	nucleoplasm
-3.63	nucleoplasm
10	nucleoplasm
-2.2	nucleoplasm
9.17	nucleoplasm
3.76	nucleoplasm
9.58	nucleoplasm
1.81	nucleoplasm
-7.31	nucleoplasm
5.67	nucleoplasm
6.21	nucleoplasm
-7.34	nucleoplasm
-7.87	nucleoplasm
-5.63	nucleoplasm
8.38	nucleoplasm
9.4	nucleoplasm
4.94	nucleoplasm
-4.33	nucleoplasm
1.95	nucleoplasm
-1.81	nucleoplasm
-4.13	nucleoplasm
-4.87	nucleoplasm
0.94	nucleoplasm
6.97	nucleoplasm
-5.86	nucleoplasm
9.8	nucleoplasm
8.49	nucleoplasm
9.09	nucleoplasm
9.03	nucleoplasm
-8.57	nucleoplasm
5.84	nucleoplasm
1.51	nucleoplasm
0.31	nucleoplasm
5.6	nucleoplasm
-3.58	nucleoplasm
-4.74	nucleoplasm
9.93	nucleoplasm
-4.19	nucleoplasm
-0.17	nucleoplasm
-2.33	nucleoplasm
-1.95	nucleoplasm
0.27	nucleoplasm
4.18	nucleoplasm
3.34	nucleoplasm
-10.27	nucleoplasm
7.36	nucleoplasm
12.4	nucleoplasm
-3.6	nucleoplasm
-2.84	nucleoplasm
5.93	nucleoplasm
2.9	nucleoplasm
-0.47	nucleoplasm
3.41	nucleoplasm
2.46	nucleoplasm
6.6	nucleoplasm
6.73	nucleoplasm
-7.77	nucleoplasm
-0.04	nucleoplasm
-5.35	nucleoplasm
-7.02	nucleoplasm
-4.36	nucleoplasm
6.03	nucleoplasm
0.5	nucleoplasm
0.83	nucleoplasm
-1.34	nucleoplasm
9.42	nucleoplasm
4.45	nucleoplasm
-4.29	nucleoplasm
-3.16	nucleoplasm
2.59	nucleoplasm
-1.58	nucleoplasm
14.32	nucleoplasm
10.04	nucleoplasm
-8	nucleoplasm
5.5	nucleoplasm
2.84	nucleoplasm
-5.33	nucleoplasm
-0.45	nucleoplasm
-2.6	nucleoplasm
3.19	nucleoplasm
-2.77	nucleoplasm
7.31	nucleoplasm
4.18	nucleoplasm
3.68	nucleoplasm
0.37	nucleoplasm
8.4	nucleoplasm
2.71	nucleoplasm
-3.54	nucleoplasm
0.05	nucleoplasm
-7.18	nucleoplasm
7.4	nucleoplasm
8.19	nucleoplasm
6.2	nucleoplasm
0.91	nucleoplasm
0.52	nucleoplasm
-2.41	nucleoplasm
4.85	nucleoplasm
-0.16	nucleoplasm
6.01	nucleoplasm
10.61	nucleoplasm
-3.08	nucleoplasm
-0.84	nucleoplasm
5.35	nucleoplasm
-8.06	nucleoplasm
-0.28	nucleoplasm
-10.46	nucleoplasm
3.85	nucleoplasm
-9.43	nucleoplasm
5.52	nucleoplasm
-5.49	nucleoplasm
10.6	nucleoplasm
-4.65	nucleoplasm
-12.99	nucleoplasm
3.37	nucleoplasm
-2.25	nucleoplasm
5.79	nucleoplasm
2.49	nucleoplasm
6.06	nucleoplasm
-2.61	nucleoplasm
2.28	nucleoplasm
0.51	nucleoplasm
6.16	nucleoplasm
1.11	nucleoplasm
3.31	nucleoplasm
10.94	nucleoplasm
-0.87	nucleoplasm
1.9	nucleoplasm
-3.06	nucleoplasm
6.97	nucleoplasm
-10.97	nucleoplasm
-7.4	nucleoplasm
4.42	nucleoplasm
7.55	nucleoplasm
9.07	nucleoplasm
5.52	nucleoplasm
0.77	nucleoplasm
-3.71	nucleoplasm
9.32	nucleoplasm
-7.8	nucleoplasm
5.63	nucleoplasm
4.79	nucleoplasm
3.21	nucleoplasm
2.19	nucleoplasm
0.52	nucleoplasm
2.89	nucleoplasm
2.51	nucleoplasm
1.55	nucleoplasm
-2.98	nucleoplasm
-3.76	nucleoplasm
-1.09	nucleoplasm
3.7	nucleoplasm
3.91	nucleoplasm
-9.3	nucleoplasm
-1.16	nucleoplasm
4.65	nucleoplasm
10.15	nucleoplasm
-4.52	nucleoplasm
4.67	nucleoplasm
3.86	nucleoplasm
5.23	nucleoplasm
-0.73	nucleoplasm
-0.31	nucleoplasm
2.6	nucleoplasm
5.49	nucleoplasm
5.5	nucleoplasm
2.62	nucleoplasm
5.79	nucleoplasm
-4.65	nucleoplasm
-7.35	nucleoplasm
1.18	nucleoplasm
6.2	nucleoplasm
4.48	nucleoplasm
2.62	nucleoplasm
8.4	nucleoplasm
7.34	nucleoplasm
0.3	nucleoplasm
9.3	nucleoplasm
1.61	nucleoplasm
-11.32	nucleoplasm
4.04	nucleoplasm
5.23	nucleoplasm
-3.19	nucleoplasm
3.78	nucleoplasm
9.22	nucleoplasm
8.13	nucleoplasm
0.42	nucleoplasm
5.29	nucleoplasm
-1.35	nucleoplasm
-6.6	nucleoplasm
8.29	nucleoplasm
-6.16	nucleoplasm
-6.48	nucleoplasm
4.48	nucleoplasm
1.98	nucleoplasm
5.82	nucleoplasm
1.36	nucleoplasm
-4.06	nucleoplasm
3.83	nucleoplasm
0.58	nucleoplasm
7.81	nucleoplasm
-1.99	nucleoplasm
-0.71	nucleoplasm
-2.31	nucleoplasm
-1.27	nucleoplasm
3.67	nucleoplasm
7.58	nucleoplasm
-4.14	nucleoplasm
-0.63	nucleoplasm
9.74	nucleoplasm
9.8	nucleoplasm
2.79	nucleoplasm
4.25	nucleoplasm
1.81	nucleoplasm
-10.26	nucleoplasm
4.67	nucleoplasm
13.6	nucleoplasm
4.04	nucleoplasm
6.5	nucleoplasm
3	nucleoplasm
13.57	nucleoplasm
-5.88	nucleoplasm
8.85	nucleoplasm
2.47	nucleoplasm
-2.55	nucleoplasm
3.86	nucleoplasm
2.61	nucleoplasm
-4.82	nucleoplasm
5.76	nucleoplasm
1.21	nucleoplasm
1.42	nucleoplasm
3.29	nucleoplasm
3.4	nucleoplasm
7.65	nucleoplasm
5.89	nucleoplasm
7.79	nucleoplasm
8.01	nucleoplasm
12.46	nucleoplasm
11.09	nucleoplasm
5.75	nucleoplasm
11.54	nucleoplasm
6.77	nucleoplasm
3.17	nucleoplasm
6.93	nucleoplasm
0.24	nucleoplasm
2.57	nucleoplasm
8.19	nucleoplasm
-9.41	nucleoplasm
8.52	nucleoplasm
2.54	nucleoplasm
1.97	nucleoplasm
12.29	nucleoplasm
6.57	nucleoplasm
-0.46	nucleoplasm
6.44	nucleoplasm
9.07	nucleoplasm
4.53	nucleoplasm
-7.73	nucleoplasm
2.46	nucleoplasm
10.74	nucleoplasm
-7.67	nucleoplasm
4.06	nucleoplasm
8.81	nucleoplasm
-2.78	nucleoplasm
3.4	nucleoplasm
5.88	nucleoplasm
-5.96	nucleoplasm
13.56	nucleoplasm
-11.25	nucleoplasm
-0.09	nucleoplasm
3.96	nucleoplasm
-1.35	nucleoplasm
-3.53	nucleoplasm
-2.73	nucleoplasm
0.24	nucleoplasm
-8.86	nucleoplasm
0.55	nucleoplasm
0.69	nucleoplasm
1	nucleoplasm
-1.94	nucleoplasm
8.44	nucleoplasm
14.11	nucleoplasm
9.97	nucleoplasm
7.67	nucleoplasm
10.07	nucleoplasm
5.96	nucleoplasm
2.63	nucleoplasm
6.3	nucleoplasm
6.8	nucleoplasm
-3.43	nucleoplasm
4.38	nucleoplasm
-8.67	nucleoplasm
0.96	nucleoplasm
1.96	nucleoplasm
3.83	nucleoplasm
-0.1	nucleoplasm
-7.46	nucleoplasm
3.04	nucleoplasm
6.37	nucleoplasm
-5.69	nucleoplasm
2.53	nucleoplasm
0.86	nucleoplasm
10.22	nucleoplasm
4.44	nucleoplasm
3.32	nucleoplasm
2.52	nucleoplasm
3.61	nucleoplasm
9.53	nucleoplasm
4.58	nucleoplasm
14.09	nucleoplasm
15.59	nucleoplasm
2.79	nucleoplasm
3.61	nucleoplasm
13.53	nucleoplasm
12.4	nucleoplasm
18.88	nucleoplasm
-4.82	nucleoplasm
-11.21	nucleoplasm
-0.88	nucleoplasm
-1.59	nucleoplasm
1.77	nucleoplasm
6.16	nucleolus
0.79	nucleolus
12.22	nucleolus
7.5	nucleolus
4.29	nucleolus
-0.53	nucleolus
-2.81	nucleolus
2.94	nucleolus
-0.02	nucleolus
4.95	nucleolus
-2.99	nucleolus
-6.16	nucleolus
6.36	nucleolus
-4.47	nucleolus
4.41	nucleolus
-3.2	nucleolus
-3.29	nucleolus
-3.28	nucleolus
8.25	nucleolus
3.81	nucleolus
6.45	nucleolus
-0.74	nucleolus
9.05	nucleolus
11.11	nucleolus
9.76	nucleolus
-1.44	nucleolus
4.92	nucleolus
14.6	nucleolus
-2.81	nucleolus
6.37	nucleolus
-1.81	nucleolus
1.84	nucleolus
1.99	nucleolus
8.67	nucleolus
2.75	nucleolus
2	nucleolus
3.81	nucleolus
11.65	nucleolus
14.5	nucleolus
-4.55	nucleolus
4.98	nucleolus
3.27	nucleolus
6.59	nucleolus
0.18	nucleolus
-0.66	nucleolus
5.93	nucleolus
-3.52	nucleolus
5.59	nucleolus
9.66	nucleolus
4.47	nucleolus
-0.26	nucleolus
-1.37	nucleolus
-1.9	nucleolus
4.32	nucleolus
4.7	nucleolus
4.75	nucleolus
-0.17	nucleolus
1.81	nucleolus
-12.19	nucleolus
7.62	nucleolus
7.95	nucleolus
-2.09	nucleolus
8.62	nucleolus
-1.1	nucleolus
5.16	nucleolus
8.92	nucleolus
2.36	nucleolus
-4.34	nucleolus
-1.42	nucleolus
-0.25	nucleolus
2.22	nucleolus
0.91	nucleolus
-4.46	nucleolus
-6.4	nucleolus
0.65	nucleolus
10.96	nucleolus
9.86	nucleolus
12	nucleolus
4.06	nucleolus
0.07	nucleolus
1.93	nucleolus
5.34	nucleolus
-3.04	nucleolus
9.99	nucleolus
1.67	nucleolus
6.92	nucleolus
-0.9	nucleolus
-5.94	nucleolus
10.5	nucleolus
12.53	nucleolus
2.59	nucleolus
6.36	nucleolus
0.06	nucleolus
-8.03	nucleolus
2.44	nucleolus
0.78	nucleolus
2.11	nucleolus
6.52	nucleolus
4.9	nucleolus
1.42	nucleolus
0.67	nucleolus
0.93	nucleolus
-3.07	nucleolus
-2.87	nucleolus
6.68	nucleolus
2.79	nucleolus
-4.1	nucleolus
-4.75	nucleolus
4.39	nucleolus
10.53	nucleolus
0.48	nucleolus
-5.82	nucleolus
2.83	nucleolus
0.73	nucleolus
3.94	nucleolus
1.22	nucleolus
-0.42	nucleolus
8.61	nucleolus
17.67	nucleolus
3.23	nucleolus
2.16	nucleolus
10.09	nucleolus
10.13	nucleolus
-13.98	nucleolus
9.37	nucleolus
7.36	nucleolus
1.88	nucleolus
-3	nucleolus
6.69	nucleolus
4.85	nucleolus
2.66	nucleolus
-0.45	nucleolus
3.39	nucleolus
-3.55	nucleolus
2.97	nucleolus
6.92	nucleolus
1.46	nucleolus
2.02	nucleolus
0.73	nucleolus
5.02	nucleolus
-0.58	nucleolus
-3.5	nucleolus
1.71	nucleolus
-3.64	nucleolus
8.22	nucleolus
8.44	nucleolus
3.74	nucleolus
8.44	nucleolus
2.57	nucleolus
10.53	nucleolus
5.17	nucleolus
-2.18	nucleolus
-3.45	nucleolus
3.91	nucleolus
6.25	nucleolus
2.4	nucleolus
-0.77	nucleolus
4.8	nucleolus
1.56	nucleolus
9.17	nucleolus
-1.06	nucleolus
1.81	nucleolus
0.87	nucleolus
2.28	nucleolus
1.68	nucleolus
8.38	nucleolus
-1.68	nucleolus
-4.33	nucleolus
-4.13	nucleolus
8.63	nucleolus
9.03	nucleolus
-4.57	nucleolus
0.31	nucleolus
-4.19	nucleolus
-10.27	nucleolus
9.96	nucleolus
4.59	nucleolus
-3.6	nucleolus
8.98	nucleolus
4.34	nucleolus
-0.9	nucleolus
3.41	nucleolus
12.2	nucleolus
-1.81	nucleolus
-4.4	nucleolus
8.3	nucleolus
4.21	nucleolus
-1.37	nucleolus
10.04	nucleolus
1.16	nucleolus
5.5	nucleolus
-2.82	nucleolus
11.49	nucleolus
-5.33	nucleolus
7.31	nucleolus
-3.74	nucleolus
0.31	nucleolus
-2.31	nucleolus
4.8	nucleolus
2.87	nucleolus
-5.19	nucleolus
6.2	nucleolus
0.91	nucleolus
7.28	nucleolus
0.71	nucleolus
4.64	nucleolus
4.85	nucleolus
4.23	nucleolus
12.58	nucleolus
5.52	nucleolus
-5.49	nucleolus
7.1	nucleolus
-2.25	nucleolus
5	nucleolus
5.88	nucleolus
2.2	nucleolus
6.97	nucleolus
-1.1	nucleolus
9.07	nucleolus
8.7	nucleolus
-4.62	nucleolus
5.52	nucleolus
11.94	nucleolus
2.75	nucleolus
8.93	nucleolus
5.11	nucleolus
4.75	nucleolus
13.31	nucleolus
-4.71	nucleolus
2.56	nucleolus
3.22	nucleolus
1.16	nucleolus
1.74	nucleolus
-1.11	nucleolus
9.05	nucleolus
4.9	nucleolus
-1.09	nucleolus
2.65	nucleolus
0.26	nucleolus
6.9	nucleolus
6.81	nucleolus
8.4	nucleolus
5.23	nucleolus
4.85	nucleolus
-2.23	nucleolus
1.65	nucleolus
5.66	nucleolus
4.66	nucleolus
2.58	nucleolus
-0.71	nucleolus
8.7	nucleolus
7.85	nucleolus
4.64	nucleolus
-0.63	nucleolus
5.2	nucleolus
9.74	nucleolus
4.42	nucleolus
1.95	nucleolus
3.29	nucleolus
-4.59	nucleolus
3.5	nucleolus
-0.4	nucleolus
3.78	nucleolus
5.82	nucleolus
6.01	nucleolus
12.46	nucleolus
4.53	nucleolus
-3.09	nucleolus
-5.01	nucleolus
2.01	nucleolus
2.38	nucleolus
-9.41	nucleolus
3.19	nucleolus
-0.46	nucleolus
4.53	nucleolus
1.79	nucleolus
6.96	nucleolus
6.19	nucleolus
6.6	nucleolus
5.97	nucleolus
5.04	nucleolus
13.56	nucleolus
5.13	nucleolus
3.99	nucleolus
2.63	nucleolus
9.78	nucleolus
5.93	nucleolus
-6.04	nucleolus
4.02	nucleolus
4.7	nucleolus
7.93	nucleolus
5.93	nucleolus
2.24	nucleolus
3.45	nucleolus
7.15	nucleolus
5.37	nucleolus
4.49	nucleolus
-1.12	nucleolus
6.88	nucleolus
-7.58	nucleolus
6.04	nucleolus
-2.25	nucleolus
-1.25	nucleolus
-1.13	nucleolus
4.55	nuclear envelope
-7.55	nuclear envelope
4.42	nuclear envelope
6.89	nuclear envelope
2.98	nuclear envelope
-0.01	nuclear envelope
-2.96	nuclear envelope
3.71	nuclear envelope
1.57	nuclear envelope
-1.62	nuclear envelope
9.84	nuclear envelope
4.11	nuclear envelope
2.79	nuclear envelope
5.43	nuclear envelope
2.93	nuclear envelope
11.52	nuclear envelope
5.55	nuclear envelope
2.72	nuclear envelope
1.27	nuclear envelope
1.95	nuclear envelope
-1.27	nuclear envelope
0.66	nuclear envelope
-1.23	nuclear envelope
0.46	nuclear envelope
-1.62	nuclear envelope
-6.68	nuclear envelope
-4	nuclear envelope
-3.24	nuclear envelope
-5.28	nuclear envelope
-1.21	nuclear envelope
6.43	nuclear envelope
-0.45	nuclear envelope
0.14	nuclear envelope
2.94	nuclear envelope
6.55	nuclear envelope
2.81	nuclear envelope
-0.5	nuclear envelope
6.3	nuclear envelope
-1.2	nuclear envelope
-7.06	nuclear envelope
6.64	nuclear envelope
6.08	nuclear envelope
4.06	nuclear envelope
2.6	nuclear envelope
6.1	nuclear envelope
4.87	nuclear envelope
6.75	nuclear envelope
-5.46	nuclear envelope
-4.28	nuclear envelope
3.31	nuclear envelope
2.35	nuclear envelope
-6.72	nuclear envelope
4.45	nuclear envelope
2.45	nuclear envelope
-3.77	nuclear envelope
-1.26	nuclear envelope
3.79	nuclear envelope
4.59	nuclear envelope
4.01	nuclear envelope
3.93	nuclear envelope
-1.17	nuclear envelope
-6.04	nuclear envelope
-3.52	nuclear envelope
3.44	nuclear envelope
-0.16	nuclear envelope
-5.88	nuclear envelope
-1.74	nuclear envelope
-1.36	nuclear envelope
-0.65	nuclear envelope
-1.94	nuclear envelope
-2.86	nuclear envelope
-6.74	nuclear envelope
0.81	nuclear envelope
6.72	nuclear envelope
-0.81	nuclear envelope
-8.11	nuclear envelope
-2.4	nuclear envelope
1.7	nuclear envelope
4.43	nuclear envelope
3.8	nuclear envelope
2.01	nuclear envelope
2.96	nuclear envelope
-2.86	nuclear envelope
7.36	nuclear envelope
-11.46	nuclear envelope
7.13	nuclear envelope
-10.88	nuclear envelope
2.44	nuclear envelope
4.5	nuclear envelope
6.44	nuclear envelope
5.92	nuclear envelope
-1.73	nuclear envelope
1.44	nuclear envelope
5.51	nuclear envelope
0.71	nuclear envelope
-2.72	nuclear envelope
9.39	nuclear envelope
1.93	nuclear envelope
4.55	nuclear envelope
0.14	nuclear envelope
1.38	nuclear envelope
-6.04	nuclear envelope
2.38	nuclear envelope
-0.85	nuclear envelope
4.85	nuclear envelope
4.56	nuclear envelope
3.89	nuclear envelope
2.21	nuclear envelope
-0.95	nuclear envelope
-2.87	nuclear envelope
-4.43	nuclear envelope
-3.62	nuclear envelope
3.23	nuclear envelope
-2.78	nuclear envelope
-0.34	nuclear envelope
-3.35	nuclear envelope
2.78	nuclear envelope
1.57	nuclear envelope
4.78	nuclear envelope
-1.5	nuclear envelope
-2.2	nuclear pore
6.67	nuclear pore
10.63	nuclear pore
3.59	nuclear pore
6.25	nuclear pore
6.41	nuclear pore
19.32	nuclear pore
-3.53	nuclear pore
-8.17	nuclear pore
-1.01	nuclear pore
0	nuclear pore
4.05	nuclear pore
7	nuclear pore
-6.95	nuclear pore
1.31	nuclear pore
-4.64	nuclear pore
2.84	nuclear pore
-6.36	nuclear pore
3.67	nuclear pore
3.37	nuclear pore
2.96	nuclear pore
-0.81	nuclear pore
-5.02	nuclear pore
4.25	nuclear pore
9.17	nuclear pore
8.79	nuclear pore
4.51	nuclear pore
2.68	nuclear pore
-5.19	nuclear pore
9.26	nuclear pore
5.04	nuclear pore
3.7	nuclear pore
-0.82	nuclear pore
13.6	nuclear pore
7.46	nuclear pore
13.98	nuclear pore
20.14	nuclear pore
1.79	nuclear pore
-2.78	nuclear pore
13.23	nuclear pore
2.13	nuclear pore
5.3	spindle
1.54	spindle
1.57	spindle
12.77	spindle
-0.45	spindle
0.14	spindle
3.29	spindle
12.75	spindle
2.66	spindle
4.87	spindle
1.73	spindle
4.8	spindle
3.43	spindle
-0.2	spindle
2.67	spindle
8.48	spindle
2.54	spindle pole
12.24	spindle pole
3.29	spindle pole
4.75	spindle pole
9.62	kinetochore
-1.37	kinetochore
12.24	kinetochore
-3.84	kinetochore
11.32	kinetochore
-2.5	kinetochore
7.13	kinetochore
2.78	kinetochore
5.82	kinetochore
3.38	kinetochore
6.73	kinetochore
6.56	kinetochore
5.35	kinetochore
8.1	kinetochore
9.89	kinetochore
1	kinetochore
6.6	kinetochore
-10.88	cytoplasm
-1.66	cytoplasm
4.13	cytoplasm
-3.25	cytoplasm
-0.4	cytoplasm
5.71	cytoplasm
-1.18	cytoplasm
-12.66	cytoplasm
12.22	cytoplasm
-6.34	cytoplasm
7.5	cytoplasm
-3.93	cytoplasm
10.77	cytoplasm
3.51	cytoplasm
6.3	cytoplasm
-5.82	cytoplasm
-4	cytoplasm
7.12	cytoplasm
3.28	cytoplasm
1.86	cytoplasm
11.36	cytoplasm
4.02	cytoplasm
0.7	cytoplasm
-6.09	cytoplasm
1.36	cytoplasm
-3.67	cytoplasm
1.54	cytoplasm
-1.88	cytoplasm
-0.3	cytoplasm
1.21	cytoplasm
3.95	cytoplasm
-0.34	cytoplasm
1.58	cytoplasm
5.55	cytoplasm
7.93	cytoplasm
6.84	cytoplasm
-7.52	cytoplasm
7.34	cytoplasm
0.25	cytoplasm
-1.64	cytoplasm
11.14	cytoplasm
4.68	cytoplasm
4.44	cytoplasm
7.02	cytoplasm
11.65	cytoplasm
2.02	cytoplasm
7.17	cytoplasm
3.99	cytoplasm
5.9	cytoplasm
-0.42	cytoplasm
1.02	cytoplasm
4.16	cytoplasm
14.04	cytoplasm
-1.86	cytoplasm
0.08	cytoplasm
6.91	cytoplasm
-4.73	cytoplasm
-0.02	cytoplasm
-3.58	cytoplasm
5.31	cytoplasm
5.6	cytoplasm
9.29	cytoplasm
1.79	cytoplasm
2.49	cytoplasm
6.31	cytoplasm
-2.43	cytoplasm
-3.75	cytoplasm
8.94	cytoplasm
4.33	cytoplasm
9.62	cytoplasm
0.63	cytoplasm
-9.59	cytoplasm
-8.13	cytoplasm
-2.2	cytoplasm
-2.3	cytoplasm
-9.36	cytoplasm
-5.15	cytoplasm
-0.04	cytoplasm
4.95	cytoplasm
13.97	cytoplasm
0.58	cytoplasm
-1.09	cytoplasm
4.91	cytoplasm
6.19	cytoplasm
9.3	cytoplasm
7.44	cytoplasm
5.27	cytoplasm
-5.5	cytoplasm
-10.97	cytoplasm
2.09	cytoplasm
-7.21	cytoplasm
-0.37	cytoplasm
-5.9	cytoplasm
2.38	cytoplasm
2.07	cytoplasm
-6.86	cytoplasm
0.26	cytoplasm
-8.72	cytoplasm
0.87	cytoplasm
0.3	cytoplasm
4.48	cytoplasm
-7.62	cytoplasm
-6.16	cytoplasm
-1.13	cytoplasm
7.41	cytoplasm
3.42	cytoplasm
9.1	cytoplasm
11.58	cytoplasm
-2.83	cytoplasm
0.36	cytoplasm
5.72	cytoplasm
0.05	cytoplasm
10.29	cytoplasm
-4.12	cytoplasm
9.72	cytoplasm
1.33	cytoplasm
12.18	cytoplasm
-6.61	cytoplasm
-0.55	cytoplasm
-4.47	cytoplasm
6.06	cytoplasm
-2.64	cytoplasm
-1.11	cytoplasm
-4.44	cytoplasm
3.63	cytoplasm
-3.2	cytoplasm
-5.76	cytoplasm
7.89	cytoplasm
-0.83	cytoplasm
-5.92	cytoplasm
7.19	cytoplasm
4.19	cytoplasm
-4.84	cytoplasm
-1.87	cytoplasm
1.89	cytoplasm
-4.07	cytoplasm
-1.04	cytoplasm
-7.72	cytoplasm
-1.41	cytoplasm
-1.54	cytoplasm
6.94	cytoplasm
-1.59	cytoplasm
2.54	cytoplasm
2	cytoplasm
9.46	cytoplasm
6.54	cytoplasm
1.94	cytoplasm
-2.37	cytoplasm
-10.1	cytoplasm
5.37	cytoplasm
3.7	cytoplasm
-3.28	cytoplasm
-0.15	cytoplasm
2.03	cytoplasm
11.45	cytoplasm
7.37	cytoplasm
-3.28	cytoplasm
6.79	cytoplasm
4.29	cytoplasm
-10.42	cytoplasm
-1.62	cytoplasm
0.78	cytoplasm
-5.19	cytoplasm
3.14	cytoplasm
3.95	cytoplasm
-2.9	cytoplasm
5.96	cytoplasm
-2.36	cytoplasm
-1.88	cytoplasm
2.84	cytoplasm
9.84	cytoplasm
8.89	cytoplasm
-5.75	cytoplasm
12.36	cytoplasm
23.37	cytoplasm
6	cytoplasm
6.48	cytoplasm
4.79	cytoplasm
-3.31	cytoplasm
7.76	cytoplasm
7.63	cytoplasm
-1.39	cytoplasm
12.58	cytoplasm
-2.14	cytoplasm
4.63	cytoplasm
5.57	cytoplasm
14.71	cytoplasm
4.91	cytoplasm
4.62	cytoplasm
6.23	cytoplasm
-3.62	cytoplasm
12.9	cytoplasm
11.32	cytoplasm
4.01	cytoplasm
3.41	cytoplasm
9.24	cytoplasm
5.31	cytoplasm
13.95	cytoplasm
7.45	cytoplasm
14.7	cytoplasm
-0.01	cytoplasm
4.11	cytoplasm
2.63	cytoplasm
14.28	cytoplasm
2.79	cytoplasm
6.2	cytoplasm
5.47	cytoplasm
2.56	cytoplasm
-4.56	cytoplasm
8.92	cytoplasm
8.54	cytoplasm
-6.76	cytoplasm
1.29	cytoplasm
6.5	cytoplasm
-2.07	cytoplasm
1.12	cytoplasm
-1.48	cytoplasm
4.37	cytoplasm
3.86	cytoplasm
-1.17	cytoplasm
7.9	cytoplasm
1.88	cytoplasm
4.98	cytoplasm
10.06	cytoplasm
-5.52	cytoplasm
-3.75	cytoplasm
3.86	cytoplasm
-0.87	cytoplasm
4.15	cytoplasm
3.07	cytoplasm
11.15	cytoplasm
0.18	cytoplasm
4.82	cytoplasm
-12.35	cytoplasm
-8.06	cytoplasm
-14.25	cytoplasm
-4.95	cytoplasm
-5.41	cytoplasm
0.72	cytoplasm
-3.14	cytoplasm
0.39	cytoplasm
3.1	cytoplasm
-0.26	cytoplasm
1.09	cytoplasm
-3.73	cytoplasm
-4.41	cytoplasm
2.03	cytoplasm
1.66	cytoplasm
-3.53	cytoplasm
7.09	cytoplasm
4.57	cytoplasm
-1.37	cytoplasm
20.58	cytoplasm
-5.45	cytoplasm
0.65	cytoplasm
-0.64	cytoplasm
-0.44	cytoplasm
3.61	cytoplasm
-8.46	cytoplasm
6.53	cytoplasm
-5.7	cytoplasm
3.07	cytoplasm
3.89	cytoplasm
0.14	cytoplasm
-1.04	cytoplasm
4.43	cytoplasm
4.35	cytoplasm
9.33	cytoplasm
3.7	cytoplasm
1.85	cytoplasm
-12.8	cytoplasm
2.59	cytoplasm
0.08	cytoplasm
-3.69	cytoplasm
-4.6	cytoplasm
6.66	cytoplasm
-8.17	cytoplasm
-12.19	cytoplasm
-7.58	cytoplasm
4.53	cytoplasm
7.62	cytoplasm
10.72	cytoplasm
[truncated: 4,866 more rows]
