# Supplementary material for: Genome-wide subcellular protein map for the flagellate parasite Trypanosoma brucei
Source: Nat Microbiol. 2023 Feb 20;8(3):533–47. doi: 10.1038/s41564-022-01295-6 (PMC9981465; doi:10.1038/s41564-022-01295-6)
Supplement: Source Data Extended Data Fig. 7 — Source data. [file 41564_2022_1295_MOESM14_ESM.xlsx]

## Sheet: Figure4H
ccCluster	localisation	numberOfGenes	idList
G1	nucleus	28	Tb927.9.10470;Tb927.10.5780;Tb927.11.14490;Tb927.11.5860;Tb927.7.4390;Tb927.10.6710;Tb927.11.9870;Tb927.7.4880;Tb927.6.3690;Tb927.2.2670;Tb927.2.5850;Tb927.3.760;Tb927.11.1720;Tb927.11.3540;Tb927.2.4540;Tb927.3.1970;Tb927.3.3480;Tb927.8.840;Tb927.9.2070;Tb927.7.2440;Tb927.7.2620;Tb927.7.7500;Tb927.11.6040;Tb927.1.570;Tb927.10.14360;Tb927.10.3280;Tb927.1.190;Tb927.2.380
G1	nucleolus	5	Tb927.11.7850;Tb927.10.11990;Tb927.10.6710;Tb927.8.730;Tb927.10.9800
G1	spindle	2	Tb927.11.5590;Tb927.2.380
G1	nuclear envelope	4	Tb927.9.9810;Tb927.3.2820;Tb927.7.4170;Tb927.3.960
G1	cytoplasm	39	Tb927.9.10470;Tb927.10.5780;Tb927.11.4660;Tb927.11.5590;Tb927.11.5860;Tb927.2.4930;Tb927.3.3640;Tb927.7.4390;Tb927.10.6710;Tb927.4.4400;Tb927.4.5060;Tb927.11.4710;Tb927.11.2290;Tb927.11.3320;Tb927.6.2940;Tb927.7.4880;Tb927.8.2140;Tb927.8.3530;Tb927.7.1610;Tb927.6.2540;Tb927.11.1720;Tb927.11.2260;Tb927.11.3140;Tb927.11.3540;Tb927.2.4540;Tb927.2.1820;Tb927.3.1970;Tb927.8.6490;Tb927.8.840;Tb927.7.24…
G1	glycosome	9	Tb927.9.11600;Tb927.3.3270;Tb927.10.8410;Tb927.11.5520;Tb927.8.3270;Tb927.7.7500;Tb927.10.2010;Tb927.9.1720;Tb927.9.11580
G1	acidocalcisome	0
G1	endocytic	13	Tb927.11.15240;Tb927.11.2860;Tb927.4.4400;Tb927.4.4880;Tb927.11.3320;Tb927.8.2380;Tb927.5.1570;Tb927.6.2540;Tb927.3.4000;Tb927.9.2070;Tb927.7.5720;Tb927.7.6810;Tb927.3.2850
G1	Golgi apparatus	3	Tb927.11.4710;Tb927.11.14900;Tb927.10.7740
G1	endoplasmic reticulum	5	Tb927.9.9810;Tb927.3.2820;Tb927.7.4170;Tb927.3.2850;Tb927.3.960
G1	mitochondrion	16	Tb927.8.6600;Tb927.9.10470;Tb927.9.13540;Tb927.11.9770;Tb927.7.5330;Tb927.7.6930;Tb927.8.560;Tb927.8.6530;Tb927.10.4280;Tb927.11.7780;Tb927.8.1420;Tb927.5.1130;Tb927.6.2540;Tb927.6.4180;Tb927.7.4440;Tb927.10.2680
G1	flagellum	24	Tb927.9.10470;Tb927.10.5780;Tb927.11.5860;Tb927.2.4930;Tb927.3.3640;Tb927.7.4390;Tb927.4.4400;Tb927.4.5060;Tb927.6.2940;Tb927.7.4880;Tb927.8.3530;Tb927.11.1720;Tb927.11.3140;Tb927.11.3540;Tb927.2.4540;Tb927.2.1820;Tb927.3.1970;Tb927.8.6490;Tb927.7.2620;Tb927.7.5720;Tb927.7.7500;Tb927.11.6040;Tb927.10.3280;Tb927.11.13740
G1	axoneme	8	Tb927.11.4660;Tb927.11.7560;Tb927.3.3640;Tb927.6.3920;Tb927.8.2120;Tb927.3.3120;Tb927.11.3140;Tb927.7.6810
G1	basal body	1	Tb927.11.7560
G1	flagellar pocket	5	Tb927.1.3880;Tb927.11.2290;Tb927.4.3920;Tb927.7.5720;Tb927.3.960
G1	cell cortex	4	Tb927.8.6600;Tb927.11.5590;Tb927.7.6790;Tb927.11.6040
early S	nucleus	11	Tb927.11.6420;Tb927.3.1340;Tb927.6.2900;Tb927.5.2690;Tb927.6.3470;Tb927.8.6000;Tb927.9.5710;Tb927.6.3990;Tb927.7.5670;Tb927.7.6900;Tb927.11.4510
early S	nucleolus	0
early S	spindle	0
early S	nuclear envelope	1	Tb927.8.6000
early S	cytoplasm	17	Tb927.11.14040;Tb927.11.950;Tb927.6.2900;Tb927.9.14300;Tb927.10.10200;Tb927.10.11340;Tb927.11.3580;Tb927.5.2690;Tb927.6.3470;Tb927.8.6000;Tb927.9.5710;Tb927.6.3990;Tb927.6.5100;Tb927.7.5670;Tb927.7.6900;Tb927.7.7360;Tb927.9.15230
early S	glycosome	0
early S	acidocalcisome	0
early S	endocytic	2	Tb927.11.14040;Tb927.7.7360
early S	Golgi apparatus	1	Tb927.6.4170
early S	endoplasmic reticulum	1	Tb927.8.6000
early S	mitochondrion	5	Tb927.7.5320;Tb927.5.830;Tb927.8.4240;Tb927.6.2070;Tb927.11.5820
early S	flagellum	9	Tb927.11.3580;Tb927.5.2690;Tb927.6.3470;Tb927.8.6000;Tb927.9.5710;Tb927.6.3990;Tb927.6.5100;Tb927.7.5670;Tb927.7.7360
early S	axoneme	7	Tb927.9.14300;Tb927.4.2400;Tb927.6.3990;Tb927.6.5100;Tb927.7.1410;Tb927.10.12130;Tb927.10.11840
early S	basal body	9	Tb927.2.3750;Tb927.2.5000;Tb927.10.7730;Tb927.11.8920;Tb927.9.14300;Tb927.9.15450;Tb927.6.5100;Tb927.9.15230;Tb927.9.9950
early S	flagellar pocket	5	Tb927.11.2070;Tb927.11.11810;Tb927.11.1220;Tb927.6.3240;Tb927.6.3470
early S	cell cortex	1	Tb927.11.13270
not G1	nucleus	37	Tb927.11.640;Tb927.7.6770;Tb927.11.9860;Tb927.10.8980;Tb927.10.10000;Tb927.11.13520;Tb927.6.560;Tb927.6.160;Tb927.2.3720;Tb927.3.2140;Tb927.3.3240;Tb927.5.1960;Tb927.5.3310;Tb927.5.4320;Tb927.6.1540;Tb927.6.2700;Tb927.11.16390;Tb927.11.7930;Tb927.8.2150;Tb927.8.3220;Tb927.8.3460;Tb927.9.10250;Tb927.9.13140;Tb927.9.12680;Tb927.9.3650;Tb927.9.6760;Tb927.7.3220;Tb927.7.5730;Tb927.10.2660;Tb927.10.46…
not G1	nucleolus	6	Tb927.10.14330;Tb927.3.3950;Tb927.10.8980;Tb927.9.3650;Tb927.7.4680;Tb927.10.6070
not G1	spindle	7	Tb927.11.7600;Tb927.10.7240;Tb927.3.2330;Tb927.6.3760;Tb927.9.3650;Tb927.10.2660;Tb927.11.10520
not G1	nuclear envelope	1	Tb927.11.13520
not G1	cytoplasm	41	Tb927.10.11060;Tb927.11.13980;Tb927.11.14410;Tb927.11.640;Tb927.7.6770;Tb927.11.10930;Tb927.11.9860;Tb927.10.14330;Tb927.10.8240;Tb927.3.4270;Tb927.7.2160;Tb927.9.8380;Tb927.10.8980;Tb927.10.10000;Tb927.11.13520;Tb927.6.560;Tb927.10.14460;Tb927.2.3720;Tb927.3.3240;Tb927.3.720;Tb927.5.1960;Tb927.5.2730;Tb927.6.1540;Tb927.11.16390;Tb927.8.3220;Tb927.8.6750;Tb927.9.13140;Tb927.9.12290;Tb927.9.12680;…
not G1	glycosome	1	Tb927.9.12290
not G1	acidocalcisome	0
not G1	endocytic	10	Tb927.10.9080;Tb927.11.14410;Tb927.11.13520;Tb927.5.630;Tb927.10.11580;Tb927.10.14460;Tb927.6.1540;Tb927.11.6520;Tb927.8.3220;Tb927.9.13140
not G1	Golgi apparatus	2	Tb927.10.3470;Tb927.11.7050
not G1	endoplasmic reticulum	2	Tb927.11.13520;Tb927.11.7050
not G1	mitochondrion	10	Tb927.10.12900;Tb927.10.7430;Tb927.3.4950;Tb927.10.8980;Tb927.10.10780;Tb927.11.13990;Tb927.11.16380;Tb927.10.5820;Tb927.11.16750;Tb927.9.12680
not G1	flagellum	22	Tb927.10.11060;Tb927.11.640;Tb927.7.6770;Tb927.11.9860;Tb927.10.14330;Tb927.11.7600;Tb927.3.4270;Tb927.11.13520;Tb927.6.560;Tb927.2.3720;Tb927.3.3240;Tb927.5.1960;Tb927.6.1540;Tb927.11.16390;Tb927.8.6750;Tb927.9.12680;Tb927.9.13070;Tb927.7.3220;Tb927.10.2660;Tb927.10.4620;Tb927.10.4930;Tb927.11.6340
not G1	axoneme	15	Tb927.10.890;Tb927.11.14410;Tb927.6.3290;Tb927.8.3780;Tb927.11.9860;Tb927.6.570;Tb927.11.10620;Tb927.3.4270;Tb927.10.11580;Tb927.10.14460;Tb927.2.2880;Tb927.11.5750;Tb927.10.2660;Tb927.10.8710;Tb927.9.8500
not G1	basal body	7	Tb927.11.830;Tb927.11.3090;Tb927.11.10930;Tb927.7.6250;Tb927.2.2880;Tb927.5.2730;Tb927.11.16390
not G1	flagellar pocket	12	Tb927.10.12920;Tb927.10.13100;Tb927.11.11240;Tb927.11.15800;Tb927.11.830;Tb927.9.14290;Tb927.10.8240;Tb927.11.7130;Tb927.5.2730;Tb927.9.10870;Tb927.9.13070;Tb927.9.2760
not G1	cell cortex	14	Tb927.10.12920;Tb927.10.13100;Tb927.10.9080;Tb927.11.11240;Tb927.11.15800;Tb927.9.14290;Tb927.10.8240;Tb927.11.7600;Tb927.7.7100;Tb927.9.8380;Tb927.5.630;Tb927.5.2730;Tb927.9.2760;Tb927.10.2660
G2 & M	nucleus	8	Tb927.3.2020;Tb927.9.1340;Tb927.4.2870;Tb927.11.16720;Tb927.11.8370;Tb927.6.4820;Tb927.9.6110;Tb927.11.8220
G2 & M	nucleolus	0
G2 & M	spindle	11	Tb927.11.2880;Tb927.3.2020;Tb927.9.1340;Tb927.4.2870;Tb927.11.8370;Tb927.6.1210;Tb927.6.4820;Tb927.9.6110;Tb927.11.1030;Tb927.11.8220;Tb927.8.1680
G2 & M	nuclear envelope	0
G2 & M	cytoplasm	2	Tb927.11.16720;Tb927.11.8370
G2 & M	glycosome	0
G2 & M	acidocalcisome	0
G2 & M	endocytic	0
G2 & M	Golgi apparatus	0
G2 & M	endoplasmic reticulum	0
G2 & M	mitochondrion	0
G2 & M	flagellum	1	Tb927.10.870
G2 & M	axoneme	0
G2 & M	basal body	2	Tb927.10.870;Tb927.11.16720
G2 & M	flagellar pocket	2	Tb927.10.870;Tb927.11.16720
G2 & M	cell cortex	1	Tb927.10.870
S	nucleus	7	Tb927.8.2550;Tb927.10.4750;Tb927.8.3560;Tb927.1.4480;Tb927.4.530;Tb927.10.3970;Tb927.10.880
S	nucleolus	3	Tb927.11.14750;Tb927.8.2550;Tb927.8.3560
S	spindle	2	Tb927.4.530;Tb927.7.6630
S	nuclear envelope	0
S	cytoplasm	6	Tb927.11.14750;Tb927.10.4750;Tb927.8.3560;Tb927.1.4480;Tb927.6.4470;Tb927.10.3970
S	glycosome	1	Tb927.4.530
S	acidocalcisome	0
S	endocytic	2	Tb927.11.5410;Tb927.8.8290
S	Golgi apparatus	0
S	endoplasmic reticulum	0
S	mitochondrion	1	Tb927.8.2550
S	flagellum	2	Tb927.10.4750;Tb927.6.4470
S	axoneme	3	Tb927.3.4960;Tb927.10.4750;Tb927.11.1340
S	basal body	2	Tb927.10.4750;Tb927.7.4370
S	flagellar pocket	1	Tb927.11.5410
S	cell cortex	2	Tb927.11.5410;Tb927.8.8290
