# Supplementary material for: Genome-wide subcellular protein map for the flagellate parasite Trypanosoma brucei
Source: Nat Microbiol. 2023 Feb 20;8(3):533–47. doi: 10.1038/s41564-022-01295-6 (PMC9981465; doi:10.1038/s41564-022-01295-6)
Supplement: Source Data Extended Data Fig. 8 — Source data. [file 41564_2022_1295_MOESM15_ESM.xlsx]

## Sheet: Figure5I
localisation	count	proportion		localisation	protein
distal	1	0.00840336		distal	Tb927.4.1490
lumen	3	0.0252101		lumen	Tb927.10.2570
patches	19	0.159664		lumen	Tb927.7.6580
points	10	0.0840336		lumen	Tb927.7.6590
proximal	7	0.0588235		patches	Tb927.10.2930
region	9	0.0756303		patches	Tb927.10.3890
ring	66	0.554622		patches	Tb927.10.420
ventral	4	0.0336134		patches	Tb927.10.4970
				patches	Tb927.10.6990
				patches	Tb927.11.5700
				patches	Tb927.3.3730
				patches	Tb927.4.1510
				patches	Tb927.7.1260
				patches	Tb927.8.4610
				patches	Tb927.8.4620
				patches	Tb927.8.6900
				patches	Tb927.8.890
				patches	Tb927.9.1360
				patches	Tb927.9.13680
				patches	Tb927.9.3630
				patches	Tb927.9.3750
				patches	Tb927.9.8160
				patches	Tb927.9.9750
				points	Tb927.10.11070
				points	Tb927.10.3860
				points	Tb927.10.7250
				points	Tb927.3.4720
				points	Tb927.3.4760
				points	Tb927.3.5530
				points	Tb927.8.2820
				points	Tb927.8.3840
				points	Tb927.9.5680
				points	Tb927.9.6560
				proximal	Tb927.11.16580
				proximal	Tb927.11.3460
				proximal	Tb927.11.6870
				proximal	Tb927.11.830
				proximal	Tb927.11.8450
				proximal	Tb927.3.2490
				proximal	Tb927.3.4020
				region	Tb927.1.3260
				region	Tb927.10.3090
				region	Tb927.11.13650
				region	Tb927.11.15930
				region	Tb927.11.2020
				region	Tb927.11.810
				region	Tb927.5.1050
				region	Tb927.7.5570
				region	Tb927.8.6020
				ring	Tb11.v5.0819
				ring	Tb927.1.2160
				ring	Tb927.1.2260
				ring	Tb927.1.3290
				ring	Tb927.1.3880
				ring	Tb927.10.11220
				ring	Tb927.10.12510
				ring	Tb927.10.15220
				ring	Tb927.10.3260
				ring	Tb927.10.3350
				ring	Tb927.10.390
				ring	Tb927.10.570
				ring	Tb927.10.6730
				ring	Tb927.10.700
				ring	Tb927.11.12630
				ring	Tb927.11.13230
				ring	Tb927.11.1610
				ring	Tb927.11.1810
				ring	Tb927.11.2410
				ring	Tb927.11.5950
				ring	Tb927.11.5970
				ring	Tb927.11.6220
				ring	Tb927.11.710
				ring	Tb927.11.7120
				ring	Tb927.11.9660
				ring	Tb927.2.4750
				ring	Tb927.2.4900
				ring	Tb927.3.1390
				ring	Tb927.3.1630
				ring	Tb927.3.3340
				ring	Tb927.3.960
				ring	Tb927.3.980
				ring	Tb927.4.1700
				ring	Tb927.4.3920
				ring	Tb927.4.4220
				ring	Tb927.5.2540
				ring	Tb927.5.2980
				ring	Tb927.5.440
				ring	Tb927.6.2440
				ring	Tb927.7.1240
				ring	Tb927.7.3150
				ring	Tb927.7.4490
				ring	Tb927.7.5150
				ring	Tb927.7.5220
				ring	Tb927.7.5340
				ring	Tb927.7.7220
				ring	Tb927.7.7340
				ring	Tb927.8.1180
				ring	Tb927.8.1320
				ring	Tb927.8.2070
				ring	Tb927.8.2580
				ring	Tb927.8.4940
				ring	Tb927.8.7610
				ring	Tb927.8.7620
				ring	Tb927.8.7640
				ring	Tb927.8.820
				ring	Tb927.8.8300
				ring	Tb927.9.11770
				ring	Tb927.9.12150
				ring	Tb927.9.13360
				ring	Tb927.9.13430
				ring	Tb927.9.15080
				ring	Tb927.9.1970
				ring	Tb927.9.3490
				ring	Tb927.9.9190
				ring	Tb927.9.9730
				ventral	Tb927.10.3890
				ventral	Tb927.11.14920
				ventral	Tb927.8.8140
				ventral	Tb927.9.1600
